# Supplementary material for: Metabolomics Response to Drought Stress in Morus alba L. Variety Yu-711
Source: Plants (Basel). 2021 Aug 9;10(8):1636. doi: 10.3390/plants10081636 (PMC8400578; doi:10.3390/plants10081636)
Supplement: Supplementary file 1 [file plants-10-01636-s001.zip]

Archive with 12 entries (12 files):
- plants-1303570 - supplementary for XML.pdf
- Table S1. EG_CK.xlsx
- Table S2 EG_CK.xlsx
- Table S3 EG_CK.xlsx
- Table S4 EG_CK.xlsx
- Table S5 EG_CK.xlsx
- Table S6 EG_CK.xlsx
- Table S7 EG_CK.xlsx
- Table S8 EG_CK.xlsx
- Table S9 EG_CK.xlsx
- Table S10 EG_CK.xlsx
- Top 50 metabolites.xlsx
