# Supplementary material for: Metabolomics Response to Drought Stress in Morus alba L. Variety Yu-711
Source: Plants (Basel). 2021 Aug 9;10(8):1636. doi: 10.3390/plants10081636 (PMC8400578; doi:10.3390/plants10081636)
Supplement: Supplementary file 1 [file plants-10-01636-s001.zip › Table S1. EG_CK.xlsx]

## Sheet: Table S1_EG_CK
Table: S1 Material peak and metabolite (EG_CK)
ID	m/z	Retention time (min)	Ion mode	Metabolites	Compound ID	Super Class	Class	Sub Class	level	kegg	Score	Fragmentation Score	Adducts	Formula	Mass Error (ppm)	VIP	P-value	adj.P-value	log2(FC)	FC	average(EG)	average(CK)	EG1	EG2	EG3	EG4	EG5	EG6	EG7	EG8	CK1	CK2	CK3	CK4	CK5	CK6	CK7	CK8
5.18_464.0950n	465.102	5.17817	pos	Isoquercitrin	HMDB0037362	Phenylpropanoids and polyketides	Flavonoids	Flavonoid glycosides	***	C05623	58.9	97.6	M+H, M+Na	C21H20O12	-0.949729	2.92298	0.191812	0.272359	0.84198	1.79251	925610	516377	1.33196e+06	2.30998e+06	576506	1.04554e+06	568913	561348	417074	593552	46380.3	166741	408460	646144	1.80052e+06	298698	514888	249184
5.19_464.0952n	463.088	5.19162	neg	Quercetin 3-galactoside	HMDB0030775	Phenylpropanoids and polyketides	Flavonoids	Flavonoid glycosides	***	C10073	58.7	96.1	M-H, 2M-H	C21H20O12	-0.555108	1.18665	0.334171	0.425833	0.662885	1.58325	257797	162828	357242	694818	150549	290863	151825	154166	106440	156471	15424.1	52897.2	113000	192233	594848	89983.5	165638	78599.9
13.99_482.2640n	505.253	13.9865	pos	PG(16:1(9Z)/0:0)	80001	Lipids and lipid-like molecules	Glycerophospholipids	Glycerophosphoglycerols			58.5	96.2	M+H, M+Na, M+K, M+NH4, M+H-H2O	C22H43O9P	-0.980598	9.07219	0.0222	0.0530772	-1.44577	0.367096	1.13906e+06	3.10288e+06	1.75823e+06	1.94666e+06	802353	1.27937e+06	970897	869650	944531	540752	5.98106e+06	2.0639e+06	833280	1.19097e+06	4.07e+06	853386	5.28704e+06	4.54341e+06
5.39_448.1001n	449.107	5.38852	pos	Astragalin	45733	Phenylpropanoids and polyketides	Flavonoids	Flavonoid glycosides	**	C12249	58.5	95.3	M+H, M+Na, M+K	C21H20O11	-1.10466	3.05341	0.441524	0.531005	0.465398	1.3807	2.96162e+06	2.14502e+06	5.01921e+06	6.67884e+06	2.84252e+06	4.21678e+06	1.60454e+06	1.24224e+06	808809	1.28003e+06	686323	1.13801e+06	1.25807e+06	2.12498e+06	6.68141e+06	604961	2.91135e+06	1.75504e+06
5.53_533.0931m/z	533.093	5.52827	neg	6''-Malonylastragalin	HMDB0037434	Phenylpropanoids and polyketides	Flavonoids	Flavonoid glycosides	*		58.5	95	M-H	C24H22O14	-1.01621	7.19362	0.00398383	0.0184705	-8.63689	0.00251211	2648	1.0541e+06	5504.39	6658.29	2404.12	3527.88	1236.28	1027.8	196.074	629.171	698496	817618	344656	487917	1.80813e+06	153290	2.70035e+06	1.4223e+06
10.31_676.3657n	721.365	10.3053	neg	Gingerglycolipid A	HMDB0041093	Lipids and lipid-like molecules	Glycerolipids	Glycosylglycerols	*		58.3	95.2	M-H, M+FA-H	C33H56O14	-1.91259	2.05353	0.0359751	0.0744512	-1.2529	0.419603	83721.6	199526	49030.7	24396.4	98300	44691	63466.4	43929	86525.3	259434	255274	164967	127691	92458.6	50695.9	171943	383385	349792
10.52_293.2105m/z	293.211	10.5223	pos	12-OPDA	63360	Unclassified	Unclassified	Unclassified			58.3	97.2	M+H	C18H28O3	-2.06132	4.97043	0.00597368	0.0236286	-0.412559	0.75129	1.60239e+06	2.13285e+06	1.36871e+06	1.47526e+06	1.49168e+06	1.32506e+06	1.8871e+06	1.87655e+06	2.01204e+06	1.38269e+06	2.33961e+06	2.15277e+06	2.22971e+06	1.81673e+06	2.38377e+06	2.74553e+06	1.73003e+06	1.66462e+06
4.60_756.2106n	755.203	4.59938	neg	Kaempferol 3-rhamnosyl-(1->2)-glucosyl-(1->6)-galactoside	LMPK12111915	Lipids and lipid-like molecules	Polyketides	Flavonoids			58.3	95.1	M-H, M+FA-H	C33H40O20	-0.924136	2.99429	9.93504e-07	4.40346e-05	1.28805	2.44198	236207	96727.9	206620	229652	238105	178436	256577	218188	254783	307298	36575.7	132127	120425	98189.5	102095	100993	101278	82140.9
4.08_353.0876m/z	353.088	4.0752	neg	Cis-5-Caffeoylquinic acid	HMDB0029278	Organic oxygen compounds	Organooxygen compounds	Alcohols and polyols	***		58.2	95.9	M-H	C16H18O9	-0.676672	0.0836868	0.734364	0.793206	-0.0587781	0.960077	29144.7	30356.6	21581.2	27562.9	28362.7	22739.3	33083.2	27704.1	28392.2	43732.1	37597.4	37349.2	26340	27392.9	27432.1	22189.2	40797.5	23754.8
10.38_517.3163n	518.324	10.3752	pos	LysoPC(18:3(9Z,12Z,15Z))	HMDB0010388	Lipids and lipid-like molecules	Glycerophospholipids	Glycerophosphocholines			58.1	93.3	M+H, M+Na, M+K	C26H48NO7P	-0.965121	4.71566	0.00763929	0.0270856	0.858977	1.81375	1.11497e+06	614730	834914	942867	968988	1.09459e+06	1.4601e+06	1.22248e+06	1.45882e+06	936977	207711	323589	1.11816e+06	774832	959109	997901	244934	291600
4.60_610.1518n	611.159	4.60352	pos	Isorhamnetin 3-apiosyl-(1->2)-glucoside	LMPK12112378	Lipids and lipid-like molecules	Polyketides	Flavonoids			58.1	94.6	M+H, M+K, M+Na	C27H30O16	-2.54672	7.72099	0.0714969	0.124096	0.613129	1.52957	5.32377e+06	3.48056e+06	5.96076e+06	9.59398e+06	5.2186e+06	4.69159e+06	4.53202e+06	4.01183e+06	3.50547e+06	5.0759e+06	386840	1.68908e+06	5.0185e+06	5.56509e+06	5.7485e+06	3.46422e+06	3.25574e+06	2.7165e+06
0.86_337.0773m/z	337.077	0.85835	neg	Acaciabiuronic acid	HMDB0029938	Organic oxygen compounds	Organooxygen compounds	Carbohydrates and carbohydrate conjugates	*		58	93.2	M-H2O-H	C12H20O12	-0.817554	1.04497	0.416074	0.506471	-0.28994	0.817936	341745	417814	386844	407150	326243	344706	370609	291760	299687	306965	120084	261211	786245	599133	611016	581861	188306	194657
10.74_477.2850n	478.292	10.743	pos	LysoPE(18:2(9Z,12Z)/0:0)	HMDB0011507	Lipids and lipid-like molecules	Glycerophospholipids	Glycerophosphoethanolamines	***		57.9	92.1	M+H, M+Na	C23H44NO7P	-1.19079	2.87273	0.0321768	0.068514	0.485246	1.39982	725755	518461	556255	510403	739627	624871	944949	803757	860665	765514	308278	437409	795363	624332	514623	775399	314622	377665
13.03_264.2448n	282.278	13.0297	pos	2E,13Z-Octadecadienal	LMFA06000234	Lipids and lipid-like molecules	Fatty Acyls	Fatty aldehydes			57.9	93.9	M+H, M+NH4, M+H-H2O	C18H32O	-1.93262	19.3307	0.0233812	0.0549635	-0.443842	0.735174	2.56903e+07	3.49446e+07	1.86566e+07	1.65209e+07	2.62509e+07	3.48546e+07	2.44457e+07	3.82706e+07	2.30377e+07	2.34858e+07	4.09633e+07	4.32582e+07	2.70158e+07	2.78265e+07	3.02354e+07	3.17905e+07	3.35944e+07	4.48724e+07
4.26_341.0862m/z	341.086	4.26313	pos	Aesculin	HMDB0030820	Phenylpropanoids and polyketides	Coumarins and derivatives	Coumarin glycosides	***	C09264	57.9	94.9	M+H	C15H16O9	-1.39534	2.10408	0.0179679	0.0460812	0.553167	1.4673	345961	235780	365175	364623	345215	368523	356989	339436	314902	312824	69883.4	152387	414812	292183	318581	306018	160830	171545
4.47_354.0947n	353.087	4.47442	neg	Cryptochlorogenic acid	HMDB0030653	Organic oxygen compounds	Organooxygen compounds	Alcohols and polyols	***		57.8	93.7	M-H, 2M-H	C16H18O9	-0.959969	0.129175	0.823747	0.866756	-0.036059	0.975316	124328	127475	101843	146141	113174	108169	128242	112387	110145	174525	115610	153839	102834	123838	157792	90457.5	173526	101906
7.60_228.1353n	227.128	7.60255	neg	Traumatic acid	HMDB0000933	Lipids and lipid-like molecules	Fatty Acyls	Fatty acids and conjugates	***	C16308	57.8	95.1	M-H2O-H, M-H	C12H20O4	-3.56604	4.59642	0.0033565	0.0166282	-1.08	0.473027	386393	816852	351930	391214	524425	651956	232847	336526	262302	339947	1.48036e+06	987844	413629	581508	739707	741035	801721	789014
0.71_164.0915m/z	164.092	0.711617	pos	1-Deoxynojirimycin	45343	Organoheterocyclic compounds	Piperidines	Unclassified	*	C16843	57.7	91.6	M+H	C6H13NO4	-1.41686	14.6818	0.000195509	0.00228676	-1.68927	0.310084	1.75033e+06	5.64469e+06	1.79514e+06	1.32854e+06	2.20961e+06	1.71792e+06	1.87573e+06	1.34529e+06	1.66189e+06	2.0685e+06	7.46392e+06	5.47133e+06	4.35088e+06	3.3497e+06	2.79039e+06	5.12498e+06	7.80524e+06	8.8011e+06
3.57_219.1103n	220.118	3.57422	pos	Pantothenic Acid	241	Organic oxygen compounds	Organooxygen compounds	Alcohols and polyols	**	C00864	57.7	92.3	M+H, M+K, M+Na	C9H17NO5	-1.54374	3.64434	0.0038324	0.0180454	-0.461506	0.726228	736110	1.01361e+06	775345	684737	778501	685278	715725	727047	733997	788248	1.0035e+06	1.4172e+06	778701	742964	1.15199e+06	847512	1.06575e+06	1.10124e+06
4.58_756.2081n	757.215	4.58488	pos	Kaempferol 3-rhamnosyl-(1->6)-glucosyl-(1->6)-galactoside	LMPK12111916	Lipids and lipid-like molecules	Polyketides	Flavonoids			57.7	95.2	M+H, M+Na	C33H40O20	-4.19874	5.96574	1.82385e-07	1.31271e-05	1.33022	2.51441	904653	359787	778044	907041	881966	722614	970492	887097	931721	1.15825e+06	166467	490751	446364	364508	323583	383489	382571	320566
0.71_132.0534n	133.061	0.711617	pos	L-Asparagine	14	Organic acids and derivatives	Carboxylic acids and derivatives	Amino acids, peptides, and analogues	**	C00152	57.6	94	M+H, M+Na, M+K	C4H8N2O3	-1.00254	5.63867	5.72485e-05	0.000921156	-2.192	0.218848	154858	707607	177197	115833	217006	243633	123603	92488.4	69689.1	199417	824312	726408	693087	530447	156714	767659	959067	1.00316e+06
4.83_338.0999n	337.093	4.83263	neg	3-O-p-Coumaroylquinic acid	HMDB0029681	Organic oxygen compounds	Organooxygen compounds	Alcohols and polyols	*		57.6	92	M-H, 2M-H	C16H18O8	-0.780472	2.04999	0.0520962	0.0977555	-6.49752	0.0110676	1291.77	116717	377.448	521.198	1046.13	790.525	1084.79	1169.9	1103.28	4240.88	335401	51569.5	1905.45	1957.84	14588.5	1594.04	364508	162209
10.62_311.2211m/z	311.221	10.6246	pos	7S,8S-DiHOTrE	35694	Lipids and lipid-like molecules	Fatty Acyls	Octadecanoids		C07357	57.5	93.3	M+H	C18H30O4	-2.02675	0.52664	0.545171	0.628107	0.07088	1.05036	537721	511941	506329	455861	514900	518124	497435	605242	637822	566051	555960	682174	527981	439292	331877	539097	481486	537658
12.61_277.2158m/z	277.216	12.609	pos	17-hydroxy-linolenic acid	LMFA02000239	Lipids and lipid-like molecules	Fatty Acyls	Octadecanoids			57.5	94.6	M+H-H2O	C18H30O3	-1.36659	2.93438	0.00204254	0.0121367	-1.1135	0.462172	146445	316862	146261	151410	124612	150759	133323	145020	149658	170514	492191	401792	223228	200962	195999	191341	453925	375459
5.25_594.1573n	595.165	5.25002	pos	Luteolin 7-neohesperidoside	LMPK12110659	Phenylpropanoids and polyketides	Flavonoids	Flavonoid glycosides	**	C12630	57.5	91.6	M+H, M+Na	C27H30O15	-1.99118	2.10177	0.357518	0.449333	0.439015	1.35568	1.24844e+06	920898	2.10369e+06	2.54756e+06	1.08047e+06	1.72983e+06	794087	627312	436092	668486	663703	1.27814e+06	425077	555280	1.44139e+06	183245	1.91122e+06	909129
7.69_677.3170m/z	677.317	7.68675	neg	Coagulin R 3-glucoside	HMDB0033207	Lipids and lipid-like molecules	Steroids and steroid derivatives	Steroid lactones	*		57.5	90.1	M+FA-H	C34H48O11	-1.3232	1.2934	0.0402216	0.0809211	0.459657	1.37521	170660	124097	151046	224098	145755	210304	149153	153651	162865	168408	41501.4	68901.4	103864	194007	150191	150291	129177	154843
10.39_562.3145m/z	562.314	10.3903	neg	LysoPC(18:3(6Z,9Z,12Z))	HMDB0010387	Lipids and lipid-like molecules	Glycerophospholipids	Glycerophosphocholines	**	C04230	57.4	90.8	M+FA-H	C26H48NO7P	-1.11725	1.47118	0.0161602	0.0432244	0.780918	1.71822	127211	74036.2	94349.4	107020	108384	122348	166007	147260	164720	107598	23897.9	41072	130742	89890.6	124065	121537	27616.7	33468.7
5.46_503.1768m/z	503.177	5.46423	neg	3-Hydroxychavicol 1-[rhamnosyl-(1->6)-glucoside]	HMDB0037108	Organic oxygen compounds	Organooxygen compounds	Carbohydrates and carbohydrate conjugates	*		57.4	88.8	M+FA-H	C21H30O11	-0.534601	0.750782	0.312792	0.403462	-0.355572	0.781559	126727	162146	101587	57837.6	164977	65554.3	128356	128775	143664	223061	116278	100585	154776	121757	71946.7	203981	210370	317473
0.86_130.0862m/z	130.086	0.86485	pos	D-Pipecolic acid	58337	Organic acids and derivatives	Carboxylic acids and derivatives	Amino acids, peptides, and analogues			57.3	94.3	M+H	C6H11NO2	-0.647653	2.58556	0.0349406	0.0729134	-0.668065	0.62935	315640	501533	308773	339358	275687	241394	386396	381214	262221	330073	221887	483538	561242	479897	160713	642938	804390	657655
10.76_594.2793n	595.287	10.7622	pos	PI(18:3(9Z,12Z,15Z)/0:0)	LMGP06050028	Lipids and lipid-like molecules	Glycerophospholipids	Glycerophosphoinositols			57.3	92.6	M+H, M+K, M+Na, M+NH4, M+H-H2O	C27H47O12P	-2.06832	0.254979	0.859639	0.895591	0.063787	1.04521	698715	668495	939946	1.08483e+06	572922	989618	669064	609434	444110	279794	321549	373725	535694	990453	1.4552e+06	409637	598253	663450
2.21_283.0914n	282.084	2.21263	neg	Guanosine	87	Nucleosides, nucleotides, and analogues	Purine nucleosides	Unclassified	**	C00387	57.3	91.3	M-H, M+FA-H	C10H13N5O5	-0.85696	0.146793	0.741287	0.798799	0.120762	1.08731	48543.4	44645.4	57946.1	55720.4	50701.4	44498.6	47410.3	44622.9	42401.4	45045.9	96573.6	88095.2	21582.4	17838.8	17340.2	19335.2	51967.1	44431
4.40_626.1465n	627.154	4.40218	pos	Quercetin 3-glucosyl-(1->2)-galactoside	HMDB0037537	Phenylpropanoids and polyketides	Flavonoids	Flavonoid glycosides	*		57.3	92.3	M+H, M+Na	C27H30O17	-2.83878	3.02921	0.0765481	0.130591	1.1546	2.22622	557252	250313	647554	1.57787e+06	323720	385118	347827	428518	291169	456241	18541.9	104217	368604	381899	480457	267063	212343	169378
5.25_680.1561n	679.151	5.25252	neg	Kaempferol 3-(6G-malonylneohesperidoside)	LMPK12111948	Lipids and lipid-like molecules	Polyketides	Flavonoids			57.3	95.5	M-H2O-H, M-H	C30H32O18	-4.06561	1.93914	0.0210129	0.0511897	-4.16497	0.0557468	5243.98	94067.8	8539.91	10623.6	4627.47	8669.45	3708.87	1629.26	1639.06	2514.28	139683	80797.8	13435.7	16202.8	77514.6	7285.83	299243	118381
5.91_413.2180m/z	413.218	5.91048	neg	5(6)-Epoxy Prostaglandin E1	LMFA03020068	Lipids and lipid-like molecules	Fatty Acyls	Eicosanoids		C04741	57.3	88.4	M+FA-H	C20H32O6	-0.342146	1.00013	0.12885	0.196602	0.504574	1.4187	123870	87311.8	150150	144677	120428	171547	108895	100106	92298	102857	26924.5	48322.7	112604	156505	146417	142375	30780.9	34566.2
4.81_433.2075m/z	433.208	4.81177	neg	Icariside B8	HMDB0036846	Lipids and lipid-like molecules	Prenol lipids	Terpene glycosides	*		57.2	88.9	M+FA-H	C19H32O8	-1.0143	3.78472	0.0685475	0.12023	0.342525	1.26797	2.07528e+06	1.63669e+06	1.91389e+06	2.15509e+06	1.89609e+06	2.16975e+06	2.11623e+06	2.30394e+06	2.19577e+06	1.8515e+06	719971	1.23877e+06	2.1317e+06	2.34214e+06	1.89158e+06	2.29898e+06	1.29544e+06	1.17495e+06
5.13_589.2497m/z	589.25	5.12902	neg	Cinncassiol A 19-glucoside	HMDB0035165	Lipids and lipid-like molecules	Prenol lipids	Terpene glycosides	*		57.2	90.3	M+FA-H	C26H40O12	-0.965351	2.16068	0.000845311	0.00665579	1.41029	2.6579	144307	54293.8	155348	213215	135298	157449	134358	138491	100384	119917	595.665	21733.5	100076	117549	104890	76164.8	7209.82	6131.86
9.51_293.2106m/z	293.211	9.50657	pos	13-epi-12-oxo Phytodienoic Acid	45401	Unclassified	Unclassified	Unclassified			57.2	92.5	M+H	C18H28O3	-1.94296	0.924083	0.573243	0.652539	0.081364	1.05802	1.4865e+06	1.40499e+06	1.55877e+06	1.56781e+06	1.53803e+06	1.84831e+06	1.22423e+06	1.21785e+06	1.34173e+06	1.59531e+06	1.09442e+06	1.1479e+06	1.69242e+06	1.6268e+06	882585	1.88012e+06	1.47698e+06	1.4387e+06
9.67_310.2141n	309.207	9.6716	neg	9S-hydroxy-10S,11S-epoxy-12Z,15Z-octadecadienoic acid	LMFA02000019	Lipids and lipid-like molecules	Fatty Acyls	Octadecanoids			57.2	90.6	M-H, 2M-H	C18H30O4	-0.895942	2.57223	0.0185097	0.046957	-0.217744	0.859909	963084	1.11998e+06	948776	1.06378e+06	859575	1.10242e+06	865696	888001	969352	1.00708e+06	1.04956e+06	1.09287e+06	1.20602e+06	1.12796e+06	822438	1.24948e+06	1.24746e+06	1.16409e+06
3.55_359.0981m/z	359.098	3.54567	neg	6-O-Acetylarbutin	HMDB0034060	Organic oxygen compounds	Organooxygen compounds	Carbohydrates and carbohydrate conjugates	*		57.1	87.4	M+FA-H	C14H18O8	-0.762689	1.09693	0.0326403	0.0692275	0.789933	1.72899	77909.7	45060.7	78134.1	105220	67955.9	86141.2	84988.8	77967.7	63376	59494.1	5522.23	23219.3	62349.4	77328.4	105341	59782.3	15782.3	11160.3
9.10_465.1022m/z	465.102	9.10407	pos	Quercetin 3-β-D-glucoside	64941	Unclassified	Unclassified	Unclassified			57.1	89.4	M+H	C21H20O12	-1.14272	2.33646	0.00292465	0.015238	1.72093	3.2965	165733	50275.4	203446	263854	158485	284987	127239	102650	88937.5	96263.2	1542.37	10604	57012.4	143597	86812.6	65031.3	18870	18732.9
1.74_132.1018m/z	132.102	1.7401	pos	L-Isoleucine	23	Organic acids and derivatives	Carboxylic acids and derivatives	Amino acids, peptides, and analogues	**	C00407	57	87	M+H	C6H13NO2	-0.583058	1.94745	0.0149603	0.0409547	-0.461259	0.726352	252183	347190	312599	241104	276930	226638	227293	227404	204587	300906	461834	362379	354101	282369	177507	368876	334947	435511
4.64_395.1919m/z	395.192	4.6422	neg	(1S,2R,4R,8S)-p-Menthane-2,8,9-triol 2-glucoside	HMDB0039977	Lipids and lipid-like molecules	Prenol lipids	Terpene glycosides	*		57	89.8	M+FA-H	C16H30O8	-1.06639	0.429977	0.512252	0.598112	-0.170903	0.888287	111905	125979	130331	139320	105908	121609	99123.9	106206	95805.4	96941.6	43788	87214.9	163123	158327	177837	204398	85970.4	87173.2
4.77_520.2506n	565.25	4.7701	neg	7,8-Dihydrovomifoliol 9-[apiosyl-(1->6)-glucoside]	HMDB0029771	Lipids and lipid-like molecules	Fatty Acyls	Fatty acyl glycosides	*		57	90.8	M-H, M+FA-H	C24H40O12	-2.67649	3.37124	1.41429e-05	0.000322883	0.757423	1.69047	456772	270204	394948	370701	460339	442832	534245	463338	484647	503125	146713	273200	237771	273310	266122	327845	345812	290862
5.53_489.1033m/z	489.103	5.52827	neg	Kaempferol 3-(6-acetylgalactoside)	HMDB0035466	Phenylpropanoids and polyketides	Flavonoids	Flavonoid glycosides	*		57	88.6	M-H	C23H22O12	-1.02634	3.40434	0.00367146	0.0175667	-8.91834	0.00206686	484.702	234511	728.096	1283	419.861	691.719	170.194	80.8243	2.49373e-05	503.916	154556	181148	79256	110605	413115	34941.4	590429	312038
2.91_309.1189m/z	309.119	2.90995	neg	Ilicifolinoside A	HMDB0041186	Lipids and lipid-like molecules	Fatty Acyls	Fatty acyl glycosides	*		56.9	87.8	M+FA-H	C11H20O7	-0.652538	0.484533	0.337451	0.429415	0.213355	1.15938	96147.8	82930.3	90619.8	93758.9	87864	101794	97109.5	106225	102264	89548.1	36763.8	58443.2	120786	118694	111565	116926	53783.1	46481.7
4.37_139.0387m/z	139.039	4.36508	pos	p-Salicylic acid	3263	Benzenoids	Benzene and substituted derivatives	Benzoic acids and derivatives	**	C00156	56.9	88	M+H	C7H6O3	-1.60701	1.15842	0.000268935	0.00286916	-2.30917	0.201776	6277.87	31113.1	5163.04	5759.84	7202.81	3467.68	5483.17	6115.13	6277.93	10753.4	27951.1	41031.2	60606.6	24172.6	12687.2	23268.3	26447.5	32740.2
4.60_609.1453m/z	609.145	4.59938	neg	Kaempferol 3-glucosyl-(1->6)-galactoside	LMPK12111667	Lipids and lipid-like molecules	Polyketides	Flavonoids			56.9	93.2	M-H	C27H30O16	-1.30006	3.0114	0.076254	0.130222	0.533069	1.447	909406	628475	949916	1.47063e+06	973617	784074	785436	722489	654404	934685	61937.6	303232	877274	956983	1.01061e+06	658286	632129	527352
5.44_479.2495m/z	479.249	5.4432	neg	3-O-(alpha-L-rhamnopyranosyl-(1-2)-alpha-L-rhamnopyranosyl)-3-hydroxydecanoic acid	LMFA13030006	Lipids and lipid-like molecules	Fatty Acyls	Fatty acyl glycosides			56.9	87.7	M-H	C22H40O11	-0.674101	2.53228	0.00489845	0.0209698	-0.786863	0.579603	195550	337387	176599	220376	184871	137340	218327	211645	212269	202976	361664	555062	420732	311616	340901	314782	186877	207461
0.75_257.1023n	258.11	0.745667	pos	Glycerophosphocholine	HMDB0000086	Lipids and lipid-like molecules	Glycerophospholipids	Glycerophosphocholines	***	C00670	56.8	87.1	M+H, M+Na	C8H20NO6P	-1.86217	7.62192	0.0644609	0.114699	-0.422622	0.746067	4.90732e+06	6.57758e+06	4.1976e+06	5.1825e+06	4.01192e+06	4.78437e+06	5.00862e+06	5.93803e+06	5.76369e+06	4.37182e+06	1.00389e+07	8.8396e+06	4.20777e+06	5.02059e+06	5.5385e+06	4.06903e+06	8.24474e+06	6.66159e+06
10.90_495.3322n	496.34	10.9037	pos	PC(16:0/0:0)	LMGP01050018	Lipids and lipid-like molecules	Glycerophospholipids	Glycerophosphocholines	**	C04230	56.8	88.5	M+H, M+Na	C24H50NO7P	-0.534519	2.81342	0.0180985	0.0463078	-2.52369	0.173898	39372.3	226411	45430	52161.5	33462.6	38805	42020.6	37465.1	38817.3	26816.2	602090	166491	38878.4	45224.2	256508	38037	362177	301880
11.50_554.3458m/z	554.346	11.4957	neg	LysoPC(17:0)	HMDB0012108	Lipids and lipid-like molecules	Glycerophospholipids	Glycerophosphocholines	**	C04230	56.8	86	M+FA-H	C25H52NO7P	-0.976492	3.35511	0.00457523	0.0201092	-0.470884	0.721522	640194	887282	529398	505827	683835	619855	710838	607554	702462	761782	1.16758e+06	1.02897e+06	682250	747785	686180	779059	1.05038e+06	956053
5.25_593.1506m/z	593.151	5.25252	neg	Nicotiflorin	LMPK12111734	Lipids and lipid-like molecules	Polyketides	Flavonoids	***		56.8	87.2	M-H	C27H30O15	-0.951557	0.802448	0.521096	0.605841	0.292263	1.22456	424253	346454	686864	841195	369329	594771	284061	229439	157625	230742	258467	481935	157449	193837	550547	70017.1	718174	341204
6.02_699.2500m/z	699.25	6.01653	neg	Eruberin C	LMPK12020172	Lipids and lipid-like molecules	Polyketides	Flavonoids			56.8	87.7	M+FA-H	C31H42O15	-0.931637	1.33462	9.13112e-07	4.12505e-05	4.93277	30.543	29500.7	965.874	27877.9	12757.9	28770.9	40942.9	36338.3	38578	31880.8	18858.7	480.571	294.766	950.929	1651.65	1479.67	1657.1	886.594	325.719
0.72_333.0588m/z	333.059	0.72205	neg	1-(sn-Glycero-3-phospho)-1D-myo-inositol	HMDB0011649	Lipids and lipid-like molecules	Glycerophospholipids	Glycerophosphoinositols		C01225	56.7	86.5	M-H	C9H19O11P	-1.17241	4.28999	0.00170563	0.0107245	-0.727257	0.604051	537541	889893	505054	673165	425383	520974	519526	620688	520998	514542	949668	1.03476e+06	697949	805223	745033	682939	1.41971e+06	783866
10.56_723.3803m/z	723.38	10.5601	neg	Gingerglycolipid B	HMDB0041094	Lipids and lipid-like molecules	Glycerolipids	Glycosylglycerols	*		56.7	89.8	M+FA-H	C33H58O14	-0.866865	1.06887	0.051012	0.0962408	-3.94379	0.064983	2223.75	34220.5	3204.16	1852.35	3457.26	2558.65	2.49373e-05	371.774	471.416	5874.37	38065.8	13856.2	6222.3	5713.35	5122.32	6631.76	115131	83020.9
10.96_292.2033n	293.211	10.964	pos	9,10-EOT	63362	Unclassified	Unclassified	Unclassified			56.7	89.4	M+H, M+Na	C18H28O3	-1.97576	4.36619	0.00327239	0.0163563	-0.495831	0.709153	959919	1.35361e+06	843640	907109	749927	915459	821311	971625	1.00892e+06	1.46136e+06	1.19231e+06	1.41603e+06	1.72236e+06	1.24292e+06	956935	1.47888e+06	1.4094e+06	1.41008e+06
3.06_418.1470n	463.145	3.05905	neg	Oleoside dimethyl ester	HMDB0031350	Lipids and lipid-like molecules	Prenol lipids	Terpene glycosides	*		56.7	85.9	M-H, M+FA-H	C18H26O11	-1.30565	1.46783	0.135012	0.204794	0.438089	1.35481	289973	214033	200773	173660	301426	215364	351236	340839	372482	364008	310129	421725	106811	147804	105573	196963	244962	178295
4.33_387.0930m/z	387.093	4.32915	neg	(3,4,5,6-tetrahydroxyoxan-2-yl)methyl (2E)-3-(3,4-dihydroxyphenyl)prop-2-enoate	HMDB0125114	Phenylpropanoids and polyketides	Cinnamic acids and derivatives	Hydroxycinnamic acids and derivatives	*		56.7	88	M+FA-H	C15H18O9	-0.941702	0.377911	0.810508	0.856357	0.0504098	1.03556	608322	587433	462505	386014	653092	576999	761220	596138	644745	785863	824055	847706	680847	490652	256744	613514	561925	424025
4.71_695.1463m/z	695.146	4.70618	neg	Quercetin 3-(6''-malonylneohesperidoside)	LMPK12110570	Lipids and lipid-like molecules	Polyketides	Flavonoids			56.7	85.9	M-H	C30H32O19	-0.291515	5.36093	7.06901e-06	0.000188885	-4.13648	0.0568583	28892.1	508142	35305.1	52199.2	31141.2	23949.2	24614.7	19988.3	16171.6	27767.6	97856.8	344888	641343	634468	544238	517119	616983	668242
5.27_550.0953n	551.103	5.27008	pos	Quercetin 3-(6''-malonyl-glucoside)	HMDB0037368	Benzenoids	Naphthalenes	Phenylnaphthalenes	***	C12638	56.7	87	M+H, M+Na, M+K	C24H22O15	-1.07001	5.05565	0.00433136	0.0194713	-34.2943	4.74659e-11	2.49373e-05	525374	2.49373e-05	2.49373e-05	2.49373e-05	2.49373e-05	2.49373e-05	2.49373e-05	2.49373e-05	2.49373e-05	136073	207046	267024	369577	1.14045e+06	184990	1.21531e+06	682511
0.73_184.0730m/z	184.073	0.728633	pos	Phosphocholine	3318	Organic nitrogen compounds	Organonitrogen compounds	Quaternary ammonium salts	**	C00588	56.6	86.7	M+H	C5H14NO4P	-1.65568	4.24721	0.000909196	0.00700204	-2.81574	0.142029	57422.9	404305	65099.3	60478.6	47217.2	51316.6	62161.6	63013.9	63558.9	46537.1	794947	587040	212089	201770	160836	228244	513243	536267
12.28_484.3627m/z	484.363	12.2837	pos	3alpha,7alpha,16alpha,22S-Tetrahydroxy-5beta-cholestan-26-oic acid	LMST04030208	Lipids and lipid-like molecules	Sterol Lipids	Bile acids and derivatives			56.6	89.9	M+NH4	C27H46O6	-1.12233	2.65151	0.00512107	0.0215549	-1.94955	0.258897	52579.7	203091	51958.5	53865.4	48611.3	45932.1	45009.2	48768.7	54766.9	71725.7	416184	310009	109029	99020	57938.4	112232	296709	223608
3.71_401.1085m/z	401.108	3.71488	neg	(3,4,5,6-tetrahydroxyoxan-2-yl)methyl 3-(4-hydroxy-3-methoxyphenyl)prop-2-enoate	HMDB0125101	Phenylpropanoids and polyketides	Cinnamic acids and derivatives	Hydroxycinnamic acids and derivatives	*		56.6	85.6	M+FA-H	C16H20O9	-1.27001	1.56245	0.00167503	0.0105878	0.785824	1.72408	112462	65230.5	99012.6	127082	115823	110084	112252	105356	99149.1	130941	19896.2	39367.1	91019.5	108168	63083.9	103835	51702.9	44772.2
4.20_772.2055n	817.204	4.20165	neg	Quercetin 3-glucosyl-(1->6)-glucosyl-(1->4)-rhamnoside	LMPK12112207	Lipids and lipid-like molecules	Polyketides	Flavonoids			56.6	88.2	M-H, M+FA-H	C33H40O21	-0.94956	0.610359	0.50793	0.593995	0.359837	1.28328	135450	105550	166068	327860	121612	115293	89989.6	82067.9	65593	115120	5462	29808.2	161383	211752	244747	120947	36850.3	33451
4.47_451.2183m/z	451.218	4.47442	neg	Kiwiionoside	HMDB0038691	Lipids and lipid-like molecules	Prenol lipids	Terpene glycosides	*		56.6	85.5	M+FA-H	C19H34O9	-0.492219	1.6916	0.0790679	0.134028	0.611178	1.52751	270198	176889	292662	331033	248189	343026	243528	253491	233779	215879	24263.2	95412.5	251634	310295	315225	310624	57408.4	50248.4
4.90_172.0968m/z	172.097	4.8953	neg	N-Acetylleucine	HMDB0011756	Organic acids and derivatives	Carboxylic acids and derivatives	Amino acids, peptides, and analogues	***	C02710	56.6	92.4	M-H	C8H15NO3	-6.19987	0.072323	0.737881	0.796162	-0.0954645	0.935971	8731.44	9328.76	13428.9	11137.5	6967.25	7639.38	6714.67	9553.14	8625.91	5784.8	2036.26	11777.3	14663.9	8903.58	9406.01	14296.6	7140.13	6406.3
10.33_475.2694n	476.277	10.3333	pos	LysoPE(18:3(9Z,12Z,15Z)/0:0)	HMDB0011509	Lipids and lipid-like molecules	Glycerophospholipids	Glycerophosphoethanolamines			56.5	85.7	M+H, M+Na, M+K, M+H-H2O	C23H42NO7P	-1.1062	4.72518	0.00695782	0.0257451	0.849886	1.80236	1.10871e+06	615145	852693	912101	1.05562e+06	1.15369e+06	1.45542e+06	1.15701e+06	1.2971e+06	986056	219702	356504	1.17989e+06	782035	953993	953191	219742	256095
10.35_474.2622m/z	474.262	10.3479	neg	LysoPE(18:3(6Z,9Z,12Z)/0:0)	HMDB0011508	Lipids and lipid-like molecules	Glycerophospholipids	Glycerophosphoethanolamines			56.5	86.2	M-H	C23H42NO7P	-0.904362	1.78667	0.0129409	0.0373319	0.804925	1.74706	176852	101228	133939	149074	164555	182691	232801	194184	205755	151815	35306.1	60383.4	198025	126696	163423	156579	31399.2	38015.4
15.63_363.2888m/z	363.289	15.6263	pos	24-Nor-5beta-cholane-3alpha,7alpha,12alpha,23-tetrol	LMST04060003	Unclassified	Unclassified	Unclassified			56.5	87.6	M+H-H2O	C23H40O4	-1.52107	1.15989	0.0138092	0.0388772	-0.505846	0.704247	76960.3	109280	73810.3	68652.8	69787.2	76501.8	85540.2	81001	88477.8	71910.9	135381	124576	82162.5	87268	92212.5	63972.8	138229	150439
15.99_295.2263m/z	295.226	15.9862	pos	(9Z,12Z,14E)-16-Hydroxy-9,12,14-octadecatrienoic acid	90049	Lipids and lipid-like molecules	Fatty Acyls	Lineolic acids and derivatives	*		56.5	88	M+H	C18H30O3	-1.50798	1.35772	0.0862611	0.143304	-0.544936	0.685422	133986	195479	108085	92757.6	130696	158255	125243	117949	125046	213853	192447	339929	304178	136371	90406.6	138328	153459	208714
4.10_601.2130m/z	601.213	4.09595	neg	Glaucarubolone 15-O-beta-D-glucopyranoside	HMDB0035036	Lipids and lipid-like molecules	Prenol lipids	Terpene lactones			56.5	87.3	M+FA-H	C26H36O13	-1.41527	0.686097	0.0362555	0.0748318	0.663568	1.584	31959.7	20176.6	33177.2	40857.1	27379.4	26936.9	40377.8	31398.6	29593.4	25957.2	7014.72	11777	19289.7	43173.3	18658.4	37513.5	12130.1	11856.2
4.18_772.2032n	773.21	4.18392	pos	Quercetin 3-rhamnosyl-(1->2)-glucosyl-(1->6)-galactoside	LMPK12112239	Lipids and lipid-like molecules	Polyketides	Flavonoids			56.5	92.3	M+H, M+Na	C33H40O21	-3.88914	1.0841	0.466699	0.554922	0.417433	1.33555	336303	251809	418063	837263	303655	277066	215812	187259	162072	289236	3506.32	50947.8	387166	538994	592841	289604	72418.8	78995.2
4.95_740.2137n	741.221	4.9452	pos	Kaempferol 3-(2''-rhamnosylrutinoside)	HMDB0037432	Phenylpropanoids and polyketides	Flavonoids	Flavonoid glycosides	*		56.5	91.9	M+H, M+Na	C33H40O19	-3.66851	3.06151	0.0127711	0.0370964	-2.61098	0.163688	40838.7	249490	68844.5	86410.9	33283.2	55298	24699.5	25700.4	17697.6	14775.2	344302	282635	80052.7	62750.6	218504	39411.8	665501	302766
5.17_206.0814m/z	206.081	5.17097	neg	N-Acetyl-D-phenylalanine	5498	Unclassified	Unclassified	Unclassified	*		56.5	89.6	M-H	C11H13NO3	-4.0162	0.159373	0.801699	0.849456	-0.107623	0.928116	45218.5	48720.8	52730.9	38143.4	31637.1	32439.4	35086.1	59128	83492	29091.4	17907.2	82588.8	74346	39546	68916.1	88631.3	8073.83	9757.08
9.51_465.1022m/z	465.102	9.50657	pos	3,4,2',3',4',6',alpha-Heptahydroxychalcone 2'-glucoside	LMPK12120366	Unclassified	Unclassified	Unclassified			56.5	86.9	M+H-H2O	C21H22O13	-1.12922	2.62967	0.0023573	0.0133146	1.68792	3.22192	208049	64572.9	256090	327806	212709	338355	151650	138711	112152	126918	732.359	14636.5	77280.9	182072	108574	88397.8	23760.1	21129.9
10.19_308.1982n	309.205	10.1947	pos	Corchorifatty acid D	89110	Lipids and lipid-like molecules	Fatty Acyls	Lineolic acids and derivatives	*		56.4	88.1	M+H, M+Na	C18H28O4	-1.91862	0.263524	0.900672	0.926523	0.0176527	1.01231	2.11788e+06	2.09212e+06	1.82821e+06	1.7989e+06	1.97319e+06	2.24267e+06	2.0357e+06	2.17521e+06	2.34659e+06	2.54254e+06	1.60605e+06	1.97312e+06	2.72134e+06	2.27191e+06	1.57387e+06	2.9476e+06	1.75295e+06	1.89011e+06
10.77_593.2727m/z	593.273	10.7724	neg	PI(18:3(6Z,9Z,12Z)/0:0)	LMGP06050016	Lipids and lipid-like molecules	Glycerophospholipids	Glycerophosphoinositols			56.4	84.7	M-H	C27H47O12P	-0.885162	0.336723	0.834215	0.875394	-0.0782005	0.947238	368181	388689	491146	575601	296571	507275	349469	342787	236550	146049	196022	234142	299062	547948	876282	202728	358517	394810
11.07_495.3320n	496.339	11.0654	pos	LysoPC(0:0/16:0)	HMDB0240262	Lipids and lipid-like molecules	Glycerophospholipids	Glycerophosphocholines	***		56.4	95.8	M+H, M+Na	C24H50NO7P	-1.07383	2.17253	0.0256559	0.0584956	-0.621462	0.650012	222676	342573	193701	209134	222937	219720	257874	227294	233353	217398	650534	399159	259904	229508	337262	280161	286099	297956
2.53_401.1084m/z	401.108	2.52895	neg	3,4,5-trihydroxy-6-[2-(3-hydroxyprop-1-en-1-yl)-5-methoxyphenoxy]oxane-2-carboxylic acid	HMDB0135658	Organic oxygen compounds	Organooxygen compounds	Carbohydrates and carbohydrate conjugates			56.4	84.7	M+FA-H	C16H20O9	-1.36902	1.6188	0.000607185	0.00524052	0.9669	1.95464	98396.7	50340.2	87752.6	114821	98839.7	96443.5	101069	90745.2	87201.2	110301	11067	30146.9	72933.4	90489.6	49752	84829.1	34307.2	29196.2
5.02_261.1341m/z	261.134	5.02322	neg	Undecanedioic acid	LMFA01170007	Lipids and lipid-like molecules	Fatty Acyls	Fatty acids and conjugates			56.4	84.5	M+FA-H	C11H20O4	-0.992723	0.230299	0.392751	0.48375	0.194199	1.14409	22998	20101.6	24260.3	15539.8	28270.1	17166.7	23998.7	22921	26204.4	25623	27072.7	22695.5	11236.8	12719.7	12279.5	16192.9	25273.2	33342.4
1.11_337.0773m/z	337.077	1.10923	neg	2-O-beta-D-Glucopyranuronosyl-D-mannose	HMDB0039722	Organic oxygen compounds	Organooxygen compounds	Carbohydrates and carbohydrate conjugates	*		56.3	87.6	M-H2O-H	C12H20O12	-0.86501	0.120527	0.86019	0.895933	-0.0777207	0.947554	83747.4	88382.7	91777	119721	82318.5	104906	66381.2	80097	68780.5	55998.1	10409.1	36529.1	179736	161365	142450	123599	26776.6	26196.8
1.19_244.0691n	243.062	1.1881	neg	Uridine	90	Nucleosides, nucleotides, and analogues	Pyrimidine nucleosides	Unclassified	**	C00299	56.3	86.1	M-H, M+FA-H	C9H12N2O6	-1.90116	1.39398	0.00811173	0.0280525	-0.448371	0.73287	113372	154696	127247	146618	116779	140057	65113.9	125486	102234	83443.5	158617	190600	191813	144911	118216	153330	142079	138002
4.79_431.1919m/z	431.192	4.7908	neg	Corchoionol C 9-glucoside	HMDB0029772	Lipids and lipid-like molecules	Fatty Acyls	Fatty acyl glycosides	*		56.3	86.5	M+FA-H	C19H30O8	-1.06246	3.6419	0.0793405	0.134411	-0.584249	0.666997	875224	1.31219e+06	867920	941818	838520	953676	898890	860037	823453	817477	469381	833843	1.78177e+06	1.94204e+06	1.75755e+06	2.13065e+06	801150	781097
4.79_518.2350n	563.234	4.7908	neg	6S,9R-Dihydroxy-4,7E-megastigmadien-3-one 9-[apiosyl-(1->6)-glucoside]	HMDB0029773	Lipids and lipid-like molecules	Fatty Acyls	Fatty acyl glycosides	*		56.3	91	M-H, M+FA-H	C24H38O12	-2.63652	0.151824	0.81059	0.856399	0.0390131	1.02741	151989	147934	126008	105235	170052	135080	158173	163125	170849	187386	72715.9	141440	132838	134808	147290	187010	185737	181630
5.40_448.1003n	447.093	5.40093	neg	Trifolin	LMPK12111663	Phenylpropanoids and polyketides	Flavonoids	Flavonoid glycosides	*		56.3	87.1	M-H, 2M-H	C21H20O11	-0.673558	1.89287	0.457408	0.546163	0.533491	1.44743	1.08003e+06	746172	1.87122e+06	2.73556e+06	928620	1.6e+06	490004	391425	242179	381235	184117	335190	368325	719997	2.74365e+06	180969	912008	525129
1.11_130.0862m/z	130.086	1.11395	pos	L-Pipecolic acid	63100	Organic acids and derivatives	Carboxylic acids and derivatives	Amino acids, peptides, and analogues	**	C00408	56.2	88.8	M+H	C6H11NO2	-0.53727	1.73759	0.0691077	0.121022	-0.492085	0.710997	246482	346671	241662	258072	235320	193058	316886	289193	182006	255656	167929	318291	417155	375935	116355	471322	475728	430650
1.19_491.1403m/z	491.14	1.1881	neg	Lucuminic acid	HMDB0035007	Organic oxygen compounds	Organooxygen compounds	Carbohydrates and carbohydrate conjugates	*		56.2	85.9	M+FA-H	C19H26O12	-0.82765	1.01662	0.0853488	0.142175	0.626511	1.54383	97603.5	63221.8	110032	152054	88734.7	109905	95945.3	73319.8	62001.4	88835.3	11544.4	27673.5	116831	90730.5	119792	86540.2	26309.7	26353.4
10.00_412.3051m/z	412.305	9.995	pos	Noravicholic acid	LMST04060029	Lipids and lipid-like molecules	Sterol Lipids	Bile acids and derivatives			56.2	86.9	M+NH4	C23H38O5	-1.5871	0.0886126	0.96089	0.972032	-0.0493938	0.966342	49843.5	51579.5	57144.8	78847.2	43631.7	49019.2	68135.8	43831.7	45009.4	13128.2	13662.6	13740.8	26729.2	31350	289075	24539.3	6823.14	6716.61
10.79_564.3302m/z	564.33	10.7936	neg	LysoPC(18:2(9Z,12Z))	HMDB0010386	Lipids and lipid-like molecules	Glycerophospholipids	Glycerophosphocholines			56.2	85.3	M+FA-H	C26H50NO7P	-1.01809	0.812186	0.0599686	0.108672	0.463211	1.37861	68908	49983.8	47654.1	46329.6	62085.3	51340.7	93138.5	79419	93047.7	78248.8	28935.4	41559	75700.1	49854.3	52377.5	74946.8	34728	41769.2
2.29_184.0602m/z	184.06	2.28568	pos	4-Pyridoxic acid	239	Organoheterocyclic compounds	Pyridines and derivatives	Pyridinecarboxylic acids and derivatives	**	C00847	56.2	86	M+H	C8H9NO4	-1.25063	0.710995	0.000298073	0.00308562	0.781014	1.71834	21937.4	12766.7	20914.2	19879.8	22787.8	25566.6	22495.7	20637.1	21782.3	21435.9	6386.25	9362.1	16871.9	19069	18201.6	15516.5	8930.69	7795.08
4.14_293.1240m/z	293.124	4.13825	neg	Ethyl (S)-3-hydroxybutyrate glucoside	HMDB0031693	Lipids and lipid-like molecules	Fatty Acyls	Fatty acyl glycosides	*		56.2	83.5	M-H	C12H22O8	-0.498506	1.1966	0.000121574	0.00160873	0.543463	1.45747	82521.7	56619.9	83337.1	87538	77440.4	86538.1	81423.6	81276.8	82670.1	79949.7	33188.5	46088.8	71297.3	65469.5	71107.5	62614	55659.7	47534.4
4.42_226.1566n	209.153	4.4194	pos	4,5-Dihydrovomifoliol	HMDB0040615	Lipids and lipid-like molecules	Prenol lipids	Sesquiterpenoids	*		56.2	85.3	M+H-H2O, M+H	C13H22O3	-1.45382	1.3812	0.55209	0.634048	0.254423	1.19286	1.1405e+06	956106	1.46651e+06	1.35902e+06	1.10641e+06	1.77984e+06	960323	887590	782942	781357	166643	390865	1.4345e+06	1.71022e+06	1.9953e+06	1.51104e+06	230376	209903
10.92_310.2138n	333.203	10.9241	pos	9S-hydroxy-12R,13S-epoxy-10E,15Z-octadecadienoic acid	36027	Unclassified	Unclassified	Unclassified			56.1	87.2	M+Na, M+K, M+H	C18H30O4	-2.05541	1.98474	0.0805344	0.135919	-0.319912	0.801119	518994	647837	517260	514395	454532	547652	436095	523957	552658	605404	729744	997574	697584	634848	341876	528142	604663	648265
15.01_484.2800n	507.269	15.0147	pos	PG(16:0/0:0)[U]	40874	Unclassified	Unclassified	Unclassified			56.1	88.8	M+H, M+Na, M+H-H2O	C22H45O9P	-0.348088	2.88497	0.101135	0.162593	-0.813025	0.569187	333895	586617	519302	579261	272776	369354	298216	265318	257097	109837	856119	492177	203756	253518	1.27348e+06	190132	724995	698765
4.77_435.2233m/z	435.223	4.7701	neg	(3S,5R,6S,7E,9x)-7-Megastigmene-3,6,9-triol 9-glucoside	HMDB0041176	Lipids and lipid-like molecules	Fatty Acyls	Fatty acyl glycosides	*		56.1	83	M+FA-H	C19H34O8	-0.572529	3.93788	2.14681e-12	2.54499e-09	3.08059	8.45958	257248	30409.1	219834	278630	250612	224059	261122	271028	265981	286722	10792.3	26420.8	42132.4	41729.3	31697.6	53922.2	21235.6	15342.6
0.88_365.1048m/z	365.105	0.881883	pos	Sucrose	137	Organic oxygen compounds	Organooxygen compounds	Carbohydrates and carbohydrate conjugates	**	C00089	56	84.7	M+Na	C12H22O11	-1.81025	0.771839	0.604803	0.680699	0.0541894	1.03828	1.41836e+06	1.36607e+06	1.24012e+06	1.17437e+06	1.53588e+06	1.36604e+06	1.44371e+06	1.42691e+06	1.56279e+06	1.59703e+06	1.45935e+06	1.34892e+06	1.03904e+06	1.22602e+06	1.40081e+06	1.13713e+06	1.54797e+06	1.76931e+06
10.26_311.2225m/z	311.223	10.2634	neg	9,10-DiHODE	HMDB0010221	Lipids and lipid-like molecules	Fatty Acyls	Lineolic acids and derivatives			56	84.5	M-H	C18H32O4	-0.822468	2.80932	0.0144271	0.0400041	-0.681885	0.62335	314463	504472	298134	276794	295028	297908	266248	334668	344585	402337	676198	738717	444850	345084	203323	387688	592731	647186
11.25_292.2033n	293.211	11.2468	pos	(9R,13R)-12-oxo-phytodienoic acid	36053	Unclassified	Unclassified	Unclassified			56	85.4	M+H, M+Na	C18H28O3	-1.92449	4.84295	0.0120911	0.0358237	-0.245541	0.843499	2.7857e+06	3.30255e+06	2.8492e+06	2.9972e+06	2.53613e+06	3.21397e+06	2.45232e+06	2.58041e+06	2.83554e+06	2.82083e+06	3.16495e+06	2.94007e+06	3.57464e+06	3.12848e+06	2.53694e+06	3.81835e+06	3.75443e+06	3.50253e+06
4.03_204.0891n	203.082	4.0331	neg	L-Tryptophan	33	Organoheterocyclic compounds	Indoles and derivatives	Indolyl carboxylic acids and derivatives	**	C00078	56	86.6	M-H, 2M-H	C11H12N2O2	-3.94752	0.735083	0.00237124	0.0133597	-3.46833	0.0903504	1094.3	12111.8	2004.98	788.762	292.732	380.752	400.102	1493.19	3155.91	238	19752.9	22339.5	13839.5	5311.02	2002.72	21382.7	3250.12	9015.64
4.50_413.1662m/z	413.166	4.49538	neg	(2S)-2-Butanol O-[b-D-Apiofuranosyl-(1->6)-b-D-glucopyranoside]	HMDB0041255	Organic oxygen compounds	Organooxygen compounds	Carbohydrates and carbohydrate conjugates	*		56	82.5	M+FA-H	C15H28O10	-0.599246	0.718143	0.0116902	0.0350531	-0.425902	0.744373	35741	48014.9	33844	28854	38959.2	44874.9	36884.4	29811.5	33844.2	38855.9	29589.7	40127.1	59530.8	53411.8	55803.1	59604.8	43970.8	42081.3
5.27_549.0882m/z	549.088	5.2735	neg	Quercetin 3-(6''-malonylgalactoside)	LMPK12112068	Lipids and lipid-like molecules	Polyketides	Flavonoids			56	81.7	M-H	C24H22O15	-0.672463	2.74851	0.00448631	0.019883	-12.5247	0.000169707	26.3402	155210	2.49373e-05	2.49373e-05	2.49373e-05	2.49373e-05	2.49373e-05	210.722	2.49373e-05	2.49373e-05	40943.9	65721.1	81558.5	105298	338125	54596	365620	189818
5.36_217.1075m/z	217.107	5.35865	neg	9-hydroxy-5Z-nonenoic acid	LMFA01050232	Lipids and lipid-like molecules	Fatty Acyls	Fatty Acids and Conjugates			56	85.1	M+FA-H	C9H16O3	-3.91297	0.858293	0.00938495	0.0306291	-0.692598	0.618738	26867.4	43422.8	25773.9	27626.3	25502.1	24013.1	27291.7	28187.5	33347.1	23197.3	70246.3	64907.6	33253.3	30743.7	36107.5	37320.5	40374.5	34429.3
9.80_449.1071m/z	449.107	9.80198	pos	Luteolin 7-glucoside	HMDB0035588	Phenylpropanoids and polyketides	Flavonoids	Flavonoid glycosides	***	C03951	56	86.5	M+H	C21H20O11	-1.5453	1.86404	0.00283133	0.0149098	1.94873	3.86035	99014.5	25649.1	135836	149096	106279	178696	67536.9	53248	35722.6	65701.8	278.382	5115.42	42700.1	73727.2	38420.2	32617.5	6697.1	5637.24
11.64_432.2270n	433.234	11.6404	pos	PA(18:3(9Z,12Z,15Z)/0:0)	LMGP10050035	Lipids and lipid-like molecules	Glycerophospholipids	Glycerophosphates			55.9	84.7	M+H, M+NH4, M+Na, M+H-H2O	C21H37O7P	-1.55275	4.21949	0.0594159	0.107933	-0.982274	0.506181	510149	1.00784e+06	639886	527297	573708	581100	466348	375115	404878	512862	1.91133e+06	1.0806e+06	335906	381836	2.0313e+06	282812	1.01928e+06	1.01963e+06
12.63_434.2428n	435.25	12.6293	pos	PA(0:0/18:2(9Z,12Z))	LMGP10050044	Lipids and lipid-like molecules	Glycerophospholipids	Glycerophosphates	**	C00416	55.9	85.6	M+H, M+NH4, M+Na, M+H-H2O	C21H39O7P	-1.16301	5.4808	0.0403594	0.0811173	-2.8815	0.135701	126346	931065	200746	145485	155558	119277	112355	75465.7	79620.4	122261	3.04859e+06	883009	78355.4	95137.7	660246	52014.1	1.45764e+06	1.17353e+06
4.56_711.1414m/z	711.141	4.55733	neg	(3''-Apiosyl-6''-malonyl)astragalin	HMDB0038765	Lipids and lipid-like molecules	Prenol lipids	Terpene glycosides	*		55.9	82.1	M+FA-H	C29H30O18	-0.0592578	1.89223	0.000533829	0.00478149	-4.23786	0.053	3733.46	70442.6	3317.07	15725.7	2304.81	2047.44	995.795	1870.6	2155.5	1450.7	10706.1	26442.5	53785.6	89505.1	140034	62132.8	105852	75082.3
4.81_755.2034m/z	755.203	4.81177	neg	Quercetin 3-rhamnosyl-(1->2)-rhamnosyl-(1->6)-glucoside	LMPK12112108	Lipids and lipid-like molecules	Fatty Acyls	Fatty acid esters	*		55.9	91.3	M-H	C33H40O20	-0.862505	0.948027	0.0359371	0.0744393	-1.46104	0.363232	12769.6	35155.6	16421.5	24930.8	7558.71	16654.6	9084.39	11353.1	8585.77	7568.24	19064.1	23908.7	19111.6	18236.4	43977.9	16800.8	94224.5	45920.6
5.87_287.0560m/z	287.056	5.8681	neg	Aromadendrin	HMDB0030847	Phenylpropanoids and polyketides	Flavonoids	Flavans	***	C00974	55.9	84	M-H	C15H12O6	-0.544894	0.633071	0.047774	0.0915064	-1.92151	0.263978	3842.59	14556.5	6924.08	4406.85	5548	2402.7	1954.15	3863.87	2002.24	3638.83	11272.2	9259.55	1678.02	4941.01	40625.8	1295.26	27213.2	20166.8
6.67_341.1966m/z	341.197	6.67277	neg	(1(10)E,4a,5E)-1(10),5-Germacradiene-12-acetoxy-4,11-diol	HMDB0038798	Lipids and lipid-like molecules	Prenol lipids	Sesquiterpenoids	*		55.9	83.6	M+FA-H	C17H28O4	-1.18256	2.35954	0.00449857	0.0199077	-0.334422	0.793102	438878	553369	439176	433396	402013	454021	396209	496503	504037	385668	649899	632144	558623	494038	396710	506172	619255	570113
0.71_134.0446m/z	134.045	0.711617	pos	L-Aspartic Acid	15	Organic acids and derivatives	Carboxylic acids and derivatives	Amino acids, peptides, and analogues	**	C00049	55.8	81.7	M+H	C4H7NO4	-1.19839	2.32607	1.7471e-05	0.000379821	-1.10972	0.463385	78130	168607	72926.2	78116.9	73641	86857.1	104748	64547.2	58329.3	85873.8	207545	147810	163151	150572	113493	157940	234618	173725
2.74_421.1349m/z	421.135	2.74048	neg	(1x,2x)-Guaiacylglycerol 3-glucoside	HMDB0040600	Lipids and lipid-like molecules	Fatty Acyls	Fatty acyl glycosides			55.8	81.3	M+FA-H	C16H24O10	-0.591921	0.295874	0.364542	0.45617	0.296397	1.22807	25090.5	20430.8	23952.1	26815.7	23742.8	26503.7	28349.6	22620.6	22037.5	26702.1	3929.52	9849.84	32564.8	35582.7	22663.3	39265.9	10327.8	9262.39
4.58_655.1872m/z	655.187	4.5783	neg	Hesperidin	LMPK12140451	Phenylpropanoids and polyketides	Flavonoids	Flavonoid glycosides	*	C09755	55.8	82.8	M+FA-H	C28H34O15	-1.29665	0.160435	0.686459	0.752925	0.20433	1.15215	30370.7	26360	30122.9	14010.9	30829.9	41168.8	34199.1	41491.5	32181.1	18961.3	246.756	27912.9	71919.4	27436.2	38085.9	45278.6	2.49373e-05	2.49373e-05
5.17_449.2025m/z	449.203	5.17097	neg	Pisumionoside	HMDB0039947	Lipids and lipid-like molecules	Prenol lipids	Terpene glycosides	*		55.8	81.1	M+FA-H	C19H32O9	-0.824703	5.02932	0.00261324	0.0141991	0.782599	1.72023	1.28869e+06	749141	1.4647e+06	1.38765e+06	1.13559e+06	1.68559e+06	1.12442e+06	1.29107e+06	1.22656e+06	993965	305565	532546	1.04491e+06	1.15565e+06	985748	1.10589e+06	455449	407361
5.27_399.1656m/z	399.166	5.2735	neg	Corchoionoside B	HMDB0030975	Lipids and lipid-like molecules	Fatty Acyls	Fatty acyl glycosides	*		55.8	87.3	M-H	C19H28O9	-1.13899	0.949716	7.69682e-06	0.000198914	1.63444	3.10468	22105	7119.89	26468	26044.3	21231.7	26889.1	20285.2	19416.8	17610.7	18894	689.729	3720.81	14845.1	11786.7	9824.84	8652.33	3966.14	3473.52
10.77_293.2121m/z	293.212	10.7724	neg	9(S)-HOTrE	36030	Unclassified	Unclassified	Unclassified			55.7	82.1	M-H	C18H30O3	-0.442185	0.939153	0.180192	0.258813	-0.40513	0.755168	109423	144899	100907	109090	89652.8	118919	88694.1	106772	98410.5	162941	69196.2	102224	218662	146399	82485.7	263182	123017	154030
15.08_731.5521n	732.559	15.0786	pos	Araliacerebroside	HMDB0033621	Lipids and lipid-like molecules	Sphingolipids	Glycosphingolipids	*		55.7	84.7	M+H, M+K, M+Na	C40H77NO10	-3.62159	6.37789	0.036189	0.0747405	-0.66348	0.631353	1.90487e+06	3.01713e+06	1.80872e+06	1.60235e+06	2.15358e+06	1.60336e+06	2.06459e+06	2.04452e+06	1.93935e+06	2.02252e+06	5.65484e+06	3.84495e+06	1.64644e+06	1.91767e+06	2.32306e+06	1.96717e+06	3.40162e+06	3.38126e+06
3.71_519.1350m/z	519.135	3.71488	neg	trans-Caffeic acid [apiosyl-(1->6)-glucosyl] ester	HMDB0033694	Phenylpropanoids and polyketides	Isoflavonoids	Furanoisoflavonoids	*		55.7	81.9	M+FA-H	C20H26O13	-1.20067	1.10275	0.064842	0.115255	0.81703	1.76178	90946.8	51622.2	112465	170675	75186.7	110820	74287.9	68285.9	53378.2	62475.5	6471.22	21912.2	84725.5	79499.1	112757	70508.4	21472.9	15631.4
4.27_340.0790n	339.072	4.2657	neg	Cichoriin	HMDB0030821	Phenylpropanoids and polyketides	Coumarins and derivatives	Coumarin glycosides	*		55.7	83.1	M-H, 2M-H	C15H16O9	-1.28309	1.84825	0.0196948	0.0489726	0.782781	1.72044	207866	120821	225684	247932	194773	221919	212798	210915	181126	167784	13882.9	69297.3	250696	171825	213784	163793	41525.2	41768.4
6.46_264.1358n	247.133	6.45538	pos	Tanacetin	HMDB0035715	Lipids and lipid-like molecules	Prenol lipids	Terpene lactones	*		55.7	85.2	M+H-H2O, M+H, M+Na	C15H20O4	-1.23846	0.678975	0.00633676	0.0244411	-0.455807	0.729102	26947.3	36959.6	28968.3	26444.3	25987.6	25760	26952.9	25951	27712.5	27801.9	48517.2	48802.7	26679	26874.8	33634.6	31643.4	39160.5	40364.5
11.31_320.1983n	321.206	11.3074	pos	Oryzalide B	HMDB0037592	Lipids and lipid-like molecules	Prenol lipids	Terpene lactones	*		55.6	87.1	M+H, M+Na	C19H28O4	-1.42808	1.64883	0.0269024	0.0604554	-1.70565	0.306583	29045.6	94739.9	37923.4	44636.9	21668.9	29377.3	29072.4	30480.1	24565.5	14640.6	169575	94127.8	23987.1	38202.8	225337	13904.2	124310	68475.2
4.41_626.1471n	625.14	4.41187	neg	Gossypetin 3-rutinoside	LMPK12113181	Lipids and lipid-like molecules	Polyketides	Flavonoids			55.6	84.3	M-H, M+FA-H	C27H30O17	-1.88732	1.2725	0.117597	0.182919	1.06329	2.08969	118036	56485	136469	353162	64022.7	83245.4	64684.1	88161.6	60003	94540.6	2852.09	21789.7	81362.3	83387.1	111596	63416.3	48561.1	38915
5.61_273.1343m/z	273.134	5.61298	neg	(-)-11-hydroxy-9,10-dihydrojasmonic acid	LMFA02020012	Lipids and lipid-like molecules	Fatty Acyls	Octadecanoids			55.6	81	M+FA-H	C12H20O4	-0.415852	0.18225	0.273611	0.362696	0.375372	1.29717	6726.79	5185.73	6804.58	5975.62	7175.16	7128.38	7411.49	6886.86	6994.05	5438.18	1860.79	3534.87	10591.9	6987.29	3064.61	10778.2	1637.87	3030.21
0.75_147.0528n	148.06	0.745667	pos	L-Glutamate	19	Organic acids and derivatives	Carboxylic acids and derivatives	Amino acids, peptides, and analogues	**	C00025	55.5	85.7	M+H, M+K, M+H-H2O	C5H9NO4	-2.38713	0.0213908	0.979349	0.985413	-0.00670146	0.995366	639078	642054	414243	434072	514820	543976	794442	747584	825212	838279	599537	479484	840973	687775	602113	1.16813e+06	366999	391420
10.31_297.2419m/z	297.242	10.3123	pos	9,10-epoxy-12-octadecenoic acid	35866	Unclassified	Unclassified	Unclassified			55.5	85.2	M+H	C18H32O3	-1.85536	0.53401	0.252736	0.341105	-0.384066	0.766275	54109.6	70613.8	55764.3	35015.1	74661.1	48047.7	50901.4	43530.6	45860.6	79096	53111	61731	63293.7	57646.2	30271.3	95705.1	55224.2	147928
11.87_596.2949n	597.302	11.8658	pos	PI(18:2(9Z,12Z)/0:0)	LMGP06050010	Lipids and lipid-like molecules	Glycerophospholipids	Glycerophosphoinositols			55.5	84.7	M+H, M+NH4, M+Na, M+H-H2O	C27H49O12P	-2.19077	3.75185	0.0236366	0.0553185	-1.23758	0.424084	265448	625933	360274	337771	266109	322474	270393	240297	184786	141482	631974	364801	265343	463203	517195	304403	1.13316e+06	1.32738e+06
5.42_549.2549m/z	549.255	5.4222	neg	Blumenol C O-[apiosyl-(1->6)-glucoside]	HMDB0031936	Lipids and lipid-like molecules	Fatty Acyls	Fatty acyl glycosides	*		55.5	82.3	M+FA-H	C24H40O11	-0.704429	0.9851	0.111051	0.174663	0.232431	1.17481	206119	175448	193492	180156	215361	199290	221850	198275	203515	237011	88552.6	137243	179633	227044	180545	239749	183201	167617
6.25_435.0929m/z	435.093	6.24945	neg	Taxifolin 3-arabinoside	HMDB0041418	Phenylpropanoids and polyketides	Flavonoids	Flavonoid glycosides	*		55.5	80.5	M-H	C20H20O11	-0.895545	2.01241	5.46408e-05	0.000893086	-4.51708	0.0436741	3190.3	73047.9	2779.87	3269.97	2739.15	1464.93	3558.83	4500.12	3760.9	3448.65	27245.5	81222.4	128003	69304.3	87482.8	105820	36729.7	48575
6.55_523.1825m/z	523.183	6.54588	neg	Dichotosinin	LMPK12020273	Lipids and lipid-like molecules	Polyketides	Flavonoids			55.5	83.6	M+FA-H	C24H30O10	0.886336	0.260485	0.454152	0.542983	-0.41898	0.747953	14009.2	18730.1	12009.8	14338.1	11892.4	16689.5	18664.7	16454.9	14454.7	7569.92	969.649	15279	44119.5	24831.9	35058.3	28273.2	876.754	432.565
8.87_308.1985n	307.191	8.86983	neg	16-A1-PhytoP	LMFA02030059	Lipids and lipid-like molecules	Fatty Acyls	Octadecanoids			55.5	81.3	M-H2O-H, M+FA-H, M-H, 2M-H	C18H28O4	-0.826523	2.95066	0.00960726	0.031048	-0.444995	0.734587	548852	747157	535809	522706	526207	610013	433602	485680	564556	712240	578826	748653	885525	732154	450465	973912	837500	770221
0.76_531.1195m/z	531.12	0.7561	neg	3-oxo-3-[(3,4,5,6-tetrahydroxyoxan-2-yl)methoxy]propanoic acid	HMDB0125085	Organic oxygen compounds	Organooxygen compounds	Carbohydrates and carbohydrate conjugates			55.4	87.7	2M-H	C9H14O9	-1.43476	2.52333	0.0914451	0.150146	0.703064	1.62796	566486	347973	701863	711545	570220	693970	542144	494263	423168	394716	36108	220680	570939	518300	918319	422778	51148.2	45513.9
0.80_162.0758m/z	162.076	0.79675	pos	Glucosamine	HMDB0001514	Organic oxygen compounds	Organooxygen compounds	Carbohydrates and carbohydrate conjugates	**	C00329	55.4	82.3	M+H-H2O	C6H13NO5	-1.71615	1.36001	0.127268	0.194751	-0.4944	0.709857	162721	229231	185057	161300	169441	148111	143025	149963	167960	176913	287451	313576	138159	113846	95313.2	157764	338353	389386
2.49_331.1032m/z	331.103	2.48762	neg	3-Hydroxy-4,6-heptadiyne-1-yl 1-glucoside	HMDB0038964	Lipids and lipid-like molecules	Fatty Acyls	Fatty acyl glycosides	*		55.4	78.9	M+FA-H	C13H18O7	-0.891442	0.277537	0.695173	0.76004	0.0786141	1.056	211329	200122	198649	195723	214057	217495	245005	215394	210496	193816	208674	282140	200711	195679	308839	218131	105759	81040.7
4.94_153.0181m/z	153.018	4.93787	neg	2,6-Dihydroxybenzoic acid	HMDB0013676	Benzenoids	Benzene and substituted derivatives	Benzoic acids and derivatives	***		55.4	89.4	M-H	C7H6O4	-7.76494	0.323674	0.00305318	0.0156647	-0.868014	0.5479	2593.9	4734.26	2812.75	2891.63	2581.44	1945.55	2518.73	2218.42	2364.02	3418.66	4634.87	5023.25	6830.03	2740.07	2865.92	7236.71	4216.74	4326.46
5.35_238.1930n	221.19	5.34972	pos	Germacrenone	HMDB0035887	Lipids and lipid-like molecules	Prenol lipids	Sesquiterpenoids	*		55.4	83.7	M+H-H2O, M+H	C15H26O2	-1.33813	0.859921	0.0934599	0.152807	-0.773616	0.58495	36402.8	62232.4	32772.8	38335.8	36728.3	23890.4	33349.6	34257	39824.4	52064.1	23555.7	50548.7	132998	89715.8	80427.3	75809.6	20919.1	23884.5
5.54_534.1004n	535.108	5.53753	pos	Kaempferol 3-(6''-malonylgalactoside)	LMPK12111689	Lipids and lipid-like molecules	Polyketides	Flavonoids			55.4	79.9	M+H, M+K, M+Na	C24H22O14	-1.1261	14.8372	0.00240072	0.0134618	-8.85678	0.00215696	9349.85	4.33473e+06	21085.1	25370.1	6633.69	12868	3073.93	1217.31	835.989	3714.75	3.10079e+06	3.35261e+06	1.56788e+06	2.25381e+06	7.81188e+06	678311	1.02553e+07	5.65731e+06
6.38_567.1714m/z	567.171	6.37672	neg	Phloretin xylosyl-galactoside	HMDB0029252	Phenylpropanoids and polyketides	Flavonoids	Flavonoid glycosides	*		55.4	80.2	M-H	C26H32O14	-1.01789	0.295376	0.581158	0.659575	-0.176827	0.884646	75637.3	85500	52903	59130.5	89155.6	29482.5	62172.6	71584	88441	152229	76239.2	100377	137617	61951.2	31618.3	66243.3	113237	96717.4
0.83_160.0965m/z	160.097	0.8308	pos	Calystegine A6	87599	Alkaloids and derivatives	Tropane alkaloids	Unclassified	*		55.3	80.9	M+H	C7H13NO3	-1.71558	2.41165	0.0412454	0.0823233	-0.875963	0.54489	194083	356187	184148	204827	189723	161571	180889	191555	210734	229215	352560	273154	216669	205910	160993	304179	622748	713284
10.90_325.2368m/z	325.237	10.9037	pos	13-hydroxy-9-methoxy-10-oxooctadec-11-enoic acid	LMFA02000288	Lipids and lipid-like molecules	Fatty Acyls	Octadecanoids			55.3	81.4	M+H-H2O	C19H34O5	-1.68119	3.38248	0.00967427	0.0311795	-1.42319	0.372886	149351	400526	194750	220491	112624	156447	147180	145081	120247	97983.5	783455	476131	158506	215772	485616	96324	593770	394633
11.47_323.2211m/z	323.221	11.4715	pos	17-hydroxy-1-oxo-2,3-seco-androstan-3-oic acid	LMST02020113	Lipids and lipid-like molecules	Sterol Lipids	Steroids			55.3	82.4	M+H	C19H30O4	-1.73069	2.01357	0.0410777	0.0820749	-1.25396	0.419295	75854.3	180909	83989	110362	52156.2	86996.7	92930.4	83778.8	65327.3	31294.1	277894	170931	63280.7	116463	446552	54844	195926	121383
11.81_325.2368m/z	325.237	11.8061	pos	13-Hydroxy-9-methoxy-10-oxo-11-octadecenoic acid	HMDB0040901	Lipids and lipid-like molecules	Fatty Acyls	Lineolic acids and derivatives	*		55.3	83.1	M+H-H2O	C19H34O5	-1.68826	2.81493	0.0152751	0.0415718	-2.14807	0.225614	53868.6	238764	73737.1	78603.4	43365.6	56889.6	53953	51634	41743.3	31022.7	587087	389772	60657.9	88122.4	258238	30801.1	305961	189472
12.90_572.2951n	573.302	12.9034	pos	1-hexadecanoyl-sn--glycero-3-phospho-D-myo-inositol	LMGP02060006	Lipids and lipid-like molecules	Glycerophospholipids	Glycerophosphoinositols			55.3	87.4	M+H, M+Na, M+H-H2O	C25H49O12P	-1.79813	3.99654	0.019565	0.0487565	-1.07721	0.473944	346412	730914	446223	557151	264617	397453	424751	264318	255529	161255	958989	538303	251099	582330	1.22447e+06	203827	1.12647e+06	961822
2.21_268.1036m/z	268.104	2.20778	pos	Adenosine	86	Nucleosides, nucleotides, and analogues	Purine nucleosides	Unclassified	**	C00212	55.3	91	M+H	C10H13N5O4	-1.53554	1.03652	0.243757	0.331362	0.379436	1.30083	244367	187854	286668	410629	201202	327820	209548	179563	139157	200350	175370	126111	167487	225200	407336	160801	108537	131991
4.85_475.1818m/z	475.182	4.85353	neg	Phenethyl rutinoside	HMDB0032622	Organic oxygen compounds	Organooxygen compounds	Carbohydrates and carbohydrate conjugates	*		55.3	82.3	M+FA-H	C20H30O10	-0.74925	1.206	0.0506035	0.0956492	-0.625452	0.648217	81031.4	125007	79754.8	115544	53832.7	57356.1	107034	96764	86260.5	51705.4	33799.5	74154.7	121446	188351	146480	185524	137924	112373
5.09_439.1823m/z	439.182	5.08692	neg	cis-3-Hexenyl b-primeveroside	HMDB0031690	Lipids and lipid-like molecules	Fatty Acyls	Fatty acyl glycosides	*		55.3	79.6	M+FA-H	C17H30O10	0.403595	0.891028	0.0177199	0.0456485	-4.16939	0.055576	1150.82	20707.1	395.569	693.267	1037.32	857.179	1585.52	1640.2	1748.48	1249.02	40100.2	53229.8	2397.83	2478.45	2864.08	2501.79	30301.8	31782.7
1.19_283.1032m/z	283.103	1.1881	neg	(x)-1,2-Propanediol 1-O-b-D-glucopyranoside	HMDB0033065	Organic oxygen compounds	Organooxygen compounds	Carbohydrates and carbohydrate conjugates	*		55.2	78.8	M+FA-H	C9H18O7	-1.06589	0.259522	0.709862	0.772685	0.143673	1.10471	161636	146315	184499	235986	137978	224660	66891.8	186536	181170	75367.3	29444.7	80059.4	255791	242555	194083	233431	95929.6	39224.3
15.09_731.5527n	776.552	15.0884	neg	GlcCer(t18:1(8Z)/16:0(2OH[S]))	LMSP05010042	Lipids and lipid-like molecules	Sphingolipids	Neutral glycosphingolipids			55.2	85.1	M-H, M+FA-H	C40H77NO10	-2.79845	2.00664	0.0240097	0.0558546	-0.813687	0.568926	136206	239409	130401	110889	154652	108614	151849	145840	142983	144421	454671	344179	128898	145672	182651	147821	270972	240408
15.48_293.2106m/z	293.211	15.4795	pos	10-OPDA	63364	Unclassified	Unclassified	Unclassified			55.2	82	M+H	C18H28O3	-1.85977	0.917136	0.382057	0.473239	-0.169461	0.889175	390271	438913	380543	332037	425886	503870	281844	275221	330279	592485	491559	531306	589740	388753	259175	446219	446544	358010
4.33_188.0343m/z	188.034	4.32915	neg	Kynurenic acid	HMDB0000715	Organoheterocyclic compounds	Quinolines and derivatives	Quinoline carboxylic acids	***	C01717	55.2	84.6	M-H	C10H7NO3	-5.19809	0.239854	0.00360321	0.0173374	-2.35817	0.195038	299.815	1537.21	345.813	360.657	315.057	407.523	208.487	282.713	201.255	277.013	1841.73	3527.48	506.217	1373.13	1044.99	342.307	1917.96	1743.89
1.11_152.0565m/z	152.056	1.11395	pos	Guanine	HMDB0000132	Organoheterocyclic compounds	Imidazopyrimidines	Purines and purine derivatives	***	C00242	55.1	78.5	M+H	C5H5N5O	-1.54655	2.80842	9.34249e-09	1.43725e-06	-2.39127	0.190615	28117.9	147511	21998.5	19688.5	23647.6	25348	39455.3	30494.4	34313.8	29997	148199	200814	161499	113908	126658	160375	126726	141911
13.34_380.2920n	363.289	13.3384	pos	24-Nor-5beta-cholane-3alpha,12alpha,22,23-tetrol	LMST04060006	Unclassified	Unclassified	Unclassified			55.1	82.2	M+H-H2O, M+Na	C23H40O4	-1.85156	1.76917	0.100475	0.161717	-0.467574	0.72318	273956	378821	308177	285448	231013	307736	271355	323993	282250	181675	484729	545900	224216	321288	240049	151787	524521	538081
15.37_441.3723m/z	441.372	15.3742	pos	Heliantriol C	HMDB0038802	Lipids and lipid-like molecules	Prenol lipids	Triterpenoids	*		55.1	82.2	M+H-H2O	C30H50O3	-0.868443	0.190448	0.729212	0.789055	-0.151942	0.900038	50795.9	56437.5	42705.3	45852.6	57315.7	51805.2	54905.6	45263	41419.8	67099.7	8053.29	35360.1	93664.7	73083.3	125882	86899.8	14687.2	13869
7.15_323.1848m/z	323.185	7.14882	pos	7-hydroxy Tetranor Iloprost	781	Unclassified	Unclassified	Unclassified			55.1	82.3	M+H	C18H26O5	-1.53274	1.53247	0.019408	0.0484671	-0.477719	0.718112	136980	190750	145385	153437	127225	140353	116243	152619	156199	104377	291795	220712	141793	137972	208634	136289	217584	171220
7.37_677.3170m/z	677.317	7.37047	neg	Olitorin	HMDB0034361	Lipids and lipid-like molecules	Steroids and steroid derivatives	Steroid lactones	*		55.1	84.9	M-H2O-H	C35H52O14	-1.27006	0.730823	0.0587394	0.106917	0.406193	1.32518	66155.6	49921.8	59547.5	85270.6	49668.8	75902.7	59070.8	64278.6	71784.3	63721.8	17885.6	27549.1	41157.4	72373.5	55954.7	61806.6	55290.5	67357.2
10.02_563.3217n	546.318	10.0151	pos	OOB-PE	LMGP20020034	Lipids and lipid-like molecules	Glycerophospholipids	Oxidized glycerophospholipids			55	81.1	M+H-H2O, M+Na	C27H50NO9P	-1.16645	1.62398	0.0247919	0.057029	0.489471	1.40393	269942	192276	326229	321462	240962	324038	256755	247564	287093	155433	219692	202947	160891	129404	335340	151402	189027	149505
12.86_259.2052m/z	259.205	12.8615	pos	11E,17-Octadecadien-9-ynoic acid	LMFA01031088	Lipids and lipid-like molecules	Fatty Acyls	Fatty Acids and Conjugates			55	80.4	M+H-H2O	C18H28O2	-1.57305	1.40711	0.00772508	0.0272555	-1.52863	0.346606	23096.2	66635.4	21646.7	22035.4	24544.9	20446	18419	21562.5	28050.8	28064.3	114161	71426.3	41601.1	31957.4	21288.1	36847.1	122918	92884.2
4.15_227.1749m/z	227.175	4.14522	pos	1,8-Diazacyclotetradecane-2,9-dione	66151	Hydrocarbons	Saturated hydrocarbons	Cycloalkanes	*		55	80.8	M+H	C12H22N2O2	-2.05146	0.728119	0.0382138	0.0778464	-0.299438	0.812569	65174.5	80207.9	53784.3	52991.3	67465.6	56745.3	65344.8	87815.6	68622.5	68626.4	92045.3	80196.8	58402.3	76602.8	70858.4	67948.9	93261.4	102348
4.22_391.1608m/z	391.161	4.22307	neg	(1R,3S,4S,6R)-6,9-Dihydroxyfenchone 6-O-b-D-glucoside	HMDB0033222	Lipids and lipid-like molecules	Prenol lipids	Terpene glycosides	*		55	80.5	M+FA-H	C16H26O8	-0.434917	0.566466	0.048845	0.0930762	-0.517135	0.698758	20706.7	29633.6	21025	28191.5	13865.1	18139.3	28488.6	20635.4	20520.2	14789	22736.3	35478.4	43434.9	19529.6	21927.7	17508.5	41786	34667.8
4.44_295.1284m/z	295.128	4.43645	pos	Tyrosyl-Hydroxyproline	HMDB0029106	Organic acids and derivatives	Carboxylic acids and derivatives	Amino acids, peptides, and analogues			55	79	M+H	C14H18N2O5	-1.41796	1.59427	0.0010969	0.00794602	-2.77316	0.146284	8677.83	59322	11488.4	8923.16	6905.58	5833.48	5728.43	10806.7	11331.7	8405.26	130403	69511.3	52629	49391.3	8555.41	48000.1	41835.9	74249.5
5.04_609.1455m/z	609.145	5.0442	neg	Rutin	HMDB0003249	Phenylpropanoids and polyketides	Flavonoids	Flavonoid glycosides	**	C05625	55	83.6	M-H	C27H30O16	-1.05239	0.910267	0.200419	0.281958	0.530348	1.44428	132568	91788.8	179953	282128	93811.5	140555	88462.8	89731.2	79079.7	106826	28034.2	69914.1	60817.5	97687.5	187469	60416.4	140902	89069
5.74_431.1920m/z	431.192	5.74098	neg	Sonchuionoside C	HMDB0035212	Lipids and lipid-like molecules	Prenol lipids	Terpene glycosides			55	77.5	M+FA-H	C19H30O8	-0.816862	1.20677	0.0629074	0.112571	0.374419	1.29632	193825	149520	192628	174188	190177	233521	180805	198174	188888	192220	82058.3	106550	203121	207026	146458	240305	106612	104028
7.39_323.1862m/z	323.186	7.39163	neg	Monic acid	HMDB0061154	Lipids and lipid-like molecules	Fatty Acyls	Fatty acids and conjugates			55	81	M-H2O-H	C18H30O6	-0.672588	1.11762	0.00328208	0.0163834	0.573879	1.48852	85030.8	57124.4	96670.9	76452.7	100054	98662.7	52775.7	91617.7	95085.4	68927.2	71356	76087.2	56655.8	44541.8	36286.1	45530	68539.5	57998.8
8.47_181.1220m/z	181.122	8.46522	pos	Dihydroactinidiolide	90552	Organoheterocyclic compounds	Benzofurans	Unclassified	*		55	82.7	M+H	C11H16O2	-1.87623	0.90485	0.0155117	0.042019	-0.754078	0.592925	28074.2	47348.7	29421.2	29163.3	27556.3	28070.3	23947.4	25260.6	30083	31091.7	72125	53397.1	32708.3	29186.7	26444.7	31278.7	71944.9	61704.3
9.38_321.1704m/z	321.17	9.3766	neg	Zeranol	HMDB0032702	Phenylpropanoids and polyketides	Macrolides and analogues	Unclassified	*	C14752	55	80.5	M-H	C18H26O5	-1.01325	0.596226	0.0671317	0.118406	-0.351202	0.783931	36660.2	46764.6	36575	40797.3	29969.6	37670.4	30611.8	42130.2	47564.7	27962.7	46694.8	63016.7	48665.2	48300.9	64994	30810.6	39748	31886.6
10.10_312.2295n	295.226	10.0972	pos	8,13-dihydroxy-9,11-octadecadienoic acid	35506	Unclassified	Unclassified	Unclassified			54.9	80.5	M+H-H2O, M+H	C18H32O4	-1.84426	3.00984	0.00694273	0.0257247	-1.06546	0.47782	184583	386302	198020	197516	176401	168663	175385	161317	175559	223800	683613	489142	252041	238307	169548	264666	486530	506566
11.01_521.2748n	522.282	11.0055	pos	PS(18:2(9Z,12Z)/0:0)	LMGP03050011	Lipids and lipid-like molecules	Glycerophospholipids	Glycerophosphoserines			54.9	79.8	M+H, M+Na	C24H44NO9P	-1.15931	1.9863	0.0181188	0.046321	-1.40109	0.378642	56684.3	149704	77759.1	85994.3	46115	61436.4	62756.4	54252.8	44736.7	20423.9	253497	135632	35405.4	72823.8	211734	22323.7	253626	212590
12.63_337.2731m/z	337.273	12.6293	pos	MG(18:2(9Z,12Z)/0:0/0:0)	HMDB0011568	Lipids and lipid-like molecules	Fatty Acyls	Lineolic acids and derivatives	***		54.9	82.4	M+H-H2O	C21H38O4	-1.86973	3.40078	0.035002	0.0729578	-2.3773	0.19247	72197.2	375109	112176	78549	83189.7	76531.7	67348.2	50069.3	47586.3	62127.5	1.13173e+06	335551	59877.9	66449.2	263220	60425.9	588092	495530
15.65_441.3723m/z	441.372	15.6476	pos	11-Oxo-beta-amyrin	73441	Unclassified	Unclassified	Unclassified			54.9	82.9	M+H	C30H48O2	-0.814638	0.201541	0.591633	0.669546	-0.196148	0.872878	27915	31980.4	27197.9	29237	30151.7	30990	30131.4	23733.8	22507.7	29370.5	11256.1	21344.3	45691.5	42427.5	67204.2	43577.2	11847.5	12495
2.68_451.1454m/z	451.145	2.67687	neg	10-Hydroxyloganin	LMPR0102070028	Lipids and lipid-like molecules	Prenol lipids	Isoprenoids		C11659	54.9	77.9	M+FA-H	C17H26O11	-0.659105	0.744659	0.0381972	0.0778351	0.862477	1.81816	33939.8	18667.1	42061.5	51059.5	28227.9	37249.2	33224.7	26547.7	24202.2	28945.7	828.072	7929.91	33431.6	36163.7	30280.5	35879.9	2309.59	2513.76
4.95_595.1645m/z	595.165	4.9452	pos	Okanin 4'-gentiobioside	LMPK12120166	Lipids and lipid-like molecules	Polyketides	Flavonoids			54.9	86.3	M+H-H2O	C27H32O16	-1.98224	1.33404	0.0174623	0.0452994	-1.99876	0.250215	13604.7	54371.9	22475.1	26239.3	9525.26	16199.5	9547.31	9546.91	6674.41	8629.39	71096.8	58240.8	18134.1	16181.7	58285.4	8248.59	138695	66092.4
5.17_251.0789n	501.15	5.17097	neg	N-Carboxyacetyl-D-phenylalanine	HMDB0039102	Organic acids and derivatives	Carboxylic acids and derivatives	Amino acids, peptides, and analogues	*		54.9	80	M-H, 2M-H	C12H13NO5	-1.89415	0.082561	0.826758	0.869288	-0.122101	0.918849	9305.18	10127	12241	7499.9	4901.22	5956.4	5544.39	12959.6	21507	3831.86	1734.21	14305.2	18639.3	6219.6	18207.2	20133.4	923.843	853.275
5.46_191.0340m/z	191.034	5.46423	neg	Scopoletin	6956	Phenylpropanoids and polyketides	Coumarins and derivatives	Hydroxycoumarins	**	C01752	54.9	84.9	M-H	C10H8O4	-4.99393	0.470837	0.0137324	0.0387658	-0.830031	0.562517	6668.44	11854.6	9058.37	8219.8	6211.29	5630.01	5569.61	7385.77	6492.32	4780.33	17615.4	19088.4	6441.49	6790.86	13090.7	6919.64	10427.9	14462.7
6.12_343.2122m/z	343.212	6.1226	neg	delta14-9-PhytoF	LMFA02040003	Lipids and lipid-like molecules	Fatty Acyls	Octadecanoids			54.9	80	M-H	C18H32O6	-1.08833	0.337677	0.674798	0.743207	-0.0517431	0.96477	324254	336095	341726	293487	356995	353995	254474	338631	346945	307781	411408	388400	343130	289039	203871	294300	384355	374254
9.66_310.2138n	293.211	9.66353	pos	(9Z,11R,12S,13S,15Z)-12,13-Epoxy-11-hydroxy-9,15-octadecadienoic acid	HMDB0033505	Lipids and lipid-like molecules	Fatty Acyls	Fatty acids and conjugates			54.9	80.7	M+H-H2O, M+K, M+Na	C18H30O4	-1.85101	2.89002	0.0441058	0.0864402	-0.188948	0.877245	1.59609e+06	1.81943e+06	1.63217e+06	1.74433e+06	1.39096e+06	1.80115e+06	1.41402e+06	1.46482e+06	1.60117e+06	1.72009e+06	1.80474e+06	1.76982e+06	2.09343e+06	1.81939e+06	1.29464e+06	1.87604e+06	2.01189e+06	1.88551e+06
10.69_277.2158m/z	277.216	10.6866	pos	alpha-kamlolenic acid	LMFA02000156	Lipids and lipid-like molecules	Fatty Acyls	Octadecanoids			54.8	79	M+H-H2O	C18H30O3	-1.5381	3.84129	0.0411962	0.0822576	-0.49387	0.710118	1.00951e+06	1.42161e+06	897100	930749	834056	1.09331e+06	787283	980963	951323	1.60128e+06	987486	1.28882e+06	1.91773e+06	1.37164e+06	683693	2.02017e+06	1.42948e+06	1.67384e+06
11.03_454.2921m/z	454.292	11.0262	pos	LysoPE(16:0/0:0)	HMDB0011503	Lipids and lipid-like molecules	Glycerophospholipids	Glycerophosphoethanolamines	***		54.8	79.2	M+H	C21H44NO7P	-1.47012	0.248008	0.500018	0.586376	-0.17383	0.886486	38166.1	43053.2	34025.4	29327.3	45180.1	32484.5	40572.8	31821.3	37481.8	54435.6	74450	66070.2	40833.6	23918.6	41770.1	39458.4	30328.2	27596.8
11.10_278.2241n	279.231	11.1026	pos	Gamma-Linolenic acid	HMDB0003073	Lipids and lipid-like molecules	Fatty Acyls	Lineolic acids and derivatives	***	C06426	54.8	80.3	M+H, M+NH4, M+H-H2O	C18H30O2	-1.85914	3.18758	0.00215468	0.0125719	-0.778931	0.582799	288785	495514	248744	236994	280771	309680	272080	340274	281975	339760	606816	690554	379792	355255	292433	421688	564020	653552
11.20_327.2524m/z	327.252	11.2047	pos	12,13-dihydroxy-11-methoxy-9-octadecenoic acid	LMFA01080006	Lipids and lipid-like molecules	Fatty Acyls	Fatty Acids and Conjugates			54.8	83	M+H-H2O	C19H36O5	-1.72202	1.39816	0.0434677	0.0856226	-2.33029	0.198844	13193.9	66352.7	19667.4	20879.6	11739.5	11936	12443	10108.2	10468.9	8308.21	212337	71171	13764.8	20033.1	35459.6	7810.78	103037	67208.3
11.93_380.2920n	363.289	11.927	pos	24-Nor-5beta-cholane-3alpha,7alpha,22,23-tetrol	LMST04060004	Unclassified	Unclassified	Unclassified			54.8	82.5	M+H-H2O, M+Na	C23H40O4	-1.86624	1.54716	0.00440637	0.0196987	0.91998	1.89209	103518	54711.2	76777.9	73369.4	107619	133959	117686	122038	126054	70643.2	34970.3	71076.1	80062.9	114702	28349	49849	27296.9	31383.3
12.30_262.2292n	280.263	12.3037	pos	Farnesyl acetone	265036	Unclassified	Unclassified	Unclassified			54.8	78.3	M+H, M+NH4, M+H-H2O	C18H30O	-1.8877	8.05261	0.0281323	0.062444	-0.513039	0.700745	3.87161e+06	5.525e+06	2.97166e+06	2.18398e+06	3.72719e+06	5.51246e+06	3.50591e+06	6.10985e+06	3.53554e+06	3.42632e+06	6.60199e+06	7.08077e+06	3.93282e+06	4.30442e+06	4.7128e+06	5.05959e+06	4.81015e+06	7.69742e+06
5.43_152.1200n	135.117	5.42617	pos	Limonene-1,2-epoxide	41092	Organoheterocyclic compounds	Oxepanes	Unclassified	**	C07271	54.8	77.9	M+H-H2O, M+H	C10H16O	-0.99221	1.33567	0.00729104	0.0264262	0.769433	1.7046	100780	59122.4	133815	154256	79434.5	89463.9	79449.1	104074	94742.4	71006.9	30734.5	44246	74651.5	82503.2	86332.9	80088.9	36049	38373.5
5.68_267.0720m/z	267.072	5.67707	neg	(3,4,5,6-tetrahydroxyoxan-2-yl)methyl acetate	HMDB0125202	Organic oxygen compounds	Organooxygen compounds	Carbohydrates and carbohydrate conjugates			54.8	77.7	M+FA-H	C8H14O7	-0.652504	0.270218	0.195973	0.277057	0.331893	1.25866	13990.1	11115.1	14069.2	16147.7	14119.3	15174.1	14106.1	13276.4	11374.4	13654	4321.61	7255.53	15912.9	19051.6	15690.6	14930.3	6101.83	5656.22
5.73_238.1930n	221.19	5.73083	pos	Guaidiol	HMDB0033228	Lipids and lipid-like molecules	Prenol lipids	Sesquiterpenoids			54.8	80.1	M+H-H2O, M+H	C15H26O2	-1.23784	0.677605	0.0516435	0.0970959	-0.461222	0.726371	36424.1	50145.4	30589.6	29695.6	36616.8	20735.2	34579	43846.3	55603.7	39726.9	44895.5	77100	60847.6	45732.8	59985.8	44676.8	30207.5	37716.8
5.77_462.3420m/z	462.342	5.77158	pos	Psychosine	LMSP07000001	Lipids and lipid-like molecules	Sphingolipids	Glycosphingolipids	**	C01747	54.8	78	M+H	C24H47NO7	-1.21809	1.95388	0.0395702	0.0799135	-1.08024	0.472951	91272.2	192984	93788.6	113389	68056.8	114367	73438	94936.7	94367	77834.3	402406	357204	132851	87381.8	60550.7	112889	215691	174901
8.20_239.1284m/z	239.128	8.19502	neg	4-Hydroxypropofol	HMDB0014018	Benzenoids	Benzene and substituted derivatives	Cumenes			54.8	78.5	M+FA-H	C12H18O2	-2.67923	0.604839	0.0354842	0.0737077	-0.402722	0.75643	29880.4	39501.8	31476.2	25471.9	27543.9	27630.4	28266.3	32571.8	40788	25294.4	31306.4	38195.3	50273.4	38298.9	51614.7	51351.3	24953.1	30021.8
9.86_349.2367m/z	349.237	9.85967	pos	15R-PGE2 methyl ester	LMFA03010095	Lipids and lipid-like molecules	Fatty Acyls	Eicosanoids			54.8	80.8	M+H-H2O	C21H34O5	-1.7207	0.994282	0.526322	0.610731	-1.06383	0.47836	62010.3	129631	86068.9	117615	45018.3	56000.2	72040.3	56481.7	49520.4	13337.3	27895.6	24467	29801.7	37435	853892	24680.7	21399.3	17478.1
9.97_341.1378m/z	341.138	9.97468	pos	4,8,9-trihydroxy-17-methoxy-2-oxatricyclo[13.2.2.1³,⁷]icosa-1(17),3,5,7(20),15,18-hexaen-10-one	HMDB0133427	Phenylpropanoids and polyketides	Diarylheptanoids	Cyclic diarylheptanoids	*		54.8	80.3	M+H-H2O	C20H22O6	-1.52623	0.161268	0.80078	0.84866	0.137123	1.09971	149421	135873	176005	153251	112977	134660	116623	207212	128562	166079	5418.23	117872	180881	91667.3	437543	220495	11865.8	21243.1
9.99_239.1284m/z	239.128	9.9876	neg	Cucujolide IV	LMFA07040036	Lipids and lipid-like molecules	Fatty Acyls	Fatty esters			54.8	79.6	M+FA-H	C12H18O2	-2.3496	0.214509	0.0709575	0.123404	-0.34117	0.789401	5240.95	6639.15	4472.02	6709.19	4727	4638.13	4882.32	4610.72	5428.51	6459.7	7415.04	10420.2	5840.86	4614.04	5136.82	5619.45	7075.74	6991.03
10.27_312.2295n	295.226	10.2718	pos	(±)9-HpODE	64785	Unclassified	Unclassified	Unclassified			54.7	79.5	M+H-H2O, M+NH4, M+K, M+Na	C18H32O4	-1.7207	3.77447	0.0129069	0.0372869	-0.632057	0.645256	624913	968474	564783	541733	561694	577465	544737	644405	699073	865417	1.13495e+06	1.40278e+06	989990	739934	371861	807378	1.07639e+06	1.22451e+06
10.28_309.2069m/z	309.207	10.2845	neg	trans-EKODE-(E)-Ib	35761	Unclassified	Unclassified	Unclassified			54.7	78	M-H	C18H30O4	-0.730365	2.56855	0.00622927	0.0241972	-0.396299	0.759805	456571	600906	411988	423029	397034	463199	413265	487470	494172	562411	570781	667385	707323	532679	358435	643622	641789	685231
11.85_304.2033n	305.211	11.8458	pos	16-Oxoandrostenediol	LMST02020088	Lipids and lipid-like molecules	Steroids and steroid derivatives	Androstane steroids			54.7	79.5	M+H, M+K, M+Na	C19H28O3	-1.75712	2.07805	0.0856382	0.142492	-0.571208	0.673053	269094	399810	309986	385151	207637	317113	312586	291121	196942	132214	464676	466505	205494	360181	686410	109502	531020	374694
15.99_573.4492m/z	573.449	15.9862	pos	DG(15:1(9Z)/16:1(9Z)/0:0)[iso2]	LMGL02010451	Lipids and lipid-like molecules	Glycerolipids	Diradylglycerols			54.7	76.1	M+Na	C34H62O5	0.523627	2.2305	0.0560163	0.103264	-0.668326	0.629237	255019	405283	211152	172980	238492	337974	227832	206214	197793	447716	362135	725359	623190	299782	172309	323291	316830	419371
2.45_309.1189m/z	309.119	2.44547	neg	(Z)-2-Methyl-2-butene-1,4-diol 4-O-beta-D-Glucopyranoside	HMDB0041187	Lipids and lipid-like molecules	Fatty Acyls	Fatty acyl glycosides	*		54.7	75.5	M+FA-H	C11H20O7	-0.888853	1.88523	0.0287535	0.0633779	0.491984	1.40638	348877	248068	378366	408437	306159	417676	285944	375969	343398	275070	106271	173276	316387	334609	367420	347552	182496	156533
4.10_411.1870m/z	411.187	4.09595	neg	(1S,2S,4R,8S)-p-Menthane-1,2,8,9-tetrol 2-glucoside	HMDB0039975	Lipids and lipid-like molecules	Prenol lipids	Terpene glycosides	*		54.7	81.3	M+FA-H	C16H30O9	-0.601071	0.757498	0.051141	0.0963941	0.515787	1.42977	57057.6	39906.8	65653.8	71685.2	50567.6	58694.9	47706.3	59837.2	53252	49064	11738	27197.7	57643.1	61189.8	61447.5	56436.8	21997.9	21603.1
4.53_175.1479m/z	175.148	4.52852	pos	2,4,5,7alpha-Tetrahydro-1,4,4,7a-tetramethyl-1H-inden-2-ol	HMDB0036684	Organic oxygen compounds	Organooxygen compounds	Alcohols and polyols	*		54.7	76.7	M+H-H2O	C13H20O	-1.28671	2.74059	0.0053575	0.0222251	0.956695	1.94086	348401	179509	412946	373736	326978	505045	318847	301024	295996	252635	57243	97564.7	232700	298794	329997	296068	63613.8	60087.9
4.62_432.1263n	431.119	4.62088	neg	Licoagroside B	HMDB0036523	Lipids and lipid-like molecules	Saccharolipids	Unclassified	*		54.7	78.4	M-H, 2M-H	C18H24O12	-1.06466	0.565184	0.456695	0.545506	-0.274183	0.826918	143553	173599	159162	207395	148056	126198	139989	120619	106278	140723	56087.1	113606	226817	347131	163290	298855	97678.5	85330.5
6.52_386.2895m/z	386.289	6.51865	pos	gamma-Eudesmol rhamnoside	HMDB0037961	Lipids and lipid-like molecules	Prenol lipids	Sesquiterpenoids			54.7	80.5	M+NH4	C21H36O5	-1.74396	0.17125	0.82075	0.86437	-0.175187	0.885653	86017.9	97123.7	43535	36662.1	123626	71210	81999.3	55807.2	65263.3	210040	31910.8	35374.5	121161	138157	20025.7	380324	18347.3	31688.3
8.83_328.2246n	327.217	8.82792	neg	9S,11R,15S-trihydroxy-2,3-dinor-13E-prostaenoic acid-cyclo[8S,12R]	LMFA03010154	Lipids and lipid-like molecules	Fatty Acyls	Eicosanoids	**	C14795	54.7	80.1	M-H, 2M-H	C18H32O5	-1.07049	3.18833	0.00525339	0.0219241	-0.805042	0.572346	298063	520775	305977	275976	319740	287781	264475	280344	303551	346662	685883	567340	399598	367901	176948	592325	648385	727817
8.88_308.1982n	291.195	8.88303	pos	16-J1-PhytoP	LMFA02030067	Lipids and lipid-like molecules	Fatty Acyls	Octadecanoids			54.7	79.2	M+H-H2O, M+Na, M+K, M+H	C18H28O4	-1.82079	7.42411	0.0132486	0.037883	-0.343646	0.788047	4.82449e+06	6.12208e+06	4.77207e+06	4.68518e+06	4.61936e+06	5.43819e+06	3.95234e+06	4.41133e+06	4.90731e+06	5.81011e+06	5.19012e+06	5.99176e+06	7.03093e+06	6.12163e+06	3.88777e+06	7.62499e+06	6.68915e+06	6.44031e+06
9.40_354.2632m/z	354.263	9.39685	pos	9alpha-(3-Methylbutanoyloxy)-4S-hydroxy-10(14)-oplopen-3-one	HMDB0039171	Lipids and lipid-like molecules	Prenol lipids	Sesquiterpenoids	*		54.7	82.3	M+NH4	C20H32O4	-2.05564	1.20311	0.00295299	0.015338	-0.467075	0.72343	78032.9	107865	82416.8	65506.9	71659.7	72215.7	68049.6	74229.6	95601.6	94583.7	118696	118433	103749	91780.1	68009.2	106371	130847	125036
1.25_231.0140m/z	231.014	1.24797	neg	Fumaric acid	HMDB0000134	Organic acids and derivatives	Carboxylic acids and derivatives	Dicarboxylic acids and derivatives	**	C00122	54.6	80.4	2M-H	C4H4O4	-2.60327	3.30116	0.123783	0.190457	-2.39287	0.190404	97117.1	510059	146828	10421.3	128659	42302.9	88900.6	94493.6	159902	105430	421809	215477	38809.3	102862	202261	170227	747496	2.18153e+06
10.20_307.1913m/z	307.191	10.1997	neg	2,3-Dinor-8-iso-PGF2alpha	LMFA03110010	Lipids and lipid-like molecules	Fatty Acyls	Eicosanoids	**	C14794	54.6	77.7	M-H2O-H	C18H30O5	-0.711531	0.611091	0.402145	0.49303	-0.109544	0.926881	295544	318858	259722	256364	271549	301462	286000	309028	320040	360184	245906	307016	383480	329372	276898	451237	277588	279371
11.87_337.2730m/z	337.273	11.8658	pos	PGF2alpha methyl ether	LMFA03010073	Lipids and lipid-like molecules	Fatty Acyls	Eicosanoids			54.6	81.1	M+H-H2O	C21H38O4	-1.91635	2.5131	0.0338924	0.0713027	-1.11416	0.461961	146661	317476	201672	185286	155085	170172	145586	132310	102594	80586.9	357900	204873	121971	233850	268543	119442	572857	660370
14.91_363.2887m/z	363.289	14.9084	pos	24-Nor-5beta-chol-22-ene-3alpha,7alpha,12alpha-triol	LMST04060012	Unclassified	Unclassified	Unclassified			54.6	83.2	M+H	C23H38O3	-1.7546	1.11363	0.0218079	0.0524097	-0.802607	0.573312	41787.4	72887.7	49077.6	44347.3	39775.3	39421.5	41797.2	43141.3	43818.4	32920.8	93319.3	85009	38685.7	49539.4	62145.8	26156.1	112732	115514
4.42_191.1427m/z	191.143	4.4194	pos	Eremopetasinorol	HMDB0029668	Organic oxygen compounds	Organooxygen compounds	Alcohols and polyols	*		54.6	77	M+H-H2O	C13H20O2	-1.56546	0.91387	0.380254	0.471614	0.341965	1.26748	254301	200635	317683	293889	247265	382119	222879	203499	181515	185558	45441.1	88206.8	290411	350864	401198	312962	61609.8	54384.6
4.45_465.1031m/z	465.103	4.45393	neg	3-{[3,4-dihydroxy-5-(hydroxymethyl)oxolan-2-yl]oxy}-5,7-dihydroxy-2-(3-hydroxyphenyl)-3,4-dihydro-2H-1-benzopyran-4-one	HMDB0132723	Phenylpropanoids and polyketides	Flavonoids	Flavonoid glycosides	*		54.6	84.6	M+FA-H	C20H20O10	-1.73078	0.0688346	0.879866	0.911153	-0.137953	0.908808	7155.84	7873.87	9696.25	19721.6	4473.87	4419.67	3726.79	7482.13	4841.89	2884.51	414.287	2307.56	7991.47	6589.55	36858.6	4299.53	2341.94	2188.04
4.80_226.1566n	209.153	4.79873	pos	Riesling acetal	HMDB0037562	Organoheterocyclic compounds	Tetrahydrofurans	Unclassified			54.6	77.2	M+H-H2O, M+H	C13H22O3	-1.46878	2.19593	0.390637	0.481793	0.173058	1.12745	2.72656e+06	2.41835e+06	2.80813e+06	2.83335e+06	2.51004e+06	3.11989e+06	2.6413e+06	2.85244e+06	2.78213e+06	2.26523e+06	1.12401e+06	1.72994e+06	3.10001e+06	3.45061e+06	3.21844e+06	3.36621e+06	1.74044e+06	1.61717e+06
5.25_680.1565n	681.164	5.25002	pos	Luteolin 7-(6''-malonylneohesperidoside)	LMPK12110688	Lipids and lipid-like molecules	Polyketides	Flavonoids			54.6	81.7	M+H, M+Na	C30H32O18	-3.46993	2.49127	0.0212303	0.0515078	-10.4542	0.000712808	105.134	147493	2.49373e-05	2.49373e-05	2.49373e-05	2.49373e-05	841.072	2.49373e-05	2.49373e-05	2.49373e-05	213298	113954	22429.7	23067.2	108559	7386.6	494913	196335
5.97_137.0232m/z	137.023	5.974	neg	Salicylic acid	HMDB0001895	Benzenoids	Benzene and substituted derivatives	Benzoic acids and derivatives	***	C00805	54.6	87.1	M-H	C7H6O3	-9.10463	0.610967	5.73873e-05	0.000921534	-1.2763	0.412854	4461.03	10805.3	4272.11	3916.32	4514.61	3931.5	4657.21	4727.5	4901.76	4767.22	10360.2	10896.4	13340.5	6820.63	7262.62	16591.3	10165.1	11005.9
8.64_318.2998m/z	318.3	8.64327	pos	17-hydroxy stearic acid	LMFA02000135	Lipids and lipid-like molecules	Fatty Acyls	Octadecanoids			54.6	78.3	M+NH4	C18H36O3	-1.72943	0.713627	0.192063	0.272677	-0.195756	0.873115	143203	164014	150504	136020	150517	140918	159659	143619	128948	135438	222493	157834	137931	122032	118225	141405	215080	197111
10.00_366.2400n	367.247	9.995	pos	15-methyl-15R-PGE2	LMFA03010063	Lipids and lipid-like molecules	Fatty Acyls	Eicosanoids			54.5	79.4	M+H, M+K	C21H34O5	-1.72779	0.141833	0.894106	0.921715	-0.128467	0.914803	37465.3	40954.5	41640.5	61114.4	29712.7	40708.7	50288.3	34481	32602	9174.44	17648.6	13214.8	20324.6	21763.5	216783	17145.5	11203	9552.28
11.47_364.2475m/z	364.247	11.4715	pos	21-Hydroxy-5b-pregnane-3,11,20-trione	LMST02030196	Lipids and lipid-like molecules	Steroids and steroid derivatives	Hydroxysteroids		C05477	54.5	81.8	M+NH4	C21H30O4	-2.17178	0.7403	0.0606326	0.109541	-1.52428	0.347652	8147.62	23436.1	8411.27	11967.3	4137.87	8672.72	11843	10015.3	8229.36	1904.16	36436.9	18798.6	7243.86	14709.1	69732.7	6957.63	20340.2	13270.1
11.64_335.2575m/z	335.257	11.6404	pos	Lycopersiconol	HMDB0029583	Lipids and lipid-like molecules	Steroids and steroid derivatives	Pregnane steroids	*		54.5	79.3	M+H	C21H34O3	-1.80584	2.23509	0.040921	0.0818542	-1.08789	0.470448	115794	246135	160672	137128	115643	130918	106046	90599.4	93536	91806.7	451170	252958	79515.6	99978.7	486690	64034.2	268416	266317
13.88_289.2157m/z	289.216	13.8815	pos	Dehydroepiandrosterone	LMST02020021	Lipids and lipid-like molecules	Steroids and steroid derivatives	Androstane steroids	**	C01227	54.5	80.1	M+H	C19H28O2	-1.71938	2.12321	0.069629	0.121682	-0.722368	0.606102	200321	330507	256333	257522	194274	224644	224556	186066	166509	92663.8	563670	409939	143250	190874	408398	71961.5	523364	332599
4.62_566.1628n	611.16	4.62088	neg	3,4,5-trihydroxy-6-{4-[(E)-2-(3-hydroxy-5-{[3,4,5-trihydroxy-6-(hydroxymethyl)oxan-2-yl]oxy}phenyl)ethenyl]phenoxy}oxane-2-carboxylic acid	HMDB0128507	Phenylpropanoids and polyketides	Stilbenes	Stilbene glycosides	*		54.5	78.1	M-H, M+FA-H	C26H30O14	-1.34887	2.96779	0.000384864	0.00374875	1.25398	2.38498	289363	121327	309985	337758	271703	283940	296315	343648	271059	200495	7907.78	84807.8	240862	136359	255458	153867	48216	43139.4
8.17_326.2088n	309.205	8.16647	pos	(9Z,11E)-12-((3S,5R)-5-((R)-1-hydroxypropyl)-1,2-dioxolan-3-yl)dodeca-9,11-dienoic acid	LMFA02050001	Lipids and lipid-like molecules	Fatty Acyls	Octadecanoids			54.5	78.4	M+H-H2O, M+Na, M+H	C18H30O5	-1.65635	1.66584	0.396674	0.487598	0.0791196	1.05637	4.01716e+06	3.80279e+06	4.32985e+06	4.38077e+06	3.95175e+06	4.35335e+06	3.40774e+06	4.11185e+06	4.37198e+06	3.23003e+06	3.73462e+06	3.42406e+06	4.0534e+06	3.80828e+06	2.75399e+06	4.42601e+06	4.1555e+06	4.06645e+06
11.23_480.3079m/z	480.308	11.2259	pos	PE(18:1(9Z)/0:0)	40778	Lipids and lipid-like molecules	Glycerophospholipids	Glycerophosphoethanolamines			54.4	89.6	M+H	C23H46NO7P	-1.15611	0.376952	0.251102	0.339264	0.133012	1.09658	80987.2	73854.3	70324.5	88730.7	72349.6	82506	94030.2	81113.9	82044.3	76798.7	84699.7	73415.8	90456.5	72324.5	72622.2	90326.5	58534.2	48455.1
3.32_233.1492m/z	233.149	3.32295	pos	Threoninyl-Isoleucine	85957	Organic acids and derivatives	Carboxylic acids and derivatives	Amino acids, peptides, and analogues			54.4	76.8	M+H	C10H20N2O4	-1.52542	0.863049	0.0440786	0.0864122	-0.498229	0.707975	52599.8	74296.1	67387.8	67031.6	61941.1	55154.2	41111.7	35061.7	30799.5	62310.8	93306.4	71023.9	58911.8	68006.9	39169.7	57298.6	103148	103503
4.55_370.1985n	353.195	4.54648	pos	5-Megastigmen-7-yne-3,9-diol 3-glucoside	HMDB0032842	Organic oxygen compounds	Organooxygen compounds	Carbohydrates and carbohydrate conjugates			54.4	79.1	M+H-H2O, M+NH4	C19H30O7	-1.63293	2.64709	0.00299383	0.0154704	1.03694	2.05187	292859	142728	348906	311203	276556	426097	263912	258149	252864	205183	42018.6	81225	185054	242387	253818	240783	46570.9	49963.9
5.72_243.1234m/z	243.123	5.71977	neg	Polyethylene, oxidized	HMDB0032472	Organic acids and derivatives	Keto acids and derivatives	Medium-chain keto acids and derivatives			54.4	77.5	M-H	C12H20O5	-1.81347	0.587332	0.0652511	0.115788	-0.385318	0.76561	32302.9	42192.4	31603.1	27603.3	28131.2	27031.2	41052.9	40595.6	40042.9	22363.3	58861.6	47321.1	29146.9	26870.7	58012.7	39543	36794.5	40988.6
5.83_344.2790m/z	344.279	5.83292	pos	Dodecanoylcarnitine	34490	Lipids and lipid-like molecules	Fatty Acyls	Fatty acid esters			54.4	79.3	M+H	C19H37NO4	-1.66248	0.676796	0.365958	0.457592	0.485486	1.40006	87878.7	62767.9	39225.6	30130.2	88627.4	47130.6	97781.3	99467.9	120779	179887	44631.5	46601.6	51095.2	57720.3	12584.5	201417	36681.1	51411.8
6.10_344.2790m/z	344.279	6.09832	pos	8-methoxy-13-hydroxy-9,11-octadecadienoic acid	LMFA01080002	Lipids and lipid-like molecules	Fatty Acyls	Fatty Acids and Conjugates			54.4	77.3	M+NH4	C19H34O4	-1.66699	2.80716	0.203405	0.285422	-0.992342	0.502661	360552	717287	161611	126340	429703	248341	434464	329601	414540	739818	391698	367153	947523	809080	120705	2.39429e+06	265649	442203
7.77_603.2078m/z	603.208	7.77118	neg	Physalin I	HMDB0034402	Lipids and lipid-like molecules	Steroids and steroid derivatives	Physalins and derivatives	*		54.4	76.4	M+FA-H	C29H34O11	-1.00771	1.47639	0.0292907	0.0642203	1.23209	2.34906	104424	44453.4	152132	194939	101515	145245	72811.1	64468.7	38763.1	65516.7	2.49373e-05	18529.5	80835.5	81724.5	105858	68285.2	131.489	262.345
9.10_327.2160m/z	327.216	9.10407	pos	Dinor-PGF2alpha	74977	Lipids and lipid-like molecules	Fatty Acyls	Eicosanoids			54.4	84.2	M+H	C18H30O5	-1.78261	0.937707	0.00860185	0.0290276	0.440678	1.35724	76206.3	56147.9	68054.1	67380.6	66386.1	71153.2	100978	96724.4	89244.7	49729.6	50664.7	55854.6	59712.1	54153.7	62689.5	64562.4	47069.8	54476.7
9.59_293.1756m/z	293.176	9.58685	neg	7,10-hexadecadiynoic acid	LMFA01030492	Lipids and lipid-like molecules	Fatty Acyls	Fatty Acids and Conjugates			54.4	76.1	M+FA-H	C16H24O2	-0.845721	0.123346	0.291269	0.381066	-0.199725	0.870717	5199.46	5971.47	4398.8	6241.03	4830.35	4103.23	5718.8	5584.7	4664.54	6054.25	6801.07	9876.17	5346.43	4317.41	4349.27	5128.07	6626.83	5326.55
0.81_221.0295m/z	221.03	0.807167	neg	(4S,5S)-4,5-dihydroxy-2,6-dioxohexanoic acid	LMFA01050449	Lipids and lipid-like molecules	Fatty Acyls	Fatty Acids and Conjugates			54.3	80.2	M+FA-H	C6H8O6	-4.43031	0.890032	0.0133155	0.0379988	-0.379069	0.768933	58274	75785.5	57241.4	56721.7	58350	65676.5	58947.9	57918	58428.5	52908.4	69692.2	71055.8	57708.8	61042.3	105773	64122.1	95305.2	81585.1
10.42_368.2789m/z	368.279	10.4171	pos	Pregnanetriolone	HMDB0041997	Lipids and lipid-like molecules	Steroids and steroid derivatives	Pregnane steroids		C15368	54.3	78.1	M+NH4	C21H34O4	-1.7314	3.15322	0.00547151	0.0224623	-1.92606	0.263147	74113.9	281644	94294.9	112907	53290.5	83261.2	68844.3	80140.1	53048.7	47123.7	515363	262319	94081.9	166047	327299	50330.3	527662	310052
10.67_311.2225m/z	311.223	10.6662	neg	10S,11S-epoxy-9S-hydroxy-12Z-octadecenoic acid	LMFA02000010	Lipids and lipid-like molecules	Fatty Acyls	Octadecanoids			54.3	76.6	M-H	C18H32O4	-0.750621	1.40664	0.0355094	0.0737449	-0.628329	0.646925	100065	154677	114125	83657.3	114804	84381.2	84382.6	88049	101166	129953	219167	181188	130221	85290.8	49794.1	151107	186254	234398
12.92_582.4067n	583.415	12.9243	pos	Pectenol A/ (Pectenol)	LMPR01070069	Lipids and lipid-like molecules	Prenol lipids	Isoprenoids			54.3	81	M+H-H2O, M+H	C40H54O3	-0.956634	1.61415	0.00212223	0.012451	-0.362204	0.777975	179453	230667	177740	176918	156373	208633	161954	192313	193728	167966	211885	253998	246134	234783	167682	283789	232442	214621
5.07_239.0921m/z	239.092	5.06552	neg	CMPF	45041	Lipids and lipid-like molecules	Fatty Acyls	Fatty acids and conjugates			54.3	77.3	M-H	C12H16O5	-1.80289	0.37701	0.0576643	0.105512	-0.981435	0.506476	4330.88	8551.02	3710.12	2022.82	3614.11	2389.1	5246.91	5979.44	7127.17	4557.41	12023.7	20664.3	6290.81	3241.66	5146.05	6285.53	7011.52	7744.63
5.35_254.1878n	237.185	5.34972	pos	8-Hydroxy-4(6)-lactarene-5,14-diol	HMDB0035780	Organic oxygen compounds	Organooxygen compounds	Alcohols and polyols			54.3	77.1	M+H-H2O, M+H	C15H26O3	-1.54127	0.741699	0.550146	0.632428	-0.137828	0.908887	539970	594101	528112	676331	525891	407834	569953	533531	544870	533240	438856	730861	896843	682396	798006	667056	258867	279921
5.80_551.2709m/z	551.271	5.8044	neg	(3b,9R)-5-Megastigmene-3,9-diol 9-[apiosyl-(1->6)-glucoside]	HMDB0038327	Lipids and lipid-like molecules	Fatty Acyls	Fatty acyl glycosides	*		54.3	74.7	M+FA-H	C24H42O11	0.0119136	0.233992	0.597378	0.674339	0.0858032	1.06128	105822	99711.5	91410.6	111510	94864.1	92300.7	101997	109772	121080	123639	63577	84338.8	123427	94332.6	76490.8	82258.1	149491	123776
6.06_238.1930n	221.19	6.05822	pos	alpha-Bisabolol oxide A	HMDB0038196	Organoheterocyclic compounds	Oxanes	Unclassified	*	C16773	54.3	76	M+H-H2O, M+H	C15H26O2	-1.35637	1.39777	0.0947205	0.154479	-0.540129	0.68771	141210	205334	104318	138249	126877	73431.8	146390	170046	232759	137613	233981	378384	190334	145592	288452	128247	136814	140870
6.93_563.1769m/z	563.177	6.92628	neg	3,4,5-trihydroxy-6-({8-hydroxy-17-methoxy-10-oxo-2-oxatricyclo[13.2.2.1³,⁷]icosa-1(17),3,5,7(20),15,18-hexaen-4-yl}oxy)oxane-2-carboxylic acid	HMDB0133428	Lignans, neolignans and related compounds	Lignan glycosides	Unclassified			54.3	77.7	M+FA-H	C26H30O11	-0.300764	0.072568	0.81212	0.857566	-0.130444	0.91355	10458.7	11448.4	12690.1	6494.6	10374.6	16550.7	12051.8	12127.8	6946.01	6434.05	2.49373e-05	10906.5	30029.9	14574.5	20020.9	16055.6	2.49373e-05	0.00163161
9.43_325.2004m/z	325.2	9.43413	pos	(-)-11-Hydroxy-9,15,16-trioxooctadecanoic acid	HMDB0038940	Lipids and lipid-like molecules	Fatty Acyls	Fatty acids and conjugates	*		54.3	78.3	M+H-H2O	C18H30O6	-1.59009	0.703831	0.25841	0.346651	0.158057	1.11578	277020	248274	303455	272638	282965	294255	232487	282596	316244	231519	229510	255299	265611	175687	208633	182961	340528	327965
11.93_279.2313m/z	279.231	11.927	pos	Alpha-Linolenic acid	HMDB0001388	Lipids and lipid-like molecules	Fatty Acyls	Lineolic acids and derivatives	***	C06427	54.2	77.8	M+H	C18H30O2	-1.8869	1.02677	0.0602153	0.108953	-1.03077	0.489449	30650.5	62622.5	38120.2	32782.9	30652.6	25825.3	32335.7	25766.2	30644.4	29076.5	101294	153779	36417.2	35700.1	29868.3	28325.5	63858.6	51737.1
13.67_446.2427n	447.25	13.6742	pos	PA(19:3(10Z,13Z,16Z)/0:0)	LMGP10050004	Lipids and lipid-like molecules	Glycerophospholipids	Glycerophosphates			54.2	77	M+H, M+NH4	C22H39O7P	-1.35726	2.24629	0.194419	0.275362	0.36989	1.29225	927688	717884	1.24291e+06	1.07766e+06	960835	1.11863e+06	1.06395e+06	726209	664828	566487	391415	539415	799376	896837	1.49302e+06	572086	392096	658823
6.08_357.1917m/z	357.192	6.08022	neg	(7Z)-14-hydroxy-10,13-dioxoheptadec-7-enoic acid	LMFA01050450	Lipids and lipid-like molecules	Fatty Acyls	Fatty Acids and Conjugates			54.2	74.2	M+FA-H	C17H28O5	-0.64299	1.55252	0.00132273	0.0089875	-0.440907	0.736671	128950	175044	130427	143014	122253	132638	122979	134014	138458	107818	229468	197984	167707	154227	128615	169302	191030	162021
11.09_296.2348n	295.228	11.0913	neg	9(S)-HODE	45662	Lipids and lipid-like molecules	Fatty Acyls	Lineolic acids and derivatives	**	C14767	54.1	75.9	M-H, M+FA-H	C18H32O3	-1.05563	1.11431	0.00179243	0.0110501	-0.999037	0.500334	25124.6	50215.7	25400	27376	21910.8	20605.3	24801.6	23857	24661.5	32384.6	55004.1	62242.9	44075.1	31970.8	18659.7	51754	63810.5	74208.1
11.23_365.2681m/z	365.268	11.2259	pos	Ciprostene	45626	Unclassified	Unclassified	Unclassified			54.1	75.8	M+H	C22H36O4	-1.44977	0.89986	0.074916	0.128492	-0.526897	0.694046	57326.5	82597.5	63185	59147.4	56130.6	56220.6	46058.2	57957.5	65776.5	54135.8	119561	117825	56638.3	55104.5	38284.2	45671.8	107004	120692
11.25_321.2419m/z	321.242	11.2468	pos	Sterebin E	HMDB0035379	Lipids and lipid-like molecules	Prenol lipids	Diterpenoids			54.1	76.8	M+H-H2O	C20H34O4	-1.52778	1.66239	0.0198251	0.0491738	-1.15911	0.447788	53495.4	119466	65293	63799.3	49275.1	55271.5	44819.2	51448.1	52784.1	45273.1	220935	170344	53913.8	53507.2	92294.8	36482.6	193301	134949
12.32_267.1964m/z	267.196	12.3239	neg	10,11-Epoxy-7Z-hexadecenoic acid	LMFA01070026	Lipids and lipid-like molecules	Fatty Acyls	Fatty Acids and Conjugates			54.1	74.3	M-H	C16H28O3	-0.476659	1.37196	0.000125912	0.00164346	2.08927	4.25534	45004.9	10576.1	55872.3	43359.4	56476.4	53446.8	31015.5	52423.1	50653.9	16792	34326.8	24357.6	2898.6	3930.97	6921.6	1096.41	7459.66	3617.23
2.42_205.0947n	206.102	2.42257	pos	N-Methylcalystegine C1	91536	Alkaloids and derivatives	Tropane alkaloids	Unclassified			54.1	75.4	M+H, M+Na	C8H15NO5	-1.5469	0.203548	0.473528	0.561419	0.0872027	1.06231	55473	52219.3	52140.5	63410.4	53687.2	45997.6	52997.7	56738	56589.4	62223.1	45323.6	55668.8	45906.8	45012.9	39474	49805.2	72496.6	64066.4
5.66_414.2251n	459.223	5.6557	neg	(4R,5S,7R,11x)-11,12-Dihydroxy-1(10)-spirovetiven-2-one 12-glucoside	HMDB0030895	Lipids and lipid-like molecules	Prenol lipids	Terpene glycosides	*		54.1	75.4	M-H, M+FA-H	C21H34O8	-0.529839	3.52832	9.76867e-05	0.0013719	1.24946	2.37752	376667	158429	402260	467258	372371	437132	377085	337035	300209	319985	51990.4	88047.6	212063	292102	277198	205794	78207.5	62026.6
5.67_251.1638m/z	251.164	5.67347	pos	Valerenolic acid	91639	Lipids and lipid-like molecules	Prenol lipids	Sesquiterpenoids	*		54.1	76.2	M+H	C15H22O3	-1.49754	1.44791	0.00420398	0.0191594	-0.608833	0.655727	83278.1	127001	84443.3	82120.4	82554.4	84575.3	72224.5	84926.7	90013.8	85366.1	188838	145429	111508	98648.4	84589	94078	155526	137392
5.69_213.1846m/z	213.185	5.69307	pos	13-hydroxy-tridecanoic acid	LMFA01050042	Lipids and lipid-like molecules	Fatty Acyls	Fatty Acids and Conjugates			54.1	76	M+H-H2O	C13H26O3	-1.47355	1.25494	5.28832e-06	0.000151601	1.2512	2.38039	43381.2	18224.4	41185.7	53379.5	42635.1	36877.5	43861.4	43389.3	38393	47328.4	6363.49	12080.9	26638.2	31263.6	21902.1	22368.7	12823.1	12355.5
7.73_312.2296n	295.226	7.72548	pos	(±)13-HpODE	64784	Unclassified	Unclassified	Unclassified			54.1	78.7	M+H-H2O, M+NH4	C18H32O4	-1.48122	1.54579	0.0106351	0.0330042	-0.644442	0.63974	100786	157542	102879	97606.3	108353	96831.5	86338	85175	88136.7	140968	195475	208485	142628	114970	61989.2	145997	183656	207136
4.31_756.2103n	755.203	4.30828	neg	Kaempferol 3-(3Rha-glucosylrutinoside)	LMPK12111746	Phenylpropanoids and polyketides	Isoflavonoids	Isoflavonoid O-glycosides	*		54	75.8	M-H, M+FA-H	C33H40O20	-1.28371	0.611102	0.111058	0.174663	-0.516165	0.699228	29869.2	42717.3	28260.1	33766.9	28934.5	27859.9	24508.6	35057.7	37876.1	22689.6	11041	16481.5	51681.5	61197.1	71267.8	49563.2	42862.4	37644.1
5.87_412.2088n	457.208	5.8681	neg	Abscisic alcohol 11-glucoside	HMDB0039636	Lipids and lipid-like molecules	Prenol lipids	Terpene glycosides	*		54	76.7	M-H, M+FA-H	C21H32O8	-2.1197	1.91309	0.0876583	0.145146	0.661536	1.58177	340755	215427	444316	447968	330262	536890	265593	252623	222878	225505	66836.7	111685	299673	381183	409405	319256	71121.6	64252.3
0.75_162.1122m/z	162.112	0.745667	pos	L-Carnitine	34532	Organic nitrogen compounds	Organonitrogen compounds	Quaternary ammonium salts	*	C00318	53.9	73.7	M+H	C7H15NO3	-1.74415	1.05663	0.000687398	0.00575235	-0.650682	0.636979	37893.8	59489.8	45866.9	48548.6	33711.4	29083.6	45100.4	37522.8	32101.8	31214.8	43730.6	72837	47342.4	59335.6	77967.3	51509.3	61287.6	61908.8
11.85_265.2158m/z	265.216	11.8458	pos	12-hydroxy-8E,10E-heptadecadienoic acid	LMFA01050194	Lipids and lipid-like molecules	Fatty Acyls	Fatty Acids and Conjugates			53.9	75.3	M+H-H2O	C17H30O3	-1.49583	2.85313	3.73165e-09	7.81668e-07	4.14846	17.7341	131679	7425.17	172550	132964	143063	140302	105328	140534	136890	81801.5	8234.89	12416.1	9154.55	6288.32	5534.83	7427.21	5173.25	5172.22
13.21_546.3548n	564.389	13.2135	pos	Hovenidulcigenin B	HMDB0041547	Lipids and lipid-like molecules	Prenol lipids	Terpene lactones			53.9	78.4	M+NH4, M+K	C32H50O7	-1.55853	1.45912	0.158896	0.233654	-0.846867	0.555991	91887.4	165268	121834	164816	55469.7	83729.2	107201	101381	74198	26470.6	200523	153058	39807.1	99343.5	442464	25813.4	232581	128553
4.89_197.1169m/z	197.117	4.88743	pos	Benzenemethanol, 2-(2-hydroxypropoxy)-3-methyl-	1265	Unclassified	Unclassified	Unclassified			53.9	75.2	M+H	C11H16O3	-1.38607	1.17077	0.0113262	0.0343499	0.582229	1.49716	96241.2	64282.5	100872	110549	93395.3	105274	89169	90210	85778.8	94682	24589.2	44073	91309.6	99315.9	88253.5	86943.3	40867.1	38908.3
4.94_739.2085m/z	739.208	4.93787	neg	Kaempferol 3-rhamninoside	LMPK12111675	Lipids and lipid-like molecules	Polyketides	Flavonoids			53.9	72.5	M-H	C33H40O19	-0.83737	2.08762	0.0126265	0.0368292	-2.4681	0.180729	21297.9	117844	32044	42353.2	17869.2	29576.2	11658.1	16826.7	10477.6	9577.76	163461	134610	39209.3	31087.3	109794	19167.9	309286	136137
5.32_547.2391m/z	547.239	5.31607	neg	3-Oxo-alpha-ionol 9-[apiosyl-(1->6)-glucoside]	HMDB0040672	Lipids and lipid-like molecules	Fatty Acyls	Fatty acyl glycosides	*		53.9	75.8	M+FA-H	C24H38O11	-1.08427	1.37565	0.0572443	0.104968	-0.380591	0.768123	195333	254299	170986	158413	198339	188677	213347	193879	208087	230937	115689	200339	253815	320141	320382	352791	249296	221943
9.02_311.2226m/z	311.223	9.0166	neg	13(S)-HpODE	36036	Lipids and lipid-like molecules	Fatty Acyls	Lineolic acids and derivatives	**	C04717	53.9	74.3	M-H	C18H32O4	-0.731467	0.990281	0.00820989	0.0282304	-0.860976	0.55058	27344.3	49664.6	29404.5	28893.9	30263.8	28173.3	22618.3	21843.4	22856.3	34701.3	70967.7	71279.2	36689.2	34732.4	20285	35298.8	66330.5	61734
0.70_225.0609m/z	225.061	0.703167	neg	Beta-D-Glucose	HMDB0000516	Organic oxygen compounds	Organooxygen compounds	Carbohydrates and carbohydrate conjugates	**	C00221	53.8	75.9	M+FA-H	C6H12O6	-3.9964	0.750734	0.257352	0.345715	-0.331767	0.794562	100748	126797	108489	113515	103847	83674.6	91049.3	118677	108348	78388.6	201913	180534	54943.8	67266.9	88383.3	78281.5	152986	190070
10.14_307.2262m/z	307.226	10.1372	pos	5-Androstene-3b,16b,17a-triol	LMST02020098	Lipids and lipid-like molecules	Steroids and steroid derivatives	Androstane steroids			53.8	75.8	M+H	C19H30O3	-1.77956	3.67626	0.0238152	0.0555623	-1.11323	0.462259	275742	596510	379736	428874	236423	340225	207833	207589	195715	209540	1.10185e+06	548488	260560	321255	704330	188170	1.05711e+06	590316
10.29_353.2680m/z	353.268	10.2918	pos	MG(0:0/18:3(6Z,9Z,12Z)/0:0)	62323	Lipids and lipid-like molecules	Fatty Acyls	Lineolic acids and derivatives			53.8	74.3	M+H	C21H36O4	-1.90324	1.55578	0.0520184	0.0976278	-1.11238	0.462529	61367.9	132679	36745.2	19600.6	72148.6	32357.6	47369.3	33868.6	62362.5	186490	166665	111691	88000.1	60920.6	34578.1	113298	249955	236325
10.98_313.2367m/z	313.237	10.9848	pos	8,13-DiHODE	LMFA02000166	Lipids and lipid-like molecules	Fatty Acyls	Octadecanoids			53.8	76.7	M+H	C18H32O4	-2.13826	2.14057	8.53299e-06	0.000216037	2.50136	5.6622	90315.2	15950.5	132048	74992.7	132197	73351.5	78056.5	79893.6	106879	45103.2	20848.4	18483.6	14161.8	12911.5	10614.9	14377.8	15924.8	20281.5
11.64_305.2106m/z	305.211	11.6404	pos	7alpha-Hydroxytestosterone	LMST02020068	Lipids and lipid-like molecules	Steroids and steroid derivatives	Androstane steroids		C05291	53.8	75.4	M+H	C19H28O3	-1.75681	2.40096	0.0161711	0.0432338	-1.3574	0.390285	84474.6	216443	104119	129984	62152.5	91128.2	89691.2	92792	69066.2	36863.8	372915	246875	73188.4	123240	406938	48154	281869	178368
6.33_220.1825n	221.19	6.32873	pos	Humulenol I	HMDB0038211	Lipids and lipid-like molecules	Prenol lipids	Sesquiterpenoids	*		53.8	73.2	M+H-H2O, M+H	C15H24O	-0.9455	0.494405	0.329935	0.421447	0.185431	1.13716	107291	94350.3	88971.1	107660	104229	68677.8	119002	114949	147320	107520	102183	147987	105005	77158.1	113566	66270.7	69796.4	72836.2
8.17_326.2090n	325.202	8.17378	neg	2R-HpOTrE	LMFA02000031	Lipids and lipid-like molecules	Fatty Acyls	Octadecanoids			53.8	73.3	M-H, 2M-H	C18H30O5	-1.07245	0.421857	0.868288	0.901943	-0.0165817	0.988572	1.97006e+06	1.99283e+06	2.06213e+06	2.15147e+06	1.85846e+06	2.10297e+06	1.77591e+06	2.15937e+06	2.2805e+06	1.36966e+06	2.04348e+06	1.89294e+06	1.88193e+06	1.93902e+06	1.53212e+06	2.30074e+06	2.26018e+06	2.09225e+06
1.13_191.0187m/z	191.019	1.12775	neg	Citric acid	HMDB0000094	Organic acids and derivatives	Carboxylic acids and derivatives	Tricarboxylic acids and derivatives	***	C00158	53.7	74.5	M-H	C6H8O7	-5.09503	5.51748	0.41765	0.508052	0.196819	1.14617	1.35528e+07	1.18244e+07	1.47204e+07	1.26176e+07	1.48669e+07	1.2566e+07	1.50136e+07	1.12209e+07	1.19844e+07	1.54324e+07	2.35131e+07	1.66264e+07	8.8388e+06	1.24717e+07	8.55172e+06	9.32722e+06	7.97409e+06	7.2923e+06
10.78_341.1741m/z	341.174	10.782	pos	4',7-Dihydroxy-2'-methoxy-3'-prenylisoflavan	HMDB0034010	Phenylpropanoids and polyketides	Isoflavonoids	O-methylated isoflavonoids	*		53.7	74.6	M+H	C21H24O4	-1.75974	1.93699	0.0836726	0.140078	-1.33451	0.396527	78626.2	198287	86614.6	67635.2	62435.1	55797.8	105344	124298	64529.9	62355.4	3118	162352	379377	228556	338454	451838	9863.95	12737.7
11.99_254.2474m/z	254.247	11.9887	pos	4E,6E,10Z-Hexadecatrien-1-ol	LMFA05000198	Lipids and lipid-like molecules	Fatty Acyls	Fatty alcohols			53.7	74.1	M+NH4	C16H28O	-1.8129	0.488467	0.0275101	0.0613734	-0.448108	0.733004	16759.2	22863.7	13340.5	10766.1	17359.3	21856.1	14714.6	25042.2	15523.5	15470.9	25445.9	29184.6	17110.8	17949.9	19410.6	22341.8	20146.9	31318.9
12.49_272.2350n	271.228	12.4935	neg	2-hydroxyhexadecanoic acid	34495	Lipids and lipid-like molecules	Fatty Acyls	Fatty acids and conjugates			53.7	71.7	M-H, M+FA-H, 2M-H	C16H32O3	-0.48358	5.23081	3.17087e-06	0.000101594	5.54634	46.732	452205	9676.56	550007	336858	737082	603335	331908	408849	430662	218943	12292.9	19602.8	12262.7	4603.86	10554.6	10817.2	4094.57	3183.84
2.55_359.0982m/z	359.098	2.55	neg	2-Methoxycarbonylphenyl beta-D-glucopyranoside	HMDB0033137	Organic oxygen compounds	Organooxygen compounds	Carbohydrates and carbohydrate conjugates	*		53.7	72	M+FA-H	C14H18O8	-0.434217	0.606699	0.00651904	0.0248305	0.465138	1.38045	28886.2	20925.2	26866	33128.9	29297.7	26844.6	31878.6	27844	24030.5	31199.5	10683.7	17789.4	28171.8	26010.6	26990.2	24378.1	18297.9	15080.1
4.31_393.1764m/z	393.176	4.30828	neg	Nepetariaside	HMDB0039014	Lipids and lipid-like molecules	Prenol lipids	Terpene glycosides	*		53.7	74	M+FA-H	C16H28O8	-0.511453	0.823593	0.20568	0.288033	0.336398	1.2626	149315	118260	170922	212707	117844	133428	127358	171127	151994	109142	47742.5	91395.4	165314	168342	180969	164264	62421.5	65631
6.00_503.2497m/z	503.25	5.99522	neg	[6]-Gingerdiol 4'-O-beta-D-glucopyranoside	HMDB0036122	Organic oxygen compounds	Organooxygen compounds	Carbohydrates and carbohydrate conjugates	*		53.7	74.4	M+FA-H	C23H38O9	-0.27592	0.395283	0.488286	0.57543	0.14638	1.10679	116136	104931	93328.6	107512	113567	70902.1	122506	129112	165433	126731	105723	151611	129713	99961.1	143458	86306.3	57494.5	65182.2
8.39_306.1826n	307.19	8.38707	pos	5'-Carboxy-gamma-chromanol	HMDB0012799	Organoheterocyclic compounds	Benzopyrans	1-benzopyrans			53.7	75.9	M+H-H2O, M+H	C18H26O4	-1.61054	1.09603	0.141314	0.212435	-0.145467	0.904087	369706	408927	415108	383873	343061	412401	271188	374141	421827	336048	397250	417245	503125	439328	366381	419051	389169	339868
8.82_370.2581m/z	370.258	8.82408	pos	Cinncassiol D1	HMDB0034676	Lipids and lipid-like molecules	Prenol lipids	Sesquiterpenoids	*		53.7	75	M+NH4	C20H32O5	-1.90591	2.28475	0.00428926	0.0193805	-0.420553	0.747138	327202	437940	313617	309824	316899	304155	341616	368050	394341	269111	548765	533477	375939	379164	388291	321407	492826	463649
8.84_324.1931n	307.19	8.84382	pos	Cibaric acid	LMFA02000289	Lipids and lipid-like molecules	Fatty Acyls	Lineolic acids and derivatives	*		53.7	76.2	M+NH4, M+K, M+H-H2O	C18H28O5	-1.84194	2.38057	0.000613857	0.00527551	-0.416432	0.749276	308722	412028	309708	323522	281712	326996	287185	336592	362735	241329	468359	486274	393215	381810	372619	327911	460694	405341
0.85_342.1156n	360.149	0.847833	pos	Trehalulose	HMDB0039727	Organic oxygen compounds	Organooxygen compounds	Carbohydrates and carbohydrate conjugates	***		53.6	71.3	M+H-H2O, M+H, M+NH4, M+K	C12H22O11	-1.74119	1.56593	0.664481	0.734212	-0.047633	0.967522	1.10927e+07	1.1465e+07	9.96954e+06	9.09224e+06	1.19847e+07	1.06491e+07	1.13284e+07	1.10793e+07	1.21094e+07	1.25285e+07	1.3341e+07	1.18676e+07	8.58977e+06	9.91934e+06	1.18794e+07	9.33471e+06	1.20426e+07	1.47457e+07
10.19_460.2686m/z	460.269	10.1947	pos	Scillirosidin	LMST01130002	Lipids and lipid-like molecules	Sterol Lipids	Sterols			53.6	72.5	M+NH4	C26H34O6	-1.65245	5.83064	0.0182927	0.0466259	-0.411206	0.751994	2.558e+06	3.40162e+06	2.56899e+06	2.34555e+06	3.01118e+06	2.41252e+06	2.56373e+06	2.4155e+06	2.42886e+06	2.71769e+06	4.8868e+06	3.35498e+06	2.80211e+06	2.38978e+06	2.67577e+06	2.95427e+06	3.94927e+06	4.19999e+06
2.95_401.1084m/z	401.108	2.95228	neg	3,4,5-trihydroxy-6-[2-hydroxy-4-(3-oxobutyl)phenoxy]oxane-2-carboxylic acid	HMDB0135703	Organic oxygen compounds	Organooxygen compounds	Carbohydrates and carbohydrate conjugates			53.6	71	M+FA-H	C16H20O9	-1.42155	1.52274	0.0124138	0.0364316	0.65666	1.57643	139941	88770.9	109019	134234	135935	124197	169651	142979	141288	162224	18620.7	52638.7	129132	152261	73017.4	138462	79707.1	66329.3
4.58_399.0929m/z	399.093	4.5783	neg	Isobiflorin	HMDB0040632	Organic oxygen compounds	Organooxygen compounds	Carbohydrates and carbohydrate conjugates	*		53.6	71	M+FA-H	C16H18O9	-1.02476	1.02226	0.0360598	0.07455	-0.546536	0.684662	60170.4	87883.3	64958.4	57524.5	53847.5	60058	57551	70818.2	67791.9	48813.7	39595.7	110198	122514	81171	124473	107093	49669.5	68352.6
4.64_153.1272m/z	153.127	4.64327	pos	Dihydrocarvone	91250	Lipids and lipid-like molecules	Prenol lipids	Monoterpenoids	*	C18018	53.6	72.6	M+H	C10H16O	-1.587	0.015311	0.989216	0.992285	0.00379612	1.00263	83345.5	83126.5	105282	123826	75193	94255.9	67700	70161.8	63740.4	66605.2	27707.8	58699.8	107465	101415	116521	142558	52899	57746.7
5.66_425.1816m/z	425.182	5.6557	neg	(+)-abscisic acid beta-D-glucopyranosyl ester	LMPR0103050011	Lipids and lipid-like molecules	Prenol lipids	Isoprenoids			53.6	74.7	M-H	C21H30O9	-0.260506	1.09357	0.0248768	0.0571785	-3.84052	0.0698055	2250.88	32245.1	1024.05	478.623	1856.37	1476.25	4051.78	4370.34	3519.77	1229.87	5700.85	7677.29	95780.3	10396	13704.9	10074.5	62464.5	52162.1
5.97_374.1940n	373.186	5.974	neg	6-Epi-7-isocucurbic acid glucoside	HMDB0029782	Lipids and lipid-like molecules	Fatty Acyls	Fatty acyl glycosides	*		53.6	73.9	M-H2O-H, M-H	C18H30O8	-0.22242	0.623042	0.0216215	0.0521232	0.365839	1.28863	47092.9	36544.9	47777.4	55825.6	37858.1	43492.6	38429.9	60301.9	56506.1	36551.3	29353.3	32191.7	41249.8	43279.8	36819.3	46830.1	29093.4	33541.7
9.74_323.1847m/z	323.185	9.7416	pos	beta-Zearalanol	70307	Unclassified	Unclassified	Unclassified			53.6	78.1	M+H	C18H26O5	-1.9642	0.828814	0.0348071	0.0727287	-0.896063	0.537351	20211.2	37612.7	28856.8	30894.2	17379.1	21040.2	17288.3	18449.5	18218.6	9562.88	66839.9	54241.1	17617.4	20423.3	50907.1	11683.7	46487.7	32701.2
12.49_627.4202m/z	627.42	12.4898	pos	Ginsenoside Rh3	HMDB0039645	Lipids and lipid-like molecules	Prenol lipids	Triterpenoids	*		53.5	80.6	M+Na	C36H60O7	-4.79841	3.9755	0.00632277	0.0244058	-0.856237	0.552391	430247	778882	386309	393680	400318	443336	295567	381474	437916	703381	733727	802491	887552	615392	177654	939787	1.03991e+06	1.03454e+06
3.89_246.1697m/z	246.17	3.88773	pos	pivaloylcarnitine	96200	Lipids and lipid-like molecules	Fatty Acyls	Fatty acid esters			53.5	71.8	M+H	C12H23NO4	-1.35388	1.17922	0.0435988	0.0858222	-0.717481	0.608158	58908.4	96863.5	53999.1	53297.4	44153.1	65814.2	32511.3	72350.7	87087.6	62053.6	50932	70953.9	124124	104945	47926.5	188427	91734.1	95865.6
4.33_797.1754m/z	797.175	4.32915	neg	6-[4-(5,7-dihydroxy-6-{4-hydroxy-6-methyl-5-oxo-3-[(3,4,5-trihydroxy-6-methyloxan-2-yl)oxy]oxan-2-yl}-4-oxo-4H-chromen-2-yl)-2-hydroxyphenoxy]-3,4,5-trihydroxyoxane-2-carboxylic acid	HMDB0127310	Phenylpropanoids and polyketides	Flavonoids	Flavonoid glycosides	*		53.5	76.8	M+FA-H	C33H36O20	-3.66661	0.203531	0.591786	0.669615	0.179379	1.1324	28742.7	25382.2	16495	12297	31027.7	25987.9	40674.4	27548.3	33594.2	42316.9	41697.8	43275	32393.8	19447.7	4264.17	28366.9	21396.8	12215
5.07_421.1140m/z	421.114	5.06552	neg	Catechin 7-O-beta-D-xyloside	LMPK12020046	Phenylpropanoids and polyketides	Flavonoids	Flavonoid glycosides	*	C09617	53.5	70.2	M-H	C20H22O10	0.0370664	0.784875	0.00145284	0.00958161	1.25593	2.3882	19802.1	8291.65	13346.7	12169.4	22404.7	14179.4	32289	15867.9	18464.6	29695.4	13766.7	7906.63	9429.56	3587.33	7360.57	5775.98	7902.93	10603.5
5.23_551.2709m/z	551.271	5.23178	neg	4-Megastigmene-6a,9R-diol 9-[apiosyl-(1->6)-glucoside]	HMDB0041580	Lipids and lipid-like molecules	Fatty Acyls	Fatty acyl glycosides	*		53.5	72.7	M+FA-H	C24H42O11	0.0480408	1.28511	0.00301901	0.0155447	0.953736	1.93688	69417.6	35839.9	45672.7	43440.2	69641.6	44381.6	74781.8	84280.6	94685.9	98456.6	16222.9	33443.3	30603.1	34599.2	22694.6	39859.4	57373.9	51922.7
5.98_213.1482m/z	213.148	5.97505	pos	Putaminoxin	67030	Unclassified	Unclassified	Unclassified			53.5	74.1	M+H	C12H20O3	-1.50555	0.977994	5.6326e-05	0.000911605	0.664599	1.58513	45197.5	28513.5	40008	33784.7	47049.6	45594.9	46472.5	59467.7	42475.9	46726.9	24997.6	29754.9	30347.3	23794.3	28404.5	33574.7	24070.7	33164.1
7.96_532.3027m/z	532.303	7.95683	pos	PS(20:2(11Z,14Z)/0:0)	LMGP03050021	Lipids and lipid-like molecules	Glycerophospholipids	Glycerophosphoserines			53.5	74.9	M+H-H2O	C26H48NO9P	-1.23832	0.278433	0.501379	0.587869	0.639991	1.55832	20019.5	12846.8	17123.7	25158.7	14887.8	19277.7	35958.8	21889.4	22138.2	3721.53	2.49373e-05	1639.85	6343.87	7081.85	81537.6	6171.45	2.49373e-05	2.49373e-05
8.66_235.1689m/z	235.169	8.6631	pos	6alpha-Carissanol	HMDB0035309	Lipids and lipid-like molecules	Prenol lipids	Sesquiterpenoids	*		53.5	73	M+H-H2O	C15H24O3	-1.56149	1.05867	0.0075173	0.0268849	-0.461892	0.726033	65747.8	90557.6	66336.8	65840.9	63422.5	74563.8	58868.1	61629.6	68453.9	66866.8	88918.6	79574.3	86344.2	84618.3	55268.3	87248.5	127039	115449
8.86_347.1823m/z	347.182	8.86337	pos	Spenolimycin	71966	Unclassified	Unclassified	Unclassified			53.5	74.1	M+H	C15H26N2O7	2.89906	1.20256	0.015874	0.0426602	-0.286272	0.820018	147488	179859	161216	172608	129956	171663	125282	152429	164296	102450	198052	210554	178897	178309	162836	148416	199674	162133
9.50_310.2141n	309.207	9.50333	neg	9H-12(13)-EpODE	LMFA02000020	Lipids and lipid-like molecules	Fatty Acyls	Octadecanoids			53.5	71.4	M-H, M+FA-H, 2M-H	C18H30O4	-0.988951	0.180839	0.905104	0.929692	0.0173643	1.01211	1.24966e+06	1.23471e+06	1.30102e+06	1.37696e+06	1.25334e+06	1.54144e+06	1.05169e+06	998132	1.10535e+06	1.36938e+06	933661	1.05537e+06	1.45894e+06	1.38026e+06	762003	1.65516e+06	1.31105e+06	1.32127e+06
0.77_237.0610m/z	237.061	0.773117	neg	3,4,5-trihydroxy-6-(2-hydroxyethoxy)oxane-2-carboxylic acid	HMDB0131294	Organic oxygen compounds	Organooxygen compounds	Carbohydrates and carbohydrate conjugates			53.4	72.9	M-H	C8H14O8	-2.55383	1.53293	0.0390455	0.0791474	-0.674192	0.626683	107221	171093	114942	98798	113028	89450.5	118605	110866	113031	99047.1	222059	178165	100774	86069.3	150319	85651.1	265989	279715
0.91_203.0188m/z	203.019	0.910067	neg	Daucic acid	HMDB0031665	Organic acids and derivatives	Hydroxy acids and derivatives	Beta hydroxy acids and derivatives	*		53.4	73.6	M-H	C7H8O7	-4.44276	3.91163	6.90273e-05	0.00105228	-0.628909	0.646665	484410	749090	403149	400610	489984	452537	485691	525926	540949	576439	874831	873061	691894	637660	671627	581192	874972	787485
13.09_310.2501n	311.257	13.0916	pos	9R-hydroxy-10E,12E-octadecadienoic acid, methyl ester	LMFA01050549	Lipids and lipid-like molecules	Fatty Acyls	Fatty Acids and Conjugates			53.4	74	M+H, M+Na	C19H34O3	-2.21301	4.61781	0.0420969	0.0835677	-3.04083	0.121512	80603.6	663338	151818	148227	67769.9	46087.4	98297	44803	59036.2	28790.5	1.89225e+06	1.65785e+06	56615.3	132484	361495	22192.1	840791	343033
2.47_297.1188m/z	297.119	2.46663	neg	2,3-Butanediol glucoside	HMDB0040822	Organic oxygen compounds	Organooxygen compounds	Carbohydrates and carbohydrate conjugates	*		53.4	69.4	M+FA-H	C10H20O7	-1.30313	1.06577	0.135716	0.205553	0.269182	1.20512	249220	206800	261180	287524	235151	262938	245822	238119	236805	226221	105345	166326	277051	275347	271125	268374	158876	131959
3.09_260.1601m/z	260.16	3.09225	pos	Hydroxyprolyl-Lysine	85775	Organic acids and derivatives	Carboxylic acids and derivatives	Amino acids, peptides, and analogues			53.4	72.6	M+H	C11H21N3O4	-1.4641	0.638191	0.0609293	0.109929	-0.578595	0.669615	25337.9	37839.5	36080.6	34382	29961.1	21324.4	19010.2	17089.8	15029.3	29825.8	51686.3	45600.2	20986.7	24470.1	32337.3	21191.5	44763.1	61680.7
4.24_229.1552m/z	229.155	4.24442	neg	Valyl-Isoleucine	HMDB0029130	Organic acids and derivatives	Carboxylic acids and derivatives	Amino acids, peptides, and analogues			53.4	74.1	M-H	C11H22N2O3	-2.35133	0.119474	0.143812	0.215339	-0.387191	0.764617	1930.49	2524.78	2695.52	1963.41	2680.17	1691.26	1550.29	1370.45	1555.39	1937.41	3085.34	2959.82	1845.49	1880.9	1364.68	1903.85	2834.11	4324.06
5.49_473.2024m/z	473.202	5.48557	neg	Taraxacolide 1-O-b-D-glucopyranoside	HMDB0035610	Lipids and lipid-like molecules	Prenol lipids	Terpene lactones	*		53.4	73.7	M+FA-H	C21H32O9	-0.933529	0.332104	0.312749	0.403434	0.338055	1.26405	28184.4	22296.9	30381.7	32689.5	27206.1	36453.6	25191	24960	22189.9	26403.7	4506.99	13248.7	37880.5	35569.7	25720.5	43249	8489.1	9710.68
6.25_478.1835n	523.182	6.24945	neg	Bidenoside B	LMPK12120548	Lipids and lipid-like molecules	Polyketides	Flavonoids			53.4	69.7	M-H, M+FA-H	C24H30O10	-0.866675	1.44614	0.117051	0.182284	-1.10462	0.465025	65070.6	139929	59907.1	44266.9	64629.8	78706	78929.6	84370.8	64725	45029.5	4271.41	136225	340157	197867	212701	220920	4212.46	3079.48
8.21_438.2634m/z	438.263	8.2065	pos	Salmeterol	HMDB0015073	Benzenoids	Benzene and substituted derivatives	Benzyl alcohols		C07241	53.4	79.8	M+Na	C25H37NO4	4.60933	1.18361	0.100195	0.161409	-4.4381	0.0461317	2254.45	48869.9	1199.38	1359.84	515.023	779.579	3425.19	4872.19	5718.34	166.048	228725	60238.8	10365.7	8277.78	15788.3	10451	17577.1	39535.2
10.92_338.2088n	339.216	10.9241	pos	1beta,3beta,5alpha,6beta-tetrahydroxyandrostan-17-one	LMST02020108	Unclassified	Unclassified	Unclassified			53.3	74.4	M+H, M+Na	C19H30O5	-1.64386	1.96717	0.00634973	0.0244771	-2.296	0.203627	20598.9	101160	27604.4	35281.7	10597.7	22429.6	20012.5	23521.1	13769.5	11575	159217	95658.8	30532.5	44426.8	211155	12448.3	158380	97461.1
11.72_296.2347n	297.242	11.724	pos	12-hydroxy-9-octadecynoic acid	74670	Lipids and lipid-like molecules	Fatty Acyls	Octadecanoids			53.3	72.6	M+H, M+Na, M+H-H2O	C18H32O3	-1.56422	2.71945	0.056506	0.103914	-1.44859	0.366379	127549	348135	176540	140182	126202	94057.9	141387	102820	129215	109992	626270	957291	143443	164661	150143	111849	363871	267552
11.99_219.1740m/z	219.174	11.9887	pos	2-Hydroxyacorenone	HMDB0030916	Organic oxygen compounds	Organooxygen compounds	Carbonyl compounds	*		53.3	77.1	M+H-H2O	C15H24O2	-1.34178	0.650281	0.015993	0.0428884	-1.05755	0.480448	9293.71	19343.8	8913.12	8948.05	9710.91	8229.68	8663.26	9553.71	9939.32	10391.6	34333.4	21300.7	10450	10258.7	9577.2	11192	31889.2	25749.6
4.33_343.1031m/z	343.103	4.32915	neg	Catalpol	LMPR0102070007	Lipids and lipid-like molecules	Prenol lipids	Isoprenoids		C09773	53.3	72.2	M-H2O-H	C15H22O10	-0.986956	1.31905	0.000152709	0.00188459	0.454975	1.37076	111500	81341.6	105013	109929	112949	109735	125142	104436	103509	121285	76932.2	91555.6	101107	88046	70332.5	94022	70352.3	58385
5.21_312.1206n	357.119	5.21135	neg	Moringyne	HMDB0031724	Organic oxygen compounds	Organooxygen compounds	Carbohydrates and carbohydrate conjugates	*		53.3	70	M-H, M+FA-H	C15H20O7	-0.896134	0.987818	0.308184	0.398641	0.125636	1.09099	523558	479893	490544	486727	571371	485098	542384	494166	488174	630002	330590	459812	615027	579419	555579	522878	395186	380655
7.73_329.2330m/z	329.233	7.72895	neg	9,10,13-TriHOME	HMDB0004710	Lipids and lipid-like molecules	Fatty Acyls	Fatty acids and conjugates	**	C14835	53.3	72	M-H	C18H34O5	-1.18766	3.02187	0.0065959	0.0250004	-0.711885	0.610522	322949	528973	315150	301426	338136	318241	277041	282776	290796	460030	622175	719853	498987	388252	191710	514869	618894	677041
9.40_308.1982n	309.205	9.39685	pos	16-epi-16-J1-PhytoP	LMFA02030068	Lipids and lipid-like molecules	Fatty Acyls	Octadecanoids			53.3	73.6	M+H, M+Na, M+H-H2O	C18H28O4	-1.81836	4.30665	0.00172782	0.0107971	-0.388223	0.76407	1.17383e+06	1.53629e+06	1.2866e+06	1.14798e+06	1.17435e+06	1.26576e+06	930705	1.04156e+06	1.24679e+06	1.2969e+06	1.5527e+06	1.50566e+06	1.69699e+06	1.38666e+06	1.04895e+06	1.64827e+06	1.76665e+06	1.68443e+06
9.51_275.2001m/z	275.2	9.50657	pos	6-[5]-ladderane-hexanoic acid	74890	Lipids and lipid-like molecules	Fatty Acyls	Fatty Acids and Conjugates			53.3	72.3	M+H	C18H26O2	-1.48271	0.623426	0.698002	0.762512	0.0505792	1.03568	1.76776e+06	1.70686e+06	1.86488e+06	1.89081e+06	1.73157e+06	2.20113e+06	1.43765e+06	1.48104e+06	1.63568e+06	1.89935e+06	1.37815e+06	1.471e+06	2.09544e+06	1.92828e+06	1.11819e+06	2.10645e+06	1.82326e+06	1.73412e+06
10.43_518.2519m/z	518.252	10.4329	neg	PS(18:3(6Z,9Z,12Z)/0:0)	LMGP03050017	Lipids and lipid-like molecules	Glycerophospholipids	Glycerophosphoserines			53.2	72.9	M-H	C24H42NO9P	-1.03724	0.109624	0.8177	0.861518	-0.167174	0.890586	13172.6	14790.9	19424.1	22695.2	9033.69	17157.1	14104.8	11435.7	8224.61	3305.44	8898.33	9491.88	5715.03	13182.8	59722	2994.61	9802.93	8519.81
12.12_352.2840m/z	352.284	12.1155	pos	Tetrahydrodeoxycorticosterone	LMST05030013	Lipids and lipid-like molecules	Steroids and steroid derivatives	Hydroxysteroids		C13713	53.2	72.4	M+NH4	C21H34O3	-1.87925	3.04216	0.00230077	0.0130876	-1.41053	0.376173	110654	294156	119787	143131	77808.5	117460	137286	121778	83916	84063.1	403811	303247	145062	188042	391825	83509.4	445178	392576
13.56_299.2589m/z	299.259	13.5565	neg	DL-2-hydroxy stearic acid	35432	Lipids and lipid-like molecules	Fatty Acyls	Octadecanoids			53.2	70.4	M-H	C18H36O3	-0.791859	1.14465	3.02039e-05	0.00057533	5.23359	37.6244	22968	610.455	32910.3	20804.7	34595.6	36354.5	20061.8	16153.6	14940.3	7923.02	1784.57	1388.51	145.961	186.495	575.034	455.813	155.692	191.562
4.37_325.0912m/z	325.091	4.36508	pos	1-O-Caffeoylglucose	HMDB0036937	Organooxygen compounds	Carbohydrates and carbohydrate conjugates	Monosaccharides	*	C10433	53.2	71.8	M+H-H2O	C15H18O9	-1.74013	3.16493	0.00915076	0.0301628	1.02509	2.03508	451480	221849	492174	618718	407110	400608	557299	429982	412554	293397	25677.1	116762	435722	323315	505658	276042	40976.8	50636.9
4.77_385.1138m/z	385.114	4.7701	neg	Linocinnamarin	HMDB0030678	Organic oxygen compounds	Organooxygen compounds	Carbohydrates and carbohydrate conjugates	*		53.2	73.3	M+FA-H	C16H20O8	-0.571229	0.856577	0.00694603	0.0257275	0.450853	1.36685	59915.6	43834.8	54311.1	57624.1	62155.5	55349.7	60105.1	60258.3	65163.5	64357.3	20866	30385.5	59095.2	53049.5	57496.7	52269.5	37297.4	40218.8
13.32_402.2975n	420.331	13.3186	pos	Sorbitan palmitate	HMDB0029887	Lipids and lipid-like molecules	Fatty Acyls	Fatty acid esters			53.1	74.9	M+NH4, M+Na	C22H42O6	-1.61851	0.676382	0.288087	0.377934	-1.9367	0.261214	7314.44	28001.7	5962.83	7360.88	8475.89	5849.19	8049.56	6533.88	8683.51	7599.75	11762.9	9930.04	6647.66	7143.92	159035	8529.3	9900.95	11064.3
2.60_196.0966m/z	196.097	2.59532	pos	2-Phenyl-1,3-propanediyl monocarbamate	2657	Unclassified	Unclassified	Unclassified			53.1	69.4	M+H	C10H13NO3	-1.26345	0.600152	0.104997	0.167307	0.312723	1.24205	71136.2	57273.2	97289.7	82605.3	68163.8	68307.1	50910.6	77289.3	70965.1	53558.9	71153.9	75669.7	27103.1	45567.5	52329.2	47928.8	72252.1	66181.6
6.99_447.1295m/z	447.129	6.98973	neg	Catechin-4-ol 3'-methyl ether 3-O-alpha-L-rhamnopyranoside	LMPK12020204	Unclassified	Unclassified	Unclassified			53.1	68.5	M-H2O-H	C22H26O11	-0.444637	0.39319	0.384245	0.475452	0.229469	1.1724	58450	49854.9	45561.4	54669	67009.7	32544.4	63023.7	57134.8	57577.7	90079.2	64938.7	70766.2	51188.2	29084.4	23531.9	23799	73577.2	61953.4
7.43_339.1809m/z	339.181	7.43395	neg	Tanacetol A	HMDB0035722	Lipids and lipid-like molecules	Prenol lipids	Sesquiterpenoids	*		53.1	70.3	M+FA-H	C17H26O4	-1.28305	1.3027	0.00268196	0.0144109	-0.593293	0.662828	65323	98551.8	67256	67908	58340.6	65465.4	55165.6	73623.4	79791.8	55032.8	136877	128425	82912.7	76001.1	90091.8	73134.1	112382	88591.2
7.67_401.0875m/z	401.087	7.66552	neg	Isokanugin	LMPK12112733	Lipids and lipid-like molecules	Polyketides	Flavonoids			53.1	70.8	M+FA-H	C19H16O7	-0.994302	0.989295	0.00546141	0.0224437	-0.418151	0.748383	63836.4	85299.1	60731.1	57876.5	67085.6	58544.4	65602.8	63933.3	68379.6	68537.8	108047	93627.9	68129.7	65604.2	69656.2	72690.6	99700.1	104937
7.94_324.1934n	323.186	7.94048	neg	12-oxo-14,18-dihydroxy-9Z,13E,15Z-octadecatrienoic acid	LMFA02000269	Lipids and lipid-like molecules	Fatty Acyls	Octadecanoids			53.1	70.3	M-H2O-H, M-H	C18H28O5	-0.71327	2.0536	6.23168e-05	0.000975055	-0.466636	0.72365	181573	250913	176925	180359	159736	192091	153143	202649	213450	174236	257116	277498	250943	226555	213561	231675	300533	249427
0.72_214.0478m/z	214.048	0.72205	neg	sn-glycero-3-Phosphoethanolamine	HMDB0059660	Lipids and lipid-like molecules	Glycerophospholipids	Glycerophosphoethanolamines			53	72.6	M-H	C5H14NO6P	-3.72321	1.52768	0.00128376	0.00879728	-0.635254	0.643828	81796.1	127047	70044.5	94072.2	65949.3	79410.3	85704.9	100708	89320.7	69158.6	151812	161101	102832	127936	110088	83095.9	163036	116471
0.85_136.0616m/z	136.062	0.847833	pos	Adenine	HMDB0000034	Organoheterocyclic compounds	Imidazopyrimidines	Purines and purine derivatives	***	C00147	53	71.9	M+H	C5H5N5	-1.1495	2.19086	0.041227	0.0822948	-0.382453	0.767132	428792	558954	450843	391586	450648	411402	394949	430648	441200	459054	835640	712617	463873	382395	403139	449448	629286	595231
1.15_344.0905m/z	344.091	1.148	pos	1-Anilino-9,10-dioxo-2-anthroic acid	96354	Unclassified	Unclassified	Unclassified			53	78.4	M+H	C21H13NO4	-3.56187	1.89832	0.0109518	0.0336759	0.435933	1.35279	323164	238888	322501	319267	368514	365889	313277	276822	273521	345518	177567	158041	260012	278351	383118	261059	195396	197557
11.27_294.2191n	295.226	11.2671	pos	beta-kamlolenic acid	LMFA02000157	Lipids and lipid-like molecules	Fatty Acyls	Octadecanoids			53	70.5	M+H-H2O, M+H, M+Na	C18H30O3	-1.43303	8.21601	0.000640358	0.00546254	-1.13028	0.456826	1.07872e+06	2.36134e+06	1.08647e+06	1.06775e+06	968113	989168	980543	981764	1.03333e+06	1.52264e+06	3.07499e+06	3.13648e+06	2.1338e+06	1.62643e+06	1.01617e+06	1.88318e+06	2.96772e+06	3.05194e+06
15.92_306.2190n	307.226	15.923	pos	1,17-dihydroxy-androstan-3-one	LMST02020111	Lipids and lipid-like molecules	Sterol Lipids	Steroids			53	75.2	M+H, M+Na, M+H-H2O	C19H30O3	-1.57624	0.859363	0.459621	0.548193	-0.277972	0.82475	223424	270900	322419	289585	214378	367326	166921	149184	123206	154376	170962	306356	162131	205498	263765	79714.9	475717	503053
2.29_252.1087m/z	252.109	2.28568	pos	5'-Deoxyadenosine	63895	Nucleosides, nucleotides, and analogues	5'-deoxyribonucleosides	Unclassified	*	C05198	53	79.4	M+H	C10H13N5O3	-1.60641	0.470598	0.257096	0.345462	-0.738286	0.599451	13829.6	23070.4	22503.9	20569.9	12997.4	19187.7	9964.69	12748.4	5130.87	7533.79	64672.7	26851.1	13017.8	7364.99	44883.4	10137.8	7765.26	9870.36
4.62_380.1681n	361.15	4.62088	neg	Prenyl apiosyl-(1->6)-glucoside	HMDB0031956	Lipids and lipid-like molecules	Fatty Acyls	Fatty acyl glycosides	*		53	71.6	M-H2O-H, M+FA-H	C16H28O10	-0.372805	0.144969	0.493388	0.580391	0.104569	1.07517	22913.3	21311.3	18631	17402.4	20333.6	18780.1	23289.9	28289.2	35257.8	21322.6	16991.6	24476.8	22265.2	22605.8	21965	20253.1	20224.6	21708.3
4.72_334.1392m/z	334.139	4.72448	pos	Glutamyltryptophan	HMDB0028830	Organic acids and derivatives	Carboxylic acids and derivatives	Amino acids, peptides, and analogues	***		53	73.6	M+H	C16H19N3O5	-1.78672	0.851946	0.0124896	0.0366012	-2.65211	0.159087	3261.1	20498.8	5758.02	2199.8	231.416	843.501	1074.82	4017.2	11298.6	665.403	15281.3	23384.2	31606.2	19848.1	5743.53	54427.7	3100.64	10598.5
4.94_411.0932m/z	411.093	4.93787	neg	6-[1-(6,7-dimethoxy-2H-1,3-benzodioxol-5-yl)-3-oxopropoxy]-3,4,5-trihydroxyoxane-2-carboxylic acid	HMDB0128698	Organic oxygen compounds	Organooxygen compounds	Carbohydrates and carbohydrate conjugates			53	73.3	M-H2O-H	C18H22O12	-0.11476	0.243205	0.235284	0.322059	-0.521338	0.696725	6059.36	8696.92	6703.66	8909.74	6722.86	6528.37	5495.58	4913.37	3779.03	5422.32	14299.5	10955.3	3932.47	3997.72	2230.64	3557.19	15534.9	15067.6
5.00_464.2256n	509.223	5.00183	neg	Linalool oxide D 3-[apiosyl-(1->6)-glucoside]	HMDB0031367	Organic oxygen compounds	Organooxygen compounds	Carbohydrates and carbohydrate conjugates	*		53	69.6	M-H, M+FA-H	C21H36O11	-0.451556	0.967754	0.145037	0.216951	0.340614	1.26629	155865	123087	167151	140361	154141	134233	167982	162181	164288	156580	42924.6	76232.6	140738	187096	151254	211432	86756.3	88264.2
5.33_291.0970m/z	291.097	5.33045	pos	N2-Malonyl-D-tryptophan	65974	Unclassified	Unclassified	Unclassified			53	70.7	M+H	C14H14N2O5	-1.75414	0.511	0.157072	0.23158	0.669445	1.59046	30628.1	19257.4	34277.2	22092.8	19379.4	26349.4	23036.2	45415.1	60250.1	14224.5	2369.08	33560.5	32401.2	18318.1	34171.2	29287.2	1181.98	2769.58
5.52_193.1585m/z	193.158	5.5185	pos	(R)-(E)-4,7-Megastigmadien-9-one	91003	Lipids and lipid-like molecules	Prenol lipids	Sesquiterpenoids			53	68.5	M+H	C13H20O	-1.25272	1.55297	0.0132655	0.0379151	0.664415	1.58493	153560	96887.8	168502	168459	157713	188309	151400	136327	125313	132457	37794.6	55700.6	127008	168266	150486	130939	54656.8	50251.3
8.39_370.2581m/z	370.258	8.38707	pos	Isograyanotoxin II	LMPR0104180002	Lipids and lipid-like molecules	Prenol lipids	Isoprenoids			53	72.4	M+NH4	C20H32O5	-1.96658	1.22367	0.0175846	0.0454498	-0.248828	0.84158	194753	231414	192834	162307	206142	176151	155251	212704	252826	199810	255404	261805	238329	225879	187866	230999	230074	220955
9.43_432.2374m/z	432.237	9.43413	pos	Clausarinol	HMDB0041407	Phenylpropanoids and polyketides	Coumarins and derivatives	Pyranocoumarins	*		53	71.1	M+NH4	C24H30O6	-1.5307	1.81932	0.446154	0.535231	-0.22306	0.856746	1.95411e+06	2.28085e+06	1.55554e+06	1.51935e+06	4.46786e+06	1.60113e+06	1.80215e+06	1.56499e+06	1.32236e+06	1.79947e+06	3.03509e+06	2.15886e+06	1.86226e+06	1.79041e+06	1.73736e+06	1.83395e+06	2.76874e+06	3.06009e+06
10.35_342.2401n	325.237	10.3541	pos	methyl 10,13-dihydroxy-9-oxo-11-octadecenoate	LMFA01050150	Lipids and lipid-like molecules	Fatty Acyls	Fatty Acids and Conjugates			52.9	72	M+H-H2O, M+Na	C19H34O5	-1.60804	1.75717	0.0245417	0.0566799	-1.67855	0.312396	34614.9	110805	46529	50705.7	32421.1	33250.1	32197.8	32060.1	27912.5	21842.5	270126	110916	30357	43225	82530.7	28897	190089	130295
11.43_423.3098m/z	423.31	11.4301	pos	Homoavicholic acid	LMST04070041	Lipids and lipid-like molecules	Sterol Lipids	Bile acids and derivatives			52.9	74	M+H	C25H42O5	-1.65088	1.18157	0.0725447	0.125385	-0.547332	0.684284	90863.2	132786	126643	126463	95768.5	103839	71046	71115.8	61946.4	70083.8	200176	161828	69385.9	84822.4	113457	67725.4	176757	188134
13.23_434.3027n	435.31	13.2346	pos	3alpha,7alpha,12alpha-Trihydroxy-5beta-23E-cholestan-26-oic acid	LMST04030199	Lipids and lipid-like molecules	Sterol Lipids	Bile acids and derivatives			52.9	71.8	M+H, M+NH4, M+Na	C26H42O5	-1.32235	2.09605	0.00800823	0.0278306	-1.7777	0.291649	38597.7	132343	41450.2	60199.8	26626.7	33478.2	34983.5	58711.2	40749.1	12582.8	260584	149835	44066	51147.8	234556	42806.5	147271	128479
15.99_572.4431n	590.477	15.9862	pos	DG(13:0/20:5(5Z,8Z,11Z,14Z,17Z)/0:0)[iso2]	LMGL02010369	Lipids and lipid-like molecules	Glycerolipids	Diradylglycerols			52.9	68.7	M+NH4, M+K, M+Na, M+H-H2O	C36H60O5	-1.74267	2.43722	0.18715	0.267151	-0.429381	0.74258	716323	964640	574217	428587	749161	869852	447025	472399	556759	1.63258e+06	815877	1.18017e+06	1.30382e+06	767444	341633	1.14332e+06	1.07368e+06	1.09118e+06
4.70_696.1512n	697.158	4.70377	pos	Kaempferol 3-(6''-malonylglucoside)-7-glucoside	LMPK12111806	Lipids and lipid-like molecules	Polyketides	Flavonoids			52.9	71.5	M+H, M+K, M+Na	C30H32O19	-3.70809	8.59412	9.47829e-06	0.000234663	-3.88737	0.067575	90227.1	1.33521e+06	109070	157764	96655	97513.9	71926.1	53528.2	51472.3	83887.6	244579	908539	1.62532e+06	1.79135e+06	1.49068e+06	1.31933e+06	1.56383e+06	1.7381e+06
5.27_505.0985m/z	505.098	5.2735	neg	Quercetin 3-O-(6''-acetyl-glucoside)	HMDB0029271	Phenylpropanoids and polyketides	Flavonoids	Flavonoid glycosides	*		52.9	69.8	M-H	C23H22O13	-0.609397	1.28747	0.00387272	0.01818	-9.50624	0.00137511	46.4862	33805.6	94.1866	2.49373e-05	76.6224	88.3765	112.704	2.49373e-05	2.49373e-05	2.49373e-05	8226.17	15272.2	17823.3	25273.3	75058.1	12690.2	76758	39343.3
5.32_425.1451m/z	425.145	5.31607	neg	(S)-Bitalin A 12-glucoside	HMDB0038328	Organic oxygen compounds	Organooxygen compounds	Carbohydrates and carbohydrate conjugates	*		52.9	70.1	M+FA-H	C19H24O8	-0.644983	0.965274	0.00948558	0.0308178	-1.40208	0.378384	12914.1	34129.7	8150.47	7821.99	13184.2	9283.4	14816	15256.4	15758.1	19042.3	54126.7	40634.9	15595	16632.7	12227.8	22664.1	60792.9	50363.1
5.41_211.1689m/z	211.169	5.40808	pos	11-Hydroxy-9-tridecenoic acid	LMFA01050437	Lipids and lipid-like molecules	Fatty Acyls	Fatty acids and conjugates	*		52.9	69.1	M+H-H2O	C13H24O3	-1.51361	0.861167	0.024258	0.0562245	0.302081	1.23292	94893.8	76966.6	94354.6	85635.2	101196	90754.6	98133.8	89915.9	90914.7	108246	47388.3	60585.3	70022.7	95144.1	83131.8	106790	76657.5	76013.7
9.25_288.2892m/z	288.289	9.24995	pos	C17 Sphinganine	41558	Lipids and lipid-like molecules	Sphingolipids	Sphingoid bases			52.9	69.9	M+H	C17H37NO2	-1.59123	0.672867	0.00060256	0.00520729	-0.710828	0.61097	13202.3	21608.7	14436.2	10844.8	10568	11775	14397.8	15451.2	12348.8	15796.3	27163.4	27049.6	20862.6	13390.2	16095.8	22933.6	20320.9	25053.5
9.70_328.2244n	311.221	9.70273	pos	9-F1-PhytoP	LMFA02030002	Lipids and lipid-like molecules	Fatty Acyls	Octadecanoids			52.9	70.8	M+H-H2O, M+Na, M+H, M+K	C18H32O5	-1.79496	2.01071	0.171382	0.248497	-0.208086	0.865685	1.1788e+06	1.36169e+06	1.1393e+06	1.01382e+06	1.11531e+06	1.12897e+06	1.21884e+06	1.22429e+06	1.34692e+06	1.24295e+06	1.2135e+06	1.7309e+06	1.57474e+06	1.30153e+06	692446	1.47025e+06	1.18537e+06	1.72481e+06
9.86_310.2141n	309.207	9.86065	neg	9-HpOTrE	LMFA02000108	Lipids and lipid-like molecules	Fatty Acyls	Octadecanoids			52.9	68.7	M-H, 2M-H, M-H2O-H	C18H30O4	-0.909613	0.039869	0.955994	0.967904	0.00816967	1.00568	1.52403e+06	1.51542e+06	1.39518e+06	1.25665e+06	1.33042e+06	1.74733e+06	1.18611e+06	1.75517e+06	1.7548e+06	1.76655e+06	1.06484e+06	1.67998e+06	2.10242e+06	1.70758e+06	1.04324e+06	1.62779e+06	1.41052e+06	1.48698e+06
0.79_357.1034m/z	357.103	0.79015	neg	6-({[3,4-dihydroxy-4-(hydroxymethyl)oxolan-2-yl]oxy}methyl)oxane-2,3,4,5-tetrol	HMDB0140855	Organic oxygen compounds	Organooxygen compounds	Carbohydrates and carbohydrate conjugates			52.8	68.8	M+FA-H	C11H20O10	-1.33876	1.91313	0.000108386	0.00147489	-0.895345	0.537619	75608.3	140636	86949.2	69328.5	95718.1	76047.6	73997.7	59606.3	65815.3	77403.7	149678	162102	106232	111499	138187	98073.6	180638	178674
10.16_676.3660n	721.365	10.1572	neg	(S)-Nerolidol 3-O-[a-L-rhamnopyranosyl-(1->4)-a-L-rhamnopyranosyl-(1->6)-b-D-glucopyranoside]	HMDB0040846	Organic oxygen compounds	Organooxygen compounds	Carbohydrates and carbohydrate conjugates	*		52.8	68.4	M-H, M+FA-H	C33H56O14	-1.52602	2.81436	0.0433495	0.0854398	-3.07828	0.118398	28798.5	243234	37313.7	23346.3	25850.1	29534.8	17336.5	13482.5	24010.2	59513.7	289505	126422	44112.5	46682.6	75102.1	55846.3	766914	541287
10.71_306.2189n	307.226	10.7062	pos	10-HODTA methyl ester	65404	Unclassified	Unclassified	Unclassified			52.8	70.5	M+H, M+NH4, M+H-H2O	C19H30O3	-1.83003	4.14331	0.0406343	0.0815071	-1.10098	0.466199	382220	819865	617744	722048	313339	517005	270183	260644	206038	150760	1.39673e+06	774231	241854	486214	1.25671e+06	162485	1.45111e+06	789583
11.97_409.2731m/z	409.273	11.9676	pos	(23S)-1alpha-hydroxy-25,27-didehydrovitamin D3 26,23-lactone	LMST03020599	Lipids and lipid-like molecules	Sterol Lipids	Secosteroids			52.8	71.6	M+H-H2O	C27H38O4	-1.45622	1.63462	0.00498773	0.0211973	-0.931673	0.52425	62748.1	119691	55054.1	57171.4	52252.4	51394.2	47524.7	60664.9	82953.9	94969.6	195138	179963	89834.6	80306.2	70047.9	111328	120723	110189
11.99_353.2681m/z	353.268	11.9887	pos	MG(18:3(6Z,9Z,12Z)/0:0/0:0)	62351	Lipids and lipid-like molecules	Fatty Acyls	Lineolic acids and derivatives			52.8	73.2	M+H	C21H36O4	-1.53624	0.46002	0.0673097	0.118595	-0.268518	0.830172	34710.2	41810.9	36720.3	39264.7	35637.1	43655.4	34980.1	28818.2	23617.3	34988.5	32960.9	31465.9	49353.3	53773	43026.7	44119.2	34659.7	45128.3
4.43_499.1453m/z	499.145	4.4327	neg	(6-{[3,4-dihydroxy-2,5-bis(hydroxymethyl)oxolan-2-yl]oxy}-3,4,5-trihydroxyoxan-2-yl)methyl (2E)-3-(4-hydroxy-3-methoxyphenyl)prop-2-enoate	HMDB0125608	Phenylpropanoids and polyketides	Cinnamic acids and derivatives	Hydroxycinnamic acids and derivatives	*		52.8	70.4	M-H2O-H	C22H30O14	-0.772748	0.476077	0.247462	0.335199	-0.282928	0.821921	42414.5	51604.1	47570.5	50236.8	40098.3	36873.7	43742.6	44661.7	38394.2	37738.5	65431.1	48970.3	29203.5	29782.8	76450.9	26232	74616.5	62146.1
5.49_487.1818m/z	487.182	5.48557	neg	Lusitanicoside	HMDB0034120	Organic oxygen compounds	Organooxygen compounds	Carbohydrates and carbohydrate conjugates	*	C10474	52.8	69.1	M+FA-H	C21H30O10	-0.64184	0.879437	0.00419233	0.0191236	-2.3245	0.199644	4026.42	20168	4570	4131.93	2662.21	3245.67	3526.16	6740.44	5215.4	2119.57	7275.3	11061.8	45655.2	13188.7	13157.2	12268.1	31355.8	27381.9
5.60_724.5671m/z	724.567	5.5951	pos	PE(P-20:0/17:2(9Z,12Z))	LMGP02030072	Lipids and lipid-like molecules	Glycerophospholipids	Glycerophosphoethanolamines			52.8	76	M+H-H2O	C42H80NO7P	4.20734	1.54132	0.0383853	0.0781411	-0.703295	0.614168	102199	166402	113502	60776.7	101513	98022.9	102429	91944.7	135440	113960	243244	165062	110051	97341.5	103669	92313.3	271362	248171
5.66_343.2122m/z	343.212	5.6557	neg	delta10-12-PhytoF	LMFA02040002	Lipids and lipid-like molecules	Fatty Acyls	Octadecanoids			52.8	68.8	M-H	C18H32O6	-1.06216	2.90078	0.00431124	0.0194459	-1.24493	0.421928	128919	305547	138919	132618	135025	127299	104053	125248	150857	117332	552091	395948	207021	188127	144286	185811	430927	340165
8.31_318.2997m/z	318.3	8.30707	pos	18-hydroxy stearic acid	LMFA02000136	Lipids and lipid-like molecules	Fatty Acyls	Octadecanoids			52.8	69.6	M+NH4	C18H36O3	-1.90989	0.40515	0.211484	0.294467	-0.161551	0.894063	70682.7	79057.8	70437.5	62613	80837.6	69592.4	71422.3	46492.1	93614.3	70452.5	89321.9	89644	72050.3	73451.8	58512.2	72409.9	82794.2	94278.3
0.69_326.1439m/z	326.144	0.694583	pos	2-O-alpha-D-Galactopyranosyl-1-deoxynojirimycin	HMDB0041337	Organic oxygen compounds	Organooxygen compounds	Carbohydrates and carbohydrate conjugates	*		52.7	69.1	M+H	C12H23NO9	-1.92533	3.51536	0.011981	0.0356384	-1.01757	0.493949	287602	582250	280311	221807	345985	348367	230647	246417	292217	335064	323612	430801	708045	535488	258088	1.16123e+06	536138	704601
10.67_519.2591n	520.266	10.6658	pos	PS(18:3(9Z,12Z,15Z)/0:0)	LMGP03050029	Lipids and lipid-like molecules	Glycerophospholipids	Glycerophosphoserines			52.7	68.2	M+H, M+Na	C24H42NO9P	-1.21114	1.87818	0.00489329	0.020964	1.09592	2.13749	140091	65540	102940	125419	150311	199506	182409	141634	124645	93861.3	15824.8	34693	121156	129824	104029	93769.7	10557.8	14465.5
11.53_248.2137n	249.221	11.5345	pos	Sterol	HMDB0060512	Lipids and lipid-like molecules	Steroids and steroid derivatives	Hydroxysteroids		C00370	52.7	69.8	M+H-H2O, M+H	C17H28O	-1.17909	1.35399	5.24606e-08	5.28629e-06	2.87557	7.33891	33049.6	4503.33	41469.7	30277.2	40242.2	34808	21815	35219	37823	22742.4	5255.25	6627.52	4938.87	2809.78	1190.58	3800.07	5467.08	5937.53
4.26_179.0336m/z	179.034	4.26313	pos	Aesculetin	HMDB0030819	Phenylpropanoids and polyketides	Coumarins and derivatives	Hydroxycoumarins	***	C09263	52.7	67.6	M+H	C9H6O4	-1.5974	0.774166	0.0293802	0.0643446	0.499394	1.41362	54039.6	38227.8	56549.7	55919.9	55552.1	56941.1	57057.5	52358.4	49005.1	48932.8	11059.3	24673.6	67110.7	47658.5	49581	49263.7	28462.8	28012.9
4.79_534.2667n	579.265	4.7908	neg	7,8-Dihydrovomifoliol 9-[rhamnosyl-(1->6)-glucoside]	HMDB0029770	Lipids and lipid-like molecules	Fatty Acyls	Fatty acyl glycosides	*		52.7	71.5	M-H, M+FA-H	C25H42O12	-1.69079	0.191455	0.94585	0.960433	0.0333838	1.02341	1.38763e+06	1.35589e+06	1.70521e+06	1.73829e+06	1.31209e+06	2.10689e+06	1.25002e+06	1.14205e+06	935199	911293	105581	449981	2.20897e+06	2.65904e+06	2.97696e+06	2.03419e+06	223634	188769
4.90_329.0301m/z	329.03	4.8953	neg	Lucernol	HMDB0034042	Lipids and lipid-like molecules	Glycerolipids	Diradylglycerols	*		52.7	68.2	M+FA-H	C15H8O6	-0.78857	0.765256	0.0147099	0.040504	-0.427557	0.74352	41378	55651.5	38124.5	35720.9	43133.8	36803.2	45400.9	42392	45537.1	43911.5	76197.7	63909.2	42649.2	41052.1	41797.3	47047.4	65083.9	67475
4.92_463.0882m/z	463.088	4.9166	neg	2-(3,4-dihydroxyphenyl)-5,7-dihydroxy-3-{[3,4,5-trihydroxy-6-(hydroxymethyl)oxan-2-yl]oxy}-4H-chromen-4-one	HMDB0126559	Phenylpropanoids and polyketides	Flavonoids	Flavonoid glycosides	*		52.7	69.5	M-H	C21H20O12	0.101424	0.0663416	0.862914	0.897704	-0.123192	0.918154	8118.51	8842.21	10403.5	11283.9	8095.09	7730.68	7009.7	10839	6408.12	3178.04	445.661	3470.51	29871.5	6286.89	22966.1	7118.83	215.857	362.387
6.38_241.1077m/z	241.108	6.37672	neg	11-oxo-undeca-5,8-dienoic acid	LMFA01060220	Lipids and lipid-like molecules	Fatty Acyls	Fatty Acids and Conjugates			52.7	68.2	M+FA-H	C11H16O3	-2.13061	0.659335	0.0314072	0.0673565	-1.75278	0.29673	4561.46	15372.4	6669.15	6793.18	3714.33	3709.13	4286.56	3754.27	5472.11	2092.96	35245.5	16431.3	2307.64	3310.89	30993	2933.46	18609.7	13148
6.95_339.1810m/z	339.181	6.9474	neg	Gingerol	HMDB0005783	Benzenoids	Phenols	Methoxyphenols	**	C10462	52.7	67.1	M+FA-H	C17H26O4	-1.03308	0.802365	0.0128961	0.0372823	-0.734326	0.601099	21318.2	35465.4	23027.4	23436.2	19385.6	23064.7	18106.9	23098.5	24126.2	16300.2	59720.6	41648.9	24307	22206.2	44062.9	20126.6	42328.4	29322.8
7.21_310.2138n	293.211	7.20983	pos	13(S)-HpOTrE	36052	Unclassified	Unclassified	Unclassified			52.7	71.6	M+NH4, M+H-H2O	C18H30O4	-1.81298	0.424533	0.667118	0.73652	-0.0464344	0.968327	619449	639711	613041	663655	601125	715108	550335	566345	558074	687909	516946	578896	784106	688450	500846	811060	623789	613594
7.21_328.2244n	346.258	7.20983	pos	16-F1-PhytoP	LMFA02030001	Lipids and lipid-like molecules	Fatty Acyls	Octadecanoids			52.7	69.3	M+H-H2O, M+NH4, M+Na, M+K	C18H32O5	-1.7135	0.201622	0.942207	0.957699	-0.00960189	0.993367	2.87526e+06	2.89446e+06	2.8204e+06	2.99447e+06	2.75222e+06	3.31707e+06	2.41239e+06	2.69691e+06	2.64502e+06	3.36358e+06	2.17447e+06	2.59861e+06	3.81582e+06	3.25795e+06	2.13026e+06	3.77543e+06	2.74024e+06	2.6629e+06
8.30_310.2141n	309.207	8.30052	neg	16-L1-PhytoP	LMFA02030027	Lipids and lipid-like molecules	Fatty Acyls	Octadecanoids			52.7	67.3	M-H, M+FA-H, 2M-H, M-H2O-H	C18H30O4	-0.967981	1.0805	0.609935	0.685326	-0.0628842	0.957348	2.54407e+06	2.65741e+06	2.61145e+06	2.65416e+06	2.49255e+06	3.13042e+06	2.13639e+06	2.20303e+06	2.37349e+06	2.75107e+06	2.22106e+06	2.25482e+06	3.1121e+06	2.90241e+06	1.73189e+06	3.2268e+06	2.93174e+06	2.87849e+06
9.90_311.2224m/z	311.222	9.90282	neg	9-hydroxy-10-oxo-12Z-octadecenoic acid	LMFA02000009	Lipids and lipid-like molecules	Fatty Acyls	Octadecanoids			52.7	69.5	M-H	C18H32O4	-1.18416	1.02039	0.0291673	0.0640315	-0.486942	0.713536	72391.2	101454	61612.1	57818.8	71747.5	73128.7	72193.3	71663.6	66028.4	104937	86088.8	117430	122080	91407.7	40325	133969	92560	127773
9.90_312.2295n	295.226	9.8963	pos	(±)-(E)-13-Hydroxy-10-oxo-11-octadecenoic acid	HMDB0040900	Lipids and lipid-like molecules	Fatty Acyls	Lineolic acids and derivatives	*		52.7	69.8	M+H-H2O, M+Na	C18H32O4	-1.76001	1.57488	0.200414	0.281958	-0.278217	0.824609	562900	682627	493183	418149	577265	577547	573481	562309	511375	789894	541853	683976	792291	668233	270941	989837	587984	925898
10.14_275.2002m/z	275.2	10.1372	pos	13E-octadecene-9,11-diynoic acid	35210	Unclassified	Unclassified	Unclassified			52.6	67.6	M+H	C18H26O2	-1.38598	4.15434	0.0466905	0.0899188	-0.173105	0.886932	3.49247e+06	3.93769e+06	3.55742e+06	3.69414e+06	3.27629e+06	4.14876e+06	2.99299e+06	3.08169e+06	3.39095e+06	3.79751e+06	3.95109e+06	3.5866e+06	4.2659e+06	3.71693e+06	3.1766e+06	4.22923e+06	4.51084e+06	4.06437e+06
11.08_247.2052m/z	247.205	11.0838	pos	Norlinolenic acid	LMFA01030756	Lipids and lipid-like molecules	Fatty Acyls	Fatty Acids and Conjugates			52.6	69.3	M+H-H2O	C17H28O2	-1.54014	1.68469	2.16999e-05	0.000448532	2.08965	4.25645	65380	15360.2	96024.9	74777.4	66366.4	96453.8	36413	59081.6	47305.4	46617.5	12973.1	17020.8	18732.4	14033.4	14956.5	19248.4	13548.2	12369
12.61_308.2346n	309.242	12.609	pos	Annosquamosin B	HMDB0031379	Lipids and lipid-like molecules	Prenol lipids	Diterpenoids	*		52.6	68.5	M+H, M+Na, M+K	C19H32O3	-1.85897	8.76918	0.00653786	0.0248693	-2.12082	0.229916	499131	2.17093e+06	621929	672185	387601	487291	612652	495665	384642	331080	4.49012e+06	3.27308e+06	705615	1.05822e+06	1.58297e+06	356220	3.4126e+06	2.48862e+06
12.99_289.2153m/z	289.215	12.9879	pos	5-Androstene-3b,16a,17a-triol	HMDB0000540	Lipids and lipid-like molecules	Steroids and steroid derivatives	Androstane steroids			52.6	74.3	M+H-H2O	C19H30O3	-2.93809	0.794263	0.29811	0.38785	-0.375147	0.771027	95310	123614	117566	129930	88676.4	125500	109030	84055.6	74099.4	33623.2	179822	152076	53117.6	88776.6	192391	19626.7	195930	107174
4.16_210.0400m/z	210.04	4.15908	neg	(R)-2-Hydroxy-2H-1,4-benzoxazin-3(4H)-one	HMDB0038318	Organoheterocyclic compounds	Benzoxazines	Benzoxazinones	**	C15769	52.6	69.8	M+FA-H	C8H7NO3	-4.56661	0.439745	0.000420591	0.00401524	0.978574	1.97052	7435.51	3773.38	7933.79	7845.9	6687.52	8857.7	6931.68	7360.65	7273.43	6593.41	1256.2	2426.94	5461.32	5830.75	5685.69	5967.41	1734.49	1824.26
5.43_219.1740m/z	219.174	5.42617	pos	3-Hydroxy-1,10-bisaboladien-9-one	HMDB0034722	Lipids and lipid-like molecules	Prenol lipids	Sesquiterpenoids	*		52.6	67.2	M+H-H2O	C15H24O2	-1.26873	1.50843	0.0168788	0.0443549	-0.54199	0.686823	123896	180390	117750	147974	120137	94440.2	131083	125449	133835	120498	204554	286167	210459	156614	198858	155181	110856	120429
8.31_220.1460n	221.153	8.30707	pos	Tetradecan-7,9-diynoic acid	LMFA01031094	Lipids and lipid-like molecules	Fatty Acyls	Fatty Acids and Conjugates			52.6	68.1	M+H-H2O, M+H	C14H20O2	-1.39636	0.125397	0.781836	0.833272	0.0338279	1.02372	140621	137362	148659	144164	132882	173831	119087	117522	129169	159657	117154	114751	163371	157328	91844.4	158054	149200	147197
8.45_344.2426m/z	344.243	8.44563	pos	16-E1t-PhytoP	LMFA02030051	Lipids and lipid-like molecules	Fatty Acyls	Octadecanoids			52.6	68.8	M+NH4	C18H30O5	-1.7901	2.44045	0.00177734	0.0109926	0.360859	1.28419	582360	453484	620312	574410	608003	659267	458577	639584	639028	459697	437018	429693	504598	420341	365634	457770	509890	502928
8.88_354.2632m/z	354.263	8.88303	pos	PGF2alpha-1,15-lactone	LMFA03010072	Lipids and lipid-like molecules	Fatty Acyls	Eicosanoids			52.6	69	M+NH4	C20H32O4	-1.9952	2.17989	0.00524006	0.0219093	-0.43096	0.741768	301349	406258	274223	257071	297129	297984	294277	303988	340307	345813	369106	397048	387765	365025	256464	454526	495597	524533
9.70_324.1930n	342.227	9.70273	pos	Dinor-PGD2	LMFA03010214	Lipids and lipid-like molecules	Fatty Acyls	Eicosanoids			52.6	70.7	M+NH4, M+K	C18H28O5	-2.03439	1.31425	0.0013536	0.00914176	0.77533	1.71158	84051.6	49107.6	87421.7	94076.4	84096.1	101956	74959.4	91949.6	94853.2	43100.5	46457.3	61680.8	63767.2	69587.6	57981.6	36419	33151.8	23815.4
0.85_337.1003n	338.107	0.847833	pos	(S)-malyl N-acetyl-alpha-D-glucosaminide	LMFA13010059	Lipids and lipid-like molecules	Fatty Acyls	Fatty acyl glycosides			52.5	69.1	M+H-H2O, M+H	C12H19NO10	-1.63828	4.33242	0.000736997	0.00603768	-0.626739	0.647639	662297	1.02263e+06	685577	546370	695128	841041	614382	607710	638028	670135	853088	751527	1.37313e+06	1.17178e+06	1.00305e+06	1.2574e+06	872725	898354
11.22_381.2644m/z	381.264	11.2188	neg	5-Butyl-3,4-dimethyl-2-furanundecanoic acid	HMDB0112072	Lipids and lipid-like molecules	Fatty Acyls	Fatty acids and conjugates			52.5	69	M+FA-H	C21H36O3	-0.617485	0.383539	0.116139	0.181031	-0.489225	0.712408	12790.6	17954.1	12707.8	12769.3	13096.7	12574.5	10134.7	13603.9	15189	12249.3	26934	25773.6	12508.2	11810.9	5927.62	10420.8	23579.9	26677.9
6.72_282.1465n	281.139	6.715	neg	Pisumic acid	HMDB0039241	Lipids and lipid-like molecules	Prenol lipids	Sesquiterpenoids	*		52.5	68.9	M-H2O-H, M-H	C15H22O5	-0.736332	0.571457	0.0149016	0.0408698	-1.50689	0.351868	4119.42	11707.3	4857.81	4304.14	3791.41	3991.48	3485.55	4546.1	4737.04	3241.8	25714.9	16721.5	5729.98	5169.74	7377.73	3870.21	17724.8	11349.4
7.47_216.1591m/z	216.159	7.47222	pos	Ethyl 3-(N-butylacetamido)propionate	72595	Unclassified	Unclassified	Unclassified			52.5	68.5	M+H	C11H21NO3	-1.33657	0.455542	0.0475119	0.0911564	-0.33698	0.791697	22511.9	28435	22953.8	16628.7	25240.6	19421.3	24280.5	24240	21359.1	25971.1	38269.7	26550.5	21308.6	20531.5	25339.6	24276	36612.3	34591.7
8.82_328.2243n	311.221	8.82408	pos	ent-16-F1t-PhytoP	LMFA02030010	Lipids and lipid-like molecules	Fatty Acyls	Octadecanoids			52.5	69.2	M+H-H2O, M+Na, M+K	C18H32O5	-2.04294	2.61943	0.0334522	0.0705767	-0.482554	0.715709	475332	664141	502941	444589	516729	476321	430539	459893	454509	517135	820800	672784	557478	513628	231567	821899	765873	929099
0.91_145.0130m/z	145.013	0.910067	neg	Oxoglutaric acid	HMDB0000208	Organic acids and derivatives	Keto acids and derivatives	Gamma-keto acids and derivatives	***	C00026	52.4	73.8	M-H	C5H6O5	-8.6752	1.84177	0.000462622	0.00429839	0.742718	1.67333	158291	94596.4	129805	115583	147581	140913	161994	193605	191399	185444	109119	108957	78141.3	78204.5	136582	81863.8	53005.3	110898
1.24_164.0472n	182.081	1.23708	pos	2-Hydroxycinnamic acid	HMDB0002641	Phenylpropanoids and polyketides	Cinnamic acids and derivatives	Hydroxycinnamic acids and derivatives	***	C01772	52.4	64.7	M+H, M+NH4	C9H8O3	-1.11822	4.87767	0.0350361	0.0730027	-4.40179	0.0473073	32309.9	682979	28519.9	25238	33408.7	26977.7	28089.7	32496	29127.1	54622.1	2.17555e+06	777949	51335.8	94749	86814.6	64191.6	736650	1.4766e+06
10.90_353.2680m/z	353.268	10.9037	pos	MG(0:0/18:3(9Z,12Z,15Z)/0:0)	62324	Lipids and lipid-like molecules	Fatty Acyls	Lineolic acids and derivatives			52.4	67.2	M+H	C21H36O4	-1.83935	1.23371	0.0609875	0.110005	-1.59467	0.331098	21892.8	66122	12654.5	6720.83	25744.2	10551.6	15025.9	11904	22893.5	69648.3	91968.6	46587.7	26188.2	22201.1	17772.4	32833.3	183250	108175
4.20_233.1025m/z	233.103	4.20165	neg	2,4-Dimethylpimelic acid	HMDB0059760	Lipids and lipid-like molecules	Fatty Acyls	Fatty acids and conjugates			52.4	68.8	M+FA-H	C9H16O4	-2.76175	0.130897	0.210015	0.292902	-0.315271	0.8037	2806.05	3491.42	3076.4	2839.7	2521.36	2310.29	2604.4	2948.15	3252.34	2895.78	4944.82	4554.36	2543.76	1915.17	2852.94	1504.8	5057.17	4558.32
4.91_194.1668n	177.164	4.90658	pos	6,10-Dimethyl-5(E),9-undecadien-2-one	98068	Lipids and lipid-like molecules	Fatty Acyls	Hydrocarbons			52.4	66.7	M+H-H2O, M+H	C13H22O	-1.29954	2.21115	6.75523e-09	1.1736e-06	2.0068	4.01889	97845.2	24346.3	95237.5	118159	90234.9	90532.8	97130.9	94408.8	92857.6	104200	7416.45	15247.8	35578.4	44087.5	31090.2	37012.8	12858.6	11478.7
5.13_405.1189m/z	405.119	5.12902	neg	Flacourtin	HMDB0039172	Organic oxygen compounds	Organooxygen compounds	Carbohydrates and carbohydrate conjugates	*		52.4	68.3	M-H	C20H22O9	-0.522907	0.814904	0.00139802	0.00934161	2.31119	4.96292	15416.9	3106.41	9732.87	10790.5	15215.5	8368.13	35197.6	12529.3	15145.4	16355.6	4523.88	5130.69	3208.23	966.434	6947.84	1185.12	1486.35	1402.73
5.59_279.1236m/z	279.124	5.59155	neg	Dehydrooreadone	HMDB0036046	Organoheterocyclic compounds	Naphthofurans	Unclassified	*		52.4	67.6	M+FA-H	C14H18O3	-0.880062	0.285136	0.105718	0.168196	-1.21769	0.42997	2086.7	4853.12	2705.22	1666.74	2554.13	1474.82	2028.74	1943.98	2222.86	2097.07	10230.8	12528.4	1257.83	1107.77	1204.57	1426.77	6353.96	4714.86
6.08_325.2005m/z	325.2	6.0782	pos	Dinor-PGE2	74975	Lipids and lipid-like molecules	Fatty Acyls	Eicosanoids			52.4	70.2	M+H	C18H28O5	-1.4428	0.919391	0.195592	0.276673	-0.204671	0.867736	226827	261401	207172	196892	201631	231768	188961	255634	268091	264468	224747	259522	345522	274790	155698	351827	241045	238058
6.55_563.1766m/z	563.177	6.54588	neg	3,4,5-trihydroxy-6-({12,13,17-trihydroxy-3,4-dimethoxy-11-oxotricyclo[12.3.1.1²,⁶]nonadeca-1(17),2,4,6(19),14(18),15-hexaen-5-yl}oxy)oxane-2-carboxylic acid	HMDB0133715	Phenylpropanoids and polyketides	Diarylheptanoids	Cyclic diarylheptanoids	*		52.4	69.7	M-H	C27H32O13	-0.804198	0.576735	0.523903	0.608508	0.298284	1.22968	133912	108900	126277	66984.7	151723	188187	157791	145351	121637	113345	94.3738	102527	257069	189229	119103	202967	207.331	2.49373e-05
9.44_339.2172m/z	339.217	9.44005	neg	Sterebin D	HMDB0036832	Lipids and lipid-like molecules	Prenol lipids	Sesquiterpenoids			52.4	69.1	M+FA-H	C18H30O3	-1.77219	0.516238	0.00392493	0.0183354	-1.09059	0.469571	4873.59	10378.8	2810	4006.28	2131.92	2329.94	4972.29	7815.11	5716.61	9206.55	6215.02	13847.2	15644.8	6983.3	14222.9	7241.24	8869.85	10006.2
9.86_292.2033n	293.211	9.85967	pos	12-oxo-PDA	LMFA02010001	Lipids and lipid-like molecules	Fatty Acyls	Octadecanoids			52.4	67.6	M+H, M+NH4, M+H-H2O	C18H28O3	-1.95255	0.0610847	0.983026	0.987879	0.00253498	1.00176	3.42165e+06	3.41564e+06	3.20192e+06	3.16372e+06	3.07077e+06	3.8995e+06	2.75198e+06	3.61584e+06	3.75153e+06	3.91791e+06	2.67887e+06	3.59556e+06	4.52264e+06	3.55189e+06	2.37584e+06	3.70202e+06	3.36122e+06	3.53706e+06
0.80_145.0736n	146.081	0.79675	pos	L-trans-5-Hydroxy-2-piperidinecarboxylic acid	86261	Organic acids and derivatives	Carboxylic acids and derivatives	Amino acids, peptides, and analogues	*		52.3	68.4	M+H, M+K, M+H-H2O	C6H11NO3	-1.70077	8.98819	0.147673	0.220203	-0.729016	0.603315	4.71412e+06	7.8137e+06	3.82284e+06	5.54916e+06	5.27871e+06	2.93974e+06	6.00304e+06	3.54106e+06	3.69181e+06	6.88664e+06	1.13128e+07	9.08852e+06	3.14982e+06	3.13215e+06	2.16486e+06	3.58318e+06	1.63719e+07	1.37064e+07
10.82_320.1982n	321.205	10.8205	pos	Oryzalide A	HMDB0037591	Lipids and lipid-like molecules	Prenol lipids	Terpene lactones	*		52.3	69.4	M+H, M+K, M+Na, M+NH4	C19H28O4	-1.84531	2.84032	0.00710391	0.0260442	-1.83575	0.280145	66667.3	237974	78124.9	99483.6	42195.8	80170.4	67826.6	78530.5	52713.2	34293.2	449038	331031	78318.4	135793	371270	36181.5	335842	166320
10.92_540.3302m/z	540.33	10.9212	neg	PC(16:0/0:0)[rac]	LMGP01050113	Lipids and lipid-like molecules	Glycerophospholipids	Glycerophosphocholines			52.3	67.4	M+FA-H	C24H50NO7P	-0.987144	0.85004	0.0168117	0.0442249	-3.07643	0.11855	2283.34	19260.5	3313.43	3505.65	1866.63	1835.64	2265.01	1395.72	2798.45	1286.2	52108.2	15380.8	1961.82	1914.42	22643	2157.26	29713.3	28205.4
11.47_297.2663n	298.274	11.4715	pos	3-ketosphingosine	43208	Lipids and lipid-like molecules	Sphingolipids	Sphingoid bases			52.3	68.2	M+H, M+Na	C18H35NO2	-1.69299	0.975129	0.0391665	0.0793317	-0.394981	0.760499	82620.2	108639	59338.9	59139.2	86176.8	102141	79805.9	117561	76112.4	80685.6	136087	144386	80659.6	88242.5	84287.3	101576	100313	133564
2.23_273.1455m/z	273.145	2.23382	neg	Isoleucylproline	HMDB0011174	Organic acids and derivatives	Carboxylic acids and derivatives	Amino acids, peptides, and analogues			52.3	64.1	M+FA-H	C11H20N2O3	-0.525853	0.786442	0.00095868	0.00725781	-3.73961	0.0748624	977.176	13053	1602.37	1348.06	868.558	950.906	628.46	853.992	880	685.055	24044.1	27695.5	9174.14	9016.95	5830.72	12603.9	7240.27	8817.99
2.78_282.0617m/z	282.062	2.78293	neg	Methyl 2,3-dihydro-3,5-dihydroxy-2-oxo-3-indoleacetic acid	HMDB0038942	Organoheterocyclic compounds	Indoles and derivatives	Indolyl carboxylic acids and derivatives	*		52.3	66	M+FA-H	C11H11NO5	-1.08671	0.212366	0.354713	0.446755	-0.611012	0.654737	4637.99	7083.74	2916.52	1675.6	3942.28	2752.14	5229.62	7993.82	9443.8	3150.13	7131.02	21608.1	2045.21	1193.94	11171.6	2649.03	5253.96	5617.06
3.45_158.0810m/z	158.081	3.44928	pos	N-ACETYLPROLINE	43543	Organic acids and derivatives	Carboxylic acids and derivatives	Amino acids, peptides, and analogues			52.3	66	M+H	C7H11NO3	-1.2464	0.556326	0.126931	0.194321	-0.378173	0.769411	35721.1	46426.5	42844.2	46710.7	34022.4	42024	29747.6	27818.2	25119.1	37482.4	77573	38844.2	42724.5	37227.7	22801.9	63722	41363.4	47154.9
3.72_402.1157n	385.112	3.71995	pos	3,4,5-trihydroxy-6-[6-hydroxy-2,3-dimethoxy-4-(3-oxopropyl)phenoxy]oxane-2-carboxylic acid	HMDB0128704	Organic oxygen compounds	Organooxygen compounds	Carbohydrates and carbohydrate conjugates			52.3	66	M+H-H2O, M+Na, M+NH4, M+K	C17H22O11	-1.30736	2.40818	0.00242393	0.0135354	0.756195	1.68903	278215	164719	235067	283343	287500	273684	289926	263729	255706	336762	48900.2	100142	229933	276942	143947	260637	132371	124876
5.38_847.1932m/z	847.193	5.38003	neg	Quercetin 3-(2'''-feruloylsophoroside)	LMPK12112259	Lipids and lipid-like molecules	Polyketides	Flavonoids			52.3	66.9	M+FA-H	C37H38O20	-0.763808	0.482171	0.170097	0.247042	-1.05213	0.482255	8499.39	17624.3	9075.31	19085.2	9154.52	5271.73	11310.7	6440.93	3980.95	3675.8	3858.82	15487.7	20183.8	18092.4	57320.8	4599.86	8673.15	12777.6
6.42_201.1124m/z	201.112	6.41913	neg	Sebacic acid	LMFA01170006	Lipids and lipid-like molecules	Fatty Acyls	Fatty acids and conjugates		C08277	52.3	69.5	M-H	C10H18O4	-4.05454	0.800992	0.00356677	0.0172212	-0.618562	0.65132	24866	38177.8	24329.2	25302.8	24700.6	23006.9	24422.5	25789.6	28293	23083.4	57764.2	45958.2	29316.8	28876.3	28433.6	31050.6	43996.8	40026.3
9.78_318.2998m/z	318.3	9.78163	pos	Phytosphingosine	HMDB0004610	Organic nitrogen compounds	Organonitrogen compounds	Amines	**	C12144	52.3	67.9	M+H	C18H39NO3	-1.49024	0.531257	0.0839218	0.140328	-0.473631	0.72015	23656.6	32849.6	21118.9	23861.9	19005.5	18227.8	29370.4	29329.7	26464.6	21874.1	41895.7	35958.9	18826.4	19418.6	26386.7	23517	39660.4	57132.9
9.99_339.1232m/z	339.123	9.9876	neg	5-Deoxykievitone hydrate	LMPK12050459	Phenylpropanoids and polyketides	Isoflavonoids	Isoflavans	*		52.3	67.3	M-H2O-H	C20H22O6	-1.53328	0.0127524	0.945072	0.959975	0.0406312	1.02856	35736.6	34744.2	43335.1	38650.6	26368.1	31263	27672.3	51072.8	29793.6	37737.8	522.094	30151.8	45750.2	21462.4	117262	55797.1	2413.3	4594.6
0.81_137.0475n	138.055	0.813767	pos	Trigonelline	HMDB0000875	Alkaloids and derivatives	Unclassified	Unclassified	***	C01004	52.2	70.4	M+H, M+K	C7H7NO2	-1.59701	1.66787	0.379011	0.470275	0.105447	1.07583	2.80818e+06	2.61025e+06	2.82398e+06	3.33696e+06	2.1854e+06	2.51959e+06	2.75219e+06	3.08841e+06	3.39637e+06	2.36255e+06	2.72477e+06	2.30601e+06	3.43064e+06	2.79093e+06	2.54399e+06	2.79415e+06	2.14745e+06	2.14406e+06
11.47_509.3477n	510.355	11.4715	pos	1-heptadecanoyl-sn-glycero-3-phosphocholine	24068	Unclassified	Unclassified	Unclassified			52.2	62.9	M+H, M+K, M+Na, M+H-H2O	C25H52NO7P	-0.844884	10.0246	0.0134118	0.038187	-0.39729	0.759283	7.86792e+06	1.03623e+07	6.58511e+06	6.25891e+06	8.67971e+06	7.76726e+06	8.75199e+06	7.01974e+06	8.53034e+06	9.35032e+06	1.37681e+07	1.18471e+07	8.21483e+06	8.83273e+06	7.56918e+06	9.05889e+06	1.20331e+07	1.15745e+07
11.50_243.1961m/z	243.196	11.4957	neg	2-Hydroxymyristic Acid	6579	Lipids and lipid-like molecules	Fatty Acyls	Fatty acids and conjugates			52.2	68	M-H	C14H28O3	-1.8565	0.701333	1.86931e-06	6.82469e-05	8.03941	263.09	8006.02	30.4307	9440.34	5692.36	12121.9	9539.32	4793.81	10108.1	8475.23	3877.1	2.49373e-05	107.157	136.288	2.49373e-05	2.49373e-05	2.49373e-05	2.49373e-05	2.49373e-05
3.06_413.0388m/z	413.039	3.05905	neg	{[3,4,5-trihydroxy-6-(2,4,6-trihydroxyphenyl)oxan-2-yl]methoxy}sulfonic acid	HMDB0132678	Organic oxygen compounds	Organooxygen compounds	Carbohydrates and carbohydrate conjugates			52.2	69.6	M+FA-H	C12H16O11S	-1.88885	0.242364	0.502034	0.5885	-0.128832	0.914572	55947.9	61173.9	57884.9	69398.7	54726.7	47027.3	58814	51001.9	53086	55644	41525.5	63631.4	96136.4	69050.5	77123.6	63145.9	35497.7	43280.4
4.33_417.1399m/z	417.14	4.32915	neg	3,4,5-trihydroxy-6-[4-(3-hydroxybutyl)-2-methoxyphenoxy]oxane-2-carboxylic acid	HMDB0135716	Organic acids and derivatives	Organic sulfuric acids and derivatives	Arylsulfates			52.2	67.7	M+FA-H	C17H24O9	-0.818844	0.0584155	0.759103	0.813373	-0.139542	0.907807	9406.9	10362.2	10143.7	13230.3	9055.86	9197.08	10033.2	8034.59	7112.21	8448.17	1838.18	4461.45	12376.8	21743.9	10054.4	23870.7	5013.06	3539.27
4.74_402.1520n	420.186	4.7446	pos	Benzyl O-[arabinofuranosyl-(1->6)-glucoside]	HMDB0041514	Organic oxygen compounds	Organooxygen compounds	Carbohydrates and carbohydrate conjugates	*		52.2	66.3	M+NH4, M+Na, M+K	C18H26O10	-1.59655	0.104317	0.8257	0.868402	-0.0419363	0.97135	385090	396448	347456	282974	454883	270505	409980	371457	420719	522749	235401	360426	406039	398016	248868	451954	505530	565354
5.00_415.1245m/z	415.125	5.00183	neg	6-{2-[(3,3-dimethyloxiran-2-yl)methyl]-3-hydroxyphenoxy}-3,4,5-trihydroxyoxane-2-carboxylic acid	HMDB0126247	Organic oxygen compounds	Organooxygen compounds	Carbohydrates and carbohydrate conjugates			52.2	64.7	M+FA-H	C17H22O9	-0.163238	0.403044	0.293458	0.383383	-0.446646	0.733747	24671.5	33623.9	26954.8	32445.7	24015.3	26922.8	23022.3	22081.2	18887.3	23042.2	7924.27	22235.1	63649.2	57881.5	50681.5	43619.6	11115.1	11885.3
5.48_356.1255n	357.133	5.48008	pos	Laurifolin (flavonoid)	LMPK12110421	Lipids and lipid-like molecules	Polyketides	Flavonoids			52.2	74.1	M+H-H2O, M+H	C20H20O6	-1.39054	1.6708	0.040995	0.0819535	-1.4168	0.374541	45968.7	122733	44162.6	41277	52069.9	44104.1	50483.8	45585.5	45019.7	45047	188807	124497	37747.5	44057.5	38977.6	42845.2	262763	242171
6.75_503.1179m/z	503.118	6.7487	pos	6''-O-Malonyldaidzin	HMDB0041263	Phenylpropanoids and polyketides	Isoflavonoids	Isoflavonoid O-glycosides	*	C16191	52.2	66.8	M+H	C24H22O12	-1.00573	0.118409	0.753039	0.808438	0.0763248	1.05433	37245.3	35326.1	40358.7	51660.2	37370.4	41268.4	32357.5	27939.7	22871.9	44135.5	8730.37	27614	54482.1	50408.7	38527.8	38711.3	32722	31412.2
8.00_321.1705m/z	321.17	8.00402	neg	Ginsenoyne C	HMDB0038994	Lipids and lipid-like molecules	Fatty Acyls	Fatty alcohols	*		52.2	67.5	M+FA-H	C17H24O3	-0.906668	0.639703	0.000203595	0.00235807	1.27508	2.42012	13395.8	5535.19	14579.9	12196.1	14434.1	15298.8	8292.23	17436.6	18289.3	6639.62	7587.69	7482.81	4370.51	3875.87	7188.21	3624.98	5898.12	4253.32
8.88_273.1844m/z	273.184	8.88303	pos	Isanolic acid	LMFA02000200	Lipids and lipid-like molecules	Fatty Acyls	Octadecanoids			52.2	68.8	M+H-H2O	C18H26O3	-1.59765	1.28075	0.00229565	0.0130832	-0.377203	0.769929	110449	143453	108283	108938	107361	121844	93792.4	103161	113782	126427	130647	150242	154869	135223	95046	162739	163698	155160
9.42_328.2476m/z	328.248	9.41625	pos	9S-HpOTrE	LMFA02000018	Lipids and lipid-like molecules	Fatty Acyls	Octadecanoids			52.2	66.9	M+NH4	C18H30O4	-1.90405	1.38352	0.0911189	0.149696	-0.163187	0.89305	497445	557018	480378	517051	456546	594111	446149	448405	481920	555004	462226	544292	635436	570584	431222	626128	619640	566621
11.18_193.1584m/z	193.158	11.1835	pos	Pseudoionone	88498	Lipids and lipid-like molecules	Prenol lipids	Monoterpenoids			52.1	65.9	M+H	C13H20O	-1.27143	0.735971	0.0157148	0.0423679	-1.20439	0.433953	9858	22716.7	9923.95	9387.47	10541.6	9560.33	8887.41	9346.69	10949.5	10267	43996.7	26855.2	12695.1	10939	9298.18	12287.6	36034.9	29627
12.41_562.4092m/z	562.409	12.4071	pos	Ganoderic acid Mi	HMDB0035340	Lipids and lipid-like molecules	Prenol lipids	Triterpenoids	*		52.1	67	M+NH4	C33H52O6	-1.82646	1.33499	0.0190064	0.0478137	-0.284656	0.820937	208509	253988	183664	230631	171208	195137	205900	217053	230769	233706	190535	204846	299959	279814	226631	265983	260755	303385
12.49_306.2190n	307.226	12.4898	pos	5-Androstenetriol	HMDB0000550	Lipids and lipid-like molecules	Steroids and steroid derivatives	Androstane steroids			52.1	69.7	M+H, M+Na	C19H30O3	-1.73229	2.21151	0.0215936	0.0520899	-0.652188	0.636315	203638	320027	277860	264197	167873	231579	194202	210311	174295	108784	351015	347430	198495	292153	465754	131290	454823	319254
2.72_300.0841n	345.082	2.71927	neg	(3,4,5,6-tetrahydroxyoxan-2-yl)methyl 4-hydroxybenzoate	HMDB0125107	Benzenoids	Benzene and substituted derivatives	Benzoic acids and derivatives			52.1	64.7	M+FA-H, 2M-H, M-H	C13H16O8	-1.29213	1.63178	0.0080386	0.0279025	0.655964	1.57567	161284	102359	159954	152420	164627	149624	204330	138725	151470	169121	66437.3	82962.1	179836	110426	178674	81358.1	59303.4	59875.6
2.90_219.1336m/z	219.134	2.90292	pos	Serinyl-Isoleucine	85935	Organic acids and derivatives	Carboxylic acids and derivatives	Amino acids, peptides, and analogues			52.1	64.7	M+H	C9H18N2O4	-1.4029	0.782656	0.0726481	0.12551	-0.527437	0.693786	44138.3	63619.4	57852.9	50813.5	53138.2	41231.9	37477.1	33366.2	31059.6	48166.8	93177.4	72480.1	36335	40630	45166.9	38170.5	81425	101571
4.01_551.1615m/z	551.162	4.01187	neg	3,4,5-trihydroxy-6-[(3-methylbut-2-enoyl)oxy]oxane-2-carboxylic acid	HMDB0128920	Organic oxygen compounds	Organooxygen compounds	Carbohydrates and carbohydrate conjugates			52.1	69.4	2M-H	C11H16O8	-0.445319	0.538345	0.0853795	0.1422	0.735272	1.66471	23657	14210.8	22636.1	36678.5	21285.7	28316	22265.2	20437.9	16240.9	21395.5	434.986	5146.03	32533.8	26016.4	18210.6	26412.9	2818.13	2113.81
5.46_344.2426m/z	344.243	5.46118	pos	2,3-dinor-PGE1	LMFA03010169	Lipids and lipid-like molecules	Fatty Acyls	Eicosanoids			52.1	66.9	M+NH4	C18H30O5	-1.68221	2.60792	3.00285e-06	9.66716e-05	2.08803	4.25168	147898	34785.7	177683	192397	137120	211596	115033	105607	104713	139035	15892.6	19090.8	34770.8	43396.3	50119.6	41626.8	39206.7	34182.3
2.38_361.0776m/z	361.078	2.3819	neg	3,4,5-trihydroxy-6-(2-hydroxy-6-methoxyphenoxy)oxane-2-carboxylic acid	HMDB0128037	Organic oxygen compounds	Organooxygen compounds	Carbohydrates and carbohydrate conjugates			52	62.8	M+FA-H	C13H16O9	-0.0686655	0.838339	0.00142835	0.00948554	1.43507	2.70395	23185.4	8574.65	28803.4	31417.3	19439.4	31364.5	20910	22596.3	18589.1	12363.3	274.358	6730.52	22269.8	10633.3	12922.8	14307.9	720.897	737.612
2.44_418.1337m/z	418.134	2.4418	pos	5-(3',4',5'-Trihydroxyphenyl)-gamma-valerolactone-3'-O-glucuronide	HMDB0059984	Organic oxygen compounds	Organooxygen compounds	Carbohydrates and carbohydrate conjugates			52	65.7	M+NH4	C17H20O11	-1.64711	0.115772	0.791	0.840683	-0.0748028	0.949472	81143.8	85462	94723.3	92424.9	90016.6	107135	82184.3	48590.9	48259.9	85815.6	45156.3	50465.5	108460	137535	105351	133460	52760.3	50508
4.42_173.1322m/z	173.132	4.4194	pos	2,2,6,7-Tetramethylbicyclo[4.3.0]nona-1(9),4-dien-8-one	HMDB0036685	Organic oxygen compounds	Organooxygen compounds	Carbonyl compounds	*		52	63.8	M+H-H2O	C13H18O	-1.21169	1.13248	0.155745	0.229995	0.571085	1.48564	159119	107105	198223	188854	149880	245268	137020	127782	113872	112056	20323.1	43803	156516	191346	223489	169358	27244.4	24757.9
4.72_289.0702m/z	289.07	4.72448	pos	Porric acid B	88027	Organoheterocyclic compounds	Benzofurans	Dibenzofurans	*		52	67.9	M+H	C15H12O6	-1.45638	0.62832	0.110104	0.173557	-0.797643	0.575288	17409	30261.3	11733.3	28459.8	17363	12764.9	13773.2	18428.1	14764.2	21985.2	4746.07	13744.3	23116.1	30813	73380.1	27386.7	40885.4	28018.7
4.73_450.1161n	449.109	4.72755	neg	Eriodictyol 3'-O-glucoside	LMPK12140364	Lipids and lipid-like molecules	Polyketides	Flavonoids			52	63.9	M-H, M+FA-H	C21H22O11	-0.317045	1.77665	0.0469036	0.0902385	-1.25736	0.418308	61676.9	147444	42704.6	59523	62815.8	44748.8	48091	82683.6	77860.7	74987.4	25175.1	55886.7	113574	145865	390048	131656	183126	134218
4.78_225.1481m/z	225.148	4.78168	pos	Epoxyeremopetasinorol	86414	Organoheterocyclic compounds	Oxanes	Unclassified	*		52	65.9	M+H	C13H20O3	-1.6988	1.27168	0.254032	0.342258	-0.217451	0.860084	485747	564767	489955	511631	464629	516090	488354	484911	466072	464336	299222	400851	681695	745586	734485	769855	449248	437197
4.78_534.2670n	552.301	4.78168	pos	3-Hydroxy-beta-ionol 3-[glucosyl-(1->6)-glucoside]	HMDB0037527	Lipids and lipid-like molecules	Prenol lipids	Terpene glycosides	*		52	64.7	M+NH4, M+K, M+Na	C25H42O12	-1.20278	0.281808	0.948917	0.962869	-0.0271078	0.981386	4.87768e+06	4.97019e+06	5.6638e+06	5.58767e+06	4.74531e+06	6.61023e+06	4.67359e+06	4.35365e+06	3.73065e+06	3.6565e+06	814648	2.18431e+06	7.97956e+06	9.19101e+06	9.64379e+06	7.27002e+06	1.37021e+06	1.30799e+06
4.90_403.1607m/z	403.161	4.8953	neg	3-(1-Hydroxymethyl-1-propenyl)pentanedioic acid	HMDB0033092	Lipids and lipid-like molecules	Fatty Acyls	Fatty acids and conjugates	*		52	69.2	2M-H	C9H14O5	-0.688281	0.55992	0.241084	0.328436	0.310092	1.23979	73283	59109.4	75769.6	89591.1	69989.8	84603.2	68419	69390.3	64183.3	64318.3	20958.1	39235.8	80712.5	98801.1	83864.1	87384.9	32359.3	29559.2
5.65_175.1479m/z	175.148	5.65378	pos	5,7alpha-Dihydro-1,4,4,7a-tetramethyl-4H-indene	HMDB0036683	Hydrocarbons	Unsaturated hydrocarbons	Branched unsaturated hydrocarbons	*		52	63.5	M+H	C13H18	-1.37481	4.39483	3.71284e-05	0.00066512	1.24829	2.3756	569439	239703	611327	687443	565892	663295	574733	500696	454648	497475	94984.3	131060	308417	405715	421082	297616	141228	117522
6.33_492.1264n	510.16	6.32873	pos	6-{3,5-dihydroxy-2-methoxy-4-[3-(4-methoxyphenyl)prop-2-enoyl]phenoxy}-3,4,5-trihydroxyoxane-2-carboxylic acid	HMDB0128613	Phenylpropanoids and polyketides	Flavonoids	Flavonoid glycosides	*		52	63.1	M+H-H2O, M+NH4, M+H, M+K	C23H24O12	-0.801313	1.51396	0.171847	0.248992	0.285384	1.21873	473407	388442	411415	531163	521760	319147	543095	439740	426328	594612	523662	576701	349022	264920	254960	200521	501567	436181
7.19_262.2373m/z	262.237	7.19038	pos	3-(L-Menthoxy)-2-methylpropane-1,2-diol	HMDB0032417	Lipids and lipid-like molecules	Prenol lipids	Monoterpenoids			52	66.6	M+NH4	C14H28O3	-1.56057	0.0650576	0.540518	0.623993	-0.1805	0.882397	3648.7	4134.98	3178.19	3849.59	4335.49	2488.86	5737.43	4075.03	3051.91	2473.07	5919.78	3047.82	2666.76	2465.88	2354.1	4316.16	4636.02	7673.33
7.81_327.2160m/z	327.216	7.80918	pos	2,3-dinor-8-iso-PGF2a	36202	Unclassified	Unclassified	Unclassified			52	68.3	M+H	C18H30O5	-1.71121	0.75304	0.0909207	0.149469	0.349514	1.27413	88088.6	69136.2	83317.6	93526.4	66060.2	88477.7	106802	111253	94164.2	61108.6	40038.8	55229	96084	87525.6	76222.6	99499.4	44475.1	54015.3
9.71_327.2174m/z	327.217	9.71352	neg	9-hydroperoxy-12,13-epoxy-10-octadecenoic acid	LMFA02000105	Lipids and lipid-like molecules	Fatty Acyls	Octadecanoids			52	67.1	M-H	C18H32O5	-1.00611	0.776601	0.342501	0.434579	-0.1724	0.887365	323122	364137	291677	253813	329855	306518	331880	348593	369646	352997	346474	526282	394219	333525	147886	388232	314996	461480
10.67_365.2693m/z	365.269	10.6662	neg	Pregnanediol	HMDB0004025	Lipids and lipid-like molecules	Steroids and steroid derivatives	Pregnane steroids	**	C05484	51.9	65.6	M+FA-H	C21H36O2	-1.22737	0.271832	0.227986	0.313432	0.714209	1.64058	8467.64	5161.36	3887.22	3805.49	7785.46	9775.35	6784.95	9139.96	12330.1	14232.5	386.723	2357.45	14199.8	8132.02	95.9046	15094.9	402.44	621.551
14.70_292.2034n	293.211	14.7023	pos	9-hydroxy-10E,14Z-octadecadien-12-ynoic acid	LMFA02000192	Lipids and lipid-like molecules	Fatty Acyls	Octadecanoids			51.9	67.5	M+H-H2O, M+H, M+Na	C18H28O3	-1.48142	2.58538	0.179096	0.257514	0.459822	1.37537	1.09593e+06	796823	1.35607e+06	1.11261e+06	1.07425e+06	1.88932e+06	587630	539399	610059	1.59809e+06	380766	653463	1.34228e+06	877340	659653	1.21359e+06	622474	625018
5.65_581.3324m/z	581.332	5.65378	pos	Fosinopril	HMDB0014635	Organic acids and derivatives	Carboxylic acids and derivatives	Amino acids, peptides, and analogues		C07016	51.9	71	M+NH4	C30H46NO7P	-4.60701	1.43364	0.573657	0.652974	0.691625	1.6151	639859	396172	1.53335e+06	2.80028e+06	124483	156356	102972	125108	136853	139462	6478.01	53773.3	1.93931e+06	62383.3	69653.8	65823.8	520109	451846
5.91_459.2236m/z	459.224	5.91048	neg	(4R,5S,7R,11S)-11,12-Dihydroxy-1(10)-spirovetiven-2-one 11-glucoside	HMDB0033150	Lipids and lipid-like molecules	Prenol lipids	Terpene glycosides	*		51.9	64.1	M+FA-H	C21H34O8	0.181548	1.95009	0.00440904	0.0197062	0.817338	1.76215	193239	109661	228584	229050	181949	271829	172485	162455	146254	153304	64609.6	75022.7	138936	175422	165005	153940	51620.9	52730.4
6.31_259.1549m/z	259.155	6.31308	neg	12-hydroxy-10-dodecenoic acid	LMFA01050168	Lipids and lipid-like molecules	Fatty Acyls	Fatty Acids and Conjugates			51.9	63.7	M+FA-H	C12H22O3	-0.984596	0.129699	0.462412	0.550765	-0.229177	0.853122	5734.51	6721.79	6215.49	5708.78	5932	5317.07	6285.56	7374.19	6657.53	2385.46	8277.05	4759.77	2445.81	2618.35	10833.8	5310.2	8961.39	10568
9.02_223.1333m/z	223.133	9.0166	neg	(8alpha,10beta,11beta)-3-Hydroxy-4,15-dinor-1(5)-xanthen-12,8-olide	HMDB0037244	Organoheterocyclic compounds	Lactones	Gamma butyrolactones			51.9	66.3	M-H	C13H20O3	-2.88974	0.0162896	0.985677	0.989803	0.00306329	1.00213	24995.9	24942.8	23636	28778	18200.6	23744.3	29244.3	30947.8	30349.7	15066.3	20854.3	26285.7	24731.1	23984.5	38049.4	20380.9	24021.1	21235.9
9.38_421.2592m/z	421.259	9.3766	neg	9'-Carboxy-gamma-chromanol	HMDB0012868	Organoheterocyclic compounds	Benzopyrans	1-benzopyrans			51.9	65.7	M+FA-H	C23H36O4	-0.837363	0.0297691	0.906575	0.930824	-0.0258065	0.982271	15220.4	15495.1	11960.8	12058.4	12123.6	15570.3	18888.8	22879.4	21514.1	6767.87	10724.3	14091.1	14345.4	15350.8	20226.5	18218.1	11860	19144.8
9.52_323.1861m/z	323.186	9.52427	neg	12-oxo-5E,8E,10Z-heptadecatrienoic acid	LMFA01060111	Lipids and lipid-like molecules	Fatty Acyls	Fatty Acids and Conjugates			51.9	63.5	M+FA-H	C17H26O3	-1.22385	1.94918	0.00013711	0.00174223	0.990895	1.98742	142003	71450.9	169601	150282	158410	151465	123139	151414	168984	62728.6	85214.1	77030.8	59294.8	47760.6	86611.4	54153	86726.8	74816
0.86_460.2019m/z	460.202	0.86485	pos	b-D-Xylopyranosyl-(1->4)-a-L-rhamnopyranosyl-(1->2)-D-fucose	HMDB0041225	Organic oxygen compounds	Organooxygen compounds	Carbohydrates and carbohydrate conjugates			51.8	65.6	M+NH4	C17H30O13	-1.29686	3.13627	0.00601159	0.0237014	-1.0949	0.46817	200341	427924	232238	217694	214714	165611	214293	177017	138744	242418	350287	341278	674890	509923	132336	716225	302762	395691
10.33_337.2610n	338.268	10.3333	pos	Palmyrolide A	65369	Unclassified	Unclassified	Unclassified			51.8	67.5	M+H, M+Na	C20H35NO3	-1.94123	0.478303	0.241324	0.328653	0.345018	1.27017	44991.8	35422	38709.5	29755.1	53701.1	34071.6	61236.6	48235.3	61207.6	33017.8	45719	75817.8	33969.6	24830.8	27516.6	30867.7	22503.9	22150.3
5.15_388.1247m/z	388.125	5.15003	neg	N-(1-Deoxy-1-fructosyl)tyrosine	HMDB0037845	Organic acids and derivatives	Carboxylic acids and derivatives	Amino acids, peptides, and analogues			51.8	62.5	M+FA-H	C15H21NO8	-0.517666	0.818708	5.72723e-05	0.000921156	1.49714	2.82282	18183.5	6441.6	19609.1	19980.5	18309.2	23534.8	16024.8	17088.3	15289.6	15631.7	686.181	3485.57	11072.9	11803	12558.4	8962.57	1547.45	1416.7
5.31_191.1427m/z	191.143	5.3105	pos	(5alpha,8beta,9beta)-5,9-Epoxy-3,6-megastigmadien-8-ol	HMDB0034672	Organoheterocyclic compounds	Benzopyrans	Unclassified	*		51.8	62.9	M+H-H2O	C13H20O2	-1.51029	0.198362	0.861195	0.896666	0.0499822	1.03525	338747	327212	364198	391683	330116	398349	310412	308733	298106	308377	107181	195988	425351	512273	531743	491168	186654	167335
7.12_213.1126m/z	213.113	7.11663	neg	2,2'-(3-methylcyclohexane-1,1-diyl)diacetic acid	96295	Unclassified	Unclassified	Unclassified			51.8	67	M-H	C11H18O4	-3.14157	0.160386	0.0706712	0.123055	-0.376886	0.770098	2470.8	3208.42	2807.06	2647.7	2087.48	1949.36	3290.82	2721.18	2992.21	1270.57	4311.11	2875.33	2208.9	2078.41	4287.91	3552.17	3352.15	3001.36
8.89_483.2725m/z	483.272	8.89033	neg	PG(16:0/0:0)	LMGP04050008	Lipids and lipid-like molecules	Glycerophospholipids	Glycerophosphoglycerols			51.8	64.2	M-H	C22H45O9P	-0.714301	0.707987	0.515094	0.600437	-0.212243	0.863194	230296	266795	183174	163391	221121	230052	277160	256350	254835	256282	296853	163603	149016	324273	238082	222020	597594	142917
0.71_175.1187m/z	175.119	0.711617	pos	L-Arginine	HMDB0000517	Organic acids and derivatives	Carboxylic acids and derivatives	Amino acids, peptides, and analogues	***	C00062	51.7	68.2	M+H	C6H14N4O2	-1.72387	1.95648	0.000739827	0.00605594	-2.73421	0.150287	13242.7	88116.2	16338.9	11919.3	14353.9	12487.7	10479.6	12727.1	10970	16665.1	132133	148903	66236	48350.8	15919.7	79119.6	66719.4	147548
10.67_384.2737m/z	384.274	10.6658	pos	alpha-Cortolone	LMST02030227	Lipids and lipid-like molecules	Steroids and steroid derivatives	Hydroxysteroids		C05481	51.7	65.9	M+NH4	C21H34O5	-2.0905	2.75257	0.00879645	0.0294379	-2.04222	0.24279	52769.3	217345	63214	81493.5	34392.3	55817.9	60614.9	60804.8	39378	26439.2	457907	224397	59988.9	94920.8	351559	23485.1	309085	217419
13.02_285.2433m/z	285.243	13.0237	neg	2-methoxy-hexadecanoic acid	LMFA01080009	Lipids and lipid-like molecules	Fatty Acyls	Fatty Acids and Conjugates		C13947	51.7	64.3	M-H	C17H34O3	-0.633963	0.729225	0.000138489	0.00175299	9.43069	690.113	9542.61	13.8276	14599.8	8181.76	16063.6	15889.4	6657.9	6482.28	5793.06	2673.15	2.49373e-05	110.621	2.49373e-05	2.49373e-05	2.49373e-05	2.49373e-05	2.49373e-05	2.49373e-05
15.08_570.5082m/z	570.508	15.0786	pos	DG(15:0/16:1(9Z)/0:0)	HMDB0007070	Lipids and lipid-like molecules	Glycerolipids	Diradylglycerols			51.7	63.5	M+NH4	C34H64O5	-1.88882	2.36794	0.0351349	0.0731737	-0.700925	0.615177	243404	395664	228810	204479	282213	205578	262982	259388	242457	261324	757254	512437	219021	241806	302549	250779	447095	434374
2.30_325.1138m/z	325.114	2.29727	neg	Neohesperidose	HMDB0029523	Organic oxygen compounds	Organooxygen compounds	Carbohydrates and carbohydrate conjugates	*	C08244	51.7	62.6	M-H	C12H22O10	-0.76163	0.343882	0.257438	0.345752	0.261255	1.19852	34993.7	29197.4	36777.5	37354.8	36083.2	40227.7	26658.3	36277.4	35506	31064.8	13221.6	20217.5	41217.6	44584.5	31798.6	45314.9	21610.3	15614.2
2.40_202.1435m/z	202.143	2.40265	pos	(S)-Oleuropeic acid	HMDB0036998	Lipids and lipid-like molecules	Prenol lipids	Monoterpenoids	*		51.7	61.9	M+NH4	C10H16O3	-1.65078	5.75534	1.43438e-07	1.09487e-05	-1.31715	0.401327	341039	849778	352178	384459	291676	329867	278014	371849	404332	315932	666580	698094	912774	822017	721178	1.0289e+06	962493	986186
2.97_384.1050n	385.112	2.96613	pos	3,4,5-trihydroxy-6-[4-(4-hydroxy-3-oxobut-1-en-1-yl)-2-methoxyphenoxy]oxane-2-carboxylic acid	HMDB0135694	Organic oxygen compounds	Organooxygen compounds	Carbohydrates and carbohydrate conjugates			51.7	66.1	M+H-H2O, M+H	C17H20O10	-1.71415	1.39706	0.0183491	0.0467023	0.636809	1.55489	124271	79922.6	96625.6	115944	124036	103929	151859	126732	127848	147189	13748.6	44661.1	117960	140353	62465.5	120609	73410.2	66172.7
4.08_476.1160n	475.109	4.0752	neg	3,4,5-trihydroxy-6-[(2,4,5-trihydroxy-6-{[hydroxy(4-oxocyclohexa-2,5-dien-1-ylidene)methoxy]methyl}oxan-3-yl)oxy]oxane-2-carboxylic acid	HMDB0125181	Organic oxygen compounds	Organooxygen compounds	Carbohydrates and carbohydrate conjugates			51.7	60.9	M-H, 2M-H	C19H24O14	-1.28049	1.39822	0.154431	0.228419	0.342651	1.26809	334484	263771	284536	191076	443114	326970	387514	281461	305031	456172	378669	360497	228646	145269	130067	218387	357731	290901
4.15_200.0470m/z	200.047	4.14522	pos	p-CHLOROPHENYLALANINE	44308	Phenylpropanoids and polyketides	2-arylbenzofuran flavonoids	Unclassified	*		51.7	85.3	M+H	C9H10ClNO2	-1.39575	7.33744	0.0216856	0.0522179	-0.302265	0.810978	5.92876e+06	7.31063e+06	5.4703e+06	5.17451e+06	6.20472e+06	5.61952e+06	6.19785e+06	6.24664e+06	6.16091e+06	6.35562e+06	8.67557e+06	7.79836e+06	5.95704e+06	5.81699e+06	6.0193e+06	6.29121e+06	8.55409e+06	9.37247e+06
4.97_153.1271m/z	153.127	4.9653	pos	(1R,4R)-Dihydrocarvone	41125	Lipids and lipid-like molecules	Prenol lipids	Isoprenoids	**	C11398	51.7	63.7	M+H	C10H16O	-1.63956	0.542832	0.0756668	0.129438	0.42385	1.3415	35350.5	26351.4	43131	43249	33683.8	32038.9	35851.1	32856.2	33031.4	28962.9	11579.8	17627.3	30633.7	40328.8	37894.1	40329.2	15747.2	16671.5
5.60_211.1689m/z	211.169	5.5951	pos	3E,5E-tridecadienoic acid	34909	Lipids and lipid-like molecules	Fatty Acyls	Fatty Acids and Conjugates			51.7	63.8	M+H	C13H22O2	-1.6121	0.552372	0.156652	0.231063	-0.41978	0.747539	36893.2	49352.9	43297.6	45003.7	36813.3	40611.8	32010.7	33859.3	30988.2	32561.4	26019.6	32263.9	59522.9	78880.7	67310.9	74577	27307.1	28941.3
8.38_323.1860m/z	323.186	8.38487	neg	7-hydroxy-10E,16-heptadecadien-8-ynoic acid	LMFA01050258	Lipids and lipid-like molecules	Fatty Acyls	Fatty Acids and Conjugates			51.7	62.4	M+FA-H	C17H26O3	-1.29684	0.845369	0.0234943	0.0551327	-0.253922	0.838614	84761.3	101073	94855.4	97446.3	74517.2	93640.7	62251	91440.2	96857.1	67082.2	108351	112303	108579	105269	102553	93748.4	99937.9	77843.7
1.13_163.1227m/z	163.123	1.13097	pos	L-Nicotine	1526	Organoheterocyclic compounds	Pyridines and derivatives	Pyrrolidinylpyridines	**	C00745	51.6	64.3	M+H	C10H14N2	-1.56533	0.709891	0.312721	0.403434	-2.02109	0.246371	7787.76	31609.8	6846.77	5804.89	11134.5	6835.36	7500.2	7725.93	9128.13	7326.28	11265.7	8974.09	5966.56	6718.65	190698	7894.86	9028.14	12332.4
11.41_308.2345n	309.242	11.4102	pos	methyl 9,10-epoxy-12,15-octadecadienoate	74809	Lipids and lipid-like molecules	Fatty Acyls	Fatty Acids and Conjugates			51.6	64.8	M+H, M+NH4	C19H32O3	-2.08841	3.73211	0.013545	0.0384214	-1.66672	0.314968	148709	472140	206985	211750	136409	166309	136973	137245	102443	91557.8	1.02024e+06	644590	143044	234404	369697	88740.4	721261	555138
11.89_464.3132n	482.347	11.8859	pos	3alpha,6alpha,7alpha,12alpha-Tetrahydroxy-5beta-cholest-24-en-26-oic acid	LMST04030128	Unclassified	Unclassified	Unclassified			51.6	62.6	M+NH4, M+K, M+Na	C27H44O6	-1.20601	5.24097	0.000221358	0.00249081	-0.988136	0.504129	494245	980394	496580	577304	411871	507720	418507	498664	557822	485491	1.43999e+06	1.12727e+06	815540	828047	602890	831427	1.24845e+06	949538
4.12_299.0769m/z	299.077	4.11712	neg	Salicylic acid beta-D-glucoside	HMDB0041271	Organic oxygen compounds	Organooxygen compounds	Carbohydrates and carbohydrate conjugates	*		51.6	61.9	M-H	C13H16O8	-1.02731	0.458952	0.0773784	0.131718	0.308925	1.23878	33647.4	27161.6	23867	20712	34897.1	25665.1	39947.7	42081.4	44552.9	37456	26972.5	33183.7	27589.2	21878.3	24377.1	27897.7	28834.3	26560.2
4.66_365.1814m/z	365.181	4.66348	neg	(1R*,2R*,4R*,8S*)-p-Menthane-1,2,8,9-tetrol 9-glucoside	HMDB0039976	Lipids and lipid-like molecules	Prenol lipids	Terpene glycosides	*		51.6	65.7	M-H	C16H30O9	-0.91947	0.276374	0.141114	0.21223	-0.28625	0.820031	13672.3	16672.9	12096.7	10598.4	11979.7	11807.4	15527.1	15243.2	16656.2	15469.8	10662.5	14781.9	23075.9	18286.4	10541.5	23616.8	17035.8	15382.6
4.80_191.1427m/z	191.143	4.79873	pos	2-(3-Phenylpropyl)tetrahydrofuran	91327	Benzenoids	Benzene and substituted derivatives	Unclassified			51.6	61.9	M+H	C13H18O	-1.63852	2.64533	0.00101849	0.00753513	0.674586	1.59614	365061	228715	363798	393067	348227	403414	363395	368450	347793	332343	87698.7	148970	288781	333327	280882	324129	194629	171303
5.04_441.1399m/z	441.14	5.0442	neg	Methyl salicylate O-[rhamnosyl-(1->6)-glucoside]	HMDB0033138	Organic oxygen compounds	Organooxygen compounds	Carbohydrates and carbohydrate conjugates	*		51.6	63	M-H2O-H	C20H28O12	-0.701779	0.935406	0.0743521	0.127732	-0.862637	0.549947	33739.4	61350.2	27847.7	36271.5	33723.4	23852.8	40002.3	33401.9	32455.9	42359.2	45829.8	52684.1	30272.3	48059.4	21011.9	49891.5	141127	101926
5.07_197.1170m/z	197.117	5.06522	pos	4-(2-hydroxypropoxy)-3,5-dimethyl-Phenol	1266	Unclassified	Unclassified	Unclassified			51.6	64.2	M+H	C11H16O3	-1.36528	1.1528	0.011294	0.0342783	0.624649	1.54184	88464.9	57376.3	95552.3	105167	83000.1	101890	83118.1	81543.3	77302.6	80145	22907.5	38701.7	82783.5	93611.2	78100.6	77533.7	34693.7	30678.5
5.40_551.3063m/z	551.306	5.40093	neg	Arbekacin	HMDB0015642	Organic oxygen compounds	Organooxygen compounds	Carbohydrates and carbohydrate conjugates			51.6	66.8	M-H	C22H44N6O10	3.05143	0.250801	0.69404	0.7591	0.150465	1.10993	88877.1	80074.7	99667.4	95467.9	83801.4	125392	75158.3	82178.3	79290.9	70061	9936.05	35372.7	132586	142129	117833	146218	30387.4	26136.1
5.61_665.2084m/z	665.208	5.61298	neg	Matterionate A	LMPK12140332	Lipids and lipid-like molecules	Polyketides	Flavonoids			51.6	65.5	M+FA-H	C30H36O14	-0.559224	1.93187	0.000687611	0.00575235	1.16671	2.24499	127141	56633	136356	134317	124853	164453	133080	113724	99865	110479	7148.75	27916.6	79762.7	111944	89245.7	95771	20712.5	20563
8.05_229.1440m/z	229.144	8.0465	neg	Undecylenic acid	LMFA01030036	Lipids and lipid-like molecules	Fatty Acyls	Fatty acids and conjugates	*	C13910	51.6	63.3	M+FA-H	C11H20O2	-3.11947	0.397461	0.00324165	0.0162868	-0.481654	0.716156	8405.86	11737.5	6633.61	5843.22	8418.86	8263.46	7993.81	9538.88	9572.02	10983	12956.5	13488.6	13063.2	10137.9	8213.55	14253.6	10095.5	11691
8.60_230.2475m/z	230.247	8.60323	pos	Xestoaminol C	53933	Lipids and lipid-like molecules	Sphingolipids	Sphingoid bases			51.6	62.9	M+H	C14H31NO	-1.57312	0.489206	0.142131	0.213345	-0.261757	0.834072	47701.9	57191.6	44283.4	43305.5	46604.9	43843.6	67415.1	42971	46451.9	46739.7	69147.5	55390.8	46178.9	39790.9	43667.9	49132.3	74677.8	79546.8
0.69_148.0965m/z	148.097	0.694583	pos	Fagomine	68150	Organoheterocyclic compounds	Piperidines	Unclassified	*	C10144	51.5	62.2	M+H	C6H13NO3	-2.08957	4.42971	0.0489219	0.0931698	-1.90864	0.266343	204621	768261	213287	130517	272823	198678	207160	182563	205779	226161	876646	620267	162287	199759	198522	304869	1.77786e+06	2.00588e+06
1.11_192.0267n	210.061	1.11395	pos	Glucaric acid lactone	44758	Unclassified	Unclassified	Unclassified			51.5	59.8	M+NH4, M+K, M+Na, M+H, M+H-H2O	C6H8O7	-1.66159	0.0961087	0.97687	0.983399	-0.0107773	0.992558	2.40536e+06	2.42339e+06	2.15832e+06	1.73039e+06	2.97349e+06	1.99284e+06	3.05203e+06	1.94915e+06	2.13991e+06	3.24671e+06	6.15434e+06	3.31598e+06	1.32709e+06	1.88764e+06	1.49536e+06	1.6658e+06	1.72885e+06	1.81207e+06
11.07_540.3303m/z	540.33	11.0699	neg	PE(19:0/0:0)	LMGP02050028	Lipids and lipid-like molecules	Glycerophospholipids	Glycerophosphoethanolamines			51.5	64.3	M+FA-H	C24H50NO7P	-0.696958	0.574415	0.0436934	0.0859411	-0.715235	0.609106	14177.6	23276.1	10867.7	12936.9	15092.9	13816.4	17218.6	14376.1	15264.6	13847.7	48999.1	28834.3	16858.1	13773.4	24642.9	17810.7	17752.8	17537.6
12.75_298.2506n	297.243	12.7473	neg	19-HOME(9Z)	LMFA02000181	Lipids and lipid-like molecules	Fatty Acyls	Octadecanoids			51.5	61.5	M-H, 2M-H	C18H34O3	-0.793839	3.565	3.45547e-06	0.000108607	6.62321	98.579	208402	2114.06	342998	177110	302520	211234	139495	196046	192465	105347	4042.15	4135.39	2646.91	834.425	1724.36	2313.84	542.19	673.208
13.55_480.3447n	498.378	13.5482	pos	Agavegenin A	LMST01080072	Lipids and lipid-like molecules	Sterol Lipids	Sterols			51.5	63	M+NH4, M+K, M+Na	C28H48O6	-0.877546	3.02619	0.0238442	0.0555785	-2.70846	0.152994	41166.1	269071	47372.3	55640.4	46302	33938.6	46053.9	37855.1	34031.8	28134.9	703315	465407	44265.8	65049.8	114162	17826.5	483300	259239
4.64_631.1876m/z	631.188	4.6422	neg	cis-Ferulic acid [arabinosyl-(1->3)-[glucosyl-(1->6)]-glucosyl] ester	HMDB0034682	Organic oxygen compounds	Organooxygen compounds	Carbohydrates and carbohydrate conjugates	*		51.5	65.2	M-H2O-H	C27H38O18	-0.590716	0.578565	0.189841	0.270178	-0.802906	0.573194	20140.6	35137.5	24402.6	36179.1	16026.7	20814.6	18319.6	17262.6	12597	15522.3	3457.87	15669.7	34256	76458.3	50538.9	77603.2	13449.9	9665.95
7.47_341.1378m/z	341.138	7.47222	pos	6-Prenylnaringenin	LMPK12140277	Phenylpropanoids and polyketides	Flavonoids	Flavans	*	C09832	51.5	65.2	M+H	C20H20O5	-1.57437	0.396389	0.257899	0.346226	3.60198	12.1424	8718.36	718.01	56087.7	1530.04	1398.29	2488.56	1498.54	4212.51	870.651	1660.63	416.218	343.495	414.711	363.793	2766.49	889.697	453.657	96.0134
10.84_699.3802m/z	699.38	10.8361	neg	All-trans-heptaprenyl diphosphate	HMDB0012187	Lipids and lipid-like molecules	Prenol lipids	Polyprenols	**	C04216	51.4	64.1	M+FA-H	C35H60O7P2	0.944169	1.65745	0.0160863	0.0430642	-1.04074	0.486079	61510.5	126544	58538.8	50456.5	59543.2	54029.9	54164.9	50395.9	65284.5	99670.6	140824	80795.3	79956.9	72959.2	86826.1	101015	245658	204320
11.03_326.2450n	344.279	11.0262	pos	Avocadyne 2-acetate	HMDB0031047	Lipids and lipid-like molecules	Fatty Acyls	Fatty alcohols	*		51.4	63.7	M+NH4, M+Na, M+K	C19H34O4	-2.08513	2.92736	0.0230137	0.0543341	-1.88094	0.271508	78834.7	290359	109683	121008	74663.1	91002.8	72194.7	63353.3	49963.6	48808.9	742878	379809	65121.1	129274	209959	50139.7	451839	293855
13.78_383.3393n	384.347	13.7752	pos	N-stearoyl valine	75504	Lipids and lipid-like molecules	Fatty Acyls	Fatty amides			51.4	64.3	M+H, M+Na	C23H45NO3	-1.74335	1.218	0.0317294	0.0678887	-0.238428	0.847669	226947	267731	214502	195245	231268	215024	244204	219405	241838	254090	324668	281968	236765	220449	219891	237016	300655	320434
14.09_292.2760n	310.31	14.0912	pos	Geranylcitronellol	HMDB0032147	Lipids and lipid-like molecules	Prenol lipids	Diterpenoids	*		51.4	62.3	M+H, M+NH4	C20H36O	-2.02427	3.01669	0.00345901	0.0169321	-0.567347	0.674857	383389	568104	332693	277928	400112	473855	353889	506363	342619	379652	807308	632193	447419	420854	515936	486634	575912	658578
4.83_625.1403m/z	625.14	4.83263	neg	Quercetin 3-xylosyl-(1->2)-rhamnoside	LMPK12112191	Lipids and lipid-like molecules	Polyketides	Flavonoids			51.4	66.8	M+FA-H	C26H28O15	-1.2178	0.304589	0.362521	0.454182	0.873168	1.83168	13944.3	7612.84	20236.3	48819.8	9673.96	13122.9	5823.89	4811.78	3137.9	5927.77	266.449	861.45	4799.15	9986.06	35135.9	4056.27	3535.05	2262.31
5.36_303.1447m/z	303.145	5.35865	neg	Butyl (S)-3-hydroxybutyrate glucoside	HMDB0031694	Lipids and lipid-like molecules	Fatty Acyls	Fatty acyl glycosides	*		51.4	62.3	M-H2O-H	C14H26O8	-0.828709	0.499273	0.0119965	0.0356638	0.466804	1.38204	22347.6	16170	21155.1	22107.2	19460.6	24998.1	25189.5	26865.5	24891.7	14113	11558.2	13376.8	16534	18377.6	25659.8	16589.3	13626.3	13637.6
7.56_357.0613m/z	357.061	7.561	neg	PSOROMIC ACID	43642	Unclassified	Unclassified	Unclassified			51.4	62.2	M-H	C18H14O8	-0.822692	0.61139	0.00589024	0.0233903	-0.425533	0.744563	23702	31833.4	25059.5	21196.7	23977.2	22516.2	24524.3	22451.1	25310	24580.7	40535.1	33873.8	24831.2	24091	26681.9	26995.7	39065.9	38592.4
7.81_211.1325m/z	211.133	7.80918	pos	(±)7-epi Jasmonic Acid	36071	Unclassified	Unclassified	Unclassified			51.4	63.7	M+H	C12H18O3	-1.56368	0.544854	0.0548685	0.101651	-0.186713	0.878605	57753.1	65732.7	54609.6	61253.4	50741.7	60843.4	64858.5	67577.8	60186.9	41953.4	75707.4	60718.3	56888.7	60187.8	74101.9	70131.5	63478.7	64647.3
8.32_265.1442m/z	265.144	8.32153	neg	Absindiol	HMDB0033229	Lipids and lipid-like molecules	Prenol lipids	Terpene lactones	*		51.4	62.7	M-H	C15H22O4	-1.1166	0.853755	0.000784137	0.00629296	-1.1522	0.449938	11453.5	25455.6	8596.91	9556.28	9372.72	10495.7	9316.05	12952.2	13103.3	18234.4	33124.3	34331.7	28581.2	18398.4	8345	22628.9	27363.9	30871.6
9.88_306.1826n	307.19	9.8779	pos	Compactin diol lactone	69858	Unclassified	Unclassified	Unclassified			51.4	63.8	M+H, M+Na	C18H26O4	-1.52171	1.82677	0.00344825	0.0169123	-0.198768	0.871294	434222	498365	420787	440192	396150	476157	390976	458231	484784	406502	538561	542955	505070	479332	496045	435496	521956	467501
9.97_386.2895m/z	386.289	9.97468	pos	Beta-Cortol	HMDB0005821	Organic oxygen compounds	Organooxygen compounds	Carbohydrates and carbohydrate conjugates	**	C01235	51.4	64	M+NH4	C21H36O5	-1.74167	2.39462	0.00704194	0.0259141	-1.39137	0.381202	75652.1	198457	86812.6	101527	61232.3	74887.9	81437.7	81705.3	64660.5	52953.4	369893	208925	76273.4	111509	237464	61581.1	300654	221355
1.11_179.0791n	162.076	1.11395	pos	beta-D-Glucosamine	HMDB0030091	Organic oxygen compounds	Organooxygen compounds	Carbohydrates and carbohydrate conjugates	*	C08349	51.3	61.4	M+H-H2O, M+Na	C6H13NO5	-1.35561	1.01071	0.0607737	0.109737	-0.378127	0.769436	100678	130846	101445	111954	98623.3	95848.7	98781.2	97652	97996.3	103122	120352	111467	104059	100202	95642.2	122158	193989	198902
10.14_324.2297n	323.222	10.1359	neg	avocadenyne acetate	LMFA05000714	Lipids and lipid-like molecules	Fatty Acyls	Fatty alcohols			51.3	62.6	M-H, M+FA-H	C19H32O4	-1.04745	0.780126	0.0510899	0.0963427	-0.3402	0.789932	61240	77525.7	64699.3	62813	55482.1	74871	40610.3	47777.7	55775	87891.9	71078.7	70625.6	84223.3	63940.8	54510.4	81380.8	101934	92511.8
12.61_354.2996m/z	354.3	12.609	pos	Pregnanetriol	HMDB0006070	Lipids and lipid-like molecules	Steroids and steroid derivatives	Pregnane steroids			51.3	62.7	M+NH4	C21H36O3	-1.8957	3.18294	0.00356095	0.0172137	-2.24802	0.210513	56111.4	266547	68762	80237.9	44863.8	48555.8	70198.3	52132.1	39348.9	44792.3	488506	382905	91385.9	127220	208305	43887	429721	360443
3.91_380.1559m/z	380.156	3.9055	neg	(R)-Pantothenic acid 4'-O-b-D-glucoside	HMDB0033965	Lipids and lipid-like molecules	Fatty Acyls	Fatty acyl glycosides	*		51.3	61.8	M-H	C15H27NO10	-0.869462	0.249622	0.340569	0.432618	-0.197042	0.872338	21339.2	24462.1	23872.7	28312.7	21618.5	23056.5	19139.1	18130.4	17022	19562.1	12705	21318.1	27874.5	24553.4	40339.8	28483.8	21173	19249.5
3.99_355.0669m/z	355.067	3.99057	neg	6-(1-benzofuran-4-yloxy)-3,4,5-trihydroxyoxane-2-carboxylic acid	HMDB0129414	Organic oxygen compounds	Organooxygen compounds	Carbohydrates and carbohydrate conjugates			51.3	61.2	M+FA-H	C14H14O8	-0.477795	0.521978	0.0290473	0.0638237	-5.77266	0.0182918	129.602	7085.23	58.3092	310.788	102.839	130.989	17.8197	2.49373e-05	2.49373e-05	416.07	21426.5	7175.46	2.49373e-05	496.967	1437.77	198.434	15216.8	10729.9
3.99_369.1763m/z	369.176	3.99057	neg	17-dimethylarsinoyl-9Z-heptadecenoic acid	LMFA00000031	Lipids and lipid-like molecules	Fatty Acyls	Other Fatty Acyls			51.3	68.6	M-H2O-H	C19H37AsO3	-4.52095	0.743375	0.0232032	0.0546443	0.768131	1.70306	34640.8	20340.3	36724.8	36902.7	38545.4	46013.2	28348	27320.1	26935.9	36336.7	4313.6	9735.93	28893.3	33240.7	35788	36428.5	7740.18	6582.58
4.94_487.1454m/z	487.145	4.93787	neg	1-O-E-Cinnamoyl-(6-arabinosylglucose)	HMDB0030294	Phenylpropanoids and polyketides	Cinnamic acids and derivatives	Cinnamic acid esters	*		51.3	63	M+FA-H	C20H26O11	-0.608474	0.333849	0.159331	0.234209	-0.41426	0.750404	13697.3	18253.2	15055.8	20404.4	14447.5	10003.4	13046.2	11393.7	10791.2	14436	6289.33	13356.9	32040.5	23457.9	24186.2	17777.7	15405.8	13511.2
4.98_206.0815m/z	206.081	4.98053	neg	N-Acetyl-L-phenylalanine	34536	Organic acids and derivatives	Carboxylic acids and derivatives	Amino acids, peptides, and analogues	**	C03519	51.3	63.4	M-H	C11H13NO3	-3.72091	0.775908	2.52369e-06	8.47664e-05	0.948641	1.93005	19444.9	10074.8	17533.3	21356.4	19746	16307.8	20448.2	17335.9	17745.3	25086.1	8643.15	13595.9	9220.49	12008.9	8796.73	11471.3	8207.49	8654.3
5.21_504.2567n	522.29	5.2126	pos	(3S,7E,9R)-4,7-Megastigmadiene-3,9-diol 9-[apiosyl-(1->6)-glucoside]	HMDB0029766	Lipids and lipid-like molecules	Fatty Acyls	Fatty acyl glycosides	*		51.3	64.9	M+NH4, M+Na	C24H40O11	-0.80161	1.0618	0.345636	0.437648	0.194144	1.14405	447917	391521	311944	291217	453352	347909	534383	514092	543661	586782	184545	339150	364553	438354	317251	463850	563288	461175
5.53_257.1392m/z	257.139	5.52827	neg	Cucurbic acid	HMDB0029388	Lipids and lipid-like molecules	Fatty Acyls	Lineolic acids and derivatives	*		51.3	60.7	M+FA-H	C12H20O3	-1.30797	0.397652	0.000662871	0.00560119	0.344383	1.26961	14972.3	11792.9	14369.5	15769	13297.4	16437.5	13087.5	17138.5	15896.4	13782.9	10858.5	11517.8	14092.6	13405.8	10202.4	12271.6	11523.9	10470.3
6.33_515.1158m/z	515.116	6.32873	pos	Biochanin A 7-(6-malonylglucoside)	HMDB0030640	Organoheterocyclic compounds	Benzofurans	Dibenzofurans	*	C12625	51.3	67.4	M+H-H2O	C25H24O13	-4.96566	0.477037	0.314033	0.404729	0.219542	1.16436	78925.1	67783.9	73789.8	86900.4	88528.3	55790.5	91488.8	69537.2	67193.5	98172.5	91460.8	106013	57135.2	46579.3	46563.9	32639	92885.2	68994.3
8.52_274.2736m/z	274.274	8.5246	pos	C16 Sphinganine	41556	Lipids and lipid-like molecules	Sphingolipids	Sphingoid bases			51.3	61.1	M+H	C16H35NO2	-1.83924	3.32011	0.0681762	0.119829	-0.317037	0.802717	1.40724e+06	1.7531e+06	1.33629e+06	1.23637e+06	1.38315e+06	1.23601e+06	1.74908e+06	1.35028e+06	1.43907e+06	1.52766e+06	2.08292e+06	1.90014e+06	1.5328e+06	1.21277e+06	1.30351e+06	1.33337e+06	2.35709e+06	2.30216e+06
0.76_210.0367n	209.029	0.7561	neg	D-Glucarate	3343	Organic oxygen compounds	Organooxygen compounds	Carbohydrates and carbohydrate conjugates	**	C00818	51.2	62.4	M-H, 2M-H	C6H10O8	-4.02714	0.846631	0.382967	0.474162	0.205886	1.15339	398266	345299	461798	494243	348204	484382	379958	442848	311161	263531	557007	474828	289689	341915	480192	211817	230561	176382
5.25_225.1126m/z	225.113	5.25252	neg	Tuberonic acid	LMFA02020007	Lipids and lipid-like molecules	Fatty Acyls	Octadecanoids			51.2	63	M-H	C12H18O4	-2.67998	0.262022	0.574259	0.653549	-0.248836	0.841575	28206	33515.7	21866	25210.9	14938	18935.5	48539.7	45550.6	42552.8	8054.22	53765.6	38121.3	11716.9	15358.6	72339.5	13979	31293.6	31551
5.48_330.2633m/z	330.263	5.48008	pos	4,8 dimethylnonanoyl carnitine	58362	Lipids and lipid-like molecules	Fatty Acyls	Fatty acid esters			51.2	61.6	M+H	C18H35NO4	-1.70524	6.15356	4.82888e-05	0.000809621	-1.29181	0.408439	457436	1.11996e+06	522392	598014	462536	384789	376308	371101	373445	570908	982447	1.42528e+06	908493	1.04631e+06	675751	1.65557e+06	1.01548e+06	1.25038e+06
5.73_252.1358n	253.143	5.73083	pos	3alpha-Hydroxyoreadone	91225	Organoheterocyclic compounds	Naphthofurans	Unclassified	*		51.2	61.9	M+H-H2O, M+H	C14H20O4	-1.4093	1.27768	0.00486593	0.0208847	0.524514	1.43845	115005	79950.5	121248	102405	113041	127901	109324	114553	117994	113572	49445.2	59813.6	108766	107832	64909.5	124277	62600.6	61960.8
5.80_519.1141m/z	519.114	5.8044	neg	Apigenin 7-(2''-acetylglucoside)	LMPK12110374	Lipids and lipid-like molecules	Prenol lipids	Triterpenoids	*		51.2	61.9	M+FA-H	C23H22O11	-0.687761	0.142767	0.747058	0.803644	-0.256609	0.837053	14801	17682.2	11237.6	22095.3	19464.1	13689.7	11879.6	12775.8	8468.1	18797.6	814.858	3496.16	7838.71	24225.1	75164.2	6726.06	14315.4	8877.39
7.01_441.2491m/z	441.249	7.01088	neg	PGF2alpha-11-acetate	LMFA03010096	Lipids and lipid-like molecules	Fatty Acyls	Eicosanoids			51.2	63.5	M+FA-H	C22H36O6	-0.693538	0.478125	0.276812	0.365857	0.500866	1.41506	40121.8	28353.4	28292.7	35069.2	33745.2	55066.8	32686.3	44173.3	49832.2	42109	10364.1	16601.1	49973.8	46776.1	15712.2	80938.3	2382.01	4079.65
1.11_144.1017m/z	144.102	1.11395	pos	1-Aminocyclohexanecarboxylic acid	6589	Lipids and lipid-like molecules	Prenol lipids	Monoterpenoids			51.1	59	M+H	C7H13NO2	-1.26522	2.28453	2.83497e-09	6.21012e-07	1.22343	2.33501	134802	57730.8	127173	149954	133327	112771	150677	135741	122602	146170	49628.3	41523.3	52132	69212.4	57471.5	65483.4	64366.7	62028.8
10.42_323.2212m/z	323.221	10.4171	pos	Decylubiquinone	70945	Unclassified	Unclassified	Unclassified			51.1	60.5	M+H	C19H30O4	-1.63985	3.24263	0.00939746	0.0306434	-1.80207	0.286763	91734.7	319897	119290	138913	68491.3	101949	72704.1	90137.5	75156.4	67236.8	682241	348435	113669	149335	392247	66378.3	526095	280775
4.03_341.1225m/z	341.122	4.03178	pos	trans-isoeugenol-O-glucuronide	HMDB0060021	Organic oxygen compounds	Organooxygen compounds	Carbohydrates and carbohydrate conjugates			51.1	64	M+H	C16H20O8	-1.77879	0.916138	0.0391559	0.0793234	0.615167	1.53174	61670.9	40262.1	39808.4	55000	52439.1	61873.1	82688.2	68545.7	69952.1	63060.5	8422.29	21339.1	62245	75649.2	30760.2	61046.9	30323.2	32311.1
4.94_280.0824m/z	280.082	4.93787	neg	beta-D-Glucopyranosyl anthranilate	HMDB0041517	Organic oxygen compounds	Organooxygen compounds	Carbohydrates and carbohydrate conjugates	*		51.1	67	M-H2O-H	C13H17NO7	-0.727768	0.32949	0.0398767	0.0803956	-2.62021	0.162644	580.397	3568.5	695.89	278.211	701.11	507.058	429.504	636.605	866.486	528.312	12168.1	4876.59	930.301	1259.16	1230.05	1867.83	2633.34	3582.64
5.34_245.1390m/z	245.139	5.33737	neg	Hexyl glucoside	HMDB0031688	Lipids and lipid-like molecules	Fatty Acyls	Fatty acyl glycosides	*		51.1	61.2	M-H2O-H	C12H24O6	-1.50977	0.458092	0.136461	0.206464	-0.463271	0.72534	18740.3	25836.6	22415.6	20069.7	16501	15681.6	23562	22873.7	20788.1	8030.9	35854	21599.7	9324.09	11699.2	35133.4	20058	35422.4	37602
5.41_373.2215m/z	373.222	5.40808	pos	7,8-Dihydro-3b,6a-dihydroxy-alpha-ionol 9-glucoside	HMDB0041578	Lipids and lipid-like molecules	Fatty Acyls	Fatty acyl glycosides	*		51.1	62.3	M+H-H2O	C19H34O8	-1.39663	0.570198	0.446243	0.535305	0.117797	1.08508	220823	203509	211756	167046	253148	191591	240825	205183	220664	276372	117196	179725	170266	247233	188748	285560	230147	209199
7.35_344.2427m/z	344.243	7.34595	pos	9-E1t-PhytoP	LMFA02030043	Lipids and lipid-like molecules	Fatty Acyls	Octadecanoids			51.1	61.5	M+NH4	C18H30O5	-1.52134	2.76289	0.000401733	0.00387746	-0.687824	0.62079	224430	361524	227164	231733	212218	246667	181523	231878	243896	220362	448235	418790	336199	295059	255914	278083	469367	390542
9.72_370.2582m/z	370.258	9.72197	pos	20-Hydroxy-leukotriene B4	HMDB0001509	Lipids and lipid-like molecules	Fatty Acyls	Eicosanoids	**	C04853	51.1	62.9	M+NH4	C20H32O5	-1.72886	1.02949	0.0296871	0.0647985	0.332892	1.25954	143841	114202	147791	162979	146483	154503	133326	156097	158382	91168.3	141127	151950	110261	115368	122242	71637.4	111259	89771
13.05_583.4000m/z	583.4	13.045	neg	(-)-8-hydroxy-11E,17-octadecadien-9-ynoic acid	LMFA02000191	Lipids and lipid-like molecules	Fatty Acyls	Octadecanoids			51	68.2	2M-H	C18H28O3	-0.766754	1.08254	0.254311	0.342565	0.354001	1.2781	245986	192462	182412	203660	269922	307556	187379	222776	271499	322684	78096.5	164171	299423	266863	75989.4	393360	115722	146074
2.44_376.1364n	394.17	2.4418	pos	(1RS,2RS)-Guaiacylglycerol 1-glucoside	HMDB0033300	Organic oxygen compounds	Organooxygen compounds	Carbohydrates and carbohydrate conjugates			51	60.1	M+NH4, M+Na, M+K, M+H-H2O	C16H24O10	-1.44779	3.36795	0.00564943	0.0228896	0.738782	1.66877	597995	358346	605785	628959	564311	628482	714487	529965	529823	582150	106357	183301	553070	590369	443240	561295	217152	211982
4.62_729.2603m/z	729.26	4.62088	neg	O-b-D-Gal-(1->3)-O-[O-b-D-Gal-(1->4)-2-(acetylamino)-2-deoxy-b-D-Glc-(1->6)]-2-(acetylamino)-2-deoxy- D-Galactose	HMDB0002067	Organic oxygen compounds	Organooxygen compounds	Carbohydrates and carbohydrate conjugates			51	63.4	M-H2O-H	C28H48N2O21	4.20625	1.525	2.30977e-06	7.96664e-05	-1.41382	0.375317	22929	61092.4	20792.8	17149.5	20968.1	23683.7	28263.9	25543.5	26206.1	20824.5	43151.7	56025.4	70221.3	68734.7	42335.7	82132	60757.5	65380.9
5.20_534.3267m/z	534.327	5.19537	pos	L-Olivosyl-oleandolide	LMPK04000032	Lipids and lipid-like molecules	Polyketides	Macrolides and lactone polyketides	**	C11991	51	57.7	M+NH4	C26H44O10	-1.05171	5.99904	0.00109407	0.00792835	-1.00295	0.498977	736392	1.4758e+06	787416	614101	960865	703445	692322	563738	554441	1.01481e+06	1.61199e+06	1.00292e+06	795884	1.62958e+06	1.03554e+06	1.89724e+06	1.6649e+06	2.16837e+06
5.27_405.1764m/z	405.176	5.2735	neg	1-O-(8R-hydroxy-8-methyl-3Z,9-decadienoyl)-beta-D-glucopyranose	LMFA13010039	Lipids and lipid-like molecules	Fatty Acyls	Fatty acyl glycosides			51	59.4	M+FA-H	C17H28O8	-0.742303	1.33151	0.00533031	0.0221652	-0.484188	0.714899	94937.4	132798	92648.1	76961.7	93392.1	93656.3	89308	101223	114326	97983.2	153051	172039	109313	96767.6	95833.4	119456	158551	157375
5.40_537.0881m/z	537.088	5.40093	neg	8-Hydroxyluteolin 4'-methyl ether 8-glucuronide	LMPK12111385	Phenylpropanoids and polyketides	Flavonoids	Flavonoid glycosides	*		51	60.4	M+FA-H	C22H20O13	-1.01584	0.160468	0.577493	0.655991	0.346976	1.27189	16051.2	12619.9	26435.2	37198.6	15565.2	24173.2	8255.42	6901.26	3839.49	6041.28	3959.73	6845.59	7011.81	12078.6	40243.8	3038.86	16507.5	11273.6
6.06_203.1792m/z	203.179	6.05822	pos	Preisocalamendiol	HMDB0035391	Lipids and lipid-like molecules	Prenol lipids	Sesquiterpenoids	*		51	59.7	M+H-H2O	C15H24O	-1.02044	0.697664	0.0672001	0.118485	-0.580467	0.668747	29994.8	44852.2	22758.4	29820.2	28422.5	15938.8	30962.8	34906.1	46847.5	30302.1	52411.6	82168.4	42558	31755.8	60884.1	28501.8	29205.7	31332.2
11.07_306.2190n	289.216	11.0654	pos	11-Hydroxyandrosterone	LMST02020086	Lipids and lipid-like molecules	Steroids and steroid derivatives	Androstane steroids		C14606	50.9	61.6	M+NH4, M+H-H2O	C19H30O3	-1.76298	3.47323	0.0261062	0.0591809	-1.11193	0.462674	250229	540832	372975	391368	196178	312599	194090	237629	186199	110794	894853	659362	189771	314682	761060	83569.5	893506	529850
4.18_375.1294m/z	375.129	4.18028	neg	(±)-3-(4-Hydroxyphenyl)-1,2-propanediol 4'-O-glucoside	HMDB0033082	Organic oxygen compounds	Organooxygen compounds	Carbohydrates and carbohydrate conjugates	*		50.9	59.7	M+FA-H	C15H22O8	-0.959215	0.306774	0.105231	0.167593	0.348668	1.27338	13902.2	10917.5	14748	16735.5	13696	13029.1	13912.4	13581.2	12713.7	12801.6	3651.95	7297.98	13518.3	18048.7	11653.4	15493.2	9275.59	8400.82
10.14_384.2737m/z	384.274	10.1372	pos	alpha-Allocortolone	LMST02030232	Lipids and lipid-like molecules	Sterol Lipids	Steroids			50.8	62.1	M+NH4	C21H34O5	-2.05568	1.2263	0.019111	0.0479572	-0.834203	0.560893	44595.5	79508	43145.9	58796.7	30452.2	42360.5	43611.9	56836.9	46989.3	34570.2	113485	99104.7	52803.1	57568	139854	31068.8	81276	60904.9
12.11_269.2121m/z	269.212	12.112	neg	Ambrettolic acid	LMFA01050106	Lipids and lipid-like molecules	Fatty Acyls	Fatty Acids and Conjugates			50.8	57.8	M-H	C16H30O3	-0.321707	0.995903	8.33914e-07	3.85056e-05	3.92039	15.1411	17209.1	1136.58	21191.2	15645.7	22658.2	22223.8	10219.9	18774.8	18153	8805.83	3640.12	2626.5	516.366	174.951	904.885	2.49373e-05	782.685	447.15
4.20_298.0965m/z	298.096	4.2038	pos	5'-Methylthioadenosine	HMDB0001173	Nucleosides, nucleotides, and analogues	5'-deoxyribonucleosides	5'-deoxy-5'-thionucleosides	***	C00170	50.8	64.5	M+H	C11H15N5O3S	-1.2433	1.07557	6.73969e-05	0.00103289	-1.19196	0.437707	15326	35014.2	15919.6	13390.2	14681.9	14087.3	9984.2	12994.6	15086.9	26463	49470.2	37504.8	36886.6	22715.5	23101.2	39399.6	34994.8	36041.2
4.93_374.1359n	357.133	4.92565	pos	(-)-Wikstromol	HMDB0030598	Lignans, neolignans and related compounds	Furanoid lignans	Tetrahydrofuran lignans	*	C10725	50.8	63.9	M+H-H2O, M+H	C20H22O7	-1.6181	1.21597	0.03929	0.0795071	-2.24242	0.211332	10854.6	51362.8	11922.8	7584.44	10589.9	9416.45	15063.2	10804.9	11878	9576.92	90062.6	44374.1	10339.4	11604.7	7041.08	9166.19	119464	118851
5.46_193.0493m/z	193.049	5.46118	pos	Isoscopoletin	72016	Unclassified	Unclassified	Unclassified			50.8	58.8	M+H	C10H8O4	-1.22735	1.71371	0.00659535	0.0250004	-0.729831	0.602975	96363	159813	129287	114659	90326.6	84528.2	80950.3	103854	94222.5	73075.8	216548	231907	105499	102708	190992	105533	138106	187210
5.63_562.2047n	607.203	5.63437	neg	5,7-Dihydroxy-3',4'-dimethoxy-8-(3-hydroxy-3-methylbutyl)-isoflavone 7-glucoside	HMDB0034812	Phenylpropanoids and polyketides	Isoflavonoids	Isoflavonoid O-glycosides	*		50.8	63.1	M-H, M+FA-H	C28H34O12	-0.610514	0.718194	0.0488744	0.0931174	-0.902734	0.534872	17979.7	33615	16496.7	12528.1	21890.8	15527	20789.5	19642.8	19209.7	17753.2	41434.8	24120.1	12786.8	21855.1	18270.7	31329.9	42732.7	76389.7
9.56_352.2476m/z	352.248	9.5645	pos	Phytocassane B	HMDB0041055	Lipids and lipid-like molecules	Prenol lipids	Diterpenoids	*		50.8	60.6	M+NH4	C20H30O4	-1.9878	2.01424	0.0307121	0.0663518	-0.22529	0.855423	646049	755240	580475	572303	592534	635378	629180	701826	747054	709645	648099	826171	837802	755403	530971	794506	840981	807983
10.78_205.1220m/z	205.122	10.782	pos	(6S)-dehydrovomifoliol	LMPR0103050009	Lipids and lipid-like molecules	Prenol lipids	Sesquiterpenoids	*	C04223	50.7	57.8	M+H-H2O	C13H18O3	-1.47342	2.10633	0.0770256	0.131272	-1.31064	0.403142	93800.5	232673	104182	82464.7	77211.8	67835.2	122498	143672	77277.2	75263.1	10971.1	188399	434746	270279	398812	516588	19893.7	21698.5
11.72_355.1898m/z	355.19	11.724	pos	Tephrowatsin A	LMPK12020160	Lipids and lipid-like molecules	Polyketides	Flavonoids			50.7	59	M+H	C22H26O4	-1.59675	1.60997	2.33579e-08	2.92381e-06	4.55525	23.5108	40988.2	1743.38	41220.5	37425.7	35916.6	27460.1	53738.7	57112.4	39450	35581.9	2.49373e-05	2096.32	3117.98	2005.33	2602.34	3882.14	2.49373e-05	242.914
12.36_579.2594m/z	579.259	12.3648	pos	Chlorin E6	HMDB0059948	Organoheterocyclic compounds	Tetrapyrroles and derivatives	Chlorins			50.7	60.9	M+H-H2O	C34H36N4O6	-1.26956	1.49646	0.181964	0.261005	-3.10924	0.115885	11749.5	101389	5755.92	5856.81	10281.1	9719.46	12887.4	6143.03	7149.76	36202.5	497756	245106	4613.6	5332.76	12896.9	4579.4	39250.9	1579.59
12.96_599.3951m/z	599.395	12.9598	neg	Lansioside B	HMDB0035102	Lipids and lipid-like molecules	Prenol lipids	Terpene glycosides	*		50.7	63.8	M-H2O-H	C36H58O8	-0.420191	0.0430526	0.954219	0.96674	-0.0121241	0.991631	80614.7	81295	74009.1	96406.8	57814.2	89786.9	90087	88694.3	90409.6	57709.7	49406.7	65186.9	90782.7	109131	126758	99086.7	57000.4	53007.8
2.21_283.0912n	284.098	2.20778	pos	Isoguanosine	66971	Unclassified	Unclassified	Unclassified			50.7	58.1	M+H, M+Na, M+K	C10H13N5O5	-1.61944	0.121451	0.929146	0.947673	0.0359139	1.02521	419618	409301	503654	449492	453491	386590	422158	381165	360548	399846	907717	852530	175581	147025	133151	157244	460010	441151
3.04_405.0670m/z	405.067	3.03762	neg	3,4,5-trihydroxy-6-{[2-(3,4,5-trihydroxyphenyl)acetyl]oxy}oxane-2-carboxylic acid	HMDB0130453	Organic oxygen compounds	Organooxygen compounds	Carbohydrates and carbohydrate conjugates			50.7	58	M+FA-H	C14H16O11	-1.27075	0.160125	0.568622	0.648379	-0.102953	0.931125	36775.7	39496	39545.1	46785.4	35491	30864.9	38927.3	34519.1	32536	35536.8	27665.3	42259	59556	44957.8	49818.2	39219.2	24746.1	27746.4
3.95_299.0770m/z	299.077	3.948	neg	4-{hydroxy[(3,4,5,6-tetrahydroxyoxan-2-yl)methoxy]methylidene}cyclohexa-2,5-dien-1-one	HMDB0125177	Organic oxygen compounds	Organooxygen compounds	Carbonyl compounds			50.7	57.1	M-H	C13H16O8	-0.749108	0.202875	0.425602	0.515795	0.181424	1.134	24166.5	21310.8	22080.9	19948.5	22851.6	23695.9	29276.3	29510.6	27478.3	18490.2	13401.5	23244.3	32741.1	23104.6	30340.4	27002.8	10932.4	9719.48
4.78_192.1511n	175.148	4.78168	pos	(E)-5,8-Megastigmadien-4-one	HMDB0034671	Organic oxygen compounds	Organooxygen compounds	Carbonyl compounds	*		50.7	56.9	M+H-H2O, M+H	C13H20O	-1.38173	3.01139	0.0999633	0.161145	0.57928	1.4941	946545	633520	1.07253e+06	1.11691e+06	910512	1.23789e+06	859259	846319	762225	766703	128539	286655	940116	1.11926e+06	1.29076e+06	878808	228747	195279
4.85_693.1666m/z	693.167	4.85353	neg	Isoscutellarein 7-(6'''-acetylallosyl-(1->2)-6''-acetylglucoside)	LMPK12111345	Lipids and lipid-like molecules	Polyketides	Flavonoids			50.7	61.3	M-H	C31H34O18	-0.850978	1.1561	0.116332	0.18129	-0.949911	0.517664	44945.4	86823.5	60260.8	82106.9	31274.5	41091.4	44692.8	43569.7	31457.1	25110.1	89164.5	76369.9	21043.2	40899.7	213708	11161.3	152167	90074.3
5.61_383.1346m/z	383.135	5.61298	neg	15-Acetyl-4-deoxynivalenol	HMDB0033444	Nucleosides, nucleotides, and analogues	Purine nucleosides	Purine 2'-deoxyribonucleosides			50.7	57.4	M+FA-H	C17H22O7	-0.521069	0.346612	0.299685	0.389447	0.487324	1.40184	23632.4	16858.1	22947.5	14648.8	20864.1	29835.6	28145.6	30906.8	27109.5	14601	2.49373e-05	15929.1	45779.7	17896.4	28135.3	27082	2.49373e-05	42.2562
5.69_194.1668n	177.164	5.69307	pos	Oxidized Latia luciferin	65996	Lipids and lipid-like molecules	Prenol lipids	Sesquiterpenoids	*	C03527	50.7	58.3	M+H-H2O, M+H	C13H22O	-1.35776	3.25701	1.03365e-08	1.5633e-06	1.66857	3.179	232748	73214.1	229380	287446	236019	228443	226462	223261	194843	236126	37267.8	53026.3	98028.3	116576	89041.3	86086.9	52141.4	53544.2
6.94_564.1833n	582.217	6.9387	pos	3,4,5-trihydroxy-6-({7,12,17-trihydroxy-3,4-dimethoxy-11-oxotricyclo[12.3.1.1²,⁶]nonadeca-1(17),2(19),3,5,14(18),15-hexaen-5-yl}oxy)oxane-2-carboxylic acid	HMDB0133719	Organic oxygen compounds	Organooxygen compounds	Carbohydrates and carbohydrate conjugates	*		50.7	59.6	M+NH4, M+Na	C27H32O13	-1.84238	0.541591	0.359639	0.451464	-0.568793	0.674181	34321.4	50908.3	43961.9	24866.4	32445.4	56115.3	38297.1	42225.8	20246	16413.1	1918.63	46478	131308	68228.5	85784.9	72318.4	763.18	466.202
9.53_304.2245n	305.232	9.52607	pos	9,10,16-trihydroxy palmitic acid	35478	Lipids and lipid-like molecules	Fatty Acyls	Fatty Acids and Conjugates			50.7	58.7	M+H-H2O, M+H	C16H32O5	-1.62484	0.63439	0.315174	0.405937	-8.86883	0.00213903	48.0176	22448.3	6.77518	2.49373e-05	2.49373e-05	15.5191	102.007	174.081	12.9914	72.7672	3073.09	172928	68.3902	199.107	2974.33	165.264	8.06152	170.477
15.18_585.4494m/z	585.449	15.1844	pos	DG(18:3(9Z,12Z,15Z)/14:0/0:0)	HMDB0007298	Lipids and lipid-like molecules	Fatty Acyls	Lineolic acids and derivatives			50.6	64.6	M+Na	C35H62O5	0.838328	3.19521	0.0119826	0.0356384	-1.61802	0.325783	114705	352090	103439	115795	121549	131085	118897	126341	105976	94557.2	641788	617633	224044	151855	130573	74937.4	533957	441932
4.40_362.2530m/z	362.253	4.40218	pos	delta10-13-PhytoF	LMFA02040001	Lipids and lipid-like molecules	Fatty Acyls	Octadecanoids			50.6	60.1	M+NH4	C18H32O6	-1.96565	1.07799	0.49768	0.584348	0.222302	1.16659	676018	579480	806221	916278	611939	887813	448681	582288	548758	606162	122193	338098	853563	1.01261e+06	748103	968044	327601	265627
4.62_219.1013m/z	219.101	4.62335	pos	(R)-Bitalin A	HMDB0040358	Benzenoids	Benzene and substituted derivatives	Acetophenones	*		50.6	58.4	M+H	C13H14O3	-1.42274	1.07148	8.5694e-06	0.000216362	-1.17007	0.4444	15433	34727.8	14684	13542.3	13654.5	16227	17839.4	16482.7	17049.7	13984.8	26005.5	30355.3	40109.9	41299.5	24779.3	47495.9	34282.3	33494.7
6.10_344.2194n	367.209	6.09832	pos	(9R,12R,15R)-d10-13-PhytoF[13R,16R]	LMFA02040005	Lipids and lipid-like molecules	Fatty Acyls	Octadecanoids			50.6	59.8	M+Na, M+K, M+NH4, M+H-H2O	C18H32O6	-1.54788	0.373744	0.798587	0.847004	-0.0270133	0.98145	1.07867e+06	1.09905e+06	1.10863e+06	993071	1.14818e+06	1.17193e+06	852679	1.09784e+06	1.10863e+06	1.14838e+06	1.22887e+06	1.18374e+06	1.26409e+06	1.00386e+06	663352	1.10089e+06	1.21752e+06	1.1301e+06
9.08_344.2426m/z	344.243	9.08373	pos	16-D1t-PhytoP	LMFA02030035	Lipids and lipid-like molecules	Fatty Acyls	Octadecanoids			50.6	59.3	M+NH4	C18H30O5	-1.76168	1.8022	0.00121644	0.00850004	0.475935	1.39082	231148	166196	220382	221494	214462	249719	243512	259983	270528	169107	127110	149845	207547	193028	187059	192833	130053	142091
0.69_176.0914m/z	176.091	0.694583	pos	Calystegin B2	68629	Alkaloids and derivatives	Tropane alkaloids	Unclassified	*	C10851	50.5	58.8	M+H	C7H13NO4	-1.78484	1.79283	0.022607	0.0536727	-1.21522	0.430709	61946.6	143825	61676.7	56368.8	61760	47016.5	67682.2	58591.9	69773.9	72703.1	143637	106875	76187	66978.7	62850.5	134164	255610	304297
10.06_281.2107m/z	281.211	10.0561	pos	5-Pentyl-2-furanoctanoic acid	HMDB0112098	Lipids and lipid-like molecules	Fatty Acyls	Fatty acids and conjugates			50.5	60	M+H	C17H28O3	-1.65021	1.67893	4.06809e-06	0.000124031	2.18033	4.53258	59877.2	13210.4	81306.3	78896.9	67583.8	60799.1	45329.3	58756.5	60747.7	25598.5	16647.6	15578.2	10628.4	11248.1	11008.2	12576.2	14469.4	13527.3
10.14_289.2157m/z	289.216	10.1372	pos	Dehydroandrosterone	HMDB0005962	Lipids and lipid-like molecules	Steroids and steroid derivatives	Androstane steroids			50.5	59.5	M+H	C19H28O2	-1.77832	2.60752	0.031787	0.0679469	-1.36365	0.388597	106989	275320	162046	192138	88746.6	132787	84350	80052.4	66175.6	49613.1	565532	257398	79106.1	129741	360108	42889.6	511429	256357
10.50_213.1482m/z	213.148	10.5014	pos	12-hydroxy-3Z,6Z-dodecadienoic acid	LMFA01050171	Lipids and lipid-like molecules	Fatty Acyls	Fatty Acids and Conjugates			50.5	61	M+H	C12H20O3	-1.66619	0.12165	0.50758	0.593689	-0.155084	0.89808	10364.4	11540.6	9949.59	7140.38	10391.9	9189.64	9088.01	9010.57	10707.6	17437.2	16097.7	15872.4	8926.85	6871.54	8044.45	8503.44	13658.2	14350.1
12.32_324.2295n	342.263	12.3237	pos	methyl-10-hydroperoxy-8E,12Z,15Z-octadecatrienoate	74463	Lipids and lipid-like molecules	Fatty Acyls	Fatty Acids and Conjugates			50.5	58.3	M+NH4, M+Na, M+K, M+H	C19H32O4	-1.84888	3.18567	0.03678	0.0756354	-1.72018	0.30351	112838	371776	189814	201465	64915.3	131806	99278.4	111680	80090.6	23654.6	930264	439439	51864.5	146631	573674	13216.9	546402	272719
4.54_163.0389m/z	163.039	4.53695	neg	4-Hydroxycinnamic acid	HMDB0002035	Phenylpropanoids and polyketides	Cinnamic acids and derivatives	Hydroxycinnamic acids and derivatives	***	C00811	50.5	63.3	M-H	C9H8O3	-7.27399	0.689765	0.0110534	0.0338552	-1.15859	0.447949	9013.28	20121.2	8074.7	7668.54	8703.63	7324.16	10152.8	10023.6	9881.95	10276.9	31654.2	31314.1	12072.3	10168.7	6735.22	12376.6	28934.3	27714.1
5.01_219.1740m/z	219.174	5.006	pos	Isohumbertiol	95161	Lipids and lipid-like molecules	Prenol lipids	Sesquiterpenoids	*		50.5	56.3	M+H	C15H22O	-1.46963	0.810024	0.169292	0.246084	-0.341723	0.789098	108085	136973	106887	117193	112478	79959.6	109673	102833	114152	121504	87693.1	143380	235968	177572	152393	142449	76558.9	79768.8
5.11_252.0510m/z	252.051	5.10827	neg	N-Salicyloylaspartic acid	HMDB0039506	Organic acids and derivatives	Carboxylic acids and derivatives	Amino acids, peptides, and analogues	*		50.5	57.6	M-H	C11H11NO6	-1.30938	0.349755	0.00310669	0.0158504	-1.50065	0.353393	1398.5	3957.35	1468.93	1544.52	1561.45	1008.21	1374.88	1423.47	1181.66	1624.87	7090.1	6762.58	3090.86	1690.22	2522.25	2723.02	3059.48	4720.26
5.18_303.0493m/z	303.049	5.17817	pos	Quercetin	HMDB0005794	Phenylpropanoids and polyketides	Flavonoids	Flavones	***	C00389	50.5	58.5	M+H	C15H10O7	-1.96478	0.975378	0.254153	0.342376	0.743782	1.67456	131701	78647.8	184469	336667	81860.5	151162	80478.4	82846.9	52553.2	83566.6	7658.34	23022.2	59151.5	96628.8	275225	46586.5	83258.8	37651.5
5.85_191.1427m/z	191.143	5.85278	pos	3-Hydroxy-beta-ionone	HMDB0036821	Lipids and lipid-like molecules	Prenol lipids	Sesquiterpenoids	*		50.5	57.8	M+H-H2O	C13H20O2	-1.45062	1.00642	0.242352	0.329741	0.304196	1.23473	255147	206642	290413	304427	244803	348089	229431	211071	203058	209883	103852	120664	276550	317923	290708	308509	122644	112283
6.41_334.2371m/z	334.237	6.41303	pos	all-trans-4-hydroxyretinoic acid	LMPR01090025	Lipids and lipid-like molecules	Prenol lipids	Retinoids	**	C16677	50.5	58.5	M+NH4	C20H28O3	-1.71861	1.44472	0.0135961	0.0385258	-0.467999	0.722967	126507	174983	108861	95418.2	109438	117927	164219	166192	177952	72044.2	195711	185328	143794	130081	209136	150969	178241	206602
2.07_236.0529n	254.087	2.06903	pos	6-(acetyloxy)-3,4,5-trihydroxyoxane-2-carboxylic acid	HMDB0124934	Organic oxygen compounds	Organooxygen compounds	Carbohydrates and carbohydrate conjugates			50.4	55.9	M+NH4, M+K, M+Na, M+H-H2O	C8H12O8	-1.44493	2.72985	0.0458968	0.0888358	-1.97707	0.254005	67224.2	264657	93186.9	120782	55326.4	59767.6	57048.2	55191.6	42515.6	53975.3	500021	234768	56918.6	100131	778114	38881.5	232975	175448
2.72_164.0706m/z	164.071	2.71927	neg	L-Phenylalanine	HMDB0000159	Organic acids and derivatives	Carboxylic acids and derivatives	Amino acids, peptides, and analogues	***	C00079	50.4	62.8	M-H	C9H11NO2	-6.96259	0.611954	0.0318339	0.067994	-3.42452	0.0931358	1026.35	11019.9	1485.73	1137.95	958.003	862.149	805.893	990.011	851.841	1119.18	38436.5	14150.4	4787.22	4281.99	1580.38	4565.98	8463.72	11892.9
5.17_399.1294m/z	399.129	5.17097	neg	Methyl helianthenoate F glucoside	HMDB0040797	Lipids and lipid-like molecules	Fatty Acyls	Fatty acyl glycosides	*		50.4	59	M+FA-H	C17H22O8	-0.738351	0.196839	0.379238	0.47047	0.237418	1.17888	18102.3	15355.5	22956.5	32019	16715.8	20742.2	15253.2	12110.7	11617.8	13403.3	8619.07	13548.6	20977.1	16466.1	24019.8	13586.3	14484.4	11142.6
7.60_249.1104m/z	249.11	7.60255	neg	5-Methylcytosine	HMDB0002894	Organoheterocyclic compounds	Diazines	Pyrimidines and pyrimidine derivatives	**	C02376	50.4	57.7	2M-H	C5H7N3O	-0.577274	1.06897	0.00210415	0.0123629	-1.09268	0.468891	19998.3	42650.2	18305.3	18832.3	27139.5	30515	12967	18635.9	14495.9	19095.7	74517.7	51868.5	21839.4	29170.3	36177.6	38445.8	44599.6	44583
9.10_349.1979m/z	349.198	9.10407	pos	9K,12,13-diHODE	LMFA02000058	Lipids and lipid-like molecules	Fatty Acyls	Octadecanoids			50.4	58.4	M+Na	C18H30O5	-1.98535	2.02445	0.00570076	0.0230041	0.57318	1.4878	285652	191996	282628	316180	222592	350063	303713	327880	300749	181410	124028	163816	263757	251914	227994	235338	130706	138417
0.84_262.0565m/z	262.056	0.8413	neg	Lycoperdic acid	HMDB0030417	Organic acids and derivatives	Carboxylic acids and derivatives	Amino acids, peptides, and analogues	*		50.3	56.7	M+FA-H	C8H11NO6	-1.76014	1.83662	0.000148901	0.00184778	0.720024	1.64721	157567	95657	182543	210278	148510	169254	166347	133164	116622	133820	96075.7	94343.8	100020	89115.4	127268	89401.4	95119.4	73912.7
1.24_136.0755m/z	136.076	1.23708	pos	2-Phenylacetamide	HMDB0010715	Benzenoids	Benzene and substituted derivatives	Phenylacetamides	***	C02505	50.3	58.6	M+H	C8H9NO	-1.24715	0.965625	0.0436091	0.0858341	-2.27499	0.206614	6904.87	33419.2	7056.97	6253.83	7728.39	5569.29	6847.25	7291.97	6265.65	8225.64	97692.2	35730.1	6557.49	8413.21	8134.4	7069.28	36074.2	67682.3
10.35_330.3361m/z	330.336	10.3541	pos	N,N-dimethyl-Safingol	53956	Lipids and lipid-like molecules	Sphingolipids	Sphingoid bases			50.3	57.2	M+H	C20H43NO2	-1.8105	1.42237	0.0298092	0.0649491	-0.661875	0.632056	93186.7	147434	94555.1	108432	99559.5	82175	102772	105319	90232.7	62448.2	190723	142010	106885	79026.5	81289.3	154164	160591	264785
4.12_339.1293m/z	339.129	4.11712	neg	Ethyl 3-O-beta-D-glucopyranosyl-butanoate	LMFA13010042	Lipids and lipid-like molecules	Fatty Acyls	Fatty acyl glycosides			50.3	56.6	M+FA-H	C12H22O8	-1.33697	0.883684	0.000135311	0.00172595	0.797952	1.73863	32904.1	18925.3	36925.5	34957.8	33791.6	37010.1	30497.4	29179.3	30433.9	30437.1	10547.2	16624.8	26524.4	24791.6	26062.3	23069.8	12409	11373.1
4.22_313.0928m/z	313.093	4.22307	neg	2-Hydroxyphenylacetic acid O-b-D-glucoside	HMDB0038333	Organic oxygen compounds	Organooxygen compounds	Carbohydrates and carbohydrate conjugates	*		50.3	56.4	M-H	C14H18O8	-0.373907	0.428231	0.137045	0.20716	-0.821921	0.565688	9630.1	17023.7	9983.4	11499.6	9662.86	10021.1	8567.33	8723.64	8501.3	10081.6	7557.36	12589.1	19902	32014.7	10204.4	41515.4	6670.84	5735.74
5.79_521.1288m/z	521.129	5.7922	pos	Limocitrol 3-glucoside	LMPK12113320	Phenylpropanoids and polyketides	Flavonoids	Flavonoid glycosides	*		50.3	56.5	M+H-H2O	C24H26O14	-0.398074	0.242055	0.769909	0.822911	-0.230602	0.852279	52626.4	61747.8	39676.4	78644.8	67304.9	47728.3	43681	43850.1	29459.7	70665.9	3637.66	13558.5	23938.9	82994.6	262635	23218.4	48453.7	35546.3
6.33_503.2498m/z	503.25	6.33428	neg	[6]-Gingerdiol 5-O-beta-D-glucopyranoside	HMDB0036123	Lipids and lipid-like molecules	Fatty Acyls	Fatty acyl glycosides	*		50.3	56.1	M+FA-H	C23H38O9	-0.0131632	0.597446	0.174352	0.252078	0.256849	1.19487	85907.8	71897.4	73168.5	87682.9	83000.6	62600.1	96244.8	92988.7	109064	82513	67789.3	102407	92131.5	68942.2	99496	57170.6	42617	44625.2
8.02_323.1848m/z	323.185	8.01998	pos	11-dehydro-2,3-dinor-TXB2	LMFA03030013	Lipids and lipid-like molecules	Fatty Acyls	Eicosanoids			50.3	62.4	M+H-H2O	C18H28O6	-1.57948	1.04003	0.000119669	0.00158873	1.19282	2.28599	35548	15550.4	38557.3	31544	39939.3	38772.6	23233.3	44741	47917.1	19679.7	22452	19999.8	13335.6	13246.1	13451.3	10496.9	17243.5	14177.7
8.39_325.2003m/z	325.2	8.38707	pos	2,3-Dinor-6-keto-prostaglandin F1 a	HMDB0002277	Lipids and lipid-like molecules	Fatty Acyls	Eicosanoids			50.3	62.2	M+H-H2O	C18H30O6	-1.8849	0.503285	0.166345	0.24252	-0.122994	0.91828	92537.6	100773	103375	100524	82486.6	104108	70684.4	93575.5	101463	84084.8	100570	104197	117933	105772	95418.8	102402	98268	81620.4
10.46_384.2737m/z	384.274	10.4591	pos	Beta-Cortolone	HMDB0013221	Lipids and lipid-like molecules	Glycerophospholipids	Glycerophosphocholines			50.2	59.3	M+NH4	C21H34O5	-1.93538	1.76044	0.0117355	0.035142	-1.87373	0.272866	25795.4	94534.9	32649.7	39125	19825.6	25440.2	26206.3	27279.4	22335.8	13501	198275	101529	25571.5	38682.3	136925	12970.2	157019	85308
10.78_519.3320n	520.339	10.782	pos	2-linoleoyl-sn-glycero-3-phosphocholine	HMDB0062711	Lipids and lipid-like molecules	Glycerophospholipids	Glycerophosphocholines			50.2	54.1	M+H, M+Na	C26H50NO7P	-1.02384	2.7876	0.0464119	0.0895489	0.486943	1.40147	738239	526759	510752	525163	668801	585223	993174	844807	955206	822783	323252	420005	818535	577391	497075	816272	358987	402559
10.86_583.4141m/z	583.414	10.8614	pos	2-Hexaprenyl-3-methyl-6-methoxy-1,4 benzoquinone	HMDB0006819	Lipids and lipid-like molecules	Prenol lipids	Quinone and hydroquinone lipids	**	C05804	50.2	62.7	M+Na	C38H56O3	3.53007	1.25693	0.04198	0.0833849	-0.299501	0.812533	204897	252171	179396	179563	193540	185450	210253	215450	225800	249729	247825	314720	267006	254053	128220	256206	279633	269705
3.93_473.1296m/z	473.13	3.92675	neg	6-[4-(carboxymethyl)-3,5-dihydroxy-2-(3-methylbut-2-en-1-yl)phenoxy]-3,4,5-trihydroxyoxane-2-carboxylic acid	HMDB0125493	Organic oxygen compounds	Organooxygen compounds	Carbohydrates and carbohydrate conjugates			50.2	53.8	M+FA-H	C19H24O11	-1.04368	0.987098	0.149338	0.222209	0.596826	1.51239	117910	77962.8	144471	213997	101695	141809	94600.8	90028.8	71187.2	85488.5	12909.8	36076.9	121734	115845	174967	95400.6	37475.1	29293.1
3.97_152.1200n	153.127	3.97115	pos	(+)-Camphor	41065	Lipids and lipid-like molecules	Prenol lipids	Monoterpenoids			50.2	56.4	M+H-H2O, M+H	C10H16O	-0.780847	0.464263	0.0630588	0.112772	0.550261	1.46435	23563.6	16091.5	27139.2	41641	18080.2	18531.2	16503.9	27838.2	22741.9	16033.3	10883.8	12946.9	23208.9	12542.6	27431.9	12428.3	14809.4	14480.2
4.37_264.1358n	265.143	4.36508	pos	(-)-Illudin S	LMPR0103590002	Lipids and lipid-like molecules	Prenol lipids	Isoprenoids			50.2	57.3	M+H-H2O, M+H	C15H20O4	-1.52999	0.269863	0.432278	0.522347	0.133327	1.09682	54726	49895.1	59254.9	64307.4	57124.4	43197.4	45374.9	45963.7	51552.8	71032.4	23505.5	48045.1	47913.9	52066.9	43606	69180.9	63521.5	51321.2
4.62_566.1626n	584.196	4.62335	pos	Butein 4'-arabinosyl-(1->4)-galactoside	LMPK12120103	Lipids and lipid-like molecules	Polyketides	Flavonoids			50.2	57.2	M+NH4, M+Na, M+H	C26H30O14	-1.73936	2.63731	0.00178361	0.0110159	1.38914	2.61923	234114	89383.1	253647	188883	208803	224223	261467	342054	270878	122960	1382.68	103981	227286	77760.8	153932	147473	528.329	2720.28
4.79_379.1607m/z	379.161	4.7908	neg	Prenyl arabinosyl-(1->6)-glucoside	HMDB0041360	Lipids and lipid-like molecules	Fatty Acyls	Fatty acyl glycosides	*		50.2	57.7	M-H	C16H28O10	-0.719991	0.494705	0.0533689	0.0995781	-0.21686	0.860436	43846.2	50958.1	41819.1	44833.9	43618	42950.5	44119.6	44289.9	43580.7	45558.1	47819.4	57453.5	49653.4	44461	42486	39117.7	65865.5	60808.5
6.41_481.2434n	464.24	6.41303	pos	PS(15:1(9Z)/0:0)	LMGP03050015	Lipids and lipid-like molecules	Glycerophospholipids	Glycerophosphoserines			50.2	57.4	M+H-H2O, M+K	C21H40NO9P	-1.31727	0.610882	0.359682	0.45149	0.76499	1.69936	58327.9	34323.5	48476.5	90527.7	33394.5	71973	112674	52735.7	47435	9406.69	8855.22	17341.3	9944.52	29921.7	190997	7867.85	6019.12	3641.34
6.88_456.2950m/z	456.295	6.87535	pos	(-)-Fusicoplagin A	LMPR0104350001	Lipids and lipid-like molecules	Prenol lipids	Isoprenoids			50.2	57.4	M+NH4	C24H38O7	-1.36002	0.72551	0.0582016	0.106264	-1.14353	0.452651	13079.8	28895.9	9282.16	7574.48	9352.71	14156.6	12835.3	12940	13918.3	24578.8	24884.6	20058.4	62419.6	25719.4	5404.74	59662.3	10756.6	22261.9
9.91_358.2945m/z	358.295	9.91467	pos	PGF2alpha alcohol	LMFA03010113	Lipids and lipid-like molecules	Fatty Acyls	Eicosanoids			50.2	57.5	M+NH4	C20H36O4	-1.98177	1.90523	0.0135441	0.0384214	-0.74489	0.596713	132464	221989	123801	118696	147572	113878	134160	112461	118614	190527	290110	273478	162322	145235	84691	208788	276161	335126
2.32_330.0947n	329.087	2.31845	neg	6-(5-ethyl-2,3-dihydroxyphenoxy)-3,4,5-trihydroxyoxane-2-carboxylic acid	HMDB0128028	Organic oxygen compounds	Organooxygen compounds	Carbohydrates and carbohydrate conjugates			50.1	53.8	M-H, M+FA-H, 2M-H	C14H18O9	-1.08056	0.409001	0.398835	0.489747	-0.191946	0.875424	70050.4	80018.8	77249.4	83800.3	65850.2	76300.8	69145.9	66431.1	65596.8	56028.5	48828.5	81696.8	126176	88914.1	113762	89959.4	46066.1	44747
4.37_671.1820m/z	671.182	4.37093	neg	5-O-Methyleriodictyol 7-glucosyl-(1->4)-galactoside	LMPK12140560	Phenylpropanoids and polyketides	Flavonoids	Flavonoid glycosides	*		50.1	54.5	M+FA-H	C28H34O16	-1.41776	1.33865	0.010381	0.0325109	-1.81479	0.284246	16836.2	59231	11996.2	13175.3	19415.4	8214.55	15465.3	15192.5	17902	33328.4	87252.9	135083	86352.7	38688.5	16024.3	40214.8	38283.8	31947.8
4.47_346.2582m/z	346.258	4.47278	pos	9-epi-9-F1t-PhytoP	LMFA02030011	Lipids and lipid-like molecules	Fatty Acyls	Octadecanoids			50.1	56.5	M+NH4	C18H32O5	-1.75093	1.9829	0.313428	0.404102	-0.292743	0.816348	1.04827e+06	1.2841e+06	1.15536e+06	1.50623e+06	1.12405e+06	1.23032e+06	824172	780006	682687	1.08336e+06	464395	848504	1.80909e+06	2.14098e+06	1.08063e+06	1.82259e+06	1.15744e+06	949186
4.96_250.0717m/z	250.072	4.95925	neg	Edulitine	HMDB0030179	Organoheterocyclic compounds	Quinolines and derivatives	Quinolones and derivatives	*		50.1	54.5	M+FA-H	C11H11NO3	-1.81203	0.206103	0.174319	0.252048	0.36652	1.28924	7135.31	5534.51	5068.26	5129.55	7633.02	4759.81	7054.28	7874.08	9571.97	9991.54	5411.23	10676.4	7417.69	4634.81	3092.15	4169.29	4735.5	4139.01
5.40_483.0695m/z	483.069	5.40093	neg	7-chloro-2-(1-hydroxy-3-methoxy-4-oxocyclohexa-2,5-dien-1-yl)-3,5,6,8-tetramethoxy-4H-chromen-4-one	HMDB0135841	Organoheterocyclic compounds	Benzopyrans	1-benzopyrans			50.1	59.7	M+FA-H	C20H19ClO9	-1.13166	0.0841982	0.740766	0.798341	0.161658	1.11857	18058	16143.8	29056.3	35089.8	19626.4	25185.3	11502.5	9342.41	5696.51	8964.81	5782.9	10634.5	8843.27	15593.2	38697.2	4298.06	28036	17265.3
6.33_340.0790n	339.072	6.33428	neg	3,4,5-trihydroxy-6-[4-hydroxy-3-(3-oxoprop-1-en-1-yl)phenoxy]oxane-2-carboxylic acid	HMDB0134056	Organic oxygen compounds	Organooxygen compounds	Carbohydrates and carbohydrate conjugates			50.1	55.8	M-H, M+FA-H	C15H16O9	-1.2385	0.813079	0.121503	0.18778	0.329236	1.25635	109485	87145.8	93130.7	130057	114838	74570.3	126304	105138	98412.8	133432	118292	136755	78879.9	59992	59453.5	43764.7	108111	91918.4
0.76_571.0894m/z	571.089	0.7627	pos	{5,7-dihydroxy-2-[3-hydroxy-10-(3-methoxyphenyl)-2-oxo-4-oxatricyclo[4.3.1.0³,⁷]decan-8-yl]-4-oxo-3,4-dihydro-2H-1-benzopyran-3-yl}oxidanesulfonic acid	HMDB0128748	Phenylpropanoids and polyketides	Flavonoids	Flavans	*		50	63.3	M+Na	C25H24O12S	2.42819	2.76189	0.04491	0.0875396	0.905205	1.87281	487115	260098	622476	553116	520826	629454	432660	407030	386189	345168	28529.3	165690	402647	351842	813171	275918	20347.7	22641.6
0.82_254.0997n	299.098	0.824267	neg	(2R)-1-O-beta-D-Galactopyranosylglycerol	HMDB0038664	Lipids and lipid-like molecules	Glycerolipids	Glycosylglycerols	*		50	56.2	M-H, M+FA-H	C9H18O8	-1.81355	1.65975	0.00534875	0.0222163	-0.422188	0.746292	173554	232555	180138	219726	164149	195213	161946	134853	145069	187335	293960	239094	202163	221425	157881	251436	273685	220791
0.85_144.1017m/z	144.102	0.847833	pos	L-2-Amino-3-methylenehexanoic acid	86954	Organic acids and derivatives	Carboxylic acids and derivatives	Amino acids, peptides, and analogues	*		50	53.7	M+H	C7H13NO2	-1.22297	2.29542	4.67233e-07	2.49105e-05	0.914987	1.88555	176738	93732.9	176561	205416	171709	150889	181898	167330	168266	191838	71324.6	63342.3	78395.2	93674	115381	101740	121885	104121
4.29_447.1143m/z	447.114	4.28698	neg	6-{[5-(3,4-dihydroxyphenyl)-4-hydroxypentanoyl]oxy}-3,4,5-trihydroxyoxane-2-carboxylic acid	HMDB0127745	Organic oxygen compounds	Organooxygen compounds	Carbohydrates and carbohydrate conjugates			50	51.7	M+FA-H	C17H22O11	-0.312623	0.909862	0.0206737	0.0505628	0.834057	1.78269	45292.1	25406.6	41401.5	47739.5	52063.5	25926	41720.8	39961	38927.6	74597	12558.3	19613.5	63409.9	29413.4	18190.2	27111.5	17234.1	15721.9
4.66_360.2375m/z	360.238	4.663	pos	2,3-Dinor-TXB2	LMFA03030003	Lipids and lipid-like molecules	Fatty Acyls	Eicosanoids			50	56.8	M+NH4	C18H30O6	-1.64702	3.03188	0.000101491	0.00141156	1.3261	2.50723	276043	110099	316515	348902	253729	371073	215879	221133	222830	258284	23517.6	64949.3	147665	182898	167883	168384	67687.5	57804.6
5.81_262.2373m/z	262.237	5.81295	pos	Ethyl 3-hydroxydodecanoate	HMDB0059850	Lipids and lipid-like molecules	Fatty Acyls	Fatty alcohols			50	56	M+NH4	C14H28O3	-1.50452	0.124651	0.539883	0.62344	-0.112247	0.925146	16055.6	17354.7	16773.2	16073.4	16647.5	16061.6	17529.6	16218.6	15402.3	13738.8	27184.3	15144.9	13035.4	12435.9	11042	16032.3	21052.4	22910.4
6.69_388.2688m/z	388.269	6.68715	pos	20-Hydroxy-PGF2a	HMDB0004049	Lipids and lipid-like molecules	Fatty Acyls	Eicosanoids			50	56.3	M+NH4	C20H34O6	-1.61552	1.69524	0.0207553	0.0507316	-0.434938	0.739725	212427	287170	183645	147730	204458	198880	219899	240128	264380	240299	323997	330011	261076	248894	149885	261495	341277	380728
7.96_370.2582m/z	370.258	7.95683	pos	Grayanotoxin II	LMPR0104180001	Lipids and lipid-like molecules	Prenol lipids	Isoprenoids			50	57.1	M+NH4	C20H32O5	-1.70634	3.13898	0.000209026	0.00239892	-0.623812	0.648954	325133	501011	306266	296111	296539	299798	324247	366708	394979	316414	592219	602680	405192	453698	460435	367938	607285	518641
10.54_292.2037n	291.196	10.5389	neg	8-hydroxy-10,12-octadecadiynoic acid	LMFA02000194	Lipids and lipid-like molecules	Fatty Acyls	Octadecanoids			49.9	54.4	M-H, M+FA-H	C18H28O3	-0.516468	0.464901	0.0710802	0.123553	-0.331194	0.794878	25142.6	31630.8	21865.6	22318.8	23933.9	21825.8	28135.7	29343	29494.5	24223.6	28970.2	28427.9	34287.7	29335.6	39403.9	48162.2	22559.3	21899.3
11.29_522.2822m/z	522.282	11.2874	pos	1-(2-methoxy-13-methyl-tetradecanyl)-sn-glycero-3-phosphoserine	LMGP03060007	Lipids and lipid-like molecules	Glycerophospholipids	Glycerophosphoserines			49.9	56.8	M+Na	C22H46NO9P	3.89411	0.693956	0.147257	0.219718	0.248391	1.18788	99556	83809.7	66079.5	81370.4	112221	112759	131225	106656	99335.2	86801.9	87796.3	78572.9	105506	112125	69702.5	97828.4	60080.2	58866.3
11.86_615.3897m/z	615.39	11.8568	neg	ent-9-L1-PhytoP	LMFA02030003	Lipids and lipid-like molecules	Fatty Acyls	Octadecanoids			49.9	63.1	2M-H	C18H28O4	-0.934796	1.26249	0.000487755	0.00448232	-0.37716	0.769952	95189.2	123630	89977.1	119635	77632.8	98608	87687.3	100046	106065	81862.2	106364	109078	123496	131969	138866	127403	131766	120098
4.26_413.1410m/z	413.141	4.26313	pos	Loganin	LMPR0102070001	Lipids and lipid-like molecules	Prenol lipids	Isoprenoids	**	C01433	49.9	58.5	M+Na	C17H26O10	-2.13574	0.141889	0.686498	0.752925	0.0628404	1.04452	62439.2	59777.9	66251.3	69436.2	60535.5	66324.1	61631.4	60858.5	57640.2	56836.4	39500.5	51157	81335.6	74184.3	79720.1	67037.9	42286.6	43001
4.74_568.2144n	586.248	4.7446	pos	Citrusin B	HMDB0039231	Lignans, neolignans and related compounds	Lignan glycosides	Unclassified	*		49.9	61.5	M+NH4, M+K, M+Na	C27H36O13	-2.07011	2.47951	0.00580361	0.0232156	0.797685	1.73831	303139	174387	200988	188305	291304	219794	372052	365686	413594	373389	63720.1	110881	210503	219868	119999	191474	238102	240551
5.11_377.1815m/z	377.181	5.10827	neg	Unshuoside A	HMDB0029784	Lipids and lipid-like molecules	Prenol lipids	Terpene glycosides	*		49.9	53.9	M+FA-H	C16H28O7	-0.742086	0.4525	0.331627	0.42318	0.192492	1.14274	98567.9	86256.1	115775	129589	81543.8	84112.6	82215.9	111001	106803	77502.7	51342.6	66961.3	96058.7	111407	115985	122989	58497.9	66806.4
5.56_133.1011m/z	133.101	5.55682	pos	p-Mentha-1,3,5,8-tetraene	86395	Benzenoids	Benzene and substituted derivatives	Phenylpropenes	*		49.9	53.6	M+H	C10H12	-0.835459	0.0803333	0.886947	0.916085	-0.0376568	0.974236	92883.3	95339.7	102389	109534	89990.8	110453	84898.7	83632.7	84238	77930.2	43995.8	72885.4	124701	143003	151970	128970	50094.7	47097.3
5.85_239.1284m/z	239.128	5.8469	neg	Cucujolide IX	LMFA07040037	Lipids and lipid-like molecules	Fatty Acyls	Fatty esters			49.9	54.7	M+FA-H	C12H18O2	-2.28322	0.634703	0.00397756	0.0184705	-1.08297	0.472055	7391.12	15657.3	6851.14	6190.53	5866.96	6678.86	6986.66	10360.6	10814.5	5379.81	13546.5	15650.3	20858.4	9333.74	10093.7	8216.27	25220.1	22339.6
6.55_345.2279m/z	345.228	6.54588	neg	9-hydroperoxy-12,13-dihydroxy-10-octadecenoic acid	LMFA02000107	Lipids and lipid-like molecules	Fatty Acyls	Octadecanoids			49.9	59.8	M-H	C18H34O6	-1.13986	0.814565	8.41429e-06	0.000213838	2.11104	4.32004	14200.1	3287.03	18127.3	12967.4	21550.6	15133.4	8209.69	13051.8	14713.4	9847.2	4528.02	5130.53	4582.95	3298.78	1099.04	3747.98	1607.95	2301.01
6.84_225.1127m/z	225.113	6.84168	neg	Jasmolone	HMDB0030039	Organic oxygen compounds	Organooxygen compounds	Alcohols and polyols	*		49.9	55.7	M+FA-H	C11H16O2	-3.20271	0.639511	0.0117287	0.0351321	-0.846562	0.556108	11179.5	20103	11322.7	11068.7	9718.99	10301.2	12088.1	13186	12900.3	8849.78	34507.3	18124	11601.4	10220.2	26086.1	13387.4	27373	19524.9
8.66_212.1410n	195.138	8.6631	pos	8-Hydroxy-4,8-dimethyl-4E,9-decadienoic acid	LMFA01050373	Lipids and lipid-like molecules	Fatty Acyls	Fatty Acids and Conjugates			49.9	55.7	M+H-H2O, M+H	C12H20O3	-1.2923	0.0809549	0.880496	0.91149	-0.0215189	0.985195	74083.5	75196.8	61992.9	78686.8	62953.6	71233.8	85094.1	91312.7	83374.2	58019.6	92277.6	81304.8	58487.2	65874.1	76688.9	49544.4	98154.5	79242.6
0.73_215.0555n	216.063	0.728633	pos	Glycerylphosphorylethanolamine	5151	Lipids and lipid-like molecules	Glycerophospholipids	Glycerophosphoethanolamines	**	C01233	49.8	54.2	M+H, M+K, M+H-H2O	C5H14NO6P	-1.66762	2.96735	0.00118994	0.00839961	-0.642019	0.640816	299368	467166	268655	355956	237219	310575	297880	350358	321405	252892	599324	573469	378705	436791	420416	295452	582202	450971
13.05_603.4264m/z	603.426	13.045	neg	Squamosinin A	HMDB0041429	Lipids and lipid-like molecules	Fatty Acyls	Fatty alcohols	*		49.8	58.9	M-H2O-H	C36H62O8	-0.314485	2.88081	0.000530904	0.00477009	-1.46309	0.362716	87811.2	242093	83344.2	99478.5	77278.7	90476.2	59046.4	75420.5	77433.3	140012	333424	296094	188907	158935	90023.6	202823	347296	319243
4.05_146.0599m/z	146.06	4.05178	pos	4-formyl Indole	96392	Unclassified	Unclassified	Unclassified			49.8	55.5	M+H	C9H7NO	-1.29016	0.650031	0.00136612	0.00921092	-1.97268	0.254779	2851.1	11190.5	4327.38	2538.13	2121.5	1865.06	2067.86	3062.61	4906.02	1920.27	16543.3	17999.4	12807.1	6471.96	3513.65	17299.4	4994.52	9894.7
4.32_214.1070m/z	214.107	4.32405	pos	3-(2-hydroxy-4-methoxyphenyl)propanoic acid	HMDB0131175	Phenylpropanoids and polyketides	Phenylpropanoic acids	Unclassified			49.8	54.7	M+NH4	C10H12O4	-1.72465	0.0185812	0.991809	0.994007	0.00393608	1.00273	14092.3	14053.9	13310.8	13411.5	11694.6	15067.6	7696.2	12141.4	23101	16315.2	7486.72	20609.3	14931.7	12793.3	28046.7	22967.2	3119.11	2477.02
4.97_251.0790n	252.086	4.9653	pos	4-Hydroxy-3-methoxy-cinnamoylglycine	HMDB0059747	Organic acids and derivatives	Carboxylic acids and derivatives	Amino acids, peptides, and analogues		C02564	49.8	54.5	M+H, M+K, M+Na, M+H-H2O	C12H13NO5	-1.36393	1.37256	9.67821e-05	0.00136158	0.889334	1.85232	68996.7	37248.8	59315.3	66788	71765.7	50658.4	72048.1	63101.6	68056.5	100240	33571.6	55870.7	36220.2	39666.3	28436.7	38532.7	32665.6	33026.3
5.42_580.2151n	579.208	5.4222	neg	(+)-7-epi-Syringaresinol 4'-glucoside	HMDB0038261	Lignans, neolignans and related compounds	Lignan glycosides	Unclassified	*		49.8	51.7	M-H, M+FA-H	C28H36O13	-0.801762	0.710037	0.44559	0.534745	0.276532	1.21128	173618	143334	161807	175189	164944	164819	194778	188211	168848	170344	11715.9	109043	241894	276094	187112	249868	34813	36133
6.25_180.0784n	181.086	6.24518	pos	o-Methoxyhydrocinnamic acid	24105	Unclassified	Unclassified	Unclassified			49.8	52.7	M+H-H2O, M+H	C10H12O3	-1.32994	1.21646	0.145372	0.217326	-0.935914	0.522711	62761.5	120069	56498.1	37760.6	64585.5	78364.7	75825.7	78185.4	62669.6	48202.6	8347.64	114657	287102	175575	167026	191435	8323.76	8087.98
6.91_213.1125m/z	213.113	6.90518	neg	5-Hexyltetrahydro-2-oxo-3-furancarboxylic acid	HMDB0030984	Organoheterocyclic compounds	Lactones	Gamma butyrolactones			49.8	56.4	M-H	C11H18O4	-3.19282	0.230687	0.00183695	0.0112428	-0.393134	0.761474	3346.37	4394.59	3498.57	2907.89	3611.05	2925.51	3658.4	3369.3	4071.64	2728.59	4921.4	4479.54	4112.51	3376.42	5478.72	4453.54	4021.7	4312.93
8.43_292.2034n	275.2	8.42635	pos	12,13S-EOT	LMFA02000053	Lipids and lipid-like molecules	Fatty Acyls	Octadecanoids	**	C04672	49.8	53.7	M+H-H2O, M+H	C18H28O3	-1.57871	2.36697	0.547695	0.630365	0.0737611	1.05246	1.04876e+07	9.96486e+06	1.10818e+07	1.09641e+07	9.7985e+06	1.29034e+07	8.92234e+06	8.88723e+06	9.71727e+06	1.1626e+07	8.28558e+06	8.19985e+06	1.19324e+07	1.15113e+07	6.81042e+06	1.1885e+07	1.05154e+07	1.05789e+07
9.78_593.1295m/z	593.129	9.776	neg	Epigallocatechin-(4beta->8)-catechin	HMDB0037651	Phenylpropanoids and polyketides	Flavonoids	Biflavonoids and polyflavonoids	*		49.8	55.8	M-H	C30H26O13	-0.999585	0.494227	0.0282454	0.0626136	-0.270642	0.82895	30097.6	36308.1	28895.5	28551.5	29596.4	28413.1	30914.4	30216.8	34125.2	30068.1	44118.6	40607.4	31064.9	27920.8	31720.6	29337.5	44367.5	41327.3
0.85_308.1335m/z	308.133	0.847833	pos	Glucopyranosylmoranoline	HMDB0059718	Organic oxygen compounds	Organooxygen compounds	Carbohydrates and carbohydrate conjugates			49.7	54.3	M+H-H2O	C12H23NO9	-1.6391	2.18283	0.0717659	0.124402	-0.467818	0.723058	389332	538452	355681	500893	327774	196793	464678	387437	447297	434099	327028	371495	701279	441055	368165	538854	845351	714386
12.03_324.2295n	342.263	12.0313	pos	methyl 15-hydroperoxy-9Z,12Z,16E-octadecatrienoate	74464	Lipids and lipid-like molecules	Fatty Acyls	Fatty Acids and Conjugates			49.7	54.3	M+NH4, M+Na, M+K, M+H	C19H32O4	-1.69675	3.70602	0.0294667	0.0644789	-1.39461	0.380347	215675	567049	267890	299631	194943	253526	208029	213837	180322	107225	1.25191e+06	1.02045e+06	188890	290895	595206	77034.6	647410	464594
13.73_371.1007m/z	371.101	13.7348	pos	Eszopiclone	HMDB0014546	Organoheterocyclic compounds	Pyrrolopyrazines	Cyclopyrrolones			49.7	70	M+H-H2O	C17H17ClN6O3	-2.87849	0.522302	0.0155382	0.0420664	-0.312334	0.805338	27595.1	34265.2	23061.6	20920.3	25192.8	25546.8	31660	27514.4	37961.6	28902.9	43282.9	35445.2	28286.7	31857.3	34075.8	34516.7	34259.7	32397.2
14.09_534.2624n	535.27	14.0912	pos	Pyrophaeophorbide a	HMDB0031150	Organoheterocyclic compounds	Tetrapyrroles and derivatives	Chlorins	*		49.7	53.3	M+H, M+Na	C33H34N4O3	-1.34662	5.28024	0.166648	0.242891	-3.07137	0.118967	145256	1.22097e+06	126834	111909	128968	153845	150702	103489	96153.5	290145	5.83875e+06	2.8011e+06	90438.4	93402.3	214363	56647	574829	98267.2
3.91_381.1630n	382.17	3.90845	pos	cis-Zeatin 9-glucoside	95774	Unclassified	Unclassified	Unclassified			49.7	56.5	M+H, M+Na, M+K	C16H23N5O6	-4.72131	0.159791	0.813755	0.858663	-0.0458623	0.968711	127748	131874	148603	181740	129430	128768	109100	104175	95459.6	124708	72624.3	109332	151941	144470	201517	157231	116321	101557
5.17_517.1556m/z	517.156	5.17097	neg	5'-((Z)-Feruloyl) 3-(2'-methylarabinosylxylose)	HMDB0030231	Phenylpropanoids and polyketides	Cinnamic acids and derivatives	Hydroxycinnamic acids and derivatives	*		49.7	54.3	M+FA-H	C21H28O12	-1.3589	0.907304	0.00324612	0.0162868	-0.96788	0.511257	18769	36711.4	24174.9	20342.5	26028.9	11413.4	16142.2	15929.7	12850.9	23269.2	58097.9	56808.9	26435.7	31965	24330.9	28501.2	33499.7	34052
6.16_403.0919m/z	403.092	6.16087	pos	4-Phosphopantothenoylcysteine	HMDB0001117	Unclassified	Unclassified	Unclassified			49.7	64.1	M+H	C12H23N2O9PS	-3.80358	1.60387	0.0101743	0.0321888	-0.441504	0.736367	169450	230116	159449	142941	176358	147367	184277	170505	188121	186580	304891	243985	180945	174572	175832	196090	268985	295627
0.76_262.1028m/z	262.103	0.7627	pos	Aspartyl-Gamma-glutamate	HMDB0028767	Organic acids and derivatives	Carboxylic acids and derivatives	Amino acids, peptides, and analogues			49.6	54.5	M+H	C9H15N3O6	-2.05555	2.24495	0.000216259	0.00245674	-1.86678	0.274184	35388.4	129068	34466.4	29595.5	45244.3	58727.2	25140.7	24280.4	23517.3	42135.7	89093.9	127077	168109	137205	26883.9	188812	123946	171420
11.27_368.2786m/z	368.279	11.2671	pos	Tetrahydrocorticosterone	HMDB0000268	Lipids and lipid-like molecules	Steroids and steroid derivatives	Hydroxysteroids		C05476	49.6	55.7	M+NH4	C21H34O4	-2.60214	2.38417	0.0113889	0.0344572	-1.30221	0.405505	86241.3	212676	110229	114769	76186.6	86018.2	95956	90200.8	75592.7	40978.3	334676	243450	79546.2	104223	328618	41552	326274	243071
12.12_306.2190n	307.226	12.1155	pos	Methyl 8-hydroxy-11E,17-Octadecadien-9-ynoate	LMFA01031056	Lipids and lipid-like molecules	Fatty Acyls	Fatty Acids and Conjugates			49.6	53.9	M+H, M+Na, M+K	C19H30O3	-1.76951	7.31986	0.0058365	0.0232855	-1.44855	0.366389	651232	1.77743e+06	783391	927412	453214	792751	710146	702798	478021	362127	2.99226e+06	1.95474e+06	667902	1.10297e+06	2.47008e+06	373994	2.65256e+06	2.00498e+06
12.88_313.2730m/z	313.273	12.8827	pos	18-oxo-nonadecanoic acid	LMFA01060129	Lipids and lipid-like molecules	Fatty Acyls	Fatty Acids and Conjugates			49.6	55.2	M+H	C19H36O3	-2.20094	3.66374	0.00959981	0.0310388	-1.08247	0.472219	267499	566472	327576	392904	231134	304208	318204	219397	201455	145115	819942	486445	219079	418697	835999	202355	828620	720642
4.24_355.0669m/z	355.067	4.24442	neg	Mono-trans-p-coumaroylmesotartaric acid	HMDB0029783	Phenylpropanoids and polyketides	Cinnamic acids and derivatives	Hydroxycinnamic acids and derivatives	*		49.6	52	M+FA-H	C14H14O8	-0.473756	0.56995	0.0272487	0.0609728	-3.81814	0.0708964	626.825	8841.42	189.968	402.838	521.925	634.107	533.219	642.024	278.317	1812.2	26894.8	7788.16	542.61	1844.2	3375.25	1004.54	17532.5	11749.3
4.57_355.1017m/z	355.102	4.56552	pos	Chlorogenic acid	HMDB0003164	Organic oxygen compounds	Organooxygen compounds	Alcohols and polyols	**	C00852	49.6	54.2	M+H	C16H18O9	-1.73307	1.69028	0.0245309	0.0566679	-0.300619	0.811904	307757	379055	286299	328681	274212	291319	303198	314653	301270	362423	242486	451555	427221	364611	481624	361313	370567	333065
4.93_138.0911m/z	138.091	4.92565	pos	(±)-2-(2-Furanyl)pyrrolidine	94600	Organic nitrogen compounds	Organonitrogen compounds	Amines			49.6	52	M+H	C8H11NO	-1.46041	0.712517	0.000749126	0.00611715	0.549603	1.46368	31910.3	21801.4	28990.4	29666.6	26758.1	32468.2	30152	35548.8	37567.6	34131	13299.3	18087.4	25613.5	23927.2	23320.5	31606.7	20011.1	18545.5
6.04_663.2643m/z	663.264	6.03732	pos	Ustiloxin B	HMDB0041373	Lipids and lipid-like molecules	Fatty Acyls	Fatty alcohols	*		49.6	63.2	M+NH4	C26H39N5O12S	-1.67356	0.679681	0.319229	0.410164	0.815075	1.75939	65302.7	37116.7	33448.9	27818.7	26468.3	44172.8	29823.8	106969	226112	27608.2	2.49373e-05	47619.6	68021.3	50377.1	41999.4	82877.2	2660.99	3377.76
6.82_301.1654m/z	301.165	6.82055	neg	Monomenthyl succinate	HMDB0036143	Lipids and lipid-like molecules	Prenol lipids	Monoterpenoids			49.6	52.2	M+FA-H	C14H24O4	-0.946599	0.380552	0.0112615	0.0342044	-1.76448	0.294332	1339.64	4551.46	1872.77	2223.76	1337.23	2557.46	659.511	826.542	561.898	677.938	6506.13	3578.6	806.561	2007.31	7865.78	1053.94	7176.09	7417.23
7.94_288.1722n	289.179	7.93598	pos	Dendrotrifidic acid	LMFA01031034	Lipids and lipid-like molecules	Fatty Acyls	Fatty Acids and Conjugates			49.6	55.5	M+H-H2O, M+H	C18H24O3	-1.33775	1.98503	4.85541e-06	0.000141403	-0.587726	0.665391	123228	185196	118442	128631	105225	122664	115552	136200	142116	116995	198596	200390	174194	170176	180984	152948	222215	182070
0.72_260.0292n	259.022	0.72205	neg	Fructose 6-phosphate	HMDB0000124	Organic oxygen compounds	Organooxygen compounds	Carbohydrates and carbohydrate conjugates	**	C00085	49.5	54.3	M-H2O-H, M-H	C6H13O9P	-2.03652	1.95463	0.0143827	0.0399248	-1.81902	0.283414	34398.6	121372	40232.3	48811.6	31926.5	30437.6	43870.8	27199.2	27482.9	25228.1	239993	147643	24087.7	34931.3	155198	22411.6	226902	119813
11.87_291.2313m/z	291.231	11.8658	pos	4-Androstenediol	LMST02020105	Lipids and lipid-like molecules	Steroids and steroid derivatives	Androstane steroids		C14210	49.5	53.3	M+H	C19H30O2	-1.86653	4.36053	0.00407482	0.0187357	-1.03503	0.488005	377020	772575	503091	573580	293348	496904	334084	387655	216680	210819	1.12766e+06	762505	411607	722234	867878	284226	1.03473e+06	969755
12.67_585.4139m/z	585.414	12.6716	pos	Campesteryl glucoside	LMST01031126	Lipids and lipid-like molecules	Sterol Lipids	Sterols			49.5	57.5	M+Na	C34H58O6	2.38004	2.33873	0.24639	0.334018	-0.224521	0.855879	1.45739e+06	1.7028e+06	1.38073e+06	1.56916e+06	1.46752e+06	1.87585e+06	1.05829e+06	1.20886e+06	1.40617e+06	1.69257e+06	1.33434e+06	1.32693e+06	2.13623e+06	1.84952e+06	928327	2.56328e+06	1.77387e+06	1.70992e+06
14.84_598.4218n	616.456	14.8447	pos	Hericenone D	HMDB0039139	Lipids and lipid-like molecules	Prenol lipids	Monoterpenoids	*		49.5	60.1	M+NH4, M+K, M+Na	C37H58O6	-2.5436	3.57063	0.0186108	0.0471362	-1.30991	0.403345	205893	510463	197094	248756	163235	157368	295768	277338	234898	72686.7	1.01711e+06	585784	146660	254013	716529	112420	687494	563699
4.96_263.0770m/z	263.077	4.95925	neg	3,4,5-trihydroxy-6-[(2-methylpropanoyl)oxy]oxane-2-carboxylic acid	HMDB0126095	Organic oxygen compounds	Organooxygen compounds	Carbohydrates and carbohydrate conjugates			49.5	52.6	M-H	C10H16O8	-0.749463	0.161025	0.298356	0.388096	0.458455	1.37407	5313.75	3867.17	7314.04	7855.36	5033.98	6113.01	4419.17	3519.86	3132.12	5122.48	1165.12	2598.24	6477.16	5290.02	10368	3690.15	797.807	550.875
5.25_347.1233m/z	347.123	5.25002	pos	Miraxanthin-V	64471	Unclassified	Unclassified	Unclassified			49.5	53.6	M+H	C17H18N2O6	-1.38421	1.72502	0.00324271	0.0162868	1.03446	2.04834	119864	58517.5	126381	133731	136586	163051	93630.9	92492.1	89599.1	123439	17389.3	32722.7	97220.4	121796	65625	93018.7	20104.7	20262.8
5.40_520.1941n	565.192	5.40093	neg	(7'S,8'S)-4,7'-Epoxy-3,8'-bilign-7-ene-3',5-dimethoxy-4',9,9'-triol 4'-glucoside	HMDB0040636	Phenylpropanoids and polyketides	2-arylbenzofuran flavonoids	Unclassified	*		49.5	57.4	M-H, M+FA-H	C26H32O11	-0.636815	0.734889	0.0192541	0.0482066	-0.861721	0.550296	17304.3	31445.4	13126.4	12422.1	17627.3	16140.3	20958.2	18592.1	19494	20073.8	26972.6	20934.9	18625	27340.3	16624.8	41393.8	39230.3	60441.6
6.69_342.2038n	365.193	6.68715	pos	2,3-dinor-6-oxoprostaglandin F1alpha	HMDB0062618	Lipids and lipid-like molecules	Fatty Acyls	Eicosanoids			49.5	53.7	M+H-H2O, M+K, M+Na, M+H	C18H30O6	-1.42112	0.461784	0.695704	0.760497	-0.0306144	0.979003	1.11584e+06	1.13977e+06	1.13781e+06	1.04427e+06	1.0652e+06	1.16266e+06	1.03148e+06	1.22588e+06	1.22832e+06	1.03111e+06	1.11393e+06	1.22768e+06	1.38121e+06	1.14059e+06	850280	1.16257e+06	1.12435e+06	1.11758e+06
7.77_203.1063m/z	203.106	7.76688	pos	1-(2-hydroxy-4-methoxyphenyl)-4-methylpent-1-en-3-one	HMDB0132935	Phenylpropanoids and polyketides	Cinnamic acids and derivatives	Hydroxycinnamic acids and derivatives	*		49.5	53.7	M+H-H2O	C13H16O3	-1.45463	0.751265	0.0931119	0.152374	0.799167	1.7401	45631.1	26223.3	63228.7	83688.8	43742.1	59142.1	33125.9	29445.5	21325.4	31349.9	2742.72	15111.9	42587.7	46359.1	54593.4	40351.2	3905.73	4134.56
9.55_306.1826n	307.19	9.54588	pos	Tetranor Iloprost	780	Unclassified	Unclassified	Unclassified			49.5	53.6	M+H, M+K, M+Na, M+H-H2O	C18H26O4	-1.79027	1.70434	0.133394	0.202722	-0.157172	0.896781	846956	944440	792527	848382	709452	950039	759315	947139	985045	783748	800330	1.0452e+06	1.1821e+06	1.05071e+06	844838	937669	913699	780968
11.07_187.1326m/z	187.133	11.0654	pos	(1R,2R,4R)-1,8-Epoxy-p-menthane-2,4-diol	HMDB0041545	Lipids and lipid-like molecules	Prenol lipids	Monoterpenoids	*		49.4	52.6	M+H	C10H18O3	-1.65527	1.01525	0.013903	0.0390328	-1.27242	0.413965	16281.7	39331.1	23577.8	25226	11331.3	21955.5	11472.4	17304.6	12073.4	7312.61	59809.3	51864.1	14020.7	25451.3	59707.3	5884.48	61736	36175.5
4.20_449.1075m/z	449.108	4.2038	pos	Kaempferol 3-alpha-D-galactoside	50078	Lipids and lipid-like molecules	Polyketides	Flavonoids			49.4	52.3	M+H	C21H20O11	-0.720953	0.462925	0.540398	0.623891	0.342208	1.2677	88509.1	69818.9	115933	227520	81687.6	74913.3	53040.6	49799.1	40394.3	64785.1	8392.34	19118.2	99316.9	141592	160274	69754.5	33235.7	26867.8
4.71_451.2183m/z	451.218	4.70618	neg	(R)-1-O-[b-D-Glucopyranosyl-(1->6)-b-D-glucopyranoside]-1,3-octanediol	HMDB0032799	Lipids and lipid-like molecules	Fatty Acyls	Fatty acyl glycosides	*		49.4	57.1	M-H2O-H	C20H38O12	-0.441484	1.05126	0.0144129	0.0399866	0.741966	1.67245	67430.3	40318.2	73254.8	85721	63269.5	84065.2	60378.1	61905.7	56377.8	54470.4	9564.76	21566.1	59993.1	68886.6	67983.3	53756.4	22456	18339.3
5.04_416.1681n	461.166	5.0442	neg	Phenylethyl primeveroside	HMDB0041274	Organic oxygen compounds	Organooxygen compounds	Carbohydrates and carbohydrate conjugates	*		49.4	48.1	M-H, M+FA-H	C19H28O10	-0.276411	3.31036	0.0014285	0.00948554	-1.11675	0.461131	188643	409087	96714.9	69834.2	217878	105176	147650	278225	305402	288261	510818	595100	481146	353162	191958	445464	366587	328462
9.40_308.1986n	307.191	9.39782	neg	9-B1-PhytoP	LMFA02030025	Lipids and lipid-like molecules	Fatty Acyls	Octadecanoids			49.4	51.2	M-H2O-H, M-H	C18H28O4	-0.674301	1.71989	0.0005678	0.00500344	-0.42209	0.746343	158828	212809	171125	158485	166021	172408	124572	146428	169691	161898	226887	219435	220309	184577	152736	217584	250588	230355
10.79_291.1964m/z	291.196	10.7936	neg	9-oxo-12,13-epoxy-10-octadecenoic acid	LMFA02000247	Lipids and lipid-like molecules	Fatty Acyls	Octadecanoids			49.3	51.2	M-H2O-H	C18H30O4	-0.471455	1.54524	0.00433803	0.0194969	-1.64336	0.320111	23887.7	74623.2	21084.5	26680.7	15170.7	24674.8	21533.4	26813.3	20257.3	34886.9	75755.6	57371.5	50578.7	52897	40077.1	40396.1	140234	139676
10.82_308.1982n	331.187	10.8205	pos	Diplodiatoxin	HMDB0031471	Organic acids and derivatives	Keto acids and derivatives	Gamma-keto acids and derivatives			49.3	53.9	M+Na, M+K, M+NH4	C18H28O4	-1.82967	0.180754	0.751222	0.80696	0.113451	1.08181	114833	106149	124191	177328	58720.8	118576	137826	133505	134407	34112.6	129167	95750.6	59089	126166	232335	32885.5	96424.4	77373.6
11.41_326.2451n	344.279	11.4102	pos	11-methoxy-12,13-epoxy-9-octadecenoic acid	LMFA01080007	Lipids and lipid-like molecules	Fatty Acyls	Fatty Acids and Conjugates			49.3	52.6	M+NH4, M+Na, M+K	C19H34O4	-1.89967	4.81498	0.0146674	0.0404422	-1.87422	0.272774	203120	744645	294218	315763	161859	220201	176227	186560	148917	121211	1.65885e+06	1.15462e+06	206133	328405	550298	102959	1.15321e+06	802680
11.98_257.2120m/z	257.212	11.9846	neg	15-hydroxy-pentadecanoic acid	LMFA01050182	Lipids and lipid-like molecules	Fatty Acyls	Fatty Acids and Conjugates			49.3	51.4	M-H	C15H30O3	-0.862941	0.6621	0.000110855	0.0015034	28.2064	3.09721e+08	7723.61	2.49373e-05	9871.38	4841.82	15253.3	9444.35	3890.65	8256.81	8071.49	2159.09	2.49373e-05	2.49373e-05	2.49373e-05	2.49373e-05	2.49373e-05	2.49373e-05	2.49373e-05	2.49373e-05
4.91_321.0964m/z	321.096	4.90658	pos	3-p-Coumaroyl-1,5-quinolactone	HMDB0029292	Phenylpropanoids and polyketides	Cinnamic acids and derivatives	Hydroxycinnamic acids and derivatives	*		49.3	52	M+H	C16H16O7	-1.44105	1.12785	0.0333358	0.0703921	-10.1601	0.000874017	28.8208	32975.1	2.49373e-05	2.49373e-05	2.49373e-05	2.49373e-05	2.49373e-05	2.49373e-05	2.49373e-05	230.566	95376.8	11732.1	528.593	1681.62	11186.3	1738.08	81497	60060
5.91_193.1585m/z	193.158	5.91275	pos	4-(2,6,6-Trimethyl-1,3-cyclohexadien-1-yl)-2-butanone	92107	Lipids and lipid-like molecules	Prenol lipids	Sesquiterpenoids	*		49.3	52.5	M+H	C13H20O	-1.12432	1.56271	0.000217744	0.00247083	0.81647	1.76109	102631	58277.1	110320	118406	100758	125657	101158	90762	83922.7	90066.6	38095.3	40692	70635.9	85382.6	76639	76718	39649.7	38404
6.54_564.1833n	565.191	6.53983	pos	3,4,5-trihydroxy-6-({7,8,15-trihydroxy-16,17-dimethoxy-9-oxotricyclo[12.3.1.1²,⁶]nonadeca-1(17),2,4,6(19),14(18),15-hexaen-3-yl}oxy)oxane-2-carboxylic acid	HMDB0133714	Phenylpropanoids and polyketides	Diarylheptanoids	Cyclic diarylheptanoids	*		49.3	52.1	M+H, M+NH4, M+Na, M+K, M+H-H2O	C27H32O13	-1.73305	1.33101	0.544646	0.627645	0.288233	1.22114	773903	633752	743420	385024	874469	1.14018e+06	905028	832648	666454	643995	6122.92	561562	1.51913e+06	1.1197e+06	661889	1.18567e+06	9290.14	6661.42
1.25_205.0346m/z	205.035	1.24797	neg	3-Oxoadipic acid	HMDB0000398	Organic acids and derivatives	Keto acids and derivatives	Medium-chain keto acids and derivatives	**	C00846	49.2	53.7	M+FA-H	C6H8O5	-4.97765	0.530946	0.0158636	0.0426493	-0.28556	0.820423	29703.5	36205.1	29572.5	35117.7	27535.6	29092	28814	31484.8	29315.8	26695.5	42922.2	39390.7	30448.4	31120	45064.4	27951.3	34621.3	38122.5
12.51_278.2242n	279.231	12.5086	pos	Punicic acid	HMDB0030963	Lipids and lipid-like molecules	Fatty Acyls	Lineolic acids and derivatives	*		49.2	51	M+H-H2O, M+H	C18H30O2	-1.4689	0.394253	0.698974	0.763325	-0.139905	0.907579	240713	265226	133287	127126	194334	182344	223017	288654	331910	445035	102897	235156	491895	293430	82842	407689	251602	256295
13.40_310.2503n	311.258	13.3996	pos	METHOPRENE (S)	44012	Unclassified	Unclassified	Unclassified			49.2	52.3	M+H, M+Na	C19H34O3	-1.69895	1.46708	0.0507886	0.0959542	-2.46686	0.180884	13527.9	74787.5	23597.3	23469.6	13102.1	10737.9	14584.7	8259.48	9204.34	5267.82	192984	204052	8462.91	19450.6	40300	3293.27	88147.3	41609.8
4.05_159.0915m/z	159.091	4.05178	pos	Nicotyrine	68165	Unclassified	Unclassified	Unclassified			49.2	58.7	M+H	C10H10N2	-1.39092	0.733161	0.00110083	0.00796587	-2.93354	0.130893	1579.8	12069.5	2983.47	1174.51	443.457	645.027	684.04	1890.87	4247.99	569.064	19569.7	19845.6	13491.7	6634.01	2741.95	19403.6	4062.26	10806.8
4.90_382.1838n	427.182	4.8953	neg	1,2,10-Trihydroxydihydro-trans-linalyl oxide 7-O-beta-D-glucopyranoside	HMDB0033237	Organic oxygen compounds	Organooxygen compounds	Carbohydrates and carbohydrate conjugates	*		49.2	50.3	M-H, M+FA-H	C16H30O10	-0.383368	0.957357	0.00121677	0.00850004	-0.513341	0.700598	43818.7	62544.7	31548.6	25828.4	48946.3	38368.3	45771.1	51695	53569.6	54822	53773.4	72677.2	65716.2	62307.8	52518.6	72186.8	60423.5	60754
9.53_203.1063m/z	203.106	9.52607	pos	1-(5-Acetyl-2-hydroxyphenyl)-3-methyl-1-butanone	HMDB0032589	Organic oxygen compounds	Organooxygen compounds	Carbonyl compounds	*		49.2	52.1	M+H-H2O	C13H16O3	-1.58878	0.388302	0.288775	0.378646	-0.671902	0.627679	12643.5	20143.3	11279	12582.1	11137	8724.39	15040.3	19879	13123.1	9383.33	728.345	10533.9	38078.2	27812.6	47531.8	33923	1358.41	1180.44
1.29_217.0347m/z	217.035	1.28742	neg	3,4,5-trihydroxy-6-(2-oxoethoxy)oxane-2-carboxylic acid	HMDB0142000	Organic oxygen compounds	Organooxygen compounds	Carbohydrates and carbohydrate conjugates			49.1	52	M-H2O-H	C8H12O8	-2.96144	0.274537	0.245682	0.333281	0.210221	1.15687	23667.9	20458.7	27203	21531.1	25188.9	22443	25371.1	22206.3	22034.4	23365.5	11576.2	19087	16130.5	19039.4	20446.3	15713	27329.1	34347.8
10.60_325.1429m/z	325.143	10.604	pos	Dorsmanin A	51895	Lipids and lipid-like molecules	Polyketides	Flavonoids			49.1	51.5	M+H	C20H20O4	-1.72952	0.424235	0.361414	0.453099	-0.560577	0.678031	19506.8	28769.8	19589.2	17013.4	15549.1	17505.6	14961.7	32262.5	23595.2	15577.8	1307.68	26860.1	39263.9	27955.7	84842	38211.3	4382.42	7335.23
5.03_137.0959m/z	137.096	5.02585	pos	4-Propylphenol	69960	Benzenoids	Benzene and substituted derivatives	Phenylpropanes		C14311	49.1	51.6	M+H	C9H12O	-1.34327	0.705791	4.13238e-05	0.000721663	1.09639	2.1382	16299.2	7622.9	17702.4	20086.3	16238.4	19290.8	13200.2	15681	14594.8	13600	3446.5	5947.42	10548.4	11700	9953.29	10311	4788.14	4288.46
5.89_211.1689m/z	211.169	5.89227	pos	3Z,5E-tridecadienoic acid	34910	Lipids and lipid-like molecules	Fatty Acyls	Fatty Acids and Conjugates			49.1	51.5	M+H	C13H22O2	-1.54189	0.830704	0.0441037	0.0864402	0.426551	1.34402	74661.8	55551.2	84529.5	87319.8	74186	83919.5	71181.5	64039.6	60536.4	71582.1	31223	37215.9	66438	84072.4	75289.3	77868.7	35070.2	37232.4
6.33_210.1254n	211.133	6.32873	pos	Jasmonic acid	HMDB0032797	Lipids and lipid-like molecules	Fatty Acyls	Lineolic acids and derivatives	***	C08491	49.1	50.3	M+H-H2O, M+H	C12H18O3	-0.938022	1.25062	0.202	0.283845	-0.317297	0.802572	241242	300587	256277	254021	214285	210536	292698	275462	281675	144985	378254	229573	152600	169760	446617	237652	392049	398187
7.94_248.1409n	249.148	7.93598	pos	Quadrone	67786	Unclassified	Unclassified	Unclassified			49.1	51.2	M+H-H2O, M+H	C15H20O3	-1.24317	1.01173	0.00022866	0.00254315	-0.405956	0.754736	55280.7	73245.1	51181.3	53696.4	46395	57886.6	47930.7	59899.1	65160.7	60095.6	66601.2	70265.2	81063.2	75326.6	58508.5	78968.1	82137.5	73090.3
1.19_325.1137m/z	325.114	1.1881	neg	6-{[(3,4,5-trihydroxy-6-methyloxan-2-yl)oxy]methyl}oxane-2,3,4,5-tetrol	HMDB0124733	Organic oxygen compounds	Organooxygen compounds	Carbohydrates and carbohydrate conjugates			49	50.5	M-H	C12H22O10	-0.839387	0.234631	0.558726	0.63981	0.173124	1.1275	48871.1	43344.8	47001.5	57333.7	46647.4	51582.9	36768.7	54026.1	49577.1	48031.8	12519.5	28749.7	77625.6	64508.6	54545.9	66386.8	27618.5	14803.8
10.72_290.1877n	291.195	10.7241	pos	8-hydroxy-13Z-octadecene-9,11-diynoic acid	74651	Lipids and lipid-like molecules	Fatty Acyls	Octadecanoids			49	51	M+H, M+K, M+Na, M+H-H2O	C18H26O3	-1.85488	5.11159	0.00090226	0.00698013	-0.258469	0.835975	2.45686e+06	2.93892e+06	2.28815e+06	2.51682e+06	2.19419e+06	2.68055e+06	2.3007e+06	2.43857e+06	2.54145e+06	2.69447e+06	2.82618e+06	2.73706e+06	3.191e+06	2.90603e+06	2.55091e+06	3.39508e+06	3.06108e+06	2.84403e+06
2.23_312.0948m/z	312.095	2.23382	neg	Vidarabine	HMDB0014340	Nucleosides, nucleotides, and analogues	Purine nucleosides	Unclassified		C07195	49	49.9	M+FA-H	C10H13N5O4	-0.609764	0.175484	0.262295	0.350905	0.449531	1.3656	6475.58	4741.94	7751.28	12058.5	4993.5	8908.08	5134.43	4725.94	3568.33	4664.55	3814.14	2820.6	4467.77	5716.33	11803.9	4354.36	2375.26	2583.14
3.36_294.0946n	312.128	3.36498	pos	1-O-(3R,4-dihydroxy-2-methylene-butanoyl)-beta-D-glucopyranose	LMFA13010038	Lipids and lipid-like molecules	Fatty Acyls	Fatty acyl glycosides			49	49	M+NH4, M+K, M+Na, M+H-H2O	C11H18O9	-1.59477	3.02513	0.00151209	0.00982686	2.15813	4.46337	236553	52998.7	277262	213341	357355	408953	127739	93619	85034.1	329121	8653.32	31121.2	94124.3	81880.9	107753	76550.7	13369.9	10536.4
4.08_727.1933m/z	727.193	4.0752	neg	PIP2[4',5'](8:0/8:0)	LMGP08010004	Lipids and lipid-like molecules	Glycerophospholipids	Glycerophosphoinositol bisphosphates			49	51.5	M-H2O-H	C25H49O19P3	4.13012	0.761349	0.00949615	0.0308323	0.258963	1.19662	86632.2	72397.5	82813.9	71300.6	91093	107081	79782.7	85481.8	90073.7	85431	60504.6	61418.5	69105.9	76159.6	79884.3	77460	84103.1	70544.4
4.78_188.1198n	189.127	4.78168	pos	1-H-Inden-1-one,2,3-dihydro-3,3,5,6-tetramethyl	96266	Benzenoids	Indanes	Indanones			49	49.4	M+H-H2O, M+H	C13H16O	-1.78828	1.29115	0.196708	0.277822	-0.356365	0.78113	257289	329381	269960	276861	240978	271717	264392	252328	240041	242037	126219	208087	432145	462579	506958	459472	219840	219746
5.17_522.2099n	567.208	5.17097	neg	(7'R,8'R)-4,7'-Epoxy-3',5-dimethoxy-4',9,9'-lignanetriol 9'-glucoside	HMDB0038711	Phenylpropanoids and polyketides	2-arylbenzofuran flavonoids	Unclassified	*		49	51.4	M-H, M+FA-H	C26H34O11	-0.426351	1.22992	0.000271367	0.00288138	0.769737	1.70496	66199.9	38827.9	60118.2	62651.8	60344.3	67292.8	75260.4	72740.5	69104.6	62086.9	35127.1	34368.2	29357.4	37778.9	13508.2	43489.1	56424.2	60569.9
5.31_371.2059m/z	371.206	5.3105	pos	Dihydroroseoside	HMDB0040614	Lipids and lipid-like molecules	Fatty Acyls	Fatty acyl glycosides	*		49	51.6	M+H-H2O	C19H32O8	-1.39073	2.70797	0.0631679	0.112887	-0.603238	0.658275	444333	674996	453080	443080	441872	502751	426017	419759	433812	434294	227362	429892	839887	1.059e+06	980456	974906	476589	411885
5.61_445.1138m/z	445.114	5.61298	neg	Torosaflavone A	LMPK12110202	Lipids and lipid-like molecules	Polyketides	Flavonoids			49	51.1	M+FA-H	C21H20O8	-0.520448	0.105171	0.618855	0.693185	0.142001	1.10343	11476.8	10401	7495.46	7660.91	11985.1	7218.56	17240.8	11686.3	14234	14293.5	14066.5	14920.8	7219.41	4694.22	9382.67	4596.56	16734.2	11593.7
6.19_228.1356n	227.128	6.18597	neg	(-)-12-hydroxy-9,10-dihydrojasmonic acid	LMFA02020015	Lipids and lipid-like molecules	Fatty Acyls	Octadecanoids			49	50.8	M-H, M+FA-H, 2M-H, M-H2O-H	C12H20O4	-2.63769	0.410045	0.560035	0.640796	0.13787	1.10028	223259	202911	222513	253595	168638	180871	304311	271904	273312	110929	254565	143715	107683	138684	282883	172478	290856	232427
10.82_358.3672m/z	358.367	10.8205	pos	Behenic acid	HMDB0000944	Lipids and lipid-like molecules	Fatty Acyls	Fatty acids and conjugates	**	C08281	48.9	50.9	M+NH4	C22H44O2	-2.10908	1.21081	0.0522508	0.0979726	-0.483182	0.715398	108137	151157	108061	136845	110560	89561.4	124263	131070	96830.9	67905.7	172017	144003	128171	90138.6	86933.6	210359	143405	234227
10.86_280.2630m/z	280.263	10.8614	pos	2-(5,8-Tetradecadienyl)cyclobutanone	HMDB0037519	Organic oxygen compounds	Organooxygen compounds	Carbonyl compounds			48.9	50.4	M+NH4	C18H30O	-1.94028	1.02346	0.0606606	0.109562	-0.39209	0.762025	97839	128393	71095.8	59510.7	85727.5	120851	89889	164923	99278.8	91435.9	160566	154831	95503.4	116823	111800	120524	103946	163155
12.26_267.2314m/z	267.231	12.2633	pos	Norlinoleic acid	LMFA01031037	Lipids and lipid-like molecules	Fatty Acyls	Fatty Acids and Conjugates			48.9	50.2	M+H	C17H30O2	-1.70049	1.61906	1.5321e-05	0.000343363	6.95248	123.853	43594.7	351.988	76327	48189.5	62610.5	34167.9	38180.5	31886.1	42226.1	15169.8	195.083	969.395	583.907	487.307	367.179	213.036	2.49373e-05	2.49373e-05
12.26_283.2277m/z	283.228	12.2601	neg	2-methoxy-5Z-hexadecenoic acid	LMFA01080001	Lipids and lipid-like molecules	Fatty Acyls	Fatty Acids and Conjugates			48.9	50.5	M-H	C17H32O3	-0.640212	0.81318	9.96723e-07	4.40504e-05	28.6664	4.26033e+08	10624.1	2.49373e-05	12511.1	8410.34	15289.2	14003.9	7447.17	11659.8	11383.8	4287.76	2.49373e-05	2.49373e-05	2.49373e-05	2.49373e-05	2.49373e-05	2.49373e-05	2.49373e-05	2.49373e-05
2.52_168.0653m/z	168.065	2.51842	pos	4-Hydroxyphthalide	HMDB0032598	Organoheterocyclic compounds	Isocoumarans	Isobenzofuranones	*		48.9	50.1	M+NH4	C8H6O3	-1.74493	1.04191	4.41121e-05	0.000759172	1.31234	2.48344	31701.2	12765	24352.3	27414	25983.7	25171.6	31045.5	42467.7	47253.4	29921.5	9693.42	11506.2	13608.9	13743.9	10885.5	20557.4	10853.1	11271.9
2.78_337.1138m/z	337.114	2.78293	neg	Pantoyllactone glucoside	HMDB0041269	Lipids and lipid-like molecules	Fatty Acyls	Fatty acyl glycosides	*		48.9	48.1	M+FA-H	C12H20O8	-0.639077	0.450997	0.0749065	0.128489	0.398739	1.31836	27624.6	20953.8	30723.7	36221.9	25142.8	30038.5	24829.7	25344.4	24177.5	24518.4	8791	15218.4	30157.9	27923.1	30697.7	26880.2	14878.2	13084.1
3.15_199.0842n	200.091	3.15495	pos	2-Acetyl-1,5,6,7-tetrahydro-6-hydroxy-7-(hydroxymethyl)-4H-azepine-4-one	90504	Organoheterocyclic compounds	Azepines	Unclassified			48.9	48.6	M+H, M+Na	C9H13NO4	-1.35488	0.974058	0.0346084	0.0723818	0.810032	1.75325	62933.2	35895.1	77302.9	83268	64357.2	89020	52516.7	47352.2	44437.5	45211	9683.87	19173.2	42970.9	53596.4	89053.5	44239.5	14897.4	13546.4
4.80_173.1323m/z	173.132	4.79873	pos	3,5,8-Megastigmatrien-7-one	HMDB0036572	Organic oxygen compounds	Organooxygen compounds	Carbonyl compounds	*		48.9	50.5	M+H-H2O	C13H18O	-1.15969	1.84317	0.00500385	0.02124	0.69254	1.61613	195717	121102	208113	217926	187673	241449	188431	184404	173331	164407	50554.3	77407.6	160577	186897	176974	174046	76034.5	66329.4
5.16_211.1689m/z	211.169	5.16027	pos	5-Tridecynoic acid	74255	Lipids and lipid-like molecules	Fatty Acyls	Fatty Acids and Conjugates			48.9	51.5	M+H	C13H22O2	-1.77017	2.03397	1.06326e-05	0.00025706	1.23552	2.35466	120329	51102.5	131118	141824	109077	136678	109979	117615	110835	105506	17092.2	31072.6	65177.5	85317.2	73923.6	72344.6	33582.5	30309.9
5.18_251.0790n	252.086	5.17817	pos	N-Feruloylglycine	65789	Unclassified	Unclassified	Unclassified			48.9	50.3	M+H-H2O, M+H	C12H13NO5	-1.45483	0.133996	0.857158	0.893421	-0.0819012	0.944812	52940.7	56033.1	62974.4	40342.5	37431.5	32541.7	39146.6	68428	108126	34535.7	20137.2	92141.9	90017.1	43535.6	73697.7	108555	8479.13	11701.7
5.60_167.1428m/z	167.143	5.5951	pos	2,4-Undecadienal	87612	Organic oxygen compounds	Organooxygen compounds	Carbonyl compounds	*		48.9	49.4	M+H	C11H18O	-1.56531	0.903267	0.00444535	0.0198005	-2.18707	0.219597	4954.4	22561.3	4819.1	4800.66	4847.53	4012.14	5453.43	5084.99	5456.6	5160.77	38033.5	52173.3	19226.5	11559.1	14495.3	11191	15030.7	18781.3
6.86_425.1453m/z	425.145	6.86287	neg	Gibberellin A75	HMDB0036893	Lipids and lipid-like molecules	Prenol lipids	Diterpenoids	*		48.9	46.5	M+FA-H	C19H24O8	-0.148173	0.900477	1.2311e-05	0.000287491	1.07568	2.10772	26554.4	12598.6	28318.6	27041.5	23376.1	32849.5	22848	30843.5	28852.2	18305.5	6346.77	11188.5	15022.6	17146.8	15586.1	14982.5	10609.6	9906.12
10.94_406.2713n	407.279	10.9438	pos	3β,7α,12α-Trihydroxychol-5-en-24-oic Acid	42812	Unclassified	Unclassified	Unclassified			48.8	50.9	M+H, M+Na, M+NH4, M+H-H2O	C24H38O5	-1.57971	0.323105	0.468841	0.556908	-0.125986	0.916378	90022.5	98237.3	64916.7	76534.5	74487.8	82983.3	95739	130762	123365	71391.8	81971.1	115824	113132	111764	78357	117945	69984.7	96920.5
11.73_463.3065m/z	463.306	11.7294	neg	1-O-(2R-methoxy-4Z,7Z,10Z,13Z,16Z,19Z-docosahexaenyl)-sn-glycerol	LMGL01020044	Lipids and lipid-like molecules	Glycerolipids	Monoradylglycerols			48.8	50.6	M+FA-H	C26H42O4	-0.119024	1.23268	5.05773e-05	0.0008403	-1.24824	0.420962	18506.2	43961.6	17540.3	22104.4	13887.9	18610.9	15966.3	20336.1	20715	18888.5	60125.8	46266.2	35519.9	35550.7	26843.9	40928.5	62348.7	44108.9
2.19_331.0669m/z	331.067	2.19148	neg	2,3,5-trihydroxy-6-(hydroxymethyl)oxan-4-yl 3,4,5-trihydroxybenzoate	HMDB0133117	Benzenoids	Benzene and substituted derivatives	Benzoic acids and derivatives			48.8	48.9	M-H	C13H16O10	-0.438914	0.0172155	0.975203	0.982231	-0.0114355	0.992105	11319.4	11409.5	17124.1	19883.3	11662.2	12263.2	6844.64	8339.99	5111.13	9326.84	3692.74	10507.2	23711.5	12849.5	15818.5	10676.7	7977.35	6042.49
3.55_360.1051n	378.139	3.55352	pos	6'-Methoxypolygoacetophenoside	HMDB0035476	Lipids and lipid-like molecules	Sphingolipids	Ceramides			48.8	49	M+NH4, M+Na	C15H20O10	-1.48927	1.70968	0.0338179	0.0711708	0.793057	1.73274	188165	108594	183610	242461	161110	206571	215213	189055	156952	150348	10284.4	49177.7	148987	193435	255674	147080	37103.9	27009.2
4.83_147.0438m/z	147.044	4.83327	pos	2-Benzofurancarboxaldehyde	89059	Organoheterocyclic compounds	Benzofurans	Unclassified			48.8	49.3	M+H	C9H6O2	-1.81729	0.787468	0.0584598	0.106596	-2.79749	0.143837	2935.75	20410.2	2540.45	2596.44	3005.3	2950.27	3156.33	2901.73	2556.99	3778.47	51705.3	8441.94	2282.52	2513.89	4813.52	1956.59	59644	31923.9
8.43_328.2243n	351.214	8.42635	pos	ent-16-epi-16-F1t-PhytoP	LMFA02030009	Lipids and lipid-like molecules	Fatty Acyls	Octadecanoids			48.8	51	M+H-H2O, M+Na, M+H	C18H32O5	-2.07038	1.72601	0.209329	0.292248	0.301497	1.23242	664682	539329	625387	643421	604105	786272	624465	694246	591025	748532	281463	460743	916514	723011	274467	867299	345596	445540
0.78_203.0791n	204.086	0.779717	pos	N2-Acetyl-L-aminoadipate	63446	Unclassified	Unclassified	Unclassified			48.7	55	M+H, M+K	C8H13NO5	-1.53214	0.24032	0.9269	0.945862	-0.0209353	0.985594	626172	635325	832330	727533	678530	667448	543341	564144	544785	451266	592846	701775	465596	495826	1.22149e+06	483737	572738	548591
0.84_342.1157n	387.114	0.8413	neg	D-Maltose	HMDB0000163	Organic oxygen compounds	Organooxygen compounds	Carbohydrates and carbohydrate conjugates	**	C00208	48.7	47.7	M+FA-H, 2M-H, M-H	C12H22O11	-1.42093	7.42621	0.0184524	0.0468536	0.366785	1.28948	5.75466e+06	4.46279e+06	5.41259e+06	6.73649e+06	5.78661e+06	6.38586e+06	6.37919e+06	4.89218e+06	4.24528e+06	6.19909e+06	3.09565e+06	3.61836e+06	5.01495e+06	6.19762e+06	5.38514e+06	4.93894e+06	3.75219e+06	3.69947e+06
13.09_279.2315m/z	279.231	13.0916	pos	12S-hydroxy-9-octadecynoic acid	LMFA02000218	Lipids and lipid-like molecules	Fatty Acyls	Octadecanoids			48.7	52.2	M+H-H2O	C18H32O3	-1.35394	1.93028	0.0143547	0.039865	-1.82023	0.283175	34649	122359	40736.7	39006.3	31114.7	28053.4	28911	29088.9	35966.7	44314.6	258756	236574	55857.2	47387.6	51927.9	46281.7	170919	111170
2.13_161.0444m/z	161.044	2.12812	neg	D-Fructose	HMDB0000660	Organic oxygen compounds	Organooxygen compounds	Carbohydrates and carbohydrate conjugates	***	C02336	48.7	53.5	M-H2O-H	C6H12O6	-6.43242	0.866926	0.166735	0.242982	-0.315041	0.803828	113982	141799	106481	90427.3	115073	95308.1	111244	142872	142611	107837	189295	193286	93982	79811.4	126690	86334.9	187653	177337
4.87_787.2663m/z	787.266	4.87442	neg	Liriodendrin	HMDB0036410	Lignans, neolignans and related compounds	Lignan glycosides	Unclassified	*		48.7	49.3	M+FA-H	C34H46O18	-0.477494	0.692728	0.163156	0.2387	-0.879443	0.543577	23900.1	43968.2	28117.6	26801.4	25145.7	30662.3	22889.8	18346.6	17147.4	22090.3	2340.21	16600.1	71833	88741.3	74100.4	82400.8	8080.01	7650.09
5.50_250.1202n	251.127	5.49948	pos	3-hydroxy-3-[4-hydroxy-3-(3-methylbut-2-en-1-yl)phenyl]propanoic acid	HMDB0135907	Phenylpropanoids and polyketides	Phenylpropanoic acids	Unclassified			48.7	49.6	M+H-H2O, M+H	C14H18O4	-1.3578	0.77911	0.146705	0.21902	0.205617	1.15318	171451	148677	168507	159974	157450	188028	162780	175846	176513	182509	99925.4	109006	196613	187500	128749	201356	128754	137511
5.69_360.2738m/z	360.274	5.69307	pos	2,3-Dinor-TXB1	LMFA03030012	Lipids and lipid-like molecules	Fatty Acyls	Eicosanoids			48.7	53.9	M+NH4	C19H34O5	-1.9266	0.370248	0.287833	0.37765	-0.916395	0.529831	8325.52	15713.5	2993.31	2384.57	8827.55	5692.13	9609.01	9840.13	9911.71	17345.7	7607.37	7105.06	19416.6	19745.5	1758.63	57962.6	3929.02	8183.49
0.83_254.0997n	255.107	0.8308	pos	Galactosylglycerol	HMDB0006790	Lipids and lipid-like molecules	Glycerolipids	Glycosylglycerols	**	C05401	48.6	46.6	M+H, M+NH4, M+K, M+Na, M+H-H2O	C9H18O8	-1.85327	6.70477	0.0136202	0.0385516	-0.43374	0.74034	3.00273e+06	4.05588e+06	2.82342e+06	2.58133e+06	3.09459e+06	2.97057e+06	2.81347e+06	3.02507e+06	3.50728e+06	3.20611e+06	6.07666e+06	4.10651e+06	3.14112e+06	3.13961e+06	3.35458e+06	3.42403e+06	4.54871e+06	4.65581e+06
10.94_405.2643m/z	405.264	10.9424	neg	3beta,7alpha,12alpha-Trihydroxychol-5-en-24-oic Acid	LMST04010227	Unclassified	Unclassified	Unclassified			48.6	50.5	M-H	C24H38O5	-0.821082	0.068582	0.70125	0.76519	-0.0862749	0.941952	11795.2	12522	8438.33	10260.8	8672.37	10653.7	13720	18456.2	17068.9	7091	8008.56	14432.6	15683.4	14316.5	10302.1	15051.9	8178.86	14202.4
2.27_228.1591m/z	228.159	2.26575	pos	N-octanoyl-L-Homoserine lactone	45309	Unclassified	Unclassified	Unclassified			48.6	49	M+H	C12H21NO3	-1.28988	2.33756	2.668e-06	8.85802e-05	-1.73605	0.30019	37309.4	124286	35208.9	46184.7	32223.6	32026.2	32908.7	40556.7	43217	36149	70368.2	81786.8	157469	126931	141268	150864	144357	121244
5.21_356.1101n	374.144	5.2126	pos	3,4,5-trihydroxy-6-{[3-(4-methoxyphenyl)oxiran-2-yl]methoxy}oxane-2-carboxylic acid	HMDB0135660	Organic oxygen compounds	Organooxygen compounds	Carbohydrates and carbohydrate conjugates			48.6	48.1	M+NH4, M+Na, M+K, M+H-H2O	C16H20O9	-1.66363	4.01658	0.27274	0.36184	0.147296	1.10749	7.09383e+06	6.40532e+06	6.57361e+06	6.39349e+06	7.78276e+06	6.3958e+06	7.44402e+06	6.84403e+06	6.48382e+06	8.83313e+06	4.33243e+06	5.96832e+06	8.89223e+06	7.49396e+06	6.97793e+06	6.99445e+06	5.44726e+06	5.13596e+06
5.76_271.1186m/z	271.119	5.76178	neg	epi-4'-hydroxyjasmonic acid	LMFA02020008	Lipids and lipid-like molecules	Fatty Acyls	Octadecanoids			48.6	45.7	M+FA-H	C12H18O4	-0.499367	0.274897	0.256613	0.345021	-0.498019	0.708078	7729.66	10916.4	10213.1	11799.7	7063.41	6605.44	6843.93	6425.07	9720.27	3166.32	20996.7	16508.3	3060.95	5649.23	17571.4	2331.13	13281.7	7931.84
7.25_212.1410n	195.138	7.24878	pos	10-Hydroxy-3,7-dimethyl-2E,6E-decadienoic acid	LMFA01030787	Lipids and lipid-like molecules	Fatty Acyls	Fatty Acids and Conjugates			48.6	48	M+H-H2O, M+H	C12H20O3	-1.22026	0.756957	0.00808433	0.028013	-0.215265	0.861388	80968.3	93997.6	77734.8	83505.3	80464.4	84764.7	79771.3	77249.4	74542.9	89713.9	82146.1	86945.4	105083	92293.7	79808.2	111171	96464.8	98068.1
5.09_679.2611m/z	679.261	5.08692	neg	Myricanene B 5-[arabinosyl-(1->6)-glucoside]	HMDB0039348	Phenylpropanoids and polyketides	Diarylheptanoids	Cyclic diarylheptanoids	*		48.5	49.3	M+FA-H	C32H42O13	0.565981	0.0197967	0.967094	0.976054	0.0290152	1.02032	23417.6	22951.3	14086.7	10181.6	12482.2	19500.9	9815.36	34272.6	78375.4	8625.81	1949.86	30482.4	23799.4	19636.2	60003.1	40844.6	3620.47	3274.52
5.43_418.1622n	401.159	5.42617	pos	(R)-Byakangelicinn 2'-(3-methylbutanoate)	HMDB0039068	Phenylpropanoids and polyketides	Coumarins and derivatives	Furanocoumarins	*		48.5	50.1	M+H-H2O, M+H	C22H26O8	-1.36617	1.03102	0.407628	0.498134	0.293535	1.22564	327107	266887	305752	338151	310038	321023	370893	348126	310072	312804	28949.7	193197	459048	503434	345290	461295	73045.2	70837.3
5.80_475.1241m/z	475.124	5.8044	neg	Naringenin 7-O-beta-D-glucoside 6''-acetate	LMPK12140257	Lipids and lipid-like molecules	Polyketides	Flavonoids			48.5	50.2	M-H	C23H24O11	-1.03969	0.102678	0.760485	0.81455	-0.264227	0.832645	7658.38	9197.65	4808.97	12434.6	9772.2	7201.15	6082.48	6643.91	4386	9937.68	80.5399	1588.08	4076.17	12631.5	41829.9	2845.23	6451.47	4078.3
6.25_469.1712m/z	469.171	6.24945	neg	Taraxinic acid glucosyl ester	HMDB0035249	Lipids and lipid-like molecules	Prenol lipids	Terpene lactones	*		48.5	45.3	M+FA-H	C21H28O9	-0.889261	1.31314	0.000518749	0.00468595	-2.09364	0.234289	10206.8	43565.2	11417.3	4603.32	13375.8	5508.46	10437.4	9432.71	9859.24	17020.4	29604.1	19277.8	48611.7	46679.9	19778.2	79612.3	43856.3	61101.1
7.60_229.1431m/z	229.143	7.59888	pos	3-hydroxy-dodecanedioic acid	LMFA01170089	Lipids and lipid-like molecules	Fatty Acyls	Fatty Acids and Conjugates			48.5	48.9	M+H-H2O	C12H22O5	-1.21604	1.034	0.00132748	0.00901068	-0.674059	0.626741	34543.8	55116.5	32300.5	31901	42373.6	45614.8	26901.6	33211	31083	32964.7	82824.1	58806.6	37981.7	44054.7	52925.9	55876.1	52014.3	56449.2
8.43_327.2173m/z	327.217	8.42728	neg	11-hydroperoxy-12,13-epoxy-9-octadecenoic acid	LMFA02000106	Lipids and lipid-like molecules	Fatty Acyls	Octadecanoids			48.5	51.9	M-H	C18H32O5	-1.17233	0.5689	0.3449	0.437012	0.179092	1.13217	147335	130135	138830	144085	130014	163374	139375	155021	138040	169941	84138.3	138936	200580	161700	61818	175215	97900.1	120793
10.84_313.2383m/z	313.238	10.8361	neg	12,13-DHOME	HMDB0004705	Lipids and lipid-like molecules	Fatty Acyls	Fatty acids and conjugates	***	C14829	48.4	49.3	M-H	C18H34O4	-0.397873	0.554549	0.0853851	0.1422	-2.31404	0.201096	2497.45	12419.2	3878.45	4177.31	2194	1152.51	3246.79	1694.87	2532.95	1102.69	28949.3	42444.2	1929.52	2674.54	6063.26	987.99	10605.8	5698.89
10.86_374.3622m/z	374.362	10.8614	pos	Phellonic acid	LMFA01050079	Lipids and lipid-like molecules	Fatty Acyls	Fatty Acids and Conjugates			48.4	49.2	M+NH4	C22H44O3	-1.75269	0.0840654	0.850086	0.887565	-0.0621718	0.957821	31197.2	32571.1	24009.5	58091.1	25781.7	25018.5	31443.6	33884	25439.1	25910.5	36169.4	52538.2	27578.4	16696.5	17142.6	61430.2	19471	29542.2
2.72_148.0522n	166.086	2.71738	pos	3,4-Dihydro-2H-1-benzopyran-2-one	HMDB0036626	Phenylpropanoids and polyketides	3,4-dihydrocoumarins	Unclassified	***	C02274	48.4	44.3	M+H, M+NH4, M+H-H2O	C9H8O2	-1.41591	10.4336	0.0313342	0.0672443	-3.00117	0.124898	413553	3.31111e+06	546508	434376	403354	336171	358777	407939	387948	433348	1.11883e+07	4.09441e+06	1.46865e+06	1.27419e+06	580418	1.34852e+06	2.71391e+06	3.82049e+06
3.95_314.1002n	359.098	3.948	neg	2-O-Acetylarbutin	HMDB0040720	Organic oxygen compounds	Organooxygen compounds	Carbohydrates and carbohydrate conjugates	*		48.4	45.9	M-H, M+FA-H	C14H18O8	0.139845	0.329363	0.113472	0.177822	0.193688	1.14368	30632.8	26784.4	32254.2	34785.4	30260.7	32741.4	29912.9	30171.2	28147.6	26789.4	18417.3	23014.2	34080.7	31326.9	30193.9	32649	21844.6	22748.3
4.68_355.1034m/z	355.103	4.68483	neg	(3,4,5,6-tetrahydroxyoxan-2-yl)methyl (2E)-3-(4-hydroxy-3-methoxyphenyl)prop-2-enoate	HMDB0125187	Phenylpropanoids and polyketides	Cinnamic acids and derivatives	Hydroxycinnamic acids and derivatives	*		48.4	49.3	M-H	C16H20O9	-0.19926	0.168819	0.224403	0.309203	-0.204341	0.867935	9910.2	11418.1	8128.02	7736.05	10079.4	8365.11	10368.3	10957.3	11524.3	12123.1	11448.1	11704.9	11200.7	12181.2	4875.88	14734.3	11509.4	13690.6
9.04_323.1861m/z	323.186	9.03782	neg	4-[(4E)-3-hydroxydec-4-en-1-yl]-2-methoxyphenol	HMDB0137260	Benzenoids	Phenols	Methoxyphenols			48.4	45.4	M+FA-H	C17H26O3	-1.00926	1.13579	0.0139288	0.0390576	-0.402246	0.756679	91170.3	120487	94018.4	94157.3	84754.6	91483.3	88112.2	103807	106547	66482.1	146985	144505	101406	97595.2	104515	84262.6	155333	129298
9.90_312.2294n	330.263	9.8963	pos	9(S)-HPODE	HMDB0006940	Lipids and lipid-like molecules	Fatty Acyls	Lineolic acids and derivatives	**	C14827	48.4	48.5	M+NH4, M+K	C18H32O4	-2.17799	1.84731	0.0114758	0.0346215	-0.678875	0.624652	134163	214780	135327	125077	136275	135720	110692	115334	124913	189967	262606	299870	189557	153016	85774.3	179764	269174	278483
13.65_228.1955m/z	228.195	13.6541	pos	9-tridecynoic acid	LMFA01030602	Lipids and lipid-like molecules	Fatty Acyls	Fatty Acids and Conjugates			48.3	46.8	M+NH4	C13H22O2	-1.6017	1.13338	0.0220718	0.0528721	-0.312411	0.805295	135712	168525	130431	115338	138727	128724	139529	139757	141660	151530	223050	180851	135583	134920	139623	144049	187925	202197
4.22_212.1047n	213.112	4.22393	pos	3,4-Methyleneazelaic acid	HMDB0059744	Lipids and lipid-like molecules	Fatty Acyls	Fatty acids and conjugates			48.3	48.1	M+H-H2O, M+H	C11H16O4	-0.923469	0.81267	0.0277738	0.0618276	-0.860305	0.550836	21277.4	38627.5	19233.7	22782.8	17119.9	16258	35784.9	21086.7	21625.2	16328.2	33900.8	51345.8	55055.2	19230.3	19450.7	14961	61986.5	53089.5
5.09_321.1063n	322.114	5.08513	pos	S-Glutaryldihydrolipoamide	HMDB0006832	Lipids and lipid-like molecules	Fatty Acyls	Fatty acids and conjugates		C06157	48.3	53	M+H, M+Na	C13H23NO4S2	-1.67205	1.44054	3.70858e-07	2.14767e-05	1.94441	3.84879	44422	11541.8	52853.5	49888.9	40671.5	47183.2	39425.5	42955.4	50835.4	31562.6	1634.78	7391.93	15418.5	18340	12160.7	24552.2	5064.05	7772.28
5.15_361.1370n	360.13	5.15003	neg	De-O-methylsimmondsin	HMDB0041208	Organic oxygen compounds	Organooxygen compounds	Carbohydrates and carbohydrate conjugates	*		48.3	48.1	M-H2O-H, M-H	C15H23NO9	-0.645307	1.10591	2.92923e-05	0.000564367	1.38243	2.60707	34042.9	13058	36102.1	37493.6	32788.1	41259.2	31142	32732.2	30615.2	30210.9	4404.73	9296.97	18991.4	22485.5	24569.9	18221.9	3163.2	3330
5.21_167.1428m/z	167.143	5.2126	pos	(2E,5E)-Undecadienal	75346	Unclassified	Unclassified	Unclassified			48.3	49.4	M+H	C11H18O	-1.54522	0.794023	0.0217832	0.0523799	-1.09771	0.467257	14831.1	31740.8	14007.7	16070.8	15964.7	11246.1	14959.1	14748.9	15847.1	15804.4	14255.2	30310.7	66580.2	47184.7	26590.5	38701.4	14593.8	15709.9
5.21_401.1813m/z	401.181	5.21135	neg	D-Linalool 3-(6''-malonylglucoside)	HMDB0040729	Lipids and lipid-like molecules	Fatty Acyls	Fatty acyl glycosides	*		48.3	46	M-H	C19H30O9	-1.06884	1.75663	0.00297498	0.0154147	-3.6192	0.0813791	5586.33	68645.8	4447.22	5352.79	3455.25	3585.51	7004.22	8629.19	8958.41	3258.08	13339.2	29426.1	157241	43123.9	46912.9	44742.1	116073	98308
5.27_435.0928m/z	435.093	5.2735	neg	3-{[3,4-dihydroxy-5-(hydroxymethyl)oxolan-2-yl]oxy}-2-(3,4-dihydroxyphenyl)-5,7-dihydroxy-3,4-dihydro-2H-1-benzopyran-4-one	HMDB0132721	Phenylpropanoids and polyketides	Isoflavonoids	Furanoisoflavonoids	*		48.3	45.9	M-H	C20H20O11	-1.00626	0.924107	0.00606458	0.0237827	1.21256	2.31748	32285.2	13931.2	30223.4	33993.8	32805.4	24262.1	49963.6	26079.9	26113.1	34840.5	4574.43	8418.6	20591.6	13062.6	45587.7	8208.1	4452.36	6554.13
5.77_372.2739m/z	372.274	5.77158	pos	6alpha-PGI1	LMFA03010128	Lipids and lipid-like molecules	Fatty Acyls	Eicosanoids			48.3	49.7	M+NH4	C20H34O5	-1.65738	1.42421	0.00495853	0.0211338	-1.31365	0.402302	30808.9	76581.5	37657.5	30355	37845.2	27658	25863	22072.3	18369.8	46650.4	56255.3	102576	67422.2	97364.4	65781.1	148342	33228.3	41682.8
6.25_225.1127m/z	225.113	6.24945	neg	Norecasantalic acid	HMDB0036817	Lipids and lipid-like molecules	Prenol lipids	Monoterpenoids	*		48.3	49.4	M+FA-H	C11H16O2	-3.15684	0.246027	0.256335	0.344751	-0.393371	0.761349	7919.61	10402.1	7641.41	8218.16	5426.19	6352.56	10568.7	11230.5	9839.72	4079.65	15658.9	10883.6	4693.72	5032.2	19579.5	5282.12	11594.4	10492.2
4.01_291.0770n	292.084	4.01228	pos	Hawkinsin	HMDB0002354	Organic acids and derivatives	Carboxylic acids and derivatives	Amino acids, peptides, and analogues			48.2	50.2	M+H, M+Na	C11H17NO6S	-2.1659	0.181541	0.675798	0.744024	0.47828	1.39308	17620.7	12648.7	4145.69	6484.18	3492.99	3554.3	46061.1	37872.7	36580.7	2773.75	587.563	3563.26	7251.23	4910.78	79076	4850.38	281.163	669.267
4.05_289.0492m/z	289.049	4.05178	pos	3',4'-Methylenedioxyfurano[2'',3'':6,7]aurone	LMPK12130007	Unclassified	Unclassified	Unclassified			48.2	53.6	M+H-H2O	C18H10O5	-1.21116	0.953285	0.00159127	0.0101936	-3.51721	0.0873401	1742.71	19953.2	2817.66	790.443	375.412	262.353	994.723	3007.13	5355.27	338.707	42006.8	33907.4	15947.2	9122.71	3131.06	21234.5	10787.3	23488.4
4.60_463.1821m/z	463.182	4.59938	neg	2-[4-(3-Hydroxypropyl)-2-methoxyphenoxy]-1,3-propanediol 1-glucoside	HMDB0040353	Organic oxygen compounds	Organooxygen compounds	Carbohydrates and carbohydrate conjugates			48.2	50.4	M+FA-H	C19H30O10	0.101436	0.525211	0.00149233	0.00975624	-0.496714	0.708719	13503	19052.6	13944.4	14670.2	14299.3	13517.3	13753.1	12135.3	13345.8	12358.1	20060.3	17204.1	15156.7	17439	13706	20443.2	24321	24090.5
5.55_903.2196m/z	903.22	5.54918	neg	Calabricoside B	LMPK12112268	Lipids and lipid-like molecules	Polyketides	Flavonoids			48.2	43.8	M-H	C41H44O23	-0.52495	2.06824	0.000107569	0.00146773	-9.99001	0.000983348	72.4769	73704.2	307.241	2.49373e-05	36.078	65.8095	47.4271	28.7127	34.1223	60.4247	92042	115945	37986.9	42300.7	90951.5	16221.2	125699	68487.2
5.68_221.0660m/z	221.066	5.67707	neg	D-glycero-L-galacto-Octulose	HMDB0029954	Organic oxygen compounds	Organooxygen compounds	Carbohydrates and carbohydrate conjugates	*		48.2	47.9	M-H2O-H	C8H16O8	-2.66302	0.252307	0.238255	0.325309	0.194066	1.14398	21712.1	18979.4	21407.2	24335.5	20878.8	22548.8	21828.8	21210.8	20361.2	21125.3	17558.3	19703.7	24188.6	26068	20058.4	24063.6	10136.7	10057.5
6.99_301.1654m/z	301.165	6.98973	neg	(6R,8Z)-6-Hydroxy-3-oxotetradecenoic acid	HMDB0062363	Unclassified	Unclassified	Unclassified			48.2	45.9	M+FA-H	C14H24O4	-0.902815	0.0229928	0.879603	0.91111	-0.0489914	0.966612	4358.9	4509.47	3167.37	3399.42	5980.12	9146.52	2743.36	3167.66	2832.22	4434.56	3669.36	3655.7	3914.05	6033.48	4821.01	7751.56	2624.79	3605.79
13.54_591.2610m/z	591.261	13.5352	neg	Morellinol	HMDB0034352	Lipids and lipid-like molecules	Prenol lipids	Quinone and hydroquinone lipids	*		48.1	51.1	M+FA-H	C33H38O7	1.85836	0.662192	0.0178627	0.0458934	-1.297	0.406971	7547.78	18546.2	5475.08	2524.88	7304.81	8904.16	7297.03	8007.92	7064.01	13804.3	22688.1	34495.3	22548.8	17009.6	5914.91	31250.8	8550.99	5911.29
15.92_419.3150m/z	419.315	15.923	pos	Hexadecyl ferulate	HMDB0039317	Phenylpropanoids and polyketides	Cinnamic acids and derivatives	Hydroxycinnamic acids and derivatives	*		48.1	47.9	M+H	C26H42O4	-1.43477	1.56768	0.00824608	0.0282961	-0.378979	0.768981	185875	241716	160286	140697	179107	194363	203075	193211	213672	202591	293066	248719	198816	195246	211843	205942	270905	309191
3.97_395.1918m/z	395.192	3.96925	neg	(1S,2R,4R,8S)-p-Menthane-2,8,9-triol 9-glucoside	HMDB0039978	Lipids and lipid-like molecules	Prenol lipids	Terpene glycosides	*		48.1	45	M+FA-H	C16H30O8	-1.22442	0.895494	0.0699743	0.122158	0.867087	1.82398	62336.1	34176	78886.3	132180	39416.3	48179.5	37896.7	73784	54102.3	34244	9578.84	22816.9	62075.9	30039.4	79897.3	30103.7	20915.5	17980
4.03_477.1608m/z	477.161	4.0331	neg	Zizybeoside I	HMDB0034954	Organic oxygen compounds	Organooxygen compounds	Carbohydrates and carbohydrate conjugates	*		48.1	47.2	M+FA-H	C19H28O11	-1.29902	0.392095	0.0130623	0.0375578	-0.741814	0.597987	5497.34	9193.07	4508.41	3501.54	4974.29	4818.06	6108.34	7101.22	7267.78	5699.05	6996.18	7695.18	7314.99	8125.44	4392.22	11279.5	13925.8	13815.3
4.56_347.1245m/z	347.125	4.55733	neg	Tetrahydropentoxyline	HMDB0029992	Alkaloids and derivatives	Harmala alkaloids	Unclassified	*		48.1	57	M-H2O-H	C17H22N2O7	-0.853821	0.762433	0.010167	0.0321888	0.860295	1.81541	30491.7	16796	34529.2	29102.9	31103.2	41519.2	27915.7	28473.8	27342.5	23946.9	3636.77	8092.56	22459.7	28701.2	36729.2	19100.4	6824.99	8823.32
4.57_193.0493m/z	193.049	4.56552	pos	6-hydroxy-7-methoxy-2H-chromen-2-one	HMDB0132246	Phenylpropanoids and polyketides	Coumarins and derivatives	Hydroxycoumarins	*	C18079	48.1	44.4	M+H	C10H8O4	-1.31	1.13711	0.0159148	0.0427299	-0.581818	0.668121	61992.2	92785.9	67632	62084.5	57140.7	64836.7	59904.3	70057.2	64258.7	50023.7	43430	111882	124476	82690.9	127240	110532	56377.7	85658.5
4.64_220.0732n	243.065	4.64327	pos	Isoeugenitin	HMDB0029473	Organoheterocyclic compounds	Benzopyrans	1-benzopyrans	*		48.1	46.5	M+H, M+Na	C12H12O4	-1.7484	1.38581	0.000549388	0.00488822	1.46894	2.76818	59118.4	21356.4	68964.3	64293.9	51045.5	62046.8	60010.9	74646.6	59749.6	32189.4	333.403	21385.4	53567.7	18730	44352.5	29439.6	1299.07	1743.69
4.85_386.1935n	387.201	4.85115	pos	Citroside A	HMDB0030370	Lipids and lipid-like molecules	Prenol lipids	Terpene glycosides	*		48.1	48	M+H-H2O, M+H	C19H30O8	-1.34339	2.0306	0.176035	0.253874	-0.359369	0.779505	628291	806012	622871	651152	625006	683191	628544	615509	602318	597738	321246	572581	1.06e+06	1.20838e+06	1.00472e+06	1.21048e+06	540175	530516
5.14_405.1500m/z	405.15	5.14228	pos	HDMBOA-Glc	HMDB0037265	Organic oxygen compounds	Organooxygen compounds	Carbohydrates and carbohydrate conjugates	*		48.1	46.5	M+NH4	C16H21NO10	-0.949503	3.29004	2.05234e-05	0.000431291	1.38313	2.60833	296532	113686	313886	334495	291060	343944	276912	285067	262520	264371	21443.3	74049.3	177300	201428	196960	155103	43969.9	39237.8
5.21_356.1105n	711.214	5.21135	neg	3,4,5-trihydroxy-6-{[3-(3-methoxyphenyl)propanoyl]oxy}oxane-2-carboxylic acid	HMDB0127986	Organic oxygen compounds	Organooxygen compounds	Carbohydrates and carbohydrate conjugates			48.1	60.1	M-H, 2M-H	C16H20O9	-0.77326	2.96832	0.169493	0.246271	0.399786	1.31931	1.32188e+06	1.00195e+06	1.19601e+06	1.23719e+06	1.52241e+06	1.21871e+06	1.34189e+06	1.19468e+06	1.09638e+06	1.76779e+06	310539	705459	1.81315e+06	1.59112e+06	1.46271e+06	1.19531e+06	500516	436779
7.26_328.2246n	327.217	7.26475	neg	9S,10S,11R-trihydroxy-12Z,15Z-octadecadienoic acid	LMFA02000021	Lipids and lipid-like molecules	Fatty Acyls	Octadecanoids			48.1	44.6	M-H, 2M-H	C18H32O5	-1.04943	1.93819	0.163935	0.239595	-0.163309	0.892974	1.20904e+06	1.35395e+06	1.16617e+06	1.22182e+06	1.1351e+06	1.3723e+06	1.07952e+06	1.18564e+06	1.13583e+06	1.37595e+06	1.09057e+06	1.30402e+06	1.68478e+06	1.46219e+06	1.00316e+06	1.71889e+06	1.30819e+06	1.25977e+06
10.75_476.2779m/z	476.278	10.7512	neg	LysoPE(0:0/18:2(9Z,12Z))	HMDB0011477	Lipids and lipid-like molecules	Glycerophospholipids	Glycerophosphoethanolamines			48	43.5	M-H	C23H44NO7P	-0.82255	0.98774	0.0594915	0.108041	0.451172	1.36715	102171	74732.8	73918.3	71140.4	103574	85855.3	135410	118282	124179	105009	43212.1	62271.1	115441	86455.2	77044.7	116710	44083.8	52644.3
11.27_322.2139n	323.221	11.2671	pos	Rapanone	68305	Unclassified	Unclassified	Unclassified			48	45.4	M+H, M+K, M+Na	C19H30O4	-1.64381	3.59707	0.0273071	0.0610787	-1.00021	0.499927	319857	639808	404829	448324	278770	358704	353256	316021	248569	150383	1.14526e+06	745488	239107	427240	913425	145294	932729	569920
11.29_522.3551m/z	522.355	11.2874	pos	PC(18:1(11Z)/0:0)	LMGP01050138	Lipids and lipid-like molecules	Glycerophospholipids	Glycerophosphocholines	**	C04230	48	44.5	M+H	C26H52NO7P	-0.607804	1.5999	0.00313149	0.0159285	0.355234	1.27919	251595	196682	201804	279495	232860	205355	296355	262858	269266	264764	211745	180654	221558	171523	207464	203057	227033	150425
12.41_515.3374m/z	515.337	12.4088	neg	28-Hydroxymangiferonic acid	HMDB0040415	Lipids and lipid-like molecules	Steroids and steroid derivatives	Cycloartanols and derivatives	*		48	44.6	M+FA-H	C30H46O4	-0.922035	0.692035	0.00577569	0.0231645	-0.400387	0.757655	32149.2	42432.5	27062.7	37058.9	19378.6	32029.7	31367.9	42147.5	36756.1	31392.5	31299.7	41141.1	47729.1	49953.7	44018.9	40910.2	40092.3	44315.3
14.68_447.2500m/z	447.25	14.6824	pos	3alpha,7beta,21chi-Trihydroxy-5beta-cholan-24-oic Acid	LMST04010248	Unclassified	Unclassified	Unclassified			48	46.3	M+K	C24H40O5	-1.91052	1.61994	0.327027	0.418449	0.192345	1.14262	1.12894e+06	988024	934060	1.09967e+06	1.15078e+06	1.41008e+06	1.24003e+06	991618	1.11794e+06	1.0873e+06	1.09028e+06	719345	1.41523e+06	1.13097e+06	781793	1.54477e+06	566247	655550
3.87_300.1206n	318.154	3.86703	pos	4-Methoxybenzyl glucoside	HMDB0041405	Organic oxygen compounds	Organooxygen compounds	Carbohydrates and carbohydrate conjugates	*		48	45.2	M+NH4, M+K, M+Na	C14H20O7	-1.05742	2.42417	8.95464e-05	0.00127897	-2.2557	0.209395	27264.4	130205	20315.5	20223.8	22490.4	25595.4	28237.4	38230.8	38206.3	24815.4	208429	115724	74363.3	104910	61423.9	118087	179261	179445
5.00_844.2996n	825.282	5.00183	neg	(+)-Pinoresinol 4-O-[beta-D-Glucopyranosyl-(1->2)-[beta-D-glucopyranosyl-(1->6)]-beta-D-glucopyranoside]	HMDB0040669	Organic oxygen compounds	Organooxygen compounds	Carbohydrates and carbohydrate conjugates	*		48	43.3	M-H2O-H, M-H	C38H52O21	-0.632687	0.3901	0.574341	0.653568	0.179652	1.13261	118867	104950	68388.1	57309.2	104933	85904.5	165128	165808	165955	137514	170014	134201	44848.6	69546.5	47938.4	78415.6	166924	127712
5.01_482.2591m/z	482.259	5.006	pos	Linalool 3,7-oxide beta-primeveroside	HMDB0036571	Organic oxygen compounds	Organooxygen compounds	Carbohydrates and carbohydrate conjugates	*		48	47.2	M+NH4	C21H36O11	-0.972055	0.526787	0.547385	0.630153	0.117833	1.0851	255910	235839	260395	220758	260653	209580	268311	262726	270403	294456	97831.2	163163	275332	321474	256086	369605	210105	193119
5.87_257.1392m/z	257.139	5.8681	neg	(+)-7-epi--9,10-dihydrojasmonic acid	LMFA02020005	Lipids and lipid-like molecules	Fatty Acyls	Octadecanoids			48	43	M+FA-H	C12H20O3	-1.21881	0.523515	0.0783695	0.133121	-0.30291	0.810616	35288.2	43532.5	35941.7	31787.6	32195.4	33386.9	33128	42649.6	44707.8	28508.5	51521.8	55938.2	34780.7	31414.5	38241.2	30379.8	50257.4	55726.7
7.94_265.1443m/z	265.144	7.94048	neg	Ipomeamaronol	LMFA05000668	Lipids and lipid-like molecules	Fatty Acyls	Fatty alcohols	*		48	44.9	M-H	C15H22O4	-0.917928	0.577141	3.68608e-05	0.000662843	-0.540586	0.687492	12022.8	17487.9	11103.8	11632.4	9652.23	12647.1	10214.6	13659.6	14755.2	12517.6	15119.3	17239	19372.1	17276.3	14634.9	19600	19680.7	16981.3
9.42_356.2788m/z	356.279	9.41625	pos	11-deoxy-PGF2beta	LMFA03010164	Lipids and lipid-like molecules	Fatty Acyls	Eicosanoids			48	46.6	M+NH4	C20H34O4	-2.15236	2.20018	0.0295899	0.0646703	-0.216529	0.860634	786185	913496	748486	766455	689977	785826	776246	750750	833788	937955	896493	961269	877275	820691	683991	921824	1.05397e+06	1.09246e+06
0.71_134.0810m/z	134.081	0.711617	pos	L-2-Amino-5-hydroxypentanoic acid	HMDB0031658	Organic acids and derivatives	Carboxylic acids and derivatives	Amino acids, peptides, and analogues	*		47.9	44.2	M+H	C5H11NO3	-1.34761	1.79288	0.0402412	0.0809443	-1.18819	0.438852	69054.6	157353	66335.5	39436.2	85518.9	60826.2	78788.5	77223	87090.8	57217.4	233258	346736	39483.4	35000.8	170739	56057.3	170318	207229
0.77_383.0465m/z	383.046	0.773117	neg	D-Glucaro-1,4-lactone	HMDB0041862	Organoheterocyclic compounds	Lactones	Gamma butyrolactones			47.9	44.6	2M-H	C6H8O7	-0.670097	0.0951394	0.915119	0.93742	0.0929925	1.06658	151407	141956	67626	77969.3	108069	136048	107034	263184	259021	192306	2.49373e-05	14462.7	271986	162157	21639.2	665400	2.49373e-05	2.49373e-05
10.69_335.2189m/z	335.219	10.6866	pos	Dihydroxychaulmoogric acid	LMFA01140029	Lipids and lipid-like molecules	Fatty Acyls	Fatty Acids and Conjugates			47.9	46.7	M+Na	C18H32O4	-1.36114	1.06227	0.0115493	0.03476	-0.74203	0.597898	41324.5	69116.3	35082.9	32007.6	40262.5	37393.1	37892.6	35316.7	38306.5	74333.7	81813.3	89160.9	76430.4	58125.6	18239.2	81075.7	61343.6	86741.4
14.07_662.4972m/z	662.497	14.0705	pos	DG(9D3/9D3/0:0)	HMDB0116428	Lipids and lipid-like molecules	Fatty Acyls	Fatty acids and conjugates			47.9	47.6	M+NH4	C39H64O7	-2.7802	5.1146	0.0328509	0.0695899	-0.986986	0.504531	682073	1.3519e+06	878266	1.02978e+06	715279	634840	736315	623808	534564	303736	2.21211e+06	1.49385e+06	475766	731100	1.59421e+06	318330	2.37026e+06	1.61955e+06
3.76_330.0949n	329.088	3.75723	neg	3'-Glucosyl-2',4',6'-trihydroxyacetophenone	HMDB0040621	Organic oxygen compounds	Organooxygen compounds	Carbohydrates and carbohydrate conjugates	*		47.9	43.2	M-H, M+FA-H	C14H18O9	-0.548055	0.609622	0.0395248	0.079854	-0.259982	0.835099	56521	67681.8	56600.7	54611.7	59452.4	57575.9	60496.9	54817.2	52535	56077.8	52648.1	62759.1	69057.9	64870	54302.4	66782.5	74807.7	96226.5
4.47_175.0601m/z	175.06	4.47442	neg	2-Isopropylmalic acid	HMDB0000402	Lipids and lipid-like molecules	Fatty Acyls	Fatty acids and conjugates	***	C02504	47.9	47.5	M-H	C7H12O5	-6.24673	0.207545	0.588747	0.666799	0.143206	1.10436	51617.6	46740	48313.1	41946.3	46902.8	49331.1	60220.8	60792.4	62810.3	42623.9	83479.1	72239.4	29390.3	33705.2	67570.4	33091.9	26274.4	28169.2
4.76_520.2514n	538.285	4.76453	pos	3b,6a-Dihydroxy-alpha-ionol 9-[apiosyl-(1->6)-glucoside]	HMDB0041577	Lipids and lipid-like molecules	Fatty Acyls	Fatty acyl glycosides	*		47.9	44.5	M+NH4, M+K, M+Na, M+H-H2O, M+H	C24H40O12	-1.11569	4.22764	0.00190924	0.0115929	0.571761	1.48634	1.0702e+06	720022	864823	793460	1.0922e+06	976974	1.31243e+06	1.10453e+06	1.17812e+06	1.23902e+06	483487	827958	564947	627162	572563	761690	1.01022e+06	912153
4.92_613.1770m/z	613.177	4.9166	neg	3,4,5-trihydroxy-2-[hydroxy(3,4,5-trihydroxyoxan-2-yl)methyl]-6-[(2E)-3-(4-hydroxyphenyl)prop-2-enoyl]-4-[3,4,5-trihydroxy-6-(hydroxymethyl)oxan-2-yl]cyclohex-2-en-1-one	HMDB0128221	Phenylpropanoids and polyketides	Cinnamic acids and derivatives	Hydroxycinnamic acids and derivatives	*		47.9	46.5	M-H	C27H34O16	-0.703899	0.723271	0.00358694	0.0172981	0.75163	1.68369	26236.6	15582.8	25091.1	35686.4	27985.4	18984.6	26323.2	21052.3	22073.8	32696.1	8717.44	13971	28395.7	17837.6	17054.1	18192.3	8841.34	11652.7
5.43_163.0387m/z	163.039	5.42617	pos	3 Hydroxycoumarin	6512	Phenylpropanoids and polyketides	Coumarins and derivatives	Hydroxycoumarins	*		47.9	45.3	M+H	C9H6O3	-1.65237	0.922993	0.0524308	0.0982554	0.694004	1.61777	65811	40680.1	93534.9	87502.3	66507	51415.4	69469.3	65503.8	51635.1	40920	22815.1	46631.9	34922.2	49516.1	104143	30820	17469.2	19123.4
5.78_417.2492m/z	417.249	5.78308	neg	(R)-1-O-[b-D-Apiofuranosyl-(1->2)-b-D-glucopyranoside]-1,3-octanediol	HMDB0032798	Lipids and lipid-like molecules	Fatty Acyls	Fatty alcohols	*		47.9	43.7	M-H2O-H	C21H40O9	-0.433645	1.97751	6.3893e-12	4.95245e-09	3.38804	10.4689	64298.6	6141.86	67737.2	75406.6	59361.8	69556.8	58075	67545.8	60538.8	56167	1156.19	4443.38	7571.21	11340.8	9601.38	10729.4	2236.24	2056.3
6.08_199.0967m/z	199.097	6.08022	neg	(±)-Camphoric acid	HMDB0034491	Organic acids and derivatives	Carboxylic acids and derivatives	Dicarboxylic acids and derivatives	*		47.9	47.8	M-H	C10H16O4	-4.16811	0.469017	0.0282621	0.0626173	-0.518604	0.698047	12733.1	18241	11110.8	12750.1	10559.9	10753.3	14159.1	16422.7	16668.4	9440.24	25838.6	26811.1	12613.8	11844.7	20802.3	14110.3	16841.4	17065.8
9.86_328.2477m/z	328.248	9.85967	pos	ent-16-L1-PhytoP	LMFA02030028	Lipids and lipid-like molecules	Fatty Acyls	Octadecanoids			47.9	45.1	M+NH4	C18H30O4	-1.84556	0.154234	0.928176	0.946779	-0.0142139	0.990196	896102	904975	752308	791457	775259	980533	693278	1.04568e+06	1.08322e+06	1.04708e+06	650489	950151	1.30466e+06	1.03297e+06	586250	949333	858269	907673
10.42_520.2664m/z	520.266	10.4171	pos	1-(2-methoxy-13-methyl-6Z-tetradecenyl)-sn-glycero-3-phosphoserine	LMGP03060006	Lipids and lipid-like molecules	Glycerophospholipids	Glycerophosphoserines			47.8	45.4	M+Na	C22H44NO9P	3.57	0.0589614	0.994201	0.995972	-0.00452943	0.996865	74723.5	74958.5	108350	121000	55970.7	99632.5	82004.4	63701.7	48814.6	18313.7	52104	48310.7	33580.1	74298.1	276338	17882.8	53461.9	43692.5
3.74_368.0969m/z	368.097	3.74105	pos	Zeanoside C	HMDB0038960	Organoheterocyclic compounds	Benzoxazines	Unclassified	*		47.8	46.6	M+H-H2O	C16H19NO10	-1.75412	0.846009	0.0057992	0.0232072	0.627989	1.54541	45802.3	29637.7	50143.1	56606.9	43361.4	53437.2	40526.7	38184	41902.6	42256.5	15442	20023.7	42958.4	40060.8	43823.2	37040	20141.3	17611.9
4.16_190.0839n	173.081	4.1647	pos	6-(2-Hydroxyethoxy)-6-oxohexanoic acid	HMDB0061681	Lipids and lipid-like molecules	Fatty Acyls	Fatty acids and conjugates			47.8	49.2	M+H-H2O, M+H	C8H14O5	-1.0908	0.518496	0.0322728	0.0686576	-1.6484	0.318993	3334.36	10452.8	2536.5	1832.9	3885.7	2951.74	3532.11	4369.95	3604.33	3961.66	22274.1	23196.3	3663.71	2929.59	4868.49	3038.02	12974.7	10677.2
5.03_164.0471n	147.044	5.02585	pos	m-Coumaric acid	HMDB0001713	Phenylpropanoids and polyketides	Cinnamic acids and derivatives	Hydroxycinnamic acids and derivatives	***	C12621	47.8	44.6	M+H-H2O, M+H	C9H8O3	-1.58082	1.10271	0.0374784	0.0767973	-3.0473	0.120969	4391.44	36302.3	4608.63	5269.76	4632.33	3897.44	4287.53	3707.5	3947.63	4780.7	95480	21602.6	4619.46	5861.79	10407.1	5097.77	92497.3	54852.6
5.20_504.3161m/z	504.316	5.19537	pos	Pederin	71091	Unclassified	Unclassified	Unclassified			47.8	44.8	M+H	C25H45NO9	-1.21173	5.19836	0.000818097	0.00649417	-2.43956	0.18434	118715	643997	100827	107988	122904	71563.5	134951	127912	134562	149008	366651	386179	493601	578270	321473	1.34085e+06	725714	939234
5.55_415.1971m/z	415.197	5.54918	neg	Ethyl 7-epi-12-hydroxyjasmonate glucoside	HMDB0036340	Lipids and lipid-like molecules	Fatty Acyls	Fatty acyl glycosides	*		47.8	44.6	M-H	C20H32O9	-0.498447	1.41974	0.0916022	0.150356	-0.841052	0.558236	85014	152290	97433.3	110112	77525.7	119295	68274.1	79004.3	71202.8	57264.1	35115.4	87033.1	223150	257652	249305	257896	55085.7	53085
5.56_137.0959m/z	137.096	5.55682	pos	p-Isopropylphenol	87686	Benzenoids	Benzene and substituted derivatives	Cumenes	*		47.8	43.3	M+H	C9H12O	-1.39821	1.10522	0.000383626	0.00374031	-0.568495	0.67432	45546.1	67543.8	56222.1	54539.3	45440.3	61334.7	34747.8	38422.9	39576.5	34085.6	75139.7	62651.6	69082.7	77240.8	75125.2	66883.6	60832.5	53394.2
9.38_422.2662n	405.263	9.3766	pos	3alpha,7beta,12alpha-Trihydroxy-6-oxo-5alpha-cholan-24-oic Acid	LMST04010262	Unclassified	Unclassified	Unclassified			47.8	47.2	M+H-H2O, M+Na	C24H38O6	-1.54332	0.111861	0.808636	0.854917	0.0445315	1.03135	115555	112043	99500.4	99297.7	95653.4	120796	135391	158853	156456	58495	79584.1	107667	106597	113654	142085	126825	88014.6	131917
11.72_278.2475m/z	278.247	11.724	pos	6-[1]-ladderane hexanol	LMFA01140088	Lipids and lipid-like molecules	Fatty Acyls	Fatty Acids and Conjugates			47.7	43.6	M+NH4	C18H28O	-1.48395	1.43407	0.0176504	0.0455395	-0.497639	0.708265	119109	168170	111125	65061.7	109552	154144	98805.9	199382	108437	106362	197047	195632	133230	150091	160351	141433	146281	221292
11.90_365.2694m/z	365.269	11.8995	neg	3a,20b-Pregnanediol	HMDB0002156	Lipids and lipid-like molecules	Steroids and steroid derivatives	Pregnane steroids			47.7	45.5	M+FA-H	C21H36O2	-0.949973	0.0186956	0.896219	0.923343	0.0361402	1.02537	9115.4	8889.89	7877.62	6633.27	6164.76	9475.07	6516.68	10207.4	11740.6	14307.7	5136.51	9858.6	13002.1	10062	2975.3	14552.2	8084.93	7447.38
12.59_562.4092m/z	562.409	12.5887	pos	Ganoderic acid Mj	HMDB0035354	Lipids and lipid-like molecules	Prenol lipids	Triterpenoids	*		47.7	43.2	M+NH4	C33H52O6	-1.88658	1.52474	0.0775438	0.131949	0.268179	1.20429	429629	356750	367693	455662	426526	401309	396857	446019	460875	482093	234218	260915	534590	389654	310679	453561	301724	368659
13.28_608.2621n	609.269	13.2767	pos	Harderoporphyrin	5652	Organoheterocyclic compounds	Tetrapyrroles and derivatives	Porphyrins			47.7	45.1	M+H, M+Na	C35H36N4O6	-2.24415	4.42585	0.0237116	0.0554233	-3.22478	0.106966	58797.3	549682	60944.4	31282.6	64851	48748.9	39562.4	63604.2	80193.5	81191.8	1.68839e+06	606424	161855	129979	103633	154160	846220	706796
4.24_360.1420n	405.14	4.24442	neg	1-(3,4-Dimethoxyphenyl)-1,2-ethanediol 1-O-b-D-glucoside	HMDB0034626	Organic oxygen compounds	Organooxygen compounds	Carbohydrates and carbohydrate conjugates	*		47.7	45.3	M-H, M+FA-H	C16H24O9	-0.185858	0.0894406	0.744641	0.8016	0.107796	1.07758	14812.6	13746.1	16084.3	17443.8	12452.4	14315.5	14579.3	15231.8	15074.6	13318.9	2763.3	7016.36	21665.9	24133.3	15186.9	25177.6	6716.03	7309.62
4.38_374.0844n	375.092	4.38383	pos	3,4,5-trihydroxy-6-{[3-(3,4,5-trihydroxyphenyl)propanoyl]oxy}oxane-2-carboxylic acid	HMDB0128013	Organic oxygen compounds	Organooxygen compounds	Carbohydrates and carbohydrate conjugates			47.7	43.2	M+H, M+Na, M+K	C15H18O11	-1.29549	1.26043	0.0357069	0.0740788	0.272692	1.20806	237255	196393	226238	256629	229403	219185	255911	224088	231664	254922	110830	159541	236802	254879	191743	225444	217958	173950
4.64_332.2790m/z	332.279	4.64327	pos	10-Hydroxy-9-ketooctadecanoic acid	LMFA01050538	Lipids and lipid-like molecules	Fatty Acyls	Fatty Acids and Conjugates			47.7	45	M+NH4	C18H34O4	-1.58312	1.52752	0.0574979	0.105303	-1.30989	0.403352	48116.4	119291	63845.7	66696.9	42160.6	67087.6	34084.2	38826.1	36521.6	35708.9	13374.2	54524.7	231631	220645	191780	186251	27640.7	28484.7
5.14_506.2956m/z	506.296	5.14228	pos	alpha-Ionol O-[arabinosyl-(1->6)-glucoside]	HMDB0038732	Lipids and lipid-like molecules	Fatty Acyls	Fatty acyl glycosides	*		47.7	46.8	M+NH4	C24H40O10	-0.774121	3.15872	1.06244e-06	4.60458e-05	1.72542	3.30676	230733	69776	257267	296977	238931	307617	215235	167777	170081	191974	75190.8	61319.5	64347.2	76037.1	82356.7	90521.5	56094.1	52340.8
5.60_418.1622n	401.159	5.5951	pos	3,4,5-trihydroxy-6-[1-(4-methoxyphenyl)-3-phenylpropoxy]oxane-2-carboxylic acid	HMDB0135640	Lipids and lipid-like molecules	Fatty Acyls	Fatty acyl glycosides			47.7	43.9	M+H-H2O, M+H	C22H26O8	-1.29444	4.08505	0.000108778	0.00147822	1.30672	2.47378	485810	196384	493662	505287	489694	594000	535013	419988	402085	446753	28613.9	96649.7	289594	388442	288537	327667	74613.1	76954.4
7.09_448.3052m/z	448.305	7.08555	pos	17-phenyl-trinor-PGF2alpha isopropyl ester	LMFA03010124	Lipids and lipid-like molecules	Fatty Acyls	Eicosanoids			47.7	42.9	M+NH4	C26H38O5	-1.29771	1.31433	0.00449856	0.0199077	-0.725941	0.604602	54944	90876.3	47954.3	38010.7	56305.8	55754.4	58503.3	68276.9	77974.3	36772.3	132080	116273	75165.3	53197.7	95466.9	63068.2	89154.9	102604
11.51_620.4271n	638.461	11.5133	pos	(3b,7b,22x)-Cucurbita-5,24-diene-3,7,23-triol 7-glucoside	HMDB0037034	Lipids and lipid-like molecules	Steroids and steroid derivatives	Cucurbitacins	*		47.6	50.6	M+NH4, M+Na	C36H60O8	-2.78268	6.36435	0.000375563	0.00366701	-0.943341	0.520027	799715	1.53783e+06	843612	1.01447e+06	714694	891977	590644	677855	713870	950596	1.95672e+06	1.57035e+06	1.29789e+06	1.24441e+06	768017	1.56074e+06	1.98464e+06	1.91989e+06
13.67_335.2575m/z	335.257	13.6742	pos	21-hydroxyallopregnanolone	LMST02030132	Lipids and lipid-like molecules	Sterol Lipids	Steroids			47.6	44.3	M+H	C21H34O3	-1.85243	1.66161	0.252255	0.340571	0.299568	1.23078	682732	554716	887288	768003	703685	807343	778050	552112	511059	454312	310265	430177	628096	686481	1.10274e+06	457836	306962	515171
2.72_154.0496m/z	154.05	2.71738	pos	1-Carbapen-2-em-3-carboxylic acid	66482	Unclassified	Unclassified	Unclassified			47.6	45.4	M+H	C7H7NO3	-1.71444	0.185558	0.418756	0.509182	-0.150705	0.90081	18529.5	20569.8	15723.7	21291.5	15652.2	15468.3	18193.7	19470.8	19338.7	23096.8	13822.9	21146.7	16861.8	18451.9	19931.6	15977	33990.5	24375.7
3.86_345.1189m/z	345.119	3.8631	neg	2-(3-Hydroxyphenyl)ethanol 1'-glucoside	HMDB0038332	Organic oxygen compounds	Organooxygen compounds	Carbohydrates and carbohydrate conjugates	*		47.6	41.7	M+FA-H	C14H20O7	-0.760902	1.20785	1.15621e-06	4.86453e-05	-1.54795	0.341996	12082.4	35328.9	11650.1	12091.6	10334.1	10902.9	11935.4	13422.8	14574.3	11747.7	41549.9	32152.1	29486.8	32218.4	21413.2	37535.9	43781.1	44494.1
0.85_159.1257n	142.122	0.847833	pos	DL-2-Aminooctanoic acid	HMDB0000991	Organic acids and derivatives	Carboxylic acids and derivatives	Amino acids, peptides, and analogues			47.5	41.2	M+H-H2O, M+H	C8H17NO2	-1.13855	1.8042	0.00497005	0.0211412	0.747197	1.67853	178948	106610	162213	128123	197025	196096	131854	197638	212569	206062	78352.4	67123	71174.5	79395.6	59448.7	160007	142301	195076
12.20_583.3978m/z	583.398	12.1995	pos	OH-Diaponeurosporene glucoside ester	LMPR01070224	Lipids and lipid-like molecules	Prenol lipids	Isoprenoids			47.5	53.1	M+H	C36H54O6	-2.52742	2.88798	3.86765e-05	0.000686737	-0.649256	0.637609	241358	378536	245622	279040	204416	282374	177545	225046	247408	269414	362761	335806	385049	360500	288235	444841	450163	400935
15.03_483.2730m/z	483.273	15.0252	neg	LysoPA(0:0/18:0)	HMDB0007850	Lipids and lipid-like molecules	Glycerophospholipids	Glycerophosphates			47.5	47.7	M+FA-H	C21H43O7P	0.409858	2.41367	0.0273543	0.061164	-1.56423	0.338158	72105	213229	103684	127646	49710.9	81835.3	62036.9	67287.2	62493.6	22145.6	285095	184363	59643.9	86349.4	523496	42753.5	280569	243561
15.08_140.1180m/z	140.118	15.0786	pos	2-Ethyl-6-methylpyrazine	HMDB0041569	Organoheterocyclic compounds	Diazines	Pyrazines	*		47.5	40.7	M+NH4	C7H10N2	-1.87168	2.4198	0.0148506	0.04078	-0.310574	0.806321	599962	744074	553837	511427	599971	558915	653320	606007	661652	654569	909778	765286	615478	611401	610315	665728	852402	922203
2.15_252.1226m/z	252.123	2.14847	pos	Coixinden B	HMDB0040906	Benzenoids	Indenes and isoindenes	Unclassified	*	C17917	47.5	49.5	M+NH4	C13H14O4	-1.76508	0.890882	0.0695012	0.121522	-3.37057	0.0966846	2604	26932.9	1486.87	1276.35	3394.02	1254.89	2899.54	2900.56	2433.74	5186.03	103785	44549.7	1438.04	3221.2	3173.7	3313.14	25413.4	30568.8
2.68_246.1696m/z	246.17	2.67695	pos	2Z-Dodecenedioic acid	LMFA01170033	Lipids and lipid-like molecules	Fatty Acyls	Fatty Acids and Conjugates			47.5	45.4	M+NH4	C12H20O4	-1.51488	1.19833	5.19266e-06	0.000149283	-1.54426	0.34287	12133	35386.5	13553.2	13109.6	10324.5	11907.7	9895.67	12710	14426.2	11137.1	23822.6	27126.8	35302.1	34848	26935	41958.1	49173	43926.6
4.28_508.3112m/z	508.311	4.28288	pos	12-Hydroxy-13-O-D-glucuronoside-octadec-9Z-enoate	HMDB0060118	Lipids and lipid-like molecules	Saccharolipids	Unclassified			47.5	42.5	M+NH4	C24H42O10	-0.833624	0.171597	0.883775	0.913604	0.0522061	1.03685	455678	439483	484618	593797	424001	368394	416733	433268	426646	497965	485519	436469	180981	219727	186588	230595	921918	854069
4.96_367.1031m/z	367.103	4.95925	neg	3-O-Feruloylquinic acid	HMDB0030669	Organic oxygen compounds	Organooxygen compounds	Alcohols and polyols	*	C02572	47.5	41.7	M-H	C17H20O9	-0.86412	0.469228	0.0614873	0.110657	-0.5161	0.69926	15281.5	21853.8	11541.2	14982.5	12184.1	11264	20759.9	20446.1	15639.9	15434.1	31362	26958.5	15652.7	13509.7	12249.1	15474.3	31322	28302
8.72_341.2329m/z	341.233	8.7225	neg	7-Methoxy-9-methyl-4E,8E-hexadecadienoic acid	LMFA01080011	Lipids and lipid-like molecules	Fatty Acyls	Fatty Acids and Conjugates			47.5	42.5	M+FA-H	C18H32O3	-1.36802	1.19495	0.0196936	0.0489726	-1.22938	0.426502	25248.5	59199	31822	33641.3	21545.1	28741.4	20942.8	22168.9	21437.5	21688.9	61759.8	50281.2	25935.3	30310.5	56730.7	24727	124937	98910.1
14.76_641.4756m/z	641.476	14.7619	pos	DG(11M3/9D3/0:0)	HMDB0116393	Lipids and lipid-like molecules	Fatty Acyls	Fatty acids and conjugates			47.4	51.5	M+H-H2O	C40H66O7	-2.91274	0.528196	0.574651	0.65377	-0.161894	0.893851	242688	271508	160180	137240	188465	236268	174051	277276	340083	427939	193496	318560	405331	354064	102021	339198	244066	215329
2.27_376.1364n	394.17	2.26575	pos	(1x,2x)-Guaiacylglycerol 2-glucoside	HMDB0033301	Organic oxygen compounds	Organooxygen compounds	Carbohydrates and carbohydrate conjugates			47.4	42.4	M+NH4, M+K, M+Na	C16H24O10	-1.42181	1.73855	0.031836	0.067994	0.588628	1.50382	226120	150364	220271	234659	222659	249962	268113	188671	198689	225935	45094.5	72705.5	222871	263474	159055	251814	88966	98931.3
3.80_244.1540m/z	244.154	3.80433	pos	12-hydroxyjasmonic acid	LMFA02020011	Lipids and lipid-like molecules	Fatty Acyls	Octadecanoids			47.4	44.3	M+NH4	C12H18O4	-1.35614	0.931607	4.183e-06	0.000127137	-1.23383	0.425188	10513.3	24726.3	10849.8	10843.7	11112.5	9356.72	9149.38	9901.45	10889.2	12003.7	23238.9	25642.8	16850.7	24205.4	19204.9	34868.7	26597.5	27201.2
4.22_151.0388m/z	151.039	4.22307	neg	3-Hydroxyphenylacetic acid	HMDB0000440	Benzenoids	Phenols	1-hydroxy-4-unsubstituted benzenoids	***	C05593	47.4	52.4	M-H	C8H8O3	-8.05589	0.22932	0.000534308	0.00478149	-0.983069	0.505903	1056.73	2088.8	1029.14	1014.4	1112.45	984.323	1091.94	1089.12	1046.29	1086.19	1948.5	1918.24	1771.66	2816.24	1538.9	3372.99	1693.59	1650.31
5.60_372.2143n	373.222	5.5951	pos	Blumenol C glucoside	HMDB0040668	Lipids and lipid-like molecules	Fatty Acyls	Fatty acyl glycosides	*		47.4	44.3	M+H, M+Na, M+K	C19H32O7	-1.41664	1.88925	0.00760633	0.0270469	-1.19586	0.436527	64290.7	147278	77082.5	73629.3	67226.9	74097.1	53765.7	60668.8	50352	57503.4	82782.5	91863.6	164463	241524	204049	242541	72198.2	78799.2
6.54_180.0784n	181.086	6.53983	pos	3-Methoxybenzenepropanoic acid	62469	Phenylpropanoids and polyketides	Phenylpropanoic acids	Unclassified	*		47.4	41.9	M+H-H2O, M+H	C10H12O3	-1.35661	0.229197	0.600285	0.676786	-0.247527	0.842339	30542.1	36258.7	29404.6	18182.9	32336.1	39812.8	34943	34761	28703.1	26193.4	5416.89	32173.4	83731.8	53253.6	46108	59086.3	4930.13	5369.48
6.98_492.1263n	510.16	6.98088	pos	Betuletol 3-galactoside	LMPK12112815	Lipids and lipid-like molecules	Polyketides	Flavonoids			47.4	43.6	M+NH4, M+Na, M+K, M+H	C23H24O12	-1.04255	0.99458	0.112908	0.177105	0.368329	1.29086	144983	112315	122916	139443	164604	94358.6	148453	136400	138919	214768	142956	152632	121601	76676.2	57399.4	57869.5	159467	129919
7.22_239.1284m/z	239.128	7.22242	neg	1-(4-methoxyphenyl)pentan-3-ol	HMDB0132986	Benzenoids	Phenol ethers	Anisoles			47.4	43.5	M+FA-H	C12H18O2	-2.39861	0.399121	0.127482	0.194987	-0.341913	0.788995	18771	23791.1	20903	19950.1	16305	18609.7	16082.5	23113.8	22679.7	12524.4	29186.9	31868.7	15963.5	14682.7	28450.5	12534.2	30762.3	26879.5
7.70_532.3028m/z	532.303	7.70463	pos	PS(P-18:0/0:0)	LMGP03070002	Lipids and lipid-like molecules	Glycerophospholipids	Glycerophosphoserines			47.4	44	M+Na	C24H48NO8P	3.6388	0.415948	0.49896	0.585442	-1.61656	0.326112	5436.42	16670.4	9065.01	11687.8	2003.1	5031.88	7496.91	4493.39	3320.76	392.498	1114.98	782.611	443.595	1453.09	129569	2.49373e-05	2.49373e-05	2.49373e-05
9.02_224.1409n	207.138	9.02283	pos	11-hydroxy-4-methyl-2E,4E,6E-dodecatrienoic acid	LMFA01020413	Lipids and lipid-like molecules	Fatty Acyls	Fatty Acids and Conjugates			47.4	41.2	M+H-H2O, M+H	C13H20O3	-1.47755	0.478057	0.754558	0.809638	-0.0469076	0.968009	680604	703097	651254	726105	521210	658615	773157	841935	795108	477451	633481	699455	649307	661614	1.06887e+06	594678	689848	627526
1.17_202.1435m/z	202.143	1.16502	pos	(4S,8R)-8,9-Dihydroxy-p-menth-1(6)-en-2-one	HMDB0039052	Lipids and lipid-like molecules	Prenol lipids	Monoterpenoids	*		47.3	40.7	M+NH4	C10H16O3	-1.48336	1.44653	0.0486185	0.092741	0.474968	1.38989	234422	168662	262020	277990	178410	224793	175818	244769	284570	227003	113228	160825	107894	153289	117016	127445	312230	257371
11.07_370.2945m/z	370.295	11.0654	pos	Persediene	LMFA05000716	Lipids and lipid-like molecules	Fatty Acyls	Fatty alcohols			47.3	42.4	M+NH4	C21H36O4	-1.8358	4.42932	0.0081312	0.0280933	-0.989923	0.503504	431969	857926	544280	558270	393213	460069	445301	438416	348150	268057	1.19139e+06	880449	440885	578757	1.09863e+06	285952	1.31856e+06	1.06879e+06
13.48_228.1955m/z	228.195	13.4847	pos	10-tridecynoic acid	LMFA01030603	Lipids and lipid-like molecules	Fatty Acyls	Fatty Acids and Conjugates			47.3	42.5	M+NH4	C13H22O2	-1.58464	0.762165	0.0130659	0.0375578	-0.451618	0.731222	37682.2	51533.2	37532	32340.4	37027.6	35367.9	37631.9	40237.5	38272.8	43047.3	73375.8	55790.3	38724.7	39865.7	39560.8	41958.5	57515	65474.5
14.93_444.3600n	445.367	14.9296	pos	4alpha-carboxy-4beta-methyl-5alpha-cholesta-8-en-3beta-ol	LMST01010227	Lipids and lipid-like molecules	Prenol lipids	Triterpenoids			47.3	59.6	M+H-H2O, M+H	C29H48O3	-0.839313	0.0700141	0.93917	0.955527	0.0276425	1.01935	83489.4	81905	75422.6	84626.7	79880.8	90707.1	83469.2	85348.9	81681.7	86778.1	28639.3	40734.7	121683	148472	105064	158244	29717.8	22684.6
4.01_499.1455m/z	499.146	4.01187	neg	4,5-dihydroxy-6-(hydroxymethyl)-2-[(3,4,5,6-tetrahydroxyoxan-2-yl)methoxy]oxan-3-yl 3-(4-hydroxy-3-methoxyphenyl)prop-2-enoate	HMDB0133304	Phenylpropanoids and polyketides	Cinnamic acids and derivatives	Hydroxycinnamic acids and derivatives	*		47.3	43.2	M-H2O-H	C22H30O14	-0.39207	0.258012	0.284617	0.374498	0.21958	1.16439	26204.2	22504.6	26901.4	29413.9	25965.5	21007	27038.4	26998.8	26563.4	25745.5	16439.4	19683.5	21832.1	20815.3	44224.6	22735.7	18275.8	16030.3
4.09_163.0387m/z	163.039	4.08947	pos	UMBELLIFERONE	44642	Phenylpropanoids and polyketides	Coumarins and derivatives	Hydroxycoumarins	**	C09315	47.3	41.5	M+H	C9H6O3	-1.82216	0.517323	0.000239524	0.00263365	0.323601	1.25145	23742	18971.6	21646.6	24333.7	24041.3	19558.8	25562.4	23458.5	24875.1	26459.2	17185.2	18664.1	20351.9	19144.9	21248.1	18737.9	20137.9	16302.3
4.71_204.0990n	407.192	4.70618	neg	2-hydroxy-7-methyl-Octanedioic acid	LMFA01170136	Lipids and lipid-like molecules	Fatty Acyls	Fatty Acids and Conjugates			47.3	44	M-H, 2M-H	C9H16O5	-3.94945	0.227561	0.090758	0.149285	-0.208206	0.865613	11414.2	13186.2	11462.2	12430.3	11209.4	10920.7	11872.3	12052.8	11349.4	10016.1	10270.6	14161.3	17105.1	15103.4	13623.6	14816.6	10578.1	9830.92
4.75_315.1084m/z	315.108	4.74873	neg	Vanilloloside	HMDB0032013	Organic oxygen compounds	Organooxygen compounds	Carbohydrates and carbohydrate conjugates	*		47.3	40.5	M-H	C14H20O8	-0.496486	0.0173646	0.913011	0.93562	-0.0159965	0.988973	48266.2	48804.3	46381.8	49508.9	54646.9	39408.9	47367	45189.2	45456.7	58169.8	33971.3	46104.7	65131	51558.8	47614.1	68075.6	40286.2	37692.7
4.92_539.2136m/z	539.214	4.9166	neg	Gibberellin A20 13-glucoside	HMDB0033412	Lipids and lipid-like molecules	Prenol lipids	Terpene glycosides	*		47.3	48.3	M+FA-H	C25H34O10	0.397906	0.509229	0.0684027	0.12008	-0.512987	0.70077	20961.2	29911.6	19197.3	12298.6	24348.9	21450.6	23841.4	24989.3	22135.5	19427.6	30412.3	17725.7	19975.6	34268.8	25877.6	22552.2	32298.8	56182
5.29_215.0918m/z	215.092	5.29478	neg	Dendryphiellic acid B	LMFA01020399	Lipids and lipid-like molecules	Fatty Acyls	Fatty Acids and Conjugates			47.3	42.6	M+FA-H	C9H14O3	-4.0119	0.50905	0.041378	0.0824899	-0.718227	0.607844	11005.7	18106.1	11447	12263.6	12100.7	10796.5	11104.8	9852.89	11268.9	9210.93	35579.9	24013.3	11887	11422.3	10816.7	10747.5	22696.1	17685.7
6.25_316.1299n	317.138	6.24518	pos	Loureirin B	52406	Lipids and lipid-like molecules	Polyketides	Flavonoids			47.3	44.7	M+H-H2O, M+H	C18H20O5	-3.67007	1.39444	0.0941773	0.153768	-1.02875	0.490133	63176.7	128897	59297	39244.7	64762.8	76102.1	76737.9	80261.6	64425.4	44581.9	20786.1	119008	297861	176421	180746	196054	19863.5	20436.6
7.25_172.1097n	173.117	7.24878	pos	7-methyl-3-oxooctanoic acid	45861	Lipids and lipid-like molecules	Fatty Acyls	Fatty Acids and Conjugates			47.3	41.2	M+H-H2O, M+H	C9H16O3	-1.62041	0.212771	0.511406	0.597331	-0.0703621	0.952399	67985.2	71383.1	67076.4	70051.8	65139.4	78670.2	56363.2	64558.2	63713.6	78308.5	59659.2	67102.3	86656.2	77548.4	52077.9	86345.6	71503.1	70171.8
3.95_314.0996n	332.133	3.95042	pos	Vanilloside	HMDB0029664	Organic oxygen compounds	Organooxygen compounds	Carbohydrates and carbohydrate conjugates	*		47.2	43	M+NH4, M+K, M+Na	C14H18O8	-1.92139	0.610068	0.0378186	0.0772902	-0.157439	0.896615	91994.9	102602	87910.5	88244.6	90321.8	90560.1	94421.5	101053	98546.2	84901.5	81367.4	95597.3	111572	112639	94696.5	117890	104544	102513
4.01_355.1244m/z	355.124	4.01187	neg	4-O-Methylgalactinol	HMDB0033558	Organic oxygen compounds	Organooxygen compounds	Carbohydrates and carbohydrate conjugates	*		47.2	48.1	M-H	C13H24O11	-0.4495	0.361354	0.000117735	0.00157029	-2.29031	0.204432	626.027	3062.27	577.295	493.082	731.906	584.331	643.853	595.221	568.732	813.793	1068.09	2002.86	3261.35	4842.51	2752.55	4492.52	2193.86	3884.44
4.18_338.1477n	339.155	4.18392	pos	Nicotine glucuronide	6127	Organic oxygen compounds	Organooxygen compounds	Carbohydrates and carbohydrate conjugates			47.2	40.4	M+H-H2O, M+H	C16H22N2O6	-0.273478	0.185675	0.720167	0.781768	0.277747	1.2123	47896	39508.3	66192.7	61157.6	47206	85176.1	32575.4	33522.5	34850.8	22486.6	389.056	10841.5	30872.4	44419.9	185559	36117.9	4692.56	3174.58
4.38_372.1050n	390.139	4.38383	pos	3,4,5-trihydroxy-6-{[3-(4-hydroxy-3-methoxyphenyl)propanoyl]oxy}oxane-2-carboxylic acid	HMDB0127982	Organic oxygen compounds	Organooxygen compounds	Carbohydrates and carbohydrate conjugates			47.2	41.1	M+NH4, M+Na, M+K	C16H20O10	-1.70767	5.02247	0.120413	0.186367	0.415512	1.33377	3.44664e+06	2.58413e+06	2.75795e+06	2.72346e+06	3.62163e+06	2.86877e+06	4.1927e+06	3.41876e+06	3.72666e+06	4.26319e+06	4.98454e+06	4.43864e+06	1.66533e+06	1.85864e+06	1.70352e+06	2.06541e+06	2.30862e+06	1.64831e+06
4.87_509.1764m/z	509.176	4.86925	pos	2',4',4-Trihydroxy-3'-prenylchalcone 4'-O-glucoside	LMPK12120030	Unclassified	Unclassified	Unclassified			47.2	43.2	M+Na	C26H30O9	-3.61385	1.7689	0.0200667	0.0495255	0.633205	1.55101	225225	145212	223829	203624	200260	272443	223257	246805	243804	187774	36029	84326.7	217890	224930	200555	235195	83092.6	79677.1
5.04_401.1814m/z	401.181	5.0442	neg	Methyl 7-epi-12-hydroxyjasmonate glucoside	HMDB0031763	Lipids and lipid-like molecules	Fatty Acyls	Fatty acyl glycosides	*		47.2	43.1	M-H	C19H30O9	-0.879874	0.452277	0.102538	0.164369	0.793233	1.73295	17266.9	9963.83	11651.6	11354.8	10948.8	12070.7	18273.2	33633.5	28289.3	11913	5104.53	14573.4	3826.61	14904.4	21818.1	16240.3	1938.13	1305.32
5.15_482.1417n	481.134	5.15003	neg	2-(4-hydroxy-3-methoxyphenyl)-8-[3,4,5-trihydroxy-6-(hydroxymethyl)oxan-2-yl]-3,4-dihydro-2H-1-benzopyran-3,5,6,7-tetrol	HMDB0126722	Phenylpropanoids and polyketides	Flavonoids	Flavonoid glycosides	*		47.2	42.1	M-H, M+FA-H	C22H26O12	-1.46034	1.48032	0.00573765	0.0230892	-5.1569	0.0280298	1360.24	48528.4	511.882	564.614	1868.86	583.595	1158.44	1259.92	911.317	4023.3	88854.9	8309.61	5098.39	18832.6	66013	14342.1	82717.9	104059
7.45_388.2688m/z	388.269	7.45107	pos	6-keto-PGF1alpha	LMFA03010001	Lipids and lipid-like molecules	Fatty Acyls	Eicosanoids	**	C05961	47.2	45.2	M+NH4	C20H34O6	-1.633	1.54656	0.00673471	0.0253029	-0.664678	0.630829	91414.7	144912	89946	66268.9	86857.6	78946	97868.8	107301	113923	90205.8	183642	169485	107227	102328	112977	95376.5	176520	211741
12.07_295.2276m/z	295.228	12.0696	neg	12-Hydroxy-8,10-octadecadienoic acid	HMDB0029998	Lipids and lipid-like molecules	Fatty Acyls	Lineolic acids and derivatives	*		47.1	41.8	M-H	C18H32O3	-0.875231	1.08924	3.04637e-08	3.52837e-06	2.93966	7.6723	21057.3	2744.58	21862.5	15112.9	27227.5	24724.7	14251.5	23581.5	20722.2	20975.4	1796.88	5483.73	3400.78	1420.61	422.011	3505.85	2851.74	3075.05
4.45_293.1144m/z	293.114	4.45393	neg	gamma-Glutamylphenylalanine	HMDB0000594	Organic acids and derivatives	Carboxylic acids and derivatives	Amino acids, peptides, and analogues	*		47.1	45.6	M-H	C14H18N2O5	0.510396	0.334604	0.0407053	0.0815846	-1.26626	0.415737	2190.13	5268.07	2918.78	4450.44	992.753	887.032	1799.69	2021.6	3218.44	1232.35	12372.8	6576.96	3205.99	2675.65	493.988	3528.51	6065.22	7225.41
5.61_264.0994n	265.107	5.6143	pos	1'-Acetoxyeugenol acetate	68319	Benzenoids	Phenol esters	Unclassified	*		47.1	41.3	M+H-H2O, M+H	C14H16O5	-1.56384	1.31492	5.85113e-05	0.000932687	1.24583	2.37155	50933.3	21476.8	52375.8	49823.9	50624.6	59981.6	55031.7	47083	43705.2	48840.6	3675.44	10858.2	31281.9	40490.8	30455.3	33490	11208.7	10353.9
11.77_269.2121m/z	269.212	11.7718	neg	16-hydroxy-9E-hexadecenoic acid	LMFA01050192	Lipids and lipid-like molecules	Fatty Acyls	Fatty Acids and Conjugates			47	40.2	M-H	C16H30O3	-0.404181	0.710714	7.09539e-07	3.40461e-05	4.50496	22.7053	8370.13	368.642	11534.9	6803.28	12574.8	9420.36	5469.76	7871.28	7900.42	5386.3	1113.61	813.101	202.074	206.64	108.037	172.901	332.772	2.49373e-05
4.05_187.0631n	205.097	4.05178	pos	3-amino-2-naphthoic acid	34509	Unclassified	Unclassified	Unclassified			47	38	M+H, M+NH4	C11H9NO2	-1.40558	8.79425	0.00117884	0.0083446	-2.90506	0.133503	233053	1.74568e+06	444295	181552	70844	82227.6	103832	292725	613622	75325.2	2.81475e+06	2.87524e+06	2.00245e+06	957425	418428	2.8455e+06	585519	1.46613e+06
4.34_388.1001n	406.134	4.34447	pos	3,4,5-trihydroxy-6-{[2-hydroxy-3-(4-hydroxy-3-methoxyphenyl)propanoyl]oxy}oxane-2-carboxylic acid	HMDB0127787	Organic oxygen compounds	Organooxygen compounds	Carbohydrates and carbohydrate conjugates			47	37.2	M+NH4, M+Na, M+K	C16H20O11	-1.07093	0.578546	0.763201	0.816911	-0.0682563	0.95379	1.85272e+06	1.94248e+06	1.41102e+06	1.15506e+06	2.07531e+06	1.74608e+06	2.39231e+06	1.74943e+06	1.88813e+06	2.40439e+06	2.86235e+06	2.77847e+06	2.28917e+06	1.52514e+06	772820	1.90163e+06	1.93816e+06	1.47211e+06
4.37_369.0823m/z	369.082	4.37093	neg	Mahaleboside	HMDB0032984	Phenylpropanoids and polyketides	Coumarins and derivatives	Coumarin glycosides	*		47	39.7	M+FA-H	C15H16O8	-1.42952	2.11023	0.00761466	0.0270469	1.14279	2.20808	185196	83871.8	197287	268053	161470	166435	217864	187972	166347	116138	2098.52	42820.9	162662	126861	211326	110754	4763.12	9689.43
4.62_597.1458m/z	597.146	4.62088	neg	6-Hydroxymyricetin 3,6,3',5'-tetramethyl ether 7-glucoside	LMPK12113038	Lipids and lipid-like molecules	Polyketides	Flavonoids			47	42.2	M+FA-H	C25H28O14	-0.54705	1.4285	0.0175767	0.0454423	1.12847	2.18626	95089.6	43494.2	114453	110251	109516	99406.3	97240.8	65642.4	66456.3	97750.7	3241.63	11639	50016.2	45503.4	159819	50391.8	17045	10297.6
4.64_508.3112m/z	508.311	4.64327	pos	12-O-D-Glucuronoside-13-hydroxyoctadec-9Z-enoate	HMDB0060119	Lipids and lipid-like molecules	Saccharolipids	Unclassified			47	40.1	M+NH4	C24H42O10	-0.841301	1.83613	0.220037	0.304163	-0.265843	0.831712	772769	929131	776840	872068	720900	648598	867063	758560	766441	771686	1.10924e+06	806597	591186	753181	517786	883436	1.30673e+06	1.46489e+06
5.13_209.0448m/z	209.045	5.12902	neg	(2E)-3-(2,4-dihydroxy-5-methoxyphenyl)prop-2-enoic acid	HMDB0125514	Phenylpropanoids and polyketides	Cinnamic acids and derivatives	Hydroxycinnamic acids and derivatives	*		47	43.5	M-H	C10H10O5	-3.79234	1.19114	0.0148705	0.0408068	-0.508997	0.702711	81898.7	116547	75209.5	67924	84742.8	72151.4	87443.2	85426.6	92462.5	89829.8	157013	133263	85173.9	84240.2	78356.4	94403.3	145657	154267
5.85_595.3479m/z	595.348	5.85278	pos	(-)-Stercobilin	HMDB0240259	Organoheterocyclic compounds	Tetrapyrroles and derivatives	Bilirubins			47	41	M+H	C33H46N4O6	-1.87513	3.24518	0.00734307	0.0265253	-3.24915	0.105174	27378.9	260319	41562.6	51911.1	28941.1	36997.1	22883	6446.39	9078.29	21211.2	559331	618089	176136	56333.6	220958	111852	139049	200807
6.00_668.3424m/z	668.342	5.99625	pos	PHODiA-PS	LMGP20040007	Lipids and lipid-like molecules	Glycerophospholipids	Oxidized glycerophospholipids			47	44.3	M+H	C30H54NO13P	2.78253	2.61537	0.0544932	0.101138	-5.06964	0.0297774	6092.44	204600	10381.5	15624.6	1641.65	1551.81	9342	4662.9	3562.73	1972.29	617295	631675	5164.79	40895.9	206832	103716	10414.9	20803.2
1.07_174.0517n	173.044	1.06943	neg	Shikimic acid	HMDB0003070	Organic oxygen compounds	Organooxygen compounds	Alcohols and polyols	***	C00493	46.9	45.5	M-H, M+FA-H, M-H2O-H	C7H10O5	-6.41113	0.300786	0.418369	0.508773	-0.355377	0.781665	21597.1	27629.6	18520.4	14737.6	23346.4	15477.9	25151	25295.6	24963.6	25283.9	33718.8	34640.2	11075	8756.4	14166.4	8507.19	52680	57492.4
2.13_202.0713m/z	202.071	2.12812	neg	Avenic acid B	HMDB0038751	Organic acids and derivatives	Carboxylic acids and derivatives	Amino acids, peptides, and analogues	*		46.9	41.4	M-H2O-H	C8H15NO6	-3.8261	0.108765	0.537588	0.621395	0.1181	1.0853	18369.6	16925.8	21671.2	24127.6	18237.5	15551.4	15664.3	16711.2	17479.9	17513.6	13372.5	22071.2	16310.9	9264.28	21770	9431.83	23506.9	19678.5
2.50_317.1208m/z	317.121	2.49925	pos	8-Hydroxyguanosine	HMDB0002044	Nucleosides, nucleotides, and analogues	Purine nucleosides	Unclassified			46.9	41.2	M+NH4	C10H13N5O6	1.17641	0.621642	0.150993	0.224176	0.222134	1.16646	104030	89184.4	105049	103662	100056	106436	96081.7	104228	108689	108036	56799.7	117311	113831	106251	114398	87051.2	61477.5	56354.8
4.30_239.0790n	240.086	4.3033	pos	2-{[(3,5-dimethoxyphenyl)(hydroxy)methylidene]amino}acetic acid	HMDB0131468	Benzenoids	Benzene and substituted derivatives	Benzoic acids and derivatives			46.9	40.7	M+H, M+Na	C11H13NO5	-1.56792	0.179712	0.549329	0.631705	0.182294	1.13469	26860.8	23672.4	24552.6	36183.8	26138.1	27632.2	25374.8	18754.4	14018.6	42231.8	9943.03	30635.7	14291.6	21218.5	33202.5	12243.1	43592.2	24252.8
4.45_337.0928m/z	337.093	4.45393	neg	4-[2-hydroxy-3-(3-hydroxyphenyl)propyl]benzene-1,2,3,5-tetrol	HMDB0128181	Phenylpropanoids and polyketides	Linear 1,3-diarylpropanoids	Cinnamylphenols	*		46.9	37.6	M+FA-H	C15H16O6	-0.349647	0.711219	0.0666444	0.11767	-4.51894	0.0436179	669.129	15340.7	926.966	856.156	557.461	481.837	673.722	570.592	696.531	589.769	53939	5734.88	887.31	607.718	755.368	1318.48	40122.7	19360.2
5.46_564.1840n	563.177	5.46423	neg	Isoliquiritigenin 2'-glucosyl-(1->4)-rhamnoside	LMPK12120025	Lipids and lipid-like molecules	Polyketides	Flavonoids			46.9	43.3	M-H, M+FA-H	C27H32O13	-0.540253	1.13623	0.0323049	0.0686972	-2.05216	0.241123	10896.7	45191.7	11145.9	9261.7	13183.8	9609.72	11325.5	9529.35	10329.7	12788.4	71495.1	50793.7	8754.57	12138.9	9274.61	9686.91	102322	97067.6
6.46_211.1333m/z	211.133	6.46132	neg	12-oxo-9Z-dodecenoic acid	LMFA01060167	Lipids and lipid-like molecules	Fatty Acyls	Fatty Acids and Conjugates			46.9	41.1	M-H	C12H20O3	-3.36517	0.239655	0.255659	0.34406	-0.222759	0.856925	14376.2	16776.5	12035.7	15448	13141.6	13881.8	15840.8	19106.9	16644.6	8910.47	23002.2	20528.7	11398.5	12580.8	19796.3	10215.9	19971.8	16718
6.59_269.1394m/z	269.139	6.58827	neg	Annuionone C	HMDB0032689	Organoheterocyclic compounds	Oxepanes	Unclassified			46.9	37.8	M+FA-H	C13H20O3	-0.354071	0.2541	0.00909155	0.0300364	0.44948	1.36555	5776.04	4229.83	5920.48	6096.78	5226.55	6990.89	5170.09	6260.54	5464.44	5078.55	3869.78	3526.85	5854.34	5566.61	3691.76	5633.34	3304.52	2391.47
11.07_619.4210m/z	619.421	11.0699	neg	9,10-epoxy-13-oxo-11-octadecenoic acid	LMFA02000279	Lipids and lipid-like molecules	Fatty Acyls	Octadecanoids			46.8	46.9	2M-H	C18H30O4	-0.85672	0.357511	0.306592	0.396913	-0.17591	0.885209	48151	54395.1	52193.9	56769.8	50529	56956.5	37493.3	35769.8	43405.5	52090.5	49592.9	43526.6	61310.4	48503.7	29869.5	76449.6	63987.6	61920.4
12.05_550.3732m/z	550.373	12.0525	pos	1alpha,25-dihydroxy-22-oxavitamin D3 3-hemiglutarate/ 1alpha,25-dihydroxy-22-oxacholecalciferol 3-hemiglutarate	LMST03020492	Lipids and lipid-like molecules	Sterol Lipids	Secosteroids			46.8	40	M+NH4	C31H48O7	-1.10899	0.0381274	0.884919	0.914553	0.034237	1.02402	143503	140137	144758	210442	97389.3	148203	141456	166484	156625	82662.6	128592	134269	107837	166204	251157	90889.9	140923	101226
12.60_515.3374m/z	515.337	12.5984	neg	Secoisobryononic acid	HMDB0040995	Lipids and lipid-like molecules	Steroids and steroid derivatives	Steroid acids	*		46.8	37.6	M+FA-H	C30H46O4	-0.909769	0.180525	0.47209	0.559979	-0.0611692	0.958487	45670.3	47648.3	42009.5	52009.3	40288.3	48284.8	39219.7	50629.3	48735.9	44185.6	37892.4	46604.5	56240.5	52994.9	51388.9	43454.5	46082.6	46528.2
2.78_237.0633n	238.071	2.7789	pos	N-Benzoylaspartic acid	89804	Organic acids and derivatives	Carboxylic acids and derivatives	Amino acids, peptides, and analogues	*		46.8	38.5	M+Na, M+K, M+H	C11H11NO5	-1.67645	1.17102	0.3519	0.443851	-0.557613	0.679425	157737	232163	96567.8	51227.8	138994	93924.2	179531	261416	324618	115619	250940	658247	69310.5	43160.7	325803	90503.2	200779	218559
4.15_322.1622n	345.151	4.14522	pos	Butyl 3-O-beta-D-glucopyranosyl-butanoate	LMFA13010043	Lipids and lipid-like molecules	Fatty Acyls	Fatty acyl glycosides			46.8	42.5	M+H-H2O, M+Na	C14H26O8	-1.68946	0.695306	0.330112	0.421602	-0.196682	0.872555	198826	227867	177648	173480	228764	205943	179873	184020	192127	248754	132425	183372	305708	293860	302150	291887	158756	154776
7.20_215.1282m/z	215.128	7.20123	neg	Isodecenoic acid	LMFA01030032	Benzenoids	Phenols	Methoxyphenols	**	C06866	46.8	40.5	M+FA-H	C10H18O2	-4.26992	0.287237	0.000970113	0.00730048	-0.351949	0.783525	5936.22	7576.3	6321.71	5602.78	6207.7	5335.78	5970.25	5638.05	6049.92	6363.57	8694.49	8488.12	7321.44	6482.95	5933.91	7005.62	8022.83	8661.03
8.43_825.2971m/z	825.297	8.42728	neg	13E-Tetranor-16-carboxy-LTE4	LMFA03020051	Organic acids and derivatives	Carboxylic acids and derivatives	Amino acids, peptides, and analogues			46.8	56	2M-H	C19H27NO7S	3.27729	3.53339	0.000293086	0.00304933	-6.98512	0.0078935	1919.86	243221	2407.49	505.641	1741.83	3634.97	598.303	1957.09	778.777	3734.81	34357.3	111071	329503	506271	185708	281866	254812	242180
0.82_191.0550m/z	191.055	0.824267	neg	Quinic acid	HMDB0003072	Organic oxygen compounds	Organooxygen compounds	Alcohols and polyols	***	C00296	46.7	40.9	M-H	C7H12O6	-5.71224	8.8341	0.0421433	0.0836186	-1.6733	0.313536	968546	3.08911e+06	833002	700833	888484	657564	869157	1.27584e+06	1.5782e+06	945287	3.68443e+06	3.35702e+06	931097	621195	1.53243e+06	659090	7.2505e+06	6.6771e+06
10.33_313.2380m/z	313.238	10.3266	neg	9,10-DHOME	HMDB0004704	Lipids and lipid-like molecules	Fatty Acyls	Fatty acids and conjugates	*		46.7	42.4	M-H	C18H34O4	-1.22176	0.230382	0.21241	0.295506	-0.554504	0.680891	5865.42	8614.32	6531.86	2944.59	8977.47	5041.82	5213.85	4354.51	3805.16	10054.1	4903.75	7812.9	9198.46	6515.24	2047.01	13663.3	5761.54	19012.4
10.60_326.2320m/z	326.232	10.604	pos	ent-16-J1-PhytoP	LMFA02030071	Lipids and lipid-like molecules	Fatty Acyls	Octadecanoids			46.7	41.6	M+NH4	C18H28O4	-1.78945	0.23034	0.440824	0.530479	0.108806	1.07834	56609.2	52496.8	50086.6	56899.3	44885.6	62700	56811.5	67541.6	70098	43851.1	45052.6	56095.3	64110.1	65618.8	57446.7	55429.2	38774.9	37446.9
10.82_354.2632m/z	354.263	10.8205	pos	11-peroxy-5Z,8Z,12E,14Z-eicosatetraenoate	HMDB0060099	Lipids and lipid-like molecules	Fatty Acyls	Fatty acids and conjugates			46.7	42	M+NH4	C20H32O4	-2.03373	0.172916	0.802527	0.850154	-0.0812882	0.945213	69162.9	73171.7	74241.1	94554.1	42899.3	59712.5	89712.1	80167	83453	28563.7	71950.9	51182.1	43232.1	68766.3	151005	27420.3	94034.1	77782.5
11.41_187.1326m/z	187.133	11.4102	pos	(1S,2S,4S,5R)-1,8-Epoxy-p-menthane-2,5-diol	HMDB0033010	Organoheterocyclic compounds	Oxanes	Unclassified	*		46.7	40.1	M+H	C10H18O3	-1.7149	0.781134	0.0137617	0.0388105	-2.09453	0.234144	4310.35	18409	6640.16	6910.65	3189.93	5224.38	3251.61	3965.46	3055.84	2244.81	40305.3	30385.1	4502.82	7466.74	13627.2	1452.9	30054.7	19477.2
11.85_349.2351m/z	349.235	11.8458	pos	Avocadyne 4-acetate	LMFA05000645	Lipids and lipid-like molecules	Fatty Acyls	Fatty alcohols	*		46.7	40.1	M+Na	C19H34O4	0.561273	1.21092	0.0281256	0.0624384	-2.41297	0.187769	8707.94	46375.9	12046.6	16050.1	10999.4	7989.03	11868	5660.74	3319.82	1729.9	129716	70513.6	5324.45	13207.1	30999	1602.83	69028.6	50614.8
2.17_685.1827m/z	685.183	2.17038	neg	Bis-gamma-glutamylcysteinylbis-beta-alanine	HMDB0029413	Organic acids and derivatives	Peptidomimetics	Hybrid peptides	*		46.7	44.7	M+FA-H	C22H36N6O12S2	1.87205	0.0866953	0.68256	0.749544	0.0365366	1.02565	90975.4	88700.4	95871.4	88168.6	89403.4	112353	86575.9	84314.2	88566.3	82551.1	89915.6	86868.5	72192	87618.8	101717	84271.7	109576	77443
2.23_261.1441m/z	261.144	2.22658	pos	Isoleucyl-Glutamate	HMDB0028906	Organic acids and derivatives	Carboxylic acids and derivatives	Amino acids, peptides, and analogues			46.7	40.1	M+H	C11H20N2O5	-1.65666	0.119421	0.6424	0.71464	-0.103933	0.930493	30476.6	32753.2	33482	25611.7	37657.5	28154.5	23404.1	25072.5	22484.7	47946.3	33334.9	29908.9	36165	27154.2	15459.4	41408.4	28351.7	50243.3
2.74_434.1419n	452.176	2.7381	pos	4-Hydroxy-5-(3',4'-dihydroxyphenyl)-valeric acid-O-methyl-O-glucuronide	HMDB0059972	Organic oxygen compounds	Organooxygen compounds	Carbohydrates and carbohydrate conjugates			46.7	37.5	M+NH4, M+K, M+Na, M+H-H2O	C18H26O12	-1.32665	5.09184	1.70869e-05	0.000375112	1.65916	3.15832	623557	197433	670520	404435	874814	812979	605850	440655	481954	697245	130234	77260.3	256184	207534	218696	314723	140695	234136
6.12_246.1464n	245.139	6.1226	neg	3-Hydroxydodecanedioic acid	HMDB0000413	Organic acids and derivatives	Hydroxy acids and derivatives	Medium-chain hydroxy acids and derivatives			46.7	38	M-H, 2M-H	C12H22O5	-1.50612	0.142896	0.257944	0.346256	-0.166553	0.890969	7730.67	8676.7	7751.9	7807.66	7602.26	7245.94	7422.98	7357.01	7943.95	8713.68	5504.97	7805.41	9586.52	7277.21	6727.65	9407.98	11728	11375.8
6.99_255.1235m/z	255.124	6.98973	neg	2-furan-octanoic acid	LMFA01150037	Lipids and lipid-like molecules	Fatty Acyls	Fatty Acids and Conjugates			46.7	36.6	M+FA-H	C12H18O3	-1.28083	0.310081	0.0533622	0.0995768	0.235604	1.1774	19445	16515.2	22022.5	16898.8	22112.7	20667.9	15376.9	17114.8	21004.1	20361.9	12547.5	13613.7	20460.7	15484	17629.1	20373.4	14670.5	17342.5
10.69_239.1638m/z	239.164	10.6866	pos	Sundiversifolide	LMPR0103390002	Lipids and lipid-like molecules	Prenol lipids	Isoprenoids			46.6	39.1	M+H	C14H22O3	-1.7139	0.900786	0.040622	0.0814907	-1.24614	0.421573	15208.7	36076.1	18158.6	23374.5	10488.4	14444.6	18285.3	17448.9	12217	7252.5	59566.6	34057.7	11833.3	18542.9	84087.3	9285.31	43792.6	27443.1
13.51_585.4158m/z	585.416	13.5139	neg	Hebevinoside IV	HMDB0036060	Lipids and lipid-like molecules	Steroids and steroid derivatives	Steroidal glycosides	*		46.6	41.5	M-H2O-H	C36H60O7	-0.375595	1.62217	0.00148383	0.00972919	-0.732443	0.601884	78782.7	130894	67502.9	80192.4	73561.1	87976.6	57053.8	65114	73572.7	125288	114680	134136	139344	118663	67553.3	164208	155157	153406
5.04_307.1396m/z	307.14	5.0442	neg	Phaseolic acid	LMFA01060200	Organic acids and derivatives	Keto acids and derivatives	Medium-chain keto acids and derivatives	*		46.6	37.6	M+FA-H	C12H22O6	-0.91916	0.130332	0.581745	0.66001	-0.11429	0.923837	16733	18112.5	16211.8	15155.6	16921.2	19306.3	14566.6	16798.7	18814.9	16088.6	27362	23805	11293.9	11662.3	11645	13373.6	22377.8	23380.2
7.27_476.1313n	494.165	7.26798	pos	Kaempferol 7,4'-dimethyl ether 3-glucoside	LMPK12112591	Lipids and lipid-like molecules	Polyketides	Flavonoids			46.6	38.6	M+NH4, M+K, M+Na, M+H	C23H24O11	-1.17517	2.00144	0.016849	0.044294	0.684861	1.60755	247799	154147	192027	277222	295261	136773	237422	198817	226365	418507	183625	221831	218249	118074	128676	97302.1	147656	117766
8.90_470.2298n	471.237	8.90278	pos	17-trifluoromethylphenyl trinor PGF2α methyl ester	64694	Unclassified	Unclassified	Unclassified			46.6	41.7	M+H-H2O, M+H	C25H33F3O5	3.77596	1.99859	0.0857408	0.142651	-1.01588	0.494527	123428	249587	116085	132048	129824	109840	152199	131498	125920	90007.6	634006	414006	103923	107444	206067	57647.4	276476	197130
0.85_144.0422n	145.049	0.847833	pos	(E)-2-Methylglutaconic acid	6584	Lipids and lipid-like molecules	Fatty Acyls	Fatty acids and conjugates			46.5	34.8	M+H-H2O, M+H	C6H8O4	-0.184578	1.74464	0.0468764	0.0902119	-0.174999	0.885768	668264	754445	602374	602846	702633	649636	661683	686650	724018	716267	844774	746675	610701	647223	748174	697524	846262	894227
12.26_524.3939m/z	524.394	12.2633	pos	Theasapogenol A	HMDB0034519	Lipids and lipid-like molecules	Prenol lipids	Triterpenoids	*		46.5	39.1	M+NH4	C30H50O6	-1.33922	1.41136	0.0711323	0.123612	-0.856749	0.552196	70990	128559	109249	106333	74122.2	76735.3	67861.8	46038.6	49517.2	38062.9	204654	136856	55076	61023	123373	31687.3	262283	153522
2.70_157.0737n	158.081	2.69713	pos	Ethosuximide M6, 2-(1-Hydroxyethyl)-2-methylsuccinimide	2601	Unclassified	Unclassified	Unclassified			46.5	37.9	M+H-H2O, M+H	C7H11NO3	-1.33424	0.991939	0.000115541	0.00155229	0.613312	1.52977	51087	33395.3	51563.7	57820.2	40926	46337.5	55021.3	54857.1	59358.9	42811.3	25991.2	29103.7	44632.6	36887.8	35382.6	38321.6	27940.7	28901.9
3.83_384.1144m/z	384.114	3.82513	pos	Succinoadenosine	5867	Nucleosides, nucleotides, and analogues	Purine nucleosides	Unclassified			46.5	51.5	M+H	C14H17N5O8	-1.45948	0.279077	0.404674	0.495498	0.184114	1.13612	39042.8	34365	35266.8	25545.2	43223.1	38057.7	35465	35275.2	45892.9	53616.6	17515.5	30338.3	41854.6	32473.5	33177.1	59712.8	22331.5	37517
4.64_373.1828m/z	373.183	4.64327	pos	(1R,2R,4S)-p-Menthane-1,2,8-triol 8-glucoside	HMDB0039894	Organic oxygen compounds	Organooxygen compounds	Carbohydrates and carbohydrate conjugates	*		46.5	39.1	M+Na	C16H30O8	-1.52246	0.639986	0.477749	0.56546	-0.128952	0.914495	324254	354571	361452	357211	308073	328739	307248	314228	308958	308122	172264	290518	447747	419064	429133	516788	274238	286819
5.16_318.2270m/z	318.227	5.16027	pos	Tetranor-PGF1alpha	LMFA03010213	Unclassified	Unclassified	Unclassified			46.5	37.8	M+NH4	C16H28O5	-1.54523	2.40393	2.39709e-05	0.000484538	1.38662	2.61466	163446	62511.5	187631	227571	146394	193176	109627	135288	129163	178719	29161.5	39103.9	65111.7	67820.2	40404.4	81452.6	94725	82312.8
5.29_553.2869m/z	553.287	5.29478	neg	2-O-(beta-D-galactopyranosyl-(1->6)-beta-D-galactopyranosyl) 2S-hydroxytridecanoic acid	LMFA13010048	Lipids and lipid-like molecules	Fatty Acyls	Fatty acyl glycosides			46.5	41.2	M-H	C25H46O13	0.614297	1.17453	3.90458e-07	2.20417e-05	2.74042	6.68264	25357.8	3794.58	20885.6	18887.9	22508.2	17367.1	25047.4	32128.8	30290.5	35747	933.859	3298.44	4036.08	4289.81	3197.12	6566.95	3696.33	4338.05
7.04_246.2424m/z	246.242	7.04387	pos	Myristic acid	HMDB0000806	Lipids and lipid-like molecules	Fatty Acyls	Fatty acids and conjugates	**	C06424	46.5	36.7	M+NH4	C14H28O2	-1.57516	0.304449	0.244218	0.33172	-0.217851	0.859845	26676.4	31024.7	27579	24058.3	28149	26638.5	30180.6	26463.6	24488.6	25853.8	47775.9	28814.4	23360.9	22924.7	19413.9	27597.3	38809.4	39500.8
7.23_506.1419n	524.176	7.22927	pos	Caryatin glucoside	HMDB0037352	Phenylpropanoids and polyketides	Flavonoids	O-methylated flavonoids	*		46.5	40.5	M+NH4, M+Na, M+H	C24H26O12	-0.978527	0.41502	0.524919	0.609407	-0.302399	0.810903	68994.1	85083.1	82135.7	105589	74727.1	64096.1	67119.9	46542.5	38272.9	73470.2	19607.3	46841.6	131448	147826	191491	97638.7	21470.9	24341.3
7.47_492.1263n	510.16	7.47222	pos	Betuletol 3-glucoside	LMPK12112823	Lipids and lipid-like molecules	Polyketides	Flavonoids			46.5	38.1	M+NH4, M+K, M+Na, M+H	C23H24O12	-0.978161	2.57854	8.3496e-07	3.85056e-05	1.62089	3.07566	153469	49897.9	146424	210297	160175	111764	167500	129052	121334	181203	50363.3	63451.7	45810.8	43322	59692.7	26440.9	58569.9	51532
0.88_218.1384m/z	218.138	0.881883	pos	(±)-Propionylcarnitine	85176	Unclassified	Unclassified	Unclassified			46.4	37.8	M+H	C10H19NO4	-1.44118	1.3257	0.0168426	0.0442887	-0.46203	0.725964	103720	142872	99265.4	90051.4	87411.9	109360	81630.2	139873	146243	75927.3	100428	182457	113465	113436	170911	171720	150667	139896
13.82_408.3385n	409.346	13.8175	pos	Conicasterol B	LMST01031085	Lipids and lipid-like molecules	Sterol Lipids	Sterols			46.4	40.1	M+H-H2O, M+H	C29H44O	-1.65185	0.638008	0.128357	0.196027	0.507718	1.4218	53757.3	37809.4	49254.5	39815.8	36877.4	41760.7	40331.3	82664.9	95152.5	44201.6	17285.4	32357.3	65214	49608	49056.9	44133.5	20606.3	24213.5
4.37_163.0387m/z	163.039	4.36508	pos	4-Hydroxycoumarin	103474	Phenylpropanoids and polyketides	Cinnamyl alcohols	Unclassified	**	C02646	46.4	36.1	M+H	C9H6O3	-1.75954	0.742318	0.081563	0.137367	0.286195	1.21942	99256.4	81396.4	100871	122430	92179.4	88694.5	113136	94669.2	93637.2	88434.9	54403.8	73636.7	105862	91290.7	121984	80782.4	68388.6	54823.1
4.68_377.1451m/z	377.145	4.68483	neg	1-(3-Methylbutanoyl)-6-apiosylglucose	HMDB0039953	Lipids and lipid-like molecules	Fatty Acyls	Fatty acyl glycosides	*		46.4	36.9	M-H2O-H	C16H28O11	-0.649926	1.26025	0.00185055	0.0113149	-0.647628	0.638329	54560	85473.2	60327.5	64152.8	53179.6	58017.3	46532.1	50312.6	54103.8	49854.4	99784.9	126647	79057.7	65485.5	102936	64655.4	73055.8	72163.3
4.91_410.0844n	411.092	4.90658	pos	6-[1-carboxy-2-(4-methoxy-1-benzofuran-5-yl)-2-oxoethyl]-3,4,5-trihydroxyoxane-2-carboxylic acid	HMDB0129405	Organic oxygen compounds	Organooxygen compounds	Carbohydrates and carbohydrate conjugates			46.4	36.7	M+H, M+NH4, M+Na, M+K	C18H18O11	-1.18339	4.5216	9.67472e-06	0.000238647	4.13701	17.594	363526	20661.9	501616	596243	339148	458959	332878	233095	188210	258061	1187.91	9233.13	35755	40377.9	50253.7	25144	1948.47	1395.23
4.97_307.1284m/z	307.128	4.9653	pos	N-Carbobenzoxyglycylproline	65625	Unclassified	Unclassified	Unclassified			46.4	36.8	M+H	C15H18N2O5	-1.61212	1.68332	0.00016023	0.00195231	1.38524	2.61215	82937.8	31750.7	92992.8	101191	82485	115083	70579.2	69616.7	62322.2	69232.4	6890.74	15950.2	45602.9	62484.5	48104.3	48227	12697	14049
8.68_290.2685m/z	290.268	8.68283	pos	16-Hydroxy hexadecanoic acid	HMDB0006294	Lipids and lipid-like molecules	Fatty Acyls	Fatty acids and conjugates	**	C18218	46.4	37.1	M+NH4	C16H32O3	-1.78007	0.362468	0.410236	0.500574	-0.189922	0.876653	83050.8	94736.2	63799.2	71933.2	83938.9	72530.2	151723	90662.5	62349.6	67470.3	120735	98528.7	71773.1	76121.7	63802.4	87990.9	99831.1	139107
10.82_366.2632m/z	366.263	10.8205	pos	3beta,15beta,17alpha-Trihydroxy-pregnenone	LMST02030140	Lipids and lipid-like molecules	Sterol Lipids	Steroids			46.3	38.4	M+NH4	C21H32O4	-2.00206	2.38012	0.00469211	0.0204543	-1.85221	0.276968	44328.6	160049	51897.6	59909.9	26968.9	51348.8	52375.1	53304.8	35889.4	22934.1	242491	201999	56958.8	85510.4	274763	25143.5	253326	140202
11.53_636.4452m/z	636.445	11.5345	pos	Momordicoside I	HMDB0035424	Lipids and lipid-like molecules	Steroids and steroid derivatives	Steroidal glycosides	*		46.3	45.1	M+NH4	C36H58O8	-2.93416	2.96008	0.000374901	0.00366233	-0.548052	0.683943	340727	498180	359547	431171	304521	380262	260948	312229	341903	335234	472173	401584	475076	497809	386230	578274	598647	575647
4.53_388.2091n	411.198	4.52852	pos	5a,6a-Epoxy-7E-megastigmene-3b,9e-diol 9-glucoside	HMDB0038306	Lipids and lipid-like molecules	Fatty Acyls	Fatty acyl glycosides	*		46.3	34.8	M+Na, M+K, M+NH4	C19H32O8	-1.48818	3.70512	3.41053e-05	0.000629994	1.08241	2.11757	445390	210330	451143	387830	425069	545910	467036	431910	470531	383690	106585	168968	247539	304281	285021	349829	108229	112191
4.71_318.1312n	635.255	4.70618	neg	Tryptophyl-Asparagine	HMDB0029078	Organic acids and derivatives	Carboxylic acids and derivatives	Amino acids, peptides, and analogues			46.3	46	M-H2O-H, 2M-H	C15H18N4O4	-4.92163	0.260497	0.499537	0.585879	0.342721	1.26815	28883.4	22776.1	45630.8	35745.2	26047.9	53429.2	19037.5	19019.1	15833.4	16324.5	2999.94	8316.61	40136.9	42368.8	45289	38617.2	2059.7	2420.76
5.77_519.1129m/z	519.113	5.77158	pos	6''-Malonylgenistin	HMDB0029529	Phenylpropanoids and polyketides	Isoflavonoids	Isoflavonoid O-glycosides	*	C16192	46.3	39.9	M+H	C24H22O13	-0.889972	1.64622	0.00143941	0.0095297	1.57425	2.97781	83250.5	27956.9	107692	97762.8	88194.7	147319	79277.4	59699.4	38665.7	47392.8	2510.13	13935.9	41845	47658.1	50379.2	31151	22282.1	13893.9
6.58_538.1678n	556.202	6.58228	pos	Lippioside I	HMDB0034265	Lipids and lipid-like molecules	Prenol lipids	Terpene glycosides	*		46.3	36.7	M+NH4, M+K, M+Na	C25H30O13	-1.58518	2.47107	0.00300319	0.0154989	-1.41167	0.375876	76528.7	203601	71884.3	79178	83270.1	41292.5	77746	62483.8	76288.9	120086	245535	272707	150412	115641	93374.1	111892	354809	284438
9.40_370.2582m/z	370.258	9.39685	pos	Sterebin B	HMDB0035338	Lipids and lipid-like molecules	Prenol lipids	Sesquiterpenoids			46.3	40.6	M+NH4	C20H32O5	-1.80461	1.69037	0.00708873	0.0260122	-0.657448	0.633999	107624	169755	107129	117477	87775	97246.1	114972	115949	126677	93770	225504	229048	127777	123100	160875	84673.8	216648	190411
10.40_346.3310m/z	346.331	10.396	pos	11-methoxy-nonadecanoic acid	LMFA01080031	Lipids and lipid-like molecules	Fatty Acyls	Fatty Acids and Conjugates			46.2	37.8	M+NH4	C20H40O3	-1.64324	0.0800408	0.837912	0.87845	-0.0898698	0.939608	21119.9	22477.4	16975.4	48188	17011.7	14063.4	19194.1	19906.6	18176.2	15443.9	19182.2	48811	18006.6	11578	8904.54	41977.8	13107.7	18251.3
10.46_191.1063m/z	191.106	10.4591	pos	(Z)-3-Oxo-2-(2-pentenyl)-1-cyclopenteneacetic acid	HMDB0030197	Organic oxygen compounds	Organooxygen compounds	Carbonyl compounds	*		46.2	37.4	M+H-H2O	C12H16O3	-1.47967	1.16374	1.16412e-08	1.72503e-06	3.21934	9.31359	23047.7	2474.63	22828.7	19103.1	20887.1	18738.9	27952.8	32288.4	23955.4	18626.9	2313.6	2008.62	2962.18	2281.49	2878.55	3158.01	2429.73	1764.84
2.68_371.0981m/z	371.098	2.67687	neg	trans-p-Coumaric acid 4-glucoside	HMDB0039509	Organic oxygen compounds	Organooxygen compounds	Carbohydrates and carbohydrate conjugates	*		46.2	37.1	M+FA-H	C15H18O8	-0.941924	0.564762	0.0635783	0.113509	-0.693229	0.618468	15154.8	24503.8	12626.8	16862.2	13058	11917.6	14271.3	18553.7	18049.3	15899.9	38788.8	26995.3	14455.6	14985.7	10626.1	12858.6	42517.8	34802.7
3.14_359.0982m/z	359.098	3.14438	neg	(S)-Mandelic acid O-beta-D-Glucopyranoside	HMDB0038335	Organic oxygen compounds	Organooxygen compounds	Carbohydrates and carbohydrate conjugates	*		46.2	35.4	M+FA-H	C14H18O8	-0.571377	0.67487	0.00138868	0.0093008	1.17371	2.2559	16497.7	7313.12	17474.8	21609.8	14532.2	20470	16865.5	15655.6	12522.9	12850.7	639.298	3241.65	10515.1	12870.3	14611.8	11720.8	2935.36	1970.62
4.72_538.2048n	556.238	4.72448	pos	Diosbulbinoside F	HMDB0036783	Lipids and lipid-like molecules	Prenol lipids	Terpene glycosides	*		46.2	52.2	M+H-H2O, M+K, M+Na, M+NH4	C26H34O12	-0.463801	0.140108	0.898975	0.925188	-0.0429996	0.970635	326698	336581	244364	227181	310411	272610	384187	394343	407423	373063	274632	303297	240725	232939	108985	224492	668169	639413
5.39_400.0999n	423.089	5.38852	pos	Sinapinic acid-O-glucuronide isomer	HMDB0060019	Phenylpropanoids and polyketides	Cinnamic acids and derivatives	Hydroxycinnamic acids and derivatives	*		46.2	36.8	M+Na, M+K, M+NH4, M+H	C17H20O11	-1.64858	2.92828	0.00177819	0.0109926	-1.2416	0.422903	130634	308898	70216.7	127910	120894	48227.6	230445	178582	162598	106199	280706	485144	466783	235926	329546	261544	135857	275678
5.63_340.1305n	341.138	5.6342	pos	Brosimacutin D	LMPK12140055	Lipids and lipid-like molecules	Polyketides	Flavonoids			46.2	39.7	M+H-H2O, M+H	C20H20O5	-1.65825	1.2509	0.016434	0.0436931	-0.888855	0.540043	46297.9	85730	43315.4	38126.3	50820.8	43245.4	50407.1	47533.1	48197.4	48737.3	88171.1	61076.3	49576.8	61071.7	60386.3	80618.2	111187	173753
9.53_344.2556n	362.289	9.52607	pos	9,10,11-trihydroxy-12Z-octadecenoic acid	LMFA05000713	Lipids and lipid-like molecules	Fatty Acyls	Fatty alcohols			46.2	38.2	M+NH4, M+K	C19H36O5	-1.9534	2.48296	0.0146734	0.0404533	-1.96364	0.256381	49375.1	192585	78643.9	84012.1	45984.8	58535.5	38987	34505.1	25965.9	28366.5	417762	239532	45512.3	80157.6	132082	33757.8	356881	234990
15.99_128.1433m/z	128.143	15.9862	pos	Coniine	3249	Alkaloids and derivatives	Unclassified	Unclassified	*	C06523	46.1	39.9	M+H	C8H17N	-0.420918	0.906839	0.0247297	0.0569743	-0.282861	0.821959	99905.4	121545	96445.7	85067.4	104596	93931.2	105266	96376	108573	108987	147483	131342	101796	95145.2	100808	106926	137023	151838
4.24_471.1140m/z	471.114	4.24442	neg	6-{[3,4-dihydroxy-4-(1-oxo-1H-isochromen-3-yl)butan-2-yl]oxy}-3,4,5-trihydroxyoxane-2-carboxylic acid	HMDB0130076	Lipids and lipid-like molecules	Fatty Acyls	Fatty acyl glycosides			46.1	36.3	M+FA-H	C19H22O11	-1.04331	0.373771	0.253468	0.341773	-0.197806	0.871876	47511.6	54493.6	45388.1	30857	51626.4	48210.5	44353	50225.8	54801.4	54630.7	29232.5	41395.4	65930.3	57008.3	43315.2	64224.2	66111.5	68731.1
5.36_417.2129m/z	417.213	5.35865	neg	9-Hydroxy-7-megastigmen-3-one glucoside	HMDB0040701	Lipids and lipid-like molecules	Fatty Acyls	Fatty acyl glycosides	*		46.1	34.1	M+FA-H	C19H32O7	-0.418654	0.706123	0.0333812	0.0704706	0.465501	1.3808	50050	36247.2	49626.8	60080.1	46403.7	53012.1	50074.1	49896.2	48011	43296	18710.5	22201.6	44473.6	50953.3	56195.7	50480.9	27301.2	19660.7
5.55_359.2074m/z	359.207	5.54918	neg	2S-hydroxy-3-(10Z-tetradecenoyloxy)-propanoic acid	LMFA07010692	Lipids and lipid-like molecules	Fatty Acyls	Fatty esters			46.1	33.7	M+FA-H	C17H30O5	-0.545617	0.818664	0.0476582	0.0913762	-0.3401	0.789986	70552.6	89308.6	62231.2	65306.5	62501.5	65359.9	65653.1	83125.7	87422.9	72819.8	90716	89795.7	100041	87139.1	57618.6	134997	79136.6	75025.7
5.56_370.1257n	388.16	5.55682	pos	4-Hydroxy-5-(phenyl)-valeric acid-O-glucuronide	HMDB0059980	Organic oxygen compounds	Organooxygen compounds	Carbohydrates and carbohydrate conjugates			46.1	36	M+NH4, M+Na, M+K	C17H22O9	-1.83852	7.15709	0.0044577	0.0198202	-1.22705	0.427191	828992	1.94057e+06	655069	556994	798751	646569	829395	915286	1.34169e+06	888178	3.50609e+06	3.03224e+06	1.98163e+06	1.64114e+06	1.02008e+06	1.90983e+06	1.25045e+06	1.18308e+06
6.20_464.2444m/z	464.244	6.20317	pos	Leukotriene E3	HMDB0002355	Lipids and lipid-like molecules	Fatty Acyls	Eicosanoids			46.1	42.3	M+Na	C23H39NO5S	0.637915	0.206648	0.854049	0.890826	-0.224538	0.855869	41268.7	48218.5	34636.6	46336.7	34260.9	25745.7	55259.3	50688	57517.3	25705.2	11035.3	12426.3	18337.1	19773.6	305531	8661.46	6387.04	3595.65
6.85_226.1202n	227.127	6.85422	pos	3,7-Dimethyl-2E,6E-decadien-1,10-dioic acid	96875	Unclassified	Unclassified	Unclassified			46.1	37.8	M+H, M+K, M+Na, M+H-H2O	C12H18O4	-1.4835	0.452391	0.211934	0.295068	-0.196446	0.872698	52970.6	60697.6	57142.2	57305.3	48470.7	49207	59540.2	59218.6	57281.6	35599.5	83922.1	52932.9	43126.4	43039.1	76166.1	58945.3	64008.7	63440.1
9.97_316.3205m/z	316.321	9.97468	pos	Nonadecylic acid	LMFA01010019	Lipids and lipid-like molecules	Fatty Acyls	Fatty acids and conjugates	*	C16535	46.1	36.9	M+NH4	C19H38O2	-1.69176	0.764615	0.000387609	0.00376383	-0.642715	0.640507	18550.3	28961.9	21006.1	15853.7	14075.3	18880.6	19232.7	20183.7	17607.8	21562.5	37040.2	30890.8	23601.7	18912.9	26754.7	30753.7	29358.9	34382.7
10.76_335.2574m/z	335.257	10.7622	pos	MG(18:3(9Z,12Z,15Z)/0:0/0:0)	HMDB0011570	Lipids and lipid-like molecules	Fatty Acyls	Lineolic acids and derivatives			46	36.4	M+H-H2O	C21H36O4	-1.93867	0.0536944	0.940809	0.956761	0.0216645	1.01513	373226	367663	460988	537308	327946	519943	366576	331823	255130	186091	205735	213942	321534	533593	691125	269034	352195	354145
11.81_601.4107m/z	601.411	11.8143	neg	Soyasapogenol B 24-O-b-D-glucoside	HMDB0039520	Lipids and lipid-like molecules	Prenol lipids	Terpene glycosides	*		46	35.5	M-H2O-H	C36H60O8	-0.428496	0.500444	0.375615	0.467068	-0.204013	0.868132	89490.8	103084	95296.4	118567	83451	118607	62024.1	61662.8	78310.5	98007.8	76097	78586.6	126494	103727	51096.6	167331	115363	105980
12.49_625.4056m/z	625.406	12.4898	pos	PG(a-13:0/i-12:0)	HMDB0116642	Lipids and lipid-like molecules	Glycerophospholipids	Glycerophosphoglycerols			46	42.3	M+H	C31H61O10P	-3.06668	6.96466	0.0271475	0.060796	-0.396565	0.759665	3.86078e+06	5.08222e+06	3.86039e+06	4.41839e+06	3.3229e+06	4.84664e+06	2.8255e+06	3.41172e+06	3.65567e+06	4.54503e+06	4.27791e+06	4.19392e+06	6.37174e+06	5.44339e+06	3.06062e+06	6.79957e+06	5.40965e+06	5.10093e+06
12.75_601.4107m/z	601.411	12.7473	neg	Ginsenoside Rh4	HMDB0041534	Lipids and lipid-like molecules	Prenol lipids	Triterpenoids	*		46	39	M-H2O-H	C36H60O8	-0.385227	2.85109	0.0001022	0.00141458	-0.599297	0.660075	268669	407027	260739	329810	223761	305645	210088	260818	263633	294855	356980	352576	424982	400888	317200	486645	474501	442446
4.10_527.1014m/z	527.101	4.09595	neg	Necatorine	HMDB0039035	Lipids and lipid-like molecules	Prenol lipids	Tetraterpenoids	*	C08594	46	36.5	2M-H	C15H8N2O3	3.22986	0.175737	0.53801	0.621704	-0.217306	0.86017	16957.4	19714	15087.7	11504.5	20148.8	15564.4	20850.6	15402.6	17733.5	19366.7	39182.9	37992.5	9602.08	9691.86	16414.8	14380.1	16423.2	14024.3
4.18_243.0506m/z	243.051	4.18028	neg	3-(2,4-dihydroxyphenyl)-3-hydroxypropanoic acid	HMDB0126478	Phenylpropanoids and polyketides	Phenylpropanoic acids	Unclassified			46	33.9	M+FA-H	C9H10O5	-2.22777	0.121097	0.477927	0.565637	0.175244	1.12916	8468.47	7499.83	8702.58	6796.02	10658.7	8989.42	8099.25	6655.73	7209.19	10636.9	2905.32	3772.8	9404.34	9496.52	11707	11146.9	4865.17	6700.61
9.86_327.2161m/z	327.216	9.85967	pos	(9Z,11E)-12-((3S,5S)-5-((S)-1-hydroxypropyl)-1,2-dioxolan-3-yl)dodeca-9,11-dienoic acid	LMFA02050002	Lipids and lipid-like molecules	Fatty Acyls	Octadecanoids			46	44.2	M+H	C18H30O5	-1.61448	1.81718	1.01429e-06	4.44984e-05	2.61742	6.13654	63886.1	10410.8	81707.6	63121.8	80572.6	71948.8	42196.1	68785.9	71956.3	30800.1	15178.9	13928.6	7563.87	7693.37	8616.85	8071.38	11703.2	10530.2
11.77_311.2016m/z	311.202	11.7718	neg	11-Hydroxy-delta-9-THC	HMDB0060906	Organoheterocyclic compounds	Benzopyrans	1-benzopyrans			45.9	34.5	M-H2O-H	C21H30O3	-0.293506	0.0160778	0.88907	0.917949	-0.0883558	0.940594	6324.23	6723.65	4253.84	3680.54	15767.4	16435.1	461.458	3778.81	1045.09	5171.64	2328.48	10114	3207.06	9291.28	1982.31	10100.8	2021.58	14743.7
12.28_466.3288n	489.318	12.2837	pos	3alpha,7alpha,12alpha,22-Tetrahydroxy-5beta-cholestan-26-oic acid	LMST04030043	Unclassified	Unclassified	Unclassified			45.9	37.5	M+H, M+Na, M+K	C27H46O6	-1.3734	2.71588	0.00467122	0.020391	-1.83283	0.280714	61475.1	218996	61301.7	59404.6	56474	59174.1	51613.4	60936.9	63874.3	79021.5	443036	344728	132180	119159	63816.8	120141	288424	240478
2.15_203.0791n	186.076	2.14847	pos	N-acetyl-L-2-aminoadipate(2-)	HMDB0062715	Organic acids and derivatives	Carboxylic acids and derivatives	Amino acids, peptides, and analogues			45.9	33.6	M+H-H2O, M+Na	C8H13NO5	-1.14486	0.0358115	0.882916	0.913091	0.025264	1.01767	93200	91582.1	102024	109409	94766.3	79660.1	85917	87255.1	88284.9	98283.3	80828.3	106125	85443.8	50646.9	107750	53691.3	123445	124726
4.30_348.1780n	366.212	4.3033	pos	(1S,2S,4R)-p-Menth-8-ene-1,2,10-triol 2-glucoside	HMDB0039469	Lipids and lipid-like molecules	Prenol lipids	Terpene glycosides	*		45.9	34.7	M+H, M+NH4	C16H28O8	-1.25404	0.252441	0.694733	0.759683	0.128762	1.09335	111524	102002	130523	163403	87613.7	93167.7	103718	127497	110339	75929.6	27236.8	67639	149965	154916	183191	140102	48747.3	44215.3
4.54_433.2074m/z	433.207	4.53695	neg	9,13-Dihydroxy-4-megastigmen-3-one 9-glucoside	HMDB0036318	Lipids and lipid-like molecules	Fatty Acyls	Fatty acyl glycosides	*		45.9	31.6	M+FA-H	C19H32O8	-1.27026	3.16491	0.000320234	0.0032545	1.09563	2.13706	354109	165699	390059	364198	330760	457377	340562	344265	338645	267006	60702	107520	213826	248796	245594	307205	74629.1	67320.5
4.68_727.2087m/z	727.209	4.68483	neg	Pinocembrin 7-apiosyl-(1->5)-apiosyl-(1->2)-glucoside	LMPK12140145	Lipids and lipid-like molecules	Polyketides	Flavonoids			45.9	33.9	M+FA-H	C31H38O17	-0.549905	1.25668	0.00176918	0.0109638	-2.93711	0.13057	4789.86	36684.3	6313.85	9508.18	3261.58	5572.78	4037.6	3093.06	3576.11	2955.7	62669.2	41858.9	8533.79	36414.5	27170.3	76998.2	15692.5	24136.7
9.80_384.2738m/z	384.274	9.80198	pos	beta-Allocortolone	LMST02030234	Lipids and lipid-like molecules	Sterol Lipids	Steroids			45.9	38.4	M+NH4	C21H34O5	-1.88127	2.01824	0.00910132	0.0300444	-2.0595	0.239899	27818.3	115959	32024.4	37986.2	19432.2	25946.4	30975.1	32309	23868.5	20005	241941	132054	30256.8	44460.5	176315	17590.3	186930	98122.1
0.76_246.0500n	247.057	0.7627	pos	Phosphatidyl glycerol	186	Unclassified	Unclassified	Unclassified			45.8	33.8	M+H, M+K	C6H15O8P	-1.84948	0.465793	0.437043	0.526849	0.0517597	1.03653	554449	534910	524100	553477	525068	536888	470686	615658	658392	551322	604898	554022	557912	541863	500172	511312	516446	492652
5.65_344.2193n	362.253	5.65378	pos	(9R,12R,15R)-d10-13-PhytoF[13R,16S]	LMFA02040006	Lipids and lipid-like molecules	Fatty Acyls	Octadecanoids			45.8	34.9	M+NH4, M+K	C18H32O6	-1.76304	2.52971	0.00720461	0.0262748	-1.17574	0.442657	112152	253362	127221	105773	118949	120836	90019.7	103929	124128	106363	468088	327594	169616	165310	116950	130054	353142	296136
11.33_578.4039m/z	578.404	11.3278	pos	Vitamin D3 glucosiduronate	LMST03020610	Lipids and lipid-like molecules	Sterol Lipids	Secosteroids			45.7	35.7	M+NH4	C33H52O7	-2.13839	0.244498	0.491424	0.578519	0.0819974	1.05848	83632.1	79011.3	80623.1	100393	80715.9	80275.3	84436.9	82707.8	88991.1	70913.8	58018.6	53069.9	75469.4	84955.7	84521.7	81673	93113.4	101269
11.56_400.3051m/z	400.305	11.5557	pos	14-F2-dihomo-IsoP	LMFA03110169	Lipids and lipid-like molecules	Fatty Acyls	Eicosanoids			45.7	36.2	M+NH4	C22H38O5	-1.63922	1.33966	0.031341	0.0672502	-0.870079	0.547117	53785.9	98307.9	54460.4	67986.3	41162.7	53177.6	62707.2	64851.9	49206.2	36735.2	128491	105259	56622.3	65051.7	202807	40241.9	107995	79996.1
11.93_368.2788m/z	368.279	11.927	pos	13,14-dihydroxy-11-mulinen-20-oic acid	LMPR0104360001	Lipids and lipid-like molecules	Prenol lipids	Isoprenoids			45.7	35	M+NH4	C21H34O4	-2.13487	2.13007	0.196572	0.277669	-1.20222	0.434606	129654	298327	192111	234980	64286	133245	146174	136937	107957	21545	420134	184516	52759.5	140374	1.09254e+06	20446.3	294411	181427
12.47_606.2465n	607.254	12.4702	pos	Phaeophorbide b	HMDB0031149	Organoheterocyclic compounds	Tetrapyrroles and derivatives	Chlorins	*		45.7	34.6	M+H, M+Na	C35H34N4O6	-2.16228	2.6848	0.00963786	0.0310979	-0.870869	0.546817	202226	369823	163368	124447	214144	221708	178032	221606	201488	293010	514441	607589	436488	306604	149650	411525	280618	251668
3.97_386.1802m/z	386.18	3.97115	pos	Methyl (R)-9-hydroxy-10-undecene-5,7-diynoate glucoside	HMDB0040895	Lipids and lipid-like molecules	Fatty Acyls	Fatty acyl glycosides	*		45.7	35.9	M+NH4	C18H24O8	-1.90766	0.567751	0.0837581	0.140174	0.528985	1.44291	36970.3	25622	43324.8	40003.1	31376	50773.6	28945.8	34332.2	35133.3	31873.8	8069.87	16185.2	40252.3	34787.8	40149.2	44345.2	10542.5	10643.8
5.35_432.1282m/z	432.128	5.34972	pos	6-(3,4-dihydroxy-6-methyl-5-oxooxan-2-yl)-5,7-dihydroxy-2-(3-hydroxyphenyl)-4H-chromen-4-one	HMDB0127309	Phenylpropanoids and polyketides	Flavonoids	Flavonoid glycosides	*		45.7	61	M+NH4	C21H18O9	-1.72564	0.884064	0.0422129	0.0837402	-1.44046	0.368449	12627.2	34271.4	7257.7	15141.5	13076.6	5425.82	19282.5	14759.8	12355.1	13719	81692.5	54073.8	11167.2	12295.3	15506.4	8368.68	54996.1	36070.9
0.76_339.0734m/z	339.073	0.7561	neg	6-[4-(2-carboxyethyl)-3-hydroxyphenoxy]-3,4,5-trihydroxyoxane-2-carboxylic acid	HMDB0126431	Organic oxygen compounds	Organooxygen compounds	Carbohydrates and carbohydrate conjugates			45.6	40.7	M-H2O-H	C15H18O10	3.47993	1.347	0.0793637	0.134438	-0.603073	0.65835	104378	158545	109772	136276	71223.8	114516	90060.2	104091	99499.3	109587	75208.4	145168	230003	190325	252654	227125	107711	40166.1
11.16_293.2121m/z	293.212	11.1551	neg	9-oxo-13-hydroxy-11-octadecenoic acid	LMFA02000248	Lipids and lipid-like molecules	Fatty Acyls	Octadecanoids			45.6	34.8	M-H2O-H	C18H32O4	-0.320385	1.11514	0.00256763	0.0140074	-1.9828	0.252999	8641.92	34157.9	9260.71	9037.46	6880.35	7424.13	8210.39	7348.15	7238.91	13735.3	44428.8	32862.1	23001.4	18308.8	10143.7	21908.8	60372.6	62237
12.28_293.2468m/z	293.247	12.2837	pos	Methyl linolenate	44776	Unclassified	Unclassified	Unclassified			45.6	34.5	M+H	C19H32O2	-2.47876	2.81914	0.00813859	0.028109	-2.07242	0.237761	54703.3	230077	72678.1	84567.5	42415.3	57528.2	57434	50838.2	39216.7	32948.6	484289	301800	62016.3	118529	168356	38649.7	392945	274030
13.58_583.3998m/z	583.4	13.5778	neg	12-Keto-9Z,13Z,15Z-octadecatrienoic acid	LMFA02000310	Lipids and lipid-like molecules	Fatty Acyls	Octadecanoids			45.6	41.2	2M-H	C18H28O3	-1.05808	0.637403	0.0214612	0.0519153	-0.522741	0.696048	22361.9	32126.9	18030.2	21548.4	17279.3	23814.7	20707.2	25954	26337.5	25224	25292.7	28023.7	38035.3	33196.4	36691.3	51648.4	23803.1	20324.7
4.01_447.1142m/z	447.114	4.01187	neg	4-Hydroxy-5-(3',5'-dihydroxyphenyl)-valeric acid-O-glucuronide	HMDB0059973	Organic oxygen compounds	Organooxygen compounds	Carbohydrates and carbohydrate conjugates			45.6	31.6	M+FA-H	C17H22O11	-0.603144	0.833774	0.044289	0.0866812	-1.48677	0.356812	10813.7	30306.6	12300.8	13078.2	11733.1	9712.25	10892	8871.64	8135.5	11786.4	4940.72	14406.5	58580.2	36682.2	71894.4	36047.2	7815.65	12085.7
4.55_326.0996n	344.133	4.54648	pos	1-O-p-Coumaroyl-beta-D-glucose	HMDB0036936	Phenylpropanoids and polyketides	Cinnamic acids and derivatives	Hydroxycinnamic acids and derivatives	*		45.6	33.3	M+NH4, M+K, M+Na	C15H18O8	-1.6072	7.06406	0.0155885	0.0421742	-1.27501	0.413223	853199	2.06474e+06	689224	715303	860846	731642	1.04018e+06	884085	813519	1.09079e+06	3.21361e+06	2.90728e+06	925011	1.00646e+06	706356	1.05104e+06	3.51797e+06	3.1902e+06
6.00_215.1282m/z	215.128	5.99522	neg	Limonene-1,2-diol	LMPR0102090016	Lipids and lipid-like molecules	Prenol lipids	Isoprenoids	**	C07276	45.6	34.1	M+FA-H	C10H18O2	-3.91407	0.487879	0.00568806	0.0229861	-0.735633	0.600554	7876.88	13116	9048.28	8073.38	9983.06	8497.85	5658.7	6177.8	6124.69	9451.25	18748	18146.1	8926.39	9747.92	7909.22	11175.6	15143.6	15131.1
6.77_323.1272m/z	323.127	6.76983	pos	(-)-Shinpterocarpin	95592	Lipids and lipid-like molecules	Fatty Acyls	Fatty acyl thioesters	*		45.6	36.2	M+H	C20H18O4	-1.8613	0.451941	0.0741171	0.127469	3.48204	11.1737	7563.27	676.881	30890.6	6238.24	1918.72	4549.04	2817.08	11778.2	812.865	1501.51	81.094	397.562	1415.98	1184.81	1853.24	313.086	91.92	77.3614
10.29_400.3051m/z	400.305	10.2918	pos	16,16-dimethyl-PGF2beta	LMFA03010083	Lipids and lipid-like molecules	Fatty Acyls	Eicosanoids			45.5	35.1	M+NH4	C22H38O5	-1.61738	1.63913	0.00279234	0.0147904	-1.22848	0.426768	40328.7	94498	36615.4	39367.2	29910.4	49402.9	49481	49866.2	37104.2	30882.3	143589	128173	49774.1	64312.6	105867	29552.3	127848	106868
11.56_262.2293n	280.263	11.5557	pos	6-[3]-ladderane-1-hexanol	LMFA05000065	Lipids and lipid-like molecules	Fatty Acyls	Fatty alcohols			45.5	33.3	M+H, M+NH4	C18H30O	-1.50308	0.622143	0.0384115	0.0781586	-0.372819	0.772272	35849.7	46421	25362.8	26412.4	37460.3	42948.6	35484.2	49659.2	34094.6	35375.2	57696.3	59568.2	34523.4	37565	35808	44661.9	44501.7	57043.9
3.95_178.1224m/z	178.122	3.95042	pos	5-Acetyl-2,3-dihydro-6,7-dimethyl-1H-pyrrolizine	94561	Organoheterocyclic compounds	Pyrrolizines	Unclassified			45.5	33.8	M+H	C11H15NO	-1.35913	0.058299	0.797033	0.845651	0.114189	1.08237	8571.74	7919.45	6715.86	5029.6	3617.29	5031.73	18747.9	13035.4	13800.6	2595.6	6293.23	6364.21	4191.54	5543.79	16308.8	8424.61	5682.33	10547.1
4.74_458.1420n	476.176	4.7446	pos	7-Hydroxy-4-methylphthalide O-[arabinosyl-(1->6)-glucoside]	HMDB0041336	Organic oxygen compounds	Organooxygen compounds	Carbohydrates and carbohydrate conjugates			45.5	33.1	M+Na, M+K, M+NH4	C20H26O12	-1.02248	4.33108	3.53253e-11	2.03403e-08	2.20989	4.62642	351446	75965	328490	355097	340524	370264	382932	359417	345018	329821	26474.6	39036.3	101002	128985	78718.7	121211	56248.3	56043.4
14.17_311.2370m/z	311.237	14.1742	pos	(4Z,7Z,10Z,13Z,16Z,19Z)-docosahexaenoate	HMDB0062579	Lipids and lipid-like molecules	Fatty Acyls	Fatty acids and conjugates	**	C06429	45.4	31.4	M+H-H2O	C22H32O2	0.304781	1.21665	0.012117	0.0358686	-1.54724	0.342165	17870.6	52227.9	16003.4	15973.3	18213.5	13771.2	16811.4	17768.5	23805	20618	79707.7	50223.4	27575.6	22621.3	17576.9	28129.7	100856	91132.5
4.77_177.0182m/z	177.018	4.7701	neg	Daphnetin	HMDB0130547	Phenylpropanoids and polyketides	Coumarins and derivatives	Hydroxycoumarins	***	C03093	45.4	36.9	M-H	C9H6O4	-6.14846	0.530861	0.00387126	0.0181774	1.41403	2.6648	10135.5	3803.47	17668.5	18107.8	7712.42	8272.8	6860.17	9467.43	8049.15	4945.48	3154.82	4911.29	3258.14	3212.71	7151.44	2821.94	3246.68	2670.71
5.77_197.1170m/z	197.117	5.77158	pos	Isobutyl 2-furanpropionate	92557	Lipids and lipid-like molecules	Fatty Acyls	Fatty acid esters			45.4	36.5	M+H	C11H16O3	-1.25787	0.691131	0.00736035	0.0265657	-0.707048	0.612572	16314.5	26632.8	16566.2	16844.2	15223	15936	15289.2	16265.7	17734.3	16657.8	42018.4	32377.4	19440.7	17905.3	19248.7	18581.4	35866.8	27624
9.27_488.2400n	471.237	9.2711	pos	Prednicarbate	HMDB0015262	Lipids and lipid-like molecules	Steroids and steroid derivatives	Pregnane steroids			45.4	36.6	M+H-H2O, M+H	C27H36O8	-2.11712	1.6202	0.0799311	0.135127	-1.15809	0.448106	66408.9	148199	63752	72968.2	71710.4	58564.9	86241.9	67746.3	64709.3	45578.5	389695	257309	54658.4	57341.8	118493	27128.9	165354	115613
11.92_515.3374m/z	515.337	11.9208	neg	3beta-3,24-Dihydroxy-9(11),12-oleanadien-30-oic acid	HMDB0035252	Lipids and lipid-like molecules	Prenol lipids	Triterpenoids	*		45.3	30.8	M+FA-H	C30H46O4	-0.846793	0.69264	0.00655866	0.0249286	0.28628	1.21949	59779.1	49019.7	57048.2	66479	54956.3	65402.6	68077.9	57865.1	63716.7	44686.8	42407.7	50347.2	58984.6	51710.5	43244.4	46038.7	52800.8	46623.6
11.50_619.4212m/z	619.421	11.4957	neg	12-HpOTrE	LMFA02000109	Lipids and lipid-like molecules	Fatty Acyls	Octadecanoids			45.2	38.5	2M-H	C18H30O4	-0.512974	2.36976	0.00020439	0.0023654	-1.12043	0.459955	84473.3	183655	86099.1	109485	69680.4	91498.5	57338.6	76031.4	81339.4	104314	219209	179441	152007	139933	92887.2	195899	250884	238983
2.53_493.1559m/z	493.156	2.52895	neg	Asparaginyl-Aspartic acid	HMDB0028727	Organic acids and derivatives	Carboxylic acids and derivatives	Amino acids, peptides, and analogues			45.2	42.4	2M-H	C8H13N3O6	4.70154	1.12848	0.000521441	0.00470394	0.958661	1.94351	49907.2	25679	48402.6	51869.1	48811.9	50074.8	54232	46804.8	47790.7	51271.8	19957.2	28092.8	24919.6	29026.8	56511.1	29499.9	10523.1	6901.19
3.99_390.1511n	408.186	3.99168	pos	Todatriol glucoside	HMDB0037260	Lipids and lipid-like molecules	Fatty Acyls	Fatty acyl glycosides			45.2	33.4	M+H-H2O, M+NH4, M+K, M+Na	C17H26O10	-3.8138	1.52572	0.0256349	0.0584544	0.622216	1.53924	169689	110243	183887	221420	161672	185569	166038	143972	134782	160176	50997.9	78524.4	166507	176064	125789	189872	47501.1	46685.3
4.03_432.1627n	450.197	4.03178	pos	Benzyl gentiobioside	HMDB0041515	Organic oxygen compounds	Organooxygen compounds	Carbohydrates and carbohydrate conjugates	*		45.2	36.3	M+NH4, M+Na, M+K	C19H28O11	-1.09845	0.989053	0.0225672	0.0536333	-1.03803	0.486992	23987.7	49256.7	16113	10494.9	23413.2	18343	29212.5	31286.4	36295.4	26742.8	45210.5	39349.6	29049.6	36615	21415.8	41327.7	90192.6	90893.1
4.24_449.2026m/z	449.203	4.24442	neg	1-dimethylarsinoyl-(2Z,5Z, 8Z,11Z,14Z,17Z)-heneicosahexaene	LMFA11000714	Lipids and lipid-like molecules	Fatty Acyls	Hydrocarbons			45.2	37.4	M+FA-H	C23H37AsO	-3.94484	1.16128	0.0111698	0.0340794	0.723134	1.65076	80128.9	48540.5	80772	93626.5	72075.2	91951.8	78369.9	81044.6	70266	72925.4	11312.2	27432.5	72735.3	83227.3	61504.5	81888.5	27452.8	22770.9
4.33_344.1000n	687.177	4.32915	neg	dehydronifedipine	HMDB0061041	Organoheterocyclic compounds	Pyridines and derivatives	Phenylpyridines			45.2	37.5	M+FA-H, 2M-H	C17H16N2O6	-2.48716	1.7738	0.0152533	0.0415349	-1.47101	0.360728	43983.5	121930	30349.2	28254.4	50662.5	33812.2	48596.2	39921	43960.2	76312.4	123425	195736	274579	95113.4	27296.3	107233	81013.3	71040.8
6.10_244.9850m/z	244.985	6.10142	neg	Octafluorocyclobutane	HMDB0031292	Organohalogen compounds	Organofluorides	Unclassified			45.2	30	M+FA-H	C4F8	-2.09063	0.611706	0.00688245	0.0256002	-0.329919	0.795581	32401	40726.2	31368.4	29916.2	32843.8	29922	33834.8	33639	33997.8	33686.2	49636.5	44286.6	33535.2	32747.1	33930.6	36483	47405.5	47785.2
7.60_372.2739m/z	372.274	7.59888	pos	(-)-Enunicelline	LMPR0104210002	Lipids and lipid-like molecules	Prenol lipids	Isoprenoids			45.2	33	M+NH4	C20H34O5	-1.63587	2.23137	0.00435014	0.0195318	-0.514046	0.700256	250451	357657	247234	206443	244883	242358	236887	262336	295023	268445	425638	414342	324440	311729	212728	289156	453808	429412
8.62_210.1617n	228.195	8.6234	pos	8-tridecynoic acid	LMFA01030601	Lipids and lipid-like molecules	Fatty Acyls	Fatty Acids and Conjugates			45.2	31.8	M+H-H2O, M+NH4	C13H22O2	-1.25972	0.658647	0.152837	0.226397	-0.185474	0.87936	120215	136707	117750	110296	128826	121097	118245	117384	122105	126015	180948	153725	108347	102351	109676	119415	151616	167576
12.07_531.3325m/z	531.333	12.0696	neg	Actinidic acid	HMDB0037963	Lipids and lipid-like molecules	Prenol lipids	Triterpenoids	*		45.1	34.9	M+FA-H	C30H46O5	-0.389803	0.0578131	0.882389	0.91278	-0.0347498	0.976201	21700.5	22229.5	21662	28928.4	13583.8	20714.3	21741.3	26847.4	26639.3	13487.3	16385.1	22481.8	20264.5	27457	39577	17155.9	19654.6	14860.4
2.21_152.0564m/z	152.056	2.20778	pos	2-Hydroxyadenine	5392	Organoheterocyclic compounds	Imidazopyrimidines	Purines and purine derivatives			45.1	33	M+H	C5H5N5O	-1.6304	0.123255	0.814734	0.859201	-0.0842646	0.943265	52216.2	55356.9	61400.4	54036.9	56853.6	48686.5	52399.8	48827.2	45919.2	49606.3	113580	106224	28823.7	23915.7	24391.7	26562.8	62223.7	57133.7
4.58_191.0339m/z	191.034	4.5783	neg	Vanilpyruvic acid	HMDB0011714	Benzenoids	Benzene and substituted derivatives	Phenylpyruvic acid derivatives			45.1	35.3	M-H2O-H	C10H10O5	-4.94449	0.243227	0.0113622	0.0344206	-0.600279	0.659626	2636.16	3996.45	2775.34	2423.39	2202.18	2693.32	2589.72	3236.05	3115.59	2053.71	2178.3	5532.4	4978.64	3614.39	4959.45	4762.68	2405.23	3540.48
4.94_215.0918m/z	215.092	4.93787	neg	cis-3-Hexenyl pyruvate	HMDB0038276	Organic acids and derivatives	Keto acids and derivatives	Alpha-keto acids and derivatives			45.1	32.6	M+FA-H	C9H14O3	-4.05818	0.403465	0.0460512	0.0890162	-1.31978	0.400596	3050.53	7614.98	2400.48	2173.47	2383.87	2452.58	3277.45	3929	5272.25	2515.17	17032.4	16631.7	3999.55	2606.25	4033.24	4731.34	5398.62	6486.77
1.11_217.1311n	218.138	1.11395	pos	O-propanoyl-carnitine	36668	Lipids and lipid-like molecules	Fatty Acyls	Fatty acid esters		C03017	45	29.3	M+H-H2O, M+H	C10H19NO4	-1.52825	1.76016	0.0402646	0.0809717	-0.299294	0.81265	357438	439843	337988	311807	364786	377881	287672	416893	457132	305348	372917	418941	363714	441753	479226	624238	375269	442686
1.11_256.1288m/z	256.129	1.11395	pos	Glycyltyrosine	HMDB0028853	Organic acids and derivatives	Carboxylic acids and derivatives	Amino acids, peptides, and analogues			45	30.3	M+NH4	C11H14N2O4	-1.48099	2.47544	0.000896985	0.00697025	-0.855858	0.552537	145674	263646	172136	121170	172454	149758	111478	155657	158424	124317	228352	232481	134387	235517	255126	307401	337370	378535
11.72_205.1220m/z	205.122	11.724	pos	Isoamyl p-anisate	HMDB0038894	Benzenoids	Benzene and substituted derivatives	Benzoic acids and derivatives			45	30.9	M+H-H2O	C13H18O3	-1.3552	0.475321	0.294904	0.384698	0.359215	1.28273	54120.5	42191.7	52353.5	50046.3	47021.2	39356.9	68579	76370.5	53510	45726.7	10165.3	37021.6	68509.5	45666.2	60660.3	86983.3	15319.9	13207.8
13.09_496.3626m/z	496.363	13.0916	pos	Polyporusterone A	HMDB0038495	Lipids and lipid-like molecules	Steroids and steroid derivatives	Bile acids, alcohols and derivatives	*		45	31.5	M+NH4	C28H46O6	-1.41423	3.54656	0.0170933	0.0446877	-1.67808	0.312499	133559	427390	168350	203754	116633	115650	145187	140871	128208	49816.9	874545	502843	114924	193149	425784	60668.3	820114	427092
15.67_416.3641m/z	416.364	15.6689	pos	Nb-Palmitoyltryptamine	HMDB0040815	Organoheterocyclic compounds	Indoles and derivatives	Indoles	*		45	30.9	M+NH4	C26H42N2O	1.40934	0.115926	0.860234	0.895933	0.0338103	1.02371	234751	229313	155166	197585	216453	210987	278022	210803	282188	326803	286860	243757	336910	152123	157947	243322	240936	172651
2.42_209.0441m/z	209.044	2.42257	pos	Prephenate	HMDB0012283	Organic acids and derivatives	Keto acids and derivatives	Gamma-keto acids and derivatives	**	C00254	45	30.4	M+H-H2O	C10H10O6	-1.44047	0.650552	0.00729997	0.0264312	-0.497826	0.708173	23985.2	33869.2	22588.7	14795.2	29633.2	22433.6	29839.4	20034.3	22655.3	29902.3	44024.6	32036.2	30291	24439.2	32641.1	27029.3	37872.5	42619.6
4.07_229.1675n	230.175	4.07052	pos	N-Decanoylglycine	HMDB0013267	Organic acids and derivatives	Carboxylic acids and derivatives	Amino acids, peptides, and analogues			45	29.8	M+H-H2O, M+H	C12H23NO3	-1.38471	2.61407	0.00310452	0.0158434	-0.927767	0.525672	155553	295912	154912	162080	132145	153287	110815	172758	195274	163150	230854	244748	255031	252665	146445	336360	454773	446422
4.33_501.1247m/z	501.125	4.32915	neg	3,4,5-trihydroxy-6-{4-[(1E)-3-oxo-3-[(3,4,5,6-tetrahydroxyoxan-2-yl)methoxy]prop-1-en-1-yl]phenoxy}oxane-2-carboxylic acid	HMDB0125131	Organic oxygen compounds	Organooxygen compounds	Carbohydrates and carbohydrate conjugates			45	34.2	M-H	C21H26O14	-0.457407	0.750405	0.00681535	0.0254587	0.823872	1.77015	27807.4	15709.1	29056.7	24230.4	28954.9	21475.3	32375.9	30032.5	30408.8	25924.8	2723.72	8406.02	23179	25127	28603	22893.8	6934.61	7805.35
4.66_245.1856m/z	245.186	4.663	pos	Leucyl-Leucine	HMDB0028933	Organic acids and derivatives	Carboxylic acids and derivatives	Amino acids, peptides, and analogues	***	C11332	45	30.4	M+H	C12H24N2O3	-1.64823	0.583792	0.264772	0.353515	-0.277467	0.825038	79231.1	96033.3	111661	99782.2	96866.8	77120.8	68935.7	55675	55936.6	67870.9	131439	121966	53795.3	62843.9	81691.3	60534.9	116353	139642
5.15_189.0759m/z	189.076	5.15003	neg	3-Hydroxysuberic acid	HMDB0000325	Organic acids and derivatives	Hydroxy acids and derivatives	Medium-chain hydroxy acids and derivatives			45	36.3	M-H	C8H14O5	-4.96652	0.133382	0.29977	0.389525	-0.764202	0.588779	1342.73	2280.53	1159.76	1179.36	1334.79	1056.9	1838.15	1318.16	1467.7	1387.02	7018.4	5191.7	505.198	844.543	947.524	453.061	1663.79	1620.06
5.63_311.1272m/z	311.127	5.6342	pos	5-O-Methylleridol	LMPK12140200	Lipids and lipid-like molecules	Polyketides	Flavonoids			45	41	M+H-H2O	C19H20O5	-1.63625	0.95847	0.00481723	0.0207661	-1.62701	0.323759	9878.67	30512.4	8694.14	5931.45	11688.7	7320.31	11206.4	10957	10477.5	12753.9	38128.8	25136.7	13826.3	20801	16995.1	26419.4	34635.1	68157.2
6.14_144.1148n	183.078	6.14005	pos	Caprylic acid	HMDB0000482	Lipids and lipid-like molecules	Fatty Acyls	Fatty acids and conjugates	**	C06423	45	31.8	M+H, M+K	C8H16O2	-1.37927	0.186088	0.344849	0.43698	-0.237389	0.848279	12130.4	14300	10736.1	11448.7	15376.5	9080.43	16342.1	14088.2	11160.6	8810.31	23348.8	12077.3	8493.63	8519.15	10815.9	13709.4	16021.1	21414.5
11.28_463.3065m/z	463.306	11.2826	neg	3alpha,7alpha,12alpha,26-Tetrahydroxy-5beta-23E-cholestan-27-oic acid	LMST04030200	Lipids and lipid-like molecules	Sterol Lipids	Bile acids and derivatives			44.9	32.9	M-H	C27H44O6	-0.11864	0.569688	0.0126038	0.0367909	-0.539866	0.687835	16203.7	23557.5	20068.5	18082.3	15783.9	19657.2	12947.2	12928.9	14615.7	15545.6	30667.6	26589.3	20016.9	17968.1	13567.2	19817.4	32852.7	26980.9
2.72_250.0383m/z	250.038	2.71738	pos	Milrinone	HMDB0014380	Organoheterocyclic compounds	Pyridines and derivatives	Bipyridines and oligopyridines		C07224	44.9	33.2	M+K	C12H9N3O	2.54912	1.24775	0.0202143	0.0497229	-3.24105	0.105766	4624.54	43724.2	5686.68	4300.77	4504.57	3257.57	3773.84	4988.25	5343.83	5140.79	137026	57437.9	17825.9	17503.4	5344.9	19650.9	39020.9	55984.2
4.32_190.0496m/z	190.05	4.32405	pos	4-(2-Aminophenyl)-2,4-dioxobutanoic acid	HMDB0000978	Organic oxygen compounds	Organooxygen compounds	Carbonyl compounds	**	C01252	44.9	34.8	M+H-H2O	C10H9NO4	-1.45087	0.788427	0.00111308	0.00803312	-1.20489	0.433803	9458.36	21803.4	9902.66	9566.49	9446.26	9355.71	10092	8644.21	9103.94	9555.65	27310.8	37695.2	13140.1	19828	16419.4	11886	26352	21795.5
7.19_492.1262n	510.16	7.19038	pos	Hypolaetin 7,3'-dimethyl eter 4'-glucoside	LMPK12111392	Lipids and lipid-like molecules	Polyketides	Flavonoids			44.9	30.8	M+NH4, M+Na	C23H24O12	-1.13951	1.40972	0.000433404	0.00410066	0.679397	1.60147	95549.5	59663.6	94305.4	115399	99358.3	73157.3	104429	83978	83480.8	110288	42536.4	52403.8	77649	69875.5	88369.2	47372.9	51357.1	47744.9
7.62_490.2558m/z	490.256	7.62003	pos	PE(8:0/8:0)	LMGP02010102	Lipids and lipid-like molecules	Glycerophospholipids	Glycerophosphoethanolamines			44.9	32.1	M+Na	C21H42NO8P	3.85422	0.109521	0.777959	0.830281	0.175069	1.12902	24145.6	21386.4	13280.5	24694.2	11123.1	11680.7	47301.3	40692	36475.2	7918.09	22385.2	31083.3	13759.5	16683.8	71534.5	8286.71	4538.19	2819.93
9.84_349.1767m/z	349.177	9.8413	pos	Sterebin A	HMDB0035337	Lipids and lipid-like molecules	Prenol lipids	Sesquiterpenoids			44.9	30	M+K	C18H30O4	-2.77683	0.285669	0.555484	0.637002	0.0952338	1.06824	129838	121544	113008	111875	110660	150164	101966	154554	145947	150528	92431.9	127482	179926	139645	73444	128607	111024	119791
9.86_256.1823n	257.19	9.85967	pos	3-Deoxyestradiol	69901	Unclassified	Unclassified	Unclassified			44.9	30.8	M+H-H2O, M+H	C18H24O	-1.80445	1.24782	0.0317747	0.0679421	-0.247912	0.842114	205883	244484	197448	195569	180963	233629	162099	212554	229782	235023	249912	255913	289697	229098	167042	233530	277417	253261
0.84_179.0550m/z	179.055	0.8413	neg	D-Galactose	HMDB0000143	Organic oxygen compounds	Organooxygen compounds	Carbohydrates and carbohydrate conjugates	***	C00984	44.8	34.1	M-H	C6H12O6	-6.09343	1.19723	0.148986	0.221818	-0.3869	0.764771	169122	221141	196626	174480	189074	148215	166906	181127	162305	134247	305580	253380	115728	114461	205686	124128	322008	328159
10.39_341.1966m/z	341.197	10.3903	neg	10-Deoxymethynolide	LMPK04000034	Lipids and lipid-like molecules	Polyketides	Macrolides and lactone polyketides	**	C11993	44.8	30.8	M+FA-H	C17H28O4	-1.23283	0.498107	0.00770534	0.0272052	-1.91136	0.265841	1979.28	7445.35	2318.47	2536.74	1984.78	1755.54	1617.97	1582.74	2297.28	1740.72	18168.1	9464.01	3722.34	3635.82	3668.53	4739.79	9187.45	6976.79
10.58_354.2632m/z	354.263	10.5837	pos	PGF2alpha-1,9-lactone	LMFA03010196	Lipids and lipid-like molecules	Fatty Acyls	Eicosanoids			44.8	31	M+NH4	C20H32O4	-2.13373	0.380441	0.351013	0.442787	-0.0749082	0.949403	143502	151149	141774	144010	124872	138781	149625	151492	166673	130785	119821	148723	181292	152724	164527	159219	138681	144208
10.92_356.2788m/z	356.279	10.9241	pos	11-deoxy-PGE1	LMFA03010054	Lipids and lipid-like molecules	Fatty Acyls	Eicosanoids			44.8	31	M+NH4	C20H34O4	-2.26635	1.1655	0.119522	0.185216	-0.294438	0.81539	225733	276841	207662	185540	234998	207026	198661	212301	242632	317045	242028	367600	354731	234330	136757	325279	245417	308582
2.36_293.1469n	316.137	2.3626	pos	N-(1-Deoxy-1-fructosyl)leucine	HMDB0037840	Organic acids and derivatives	Carboxylic acids and derivatives	Amino acids, peptides, and analogues			44.8	31.2	M+H, M+Na	C12H23NO7	-1.75551	0.109778	0.81318	0.858281	0.0818447	1.05837	71558.6	67612	90191.2	84408.6	69760.2	98324.3	65214.2	57099.4	56802.5	50668.4	16500.9	29339.5	58550.7	95917.7	151116	87252.1	55554.1	46665.1
4.42_388.2091n	389.216	4.4194	pos	Rehmaionoside C	71699	Unclassified	Unclassified	Unclassified			44.8	30.9	M+H-H2O, M+H	C19H32O8	-1.59428	1.01655	0.536502	0.620424	0.275546	1.21045	550575	454851	715673	654232	533887	869585	470547	426951	368631	365095	63631.6	175015	714548	823598	967867	727694	85461.4	80992.2
5.07_435.2232m/z	435.223	5.06552	neg	2-Hydroxydecanedioic acid	HMDB0000424	Organic acids and derivatives	Hydroxy acids and derivatives	Medium-chain hydroxy acids and derivatives			44.8	34.1	2M-H	C10H18O5	-0.80016	1.022	0.00845173	0.0286988	0.538556	1.45252	76112.3	52400.2	80960	91717.5	67041.3	81600	75932.3	75847.9	72120.6	63678.4	18972.1	32232.8	62666	79386.5	56726.6	72072.1	51412.2	45733.6
5.32_885.3030m/z	885.303	5.31607	neg	Dihydrofolic acid	HMDB0001056	Organic acids and derivatives	Carboxylic acids and derivatives	Amino acids, peptides, and analogues	**	C00415	44.8	43.8	2M-H	C19H21N7O6	-0.436705	0.520154	0.556653	0.637871	0.242622	1.18314	174450	147446	215629	276948	142112	202540	138844	153034	128905	137587	20129.5	75081.3	221522	251502	309976	223142	41967.3	36252.1
7.73_330.2401n	348.274	7.72548	pos	12,13,15-trihydroxy-9E-octadecenoic acid	LMFA01050555	Lipids and lipid-like molecules	Fatty Acyls	Fatty Acids and Conjugates			44.8	30.9	M+NH4, M+Na, M+K, M+H-H2O	C18H34O5	-1.68534	3.02651	0.0132831	0.0379332	-0.606268	0.656894	425402	647596	434675	415581	447024	432969	330545	338794	355840	647785	746567	835709	664336	510010	225203	665116	740979	792849
8.98_675.2639m/z	675.264	8.9831	pos	Dicrocin	HMDB0002353	Lipids and lipid-like molecules	Prenol lipids	Diterpenoids	*		44.8	45.9	M+Na	C32H44O14	2.43417	2.82602	0.0163984	0.0436388	-2.25442	0.209581	51022.4	243449	71771.9	43572.3	27854.4	31269.3	41257.6	55993.9	78089.4	58370.1	438695	547077	30040.8	55542.8	208092	19954.9	298174	350016
12.64_433.2357m/z	433.236	12.641	neg	LysoPA(0:0/18:2(9Z,12Z))	HMDB0007852	Lipids and lipid-like molecules	Glycerophospholipids	Glycerophosphates			44.7	30.2	M-H	C21H39O7P	-0.762772	3.75311	0.0350063	0.0729578	-2.88309	0.135551	57794.4	426366	89199.2	66400.2	75918.2	54497	52012	35653.3	32736.2	55939.1	1.35538e+06	437667	39819.8	43992.9	317983	29531.6	663975	522577
2.50_286.1048n	304.139	2.49925	pos	Isosalicin	HMDB0034023	Organic oxygen compounds	Organooxygen compounds	Carbohydrates and carbohydrate conjugates	*		44.7	28.8	M+NH4, M+K, M+Na	C13H18O7	-1.5519	0.220532	0.699222	0.763514	-0.0729518	0.950691	133823	140764	132633	114301	137771	122732	158678	133821	139588	131058	180205	209463	133179	125260	179933	142198	86859.8	69011.4
4.85_149.0959m/z	149.096	4.85115	pos	Cuminaldehyde	44723	Lipids and lipid-like molecules	Prenol lipids	Monoterpenoids	**	C06577	44.7	30.1	M+H	C10H12O	-1.34527	0.447244	0.0810474	0.136649	-0.363181	0.777449	23512.3	30242.9	24506.4	24785.8	22584.8	24459.8	24169	22309.3	22802.6	22480.6	15916.2	22851.8	36935.7	41087.1	34333.3	43705.2	23812.8	23300.9
5.38_151.0389m/z	151.039	5.38003	neg	Vanillin	HMDB0012308	Benzenoids	Phenols	Methoxyphenols	***	C00755	44.7	37	M-H	C8H8O3	-7.98719	0.301449	0.00108819	0.00789144	-0.888099	0.540326	2131.29	3944.45	1593.03	1858.2	1823.05	1223.48	3025.24	2734.05	2807.96	1985.29	4086.29	5997.14	4799.94	2799.79	3565.55	3453.18	2776.59	4077.15
9.19_343.2486m/z	343.249	9.18617	neg	17-HOME(9Z)	LMFA02000180	Lipids and lipid-like molecules	Fatty Acyls	Octadecanoids			44.7	30.4	M+FA-H	C18H34O3	-1.33099	0.597421	0.0200715	0.0495255	-2.3412	0.197346	2144.96	10869.1	3267.58	2697.69	2101.23	2088.38	1585.09	1724.44	1484.97	2210.32	15644.3	13012.6	2493.67	2614.62	4358.82	1782.47	25293.8	21752.2
9.43_386.1722n	387.18	9.43413	pos	Porson	HMDB0030810	Phenylpropanoids and polyketides	Diarylheptanoids	Cyclic diarylheptanoids	*		44.7	29.1	M+H, M+NH4, M+K, M+H-H2O	C22H26O6	-1.84093	0.515257	0.732041	0.791333	-0.117896	0.921531	1.17235e+06	1.27217e+06	904815	933239	3.06775e+06	1.029e+06	950208	823122	673947	996678	1.54122e+06	1.12978e+06	1.22706e+06	1.09203e+06	984689	1.12117e+06	1.4971e+06	1.58432e+06
0.85_418.1337m/z	418.134	0.847833	pos	5-(3',4',5'-Trihydroxyphenyl)-gamma-valerolactone-4'-O-glucuronide	HMDB0059986	Organic oxygen compounds	Organooxygen compounds	Carbohydrates and carbohydrate conjugates			44.6	27.8	M+NH4	C17H20O11	-1.73069	0.243135	0.87458	0.906984	-0.0325952	0.97766	558191	570946	607317	626828	548218	555901	586855	491240	523010	526159	281352	380856	648183	609843	1.01997e+06	537156	600593	489617
11.53_343.3313m/z	343.331	11.5345	pos	Vaccenic acid ethanolamide	LMFA08040059	Lipids and lipid-like molecules	Fatty Acyls	Fatty amides			44.6	29.8	M+NH4	C20H39NO2	-1.79313	0.784446	0.0610954	0.11013	-0.361726	0.778233	65253.1	83847.8	42522.5	43870.4	72679.3	72738.7	67301.4	92612.7	59084.1	71215.8	82186.1	93008.4	73998.2	59595.8	63366.3	96810.6	80701.5	121116
11.64_322.2139n	323.221	11.6404	pos	(±)8-GINGEROL	84966	Unclassified	Unclassified	Unclassified			44.6	28.6	M+NH4, M+K, M+Na, M+H	C19H30O4	-1.71904	3.51316	0.0660568	0.116921	-1.13418	0.455595	292700	642457	326449	445900	187161	312790	361975	350986	252323	104016	1.00588e+06	758319	223598	419015	1.61756e+06	145583	594008	375691
3.24_203.1388m/z	203.139	3.23898	pos	Alanyl-Leucine	HMDB0028691	Organic acids and derivatives	Carboxylic acids and derivatives	Amino acids, peptides, and analogues	***		44.6	32.2	M+H	C9H18N2O3	-1.12616	0.55943	0.0639344	0.113984	-0.765764	0.588142	13265.3	22554.5	18488.7	16846.6	14671.6	12846.7	11633.9	10978.8	10613.1	10042.7	44868.7	26701.9	8772.25	10463	17974.6	11526.1	26898.7	33231
4.22_372.1052n	395.094	4.22393	pos	3,4,5-trihydroxy-6-{[2-(2-hydroxy-4-methoxyphenyl)propanoyl]oxy}oxane-2-carboxylic acid	HMDB0133871	Organic oxygen compounds	Organooxygen compounds	Carbohydrates and carbohydrate conjugates			44.6	29.2	M+Na, M+K, M+H-H2O	C16H20O10	-1.11093	1.06907	0.0637162	0.113695	0.632699	1.55046	95871.2	61833.9	76013.2	70549.9	95461.5	81946.8	118789	92197	109816	122196	131320	131011	32476.5	29658	38427.4	30312.3	55757.3	45708.8
4.37_372.1051n	371.098	4.37093	neg	3,4,5-trihydroxy-6-{[3-(3-hydroxy-5-methoxyphenyl)propanoyl]oxy}oxane-2-carboxylic acid	HMDB0128016	Organic oxygen compounds	Organooxygen compounds	Carbohydrates and carbohydrate conjugates			44.6	28.2	M-H, 2M-H	C16H20O10	-1.38946	1.66624	0.358113	0.449884	0.282753	1.21651	860025	706959	637959	673088	892794	662838	1.05907e+06	909238	932739	1.11247e+06	1.39762e+06	1.33515e+06	383277	443815	404125	515376	676260	500052
4.58_264.1470n	287.139	4.58488	pos	Phenylalanyl-Valine	HMDB0029008	Organic acids and derivatives	Carboxylic acids and derivatives	Amino acids, peptides, and analogues			44.6	29.1	M+H, M+Na	C14H20N2O3	-1.60217	1.48256	0.0134766	0.0382851	0.625026	1.54224	156010	101158	180286	173022	155626	210974	139921	137770	129804	120676	47162.4	69981.2	123109	131190	179360	127525	60813.6	70124.3
5.18_252.1358n	253.143	5.17817	pos	2,2,4,4-Tetramethyl-6-(1-oxobutyl)-1,3,5-cyclohexanetrione	89070	Lipids and lipid-like molecules	Prenol lipids	Monoterpenoids	*		44.6	27.9	M+H-H2O, M+H	C14H20O4	-1.4802	2.65905	0.00144312	0.00954802	0.799049	1.73995	339640	195200	396875	359561	303814	434772	299069	330764	326777	265485	89198.9	145030	272462	292345	248707	285611	117708	110541
5.51_429.1762m/z	429.176	5.50688	neg	3,4,5-trihydroxy-6-{[1-(4-methoxyphenyl)-4-methylpentan-3-yl]oxy}oxane-2-carboxylic acid	HMDB0132969	Lipids and lipid-like molecules	Fatty Acyls	Fatty acyl glycosides			44.6	26.3	M+FA-H	C19H28O8	-1.02831	0.811449	0.183824	0.263207	0.172984	1.12739	230706	204638	210233	198876	214867	240128	226176	245139	249734	260494	174306	170619	241530	228598	115199	264210	214251	228388
10.60_323.1282m/z	323.128	10.6025	neg	Glabranin	LMPK12140164	Lipids and lipid-like molecules	Fatty Acyls	Fatty alcohols	*	C09752	44.5	29.3	M-H	C20H20O4	-2.05572	0.2512	0.347485	0.439382	-0.629955	0.646197	5838.73	9035.53	6084.79	4756.59	5089.71	5128.39	4682.47	10185.7	6599.84	4182.35	2.49373e-05	8421.33	11533.7	8649.22	28434.5	11792.9	1204.08	2248.4
14.00_481.2569m/z	481.257	14.0024	neg	LysoPA(0:0/18:1(9Z))	HMDB0007851	Lipids and lipid-like molecules	Glycerophospholipids	Glycerophosphates			44.5	24.2	M+FA-H	C21H41O7P	-0.635836	6.00188	0.0166605	0.0440108	-1.60932	0.327753	404181	1.23319e+06	610301	721378	282107	438881	335914	306525	332181	206164	2.34203e+06	832570	321133	438882	1.65506e+06	337481	2.16361e+06	1.77472e+06
4.03_271.0699m/z	271.07	4.0331	neg	Pyridine N-oxide glucuronide	HMDB0061177	Organic oxygen compounds	Organooxygen compounds	Carbohydrates and carbohydrate conjugates			44.5	27.3	M-H	C11H14NO7+	0.694536	0.428618	0.0010116	0.00750621	-3.30378	0.101266	402.01	3969.84	718.977	231.941	56.7321	63.9993	144.584	573.153	1347.96	78.7294	6837.24	6684.23	3739.22	1961.65	680.955	6161.5	1745.82	3948.08
4.37_443.1910m/z	443.191	4.37093	neg	Cynaroside A	HMDB0040532	Lipids and lipid-like molecules	Prenol lipids	Terpene lactones	*		44.5	30	M-H	C21H32O10	-2.79306	0.380496	0.238528	0.325615	0.213773	1.15972	47875.8	41282.3	51095.7	54857.2	50011.9	39633.6	39123.1	41911.4	44915.5	61458.2	16102.7	37121.2	38936.4	46379.3	41139.6	61981.6	48743.5	39854.4
6.78_237.1128m/z	237.113	6.77838	neg	11,12,13-Trinor-1(10)-spirovetivene-2,7-dione	HMDB0036734	Organic oxygen compounds	Organooxygen compounds	Carbonyl compounds	*		44.5	29.1	M+FA-H	C12H16O2	-2.34262	0.217062	0.0357794	0.0741987	-1.64867	0.318934	567.823	1780.37	535.936	535.103	512.57	520.473	583.803	711.622	839.003	304.073	3722.57	2985.26	573.191	590.816	3784.01	351.733	1292.48	942.932
10.88_321.2662n	304.263	10.8825	pos	Alpha-Linolenoyl ethanolamide	HMDB0013624	Organic nitrogen compounds	Organonitrogen compounds	Amines		C13828	44.4	29.1	M+H-H2O, M+H	C20H35NO2	-1.76956	0.707531	0.213889	0.297235	0.440437	1.35702	83528.9	61553.4	83242.9	91728.3	60708.3	116437	61572.4	66244.1	47686.6	140612	14595.2	44932.6	111702	104166	65225.4	84121.2	27350	40334.4
2.11_241.1543m/z	241.154	2.10892	pos	Cerulenin	HMDB0015168	Organoheterocyclic compounds	Epoxides	Oxirane carboxylic acids and derivatives		C12058	44.4	26.1	M+NH4	C12H17NO3	-1.86479	1.98567	0.00104761	0.00767042	-0.687412	0.620967	132680	213666	116099	157268	155356	86182.7	155432	122698	119780	148620	243888	246746	148077	170204	183055	199074	216743	301542
13.24_587.4313m/z	587.431	13.2369	neg	9(10)-EpODE	HMDB0010220	Lipids and lipid-like molecules	Fatty Acyls	Fatty acids and conjugates			44.3	32.2	2M-H	C18H30O3	-0.772195	0.790231	0.00526224	0.0219565	-1.7269	0.302101	5712.65	18909.7	5376.72	5726.78	4966.75	7289.05	3622.5	4127.18	5548.16	9044.08	31118.3	19847.9	12442.2	7287.44	4797.3	13189.9	33397.3	29197.4
3.70_194.1152n	195.122	3.69913	pos	Tetraethylene glycol	HMDB0094708	Organic oxygen compounds	Organooxygen compounds	Ethers			44.3	25.6	M+H, M+NH4, M+H-H2O	C8H18O5	-1.10588	0.752011	0.0252778	0.0578305	-0.391404	0.762387	47160.9	61859.5	44696.1	42849.2	39052.6	44384	51776.6	51370.4	45915.3	57243	81554.6	77064.6	57142.1	48783.4	43479.3	43659.9	68553.8	74638.4
4.01_302.1227m/z	302.123	4.01228	pos	2-O-Benzoyl-D-glucose	HMDB0034618	Organic oxygen compounds	Organooxygen compounds	Carbohydrates and carbohydrate conjugates	*		44.3	31	M+NH4	C13H16O7	-2.45822	0.430838	0.124453	0.191239	0.624881	1.54208	19211.4	12458.1	21348.8	18647	18675	27186.6	18636.1	17823.1	16710.1	14664.3	427.172	3979.46	20618.9	24152.8	26456.9	19047.3	2676.53	2305.39
4.53_376.1595m/z	376.16	4.52852	pos	Phlorisobutyrophenone 2-glucoside	HMDB0029651	Organic oxygen compounds	Organooxygen compounds	Carbohydrates and carbohydrate conjugates			44.3	29.6	M+NH4	C16H22O9	-1.88886	1.32978	0.000103727	0.00142886	-0.866929	0.548313	38521.2	70254.1	30908.8	27780.8	38735.3	33621.5	40945.5	42824.9	46113.4	47239.5	35588.2	65075.6	82261.7	72060.1	70839.8	80145.4	74519.4	81542.1
5.65_367.2086m/z	367.209	5.65378	pos	delta14-10-PhytoF	LMFA02040004	Lipids and lipid-like molecules	Fatty Acyls	Octadecanoids			44.3	29	M+Na	C18H32O6	-1.41396	1.99071	0.014391	0.0399368	-1.33454	0.396519	61702.1	155609	64664.4	49291.6	68277.2	56033.5	52936.2	63204.4	77899	61310.4	313620	208561	83473.2	80617.4	55107.2	75728.7	234818	192949
5.79_226.0839n	209.081	5.7922	pos	3,4-dimethyl-5-carboxymethyl-2-furanpropanoic acid	LMFA01150048	Lipids and lipid-like molecules	Fatty Acyls	Fatty Acids and Conjugates			44.3	29.1	M+H-H2O, M+H	C11H14O5	-1.02855	1.05938	0.00194112	0.0117124	0.686113	1.60894	57708.5	35867.4	54527.4	56779.6	57331.1	56610.6	62930.3	54424.4	56991.3	62073.7	12907.2	24257.2	49522.5	56246.1	41240	52040.8	26531.5	24193.6
7.20_448.1369n	493.135	7.20123	neg	7-Hydroxy-8-O-methylaloin B	HMDB0031586	Benzenoids	Anthracenes	Unclassified			44.3	27	M-H, M+FA-H	C22H24O10	-0.0427415	0.967231	0.000429598	0.00407229	0.66567	1.5863	45603.6	28748.3	43749	56842.5	47710.5	34400.3	53147.3	40110.5	38536.4	50332.2	22731.2	27334.6	37113.6	31419.9	40475.7	22861.8	25986.5	22063.2
0.76_353.0892m/z	353.089	0.7561	neg	trans-Chlorogenic acid	HMDB0032849	Organic oxygen compounds	Organooxygen compounds	Alcohols and polyols	*		44.2	35.6	M-H	C16H18O9	3.94316	1.83145	0.0216023	0.0521005	-1.76624	0.293974	33826.4	115066	37299	27855.3	36227.7	20791.5	36039.9	35598.1	29028.6	47771.3	228136	134902	32937.1	35825.4	66310.5	35915.6	255679	130822
1.11_229.1543m/z	229.154	1.11395	pos	Orciprenaline	HMDB0014954	Benzenoids	Phenols	Benzenediols		C07144	44.2	25.8	M+NH4	C11H17NO3	-1.52989	2.95554	0.0153493	0.0417399	-1.14855	0.451078	175202	388408	191941	180444	155839	143967	173047	187622	196113	172644	473454	802624	210294	224104	203950	197779	485884	509175
12.05_306.2786m/z	306.279	12.0525	pos	Dictyolene	LMPR0104450003	Lipids and lipid-like molecules	Prenol lipids	Isoprenoids			44.2	28.2	M+NH4	C20H32O	-1.98674	1.04577	0.0451459	0.0878464	-0.432866	0.740788	94070.9	126988	89294.2	97605.4	92337.1	101138	74829.6	79404.1	65737.6	152221	139389	160829	123479	125377	56449.1	116121	131868	162388
14.69_481.2569m/z	481.257	14.6863	neg	lysophosphatidic acid	LMGP10050045	Lipids and lipid-like molecules	Glycerophospholipids	Glycerophosphates			44.2	23.5	M+FA-H	C21H41O7P	-0.709567	1.0926	0.495106	0.58197	-0.106491	0.928844	1.07932e+06	1.162e+06	920948	1.17095e+06	1.0034e+06	1.38172e+06	1.13949e+06	1.00094e+06	1.10346e+06	913646	1.55244e+06	899132	1.34865e+06	1.20626e+06	1.02203e+06	1.54954e+06	856845	861127
2.82_304.1387m/z	304.139	2.81943	pos	3-Hydroxybenzyl alcohol glucoside	HMDB0038331	Organic oxygen compounds	Organooxygen compounds	Carbohydrates and carbohydrate conjugates	*	C03351	44.2	27.5	M+NH4	C13H18O7	-1.26084	0.615492	0.0541197	0.100644	0.599108	1.51478	35436.1	23393.6	37260.9	38980.7	29499	43744.3	29031.4	41266.7	39377.3	24328.4	5607.38	14033.2	32724.9	34261.9	42323.3	37431	10956.4	9810.38
3.09_434.1418n	452.176	3.09225	pos	4-Hydroxy-5-(3',5'-dihydroxyphenyl)-valeric acid-O-methyl-O-glucuronide	HMDB0059974	Organic oxygen compounds	Organooxygen compounds	Carbohydrates and carbohydrate conjugates			44.2	24.9	M+H-H2O, M+K, M+Na, M+NH4	C18H26O12	-1.43952	6.65256	3.45074e-05	0.000634514	-1.77946	0.291293	316743	1.08737e+06	254500	160354	410363	272237	335299	331934	357862	411398	855343	1.28623e+06	1.30633e+06	1.05369e+06	319738	1.40803e+06	1.28968e+06	1.17993e+06
4.37_534.1810m/z	534.181	4.36508	pos	O-6-deoxy-a-L-galactopyranosyl-(1->2)-O-b-D-galactopyranosyl-(1->4)-2-(acetylamino)-1,5-anhydro-2-deoxy-D-arabino-Hex-1-enitol	HMDB0002276	Organic oxygen compounds	Organooxygen compounds	Carbohydrates and carbohydrate conjugates			44.2	28.9	M+Na	C20H33NO14	3.36774	1.36359	0.000394574	0.00381749	-0.617509	0.651796	64286.8	98630.3	65258.2	71288	65962.2	56620.1	64331.7	67369.6	63412.9	60051.8	70596.7	95304.9	125727	99605	120953	115346	81578.3	79930.8
5.43_331.1282m/z	331.128	5.42617	pos	Miraxanthin-III	67062	Unclassified	Unclassified	Unclassified			44.2	28.1	M+H	C17H18N2O5	-1.8268	2.22277	1.83115e-08	2.49345e-06	0.883432	1.84476	162823	88262.4	151437	178025	156591	154290	150473	160598	166571	184599	69536.7	83786.9	94926.2	110599	70785.7	93131.4	94598.4	88735.1
5.44_417.1765m/z	417.176	5.4432	neg	21-dimethylarsinoyl-(7Z, 10Z,13Z,16Z,19Z)-heneicosapentaenoic acid	LMFA00000028	Lipids and lipid-like molecules	Fatty Acyls	Other Fatty Acyls			44.2	33.8	M-H2O-H	C23H37AsO3	-3.5605	1.28879	0.000248003	0.00270162	0.857175	1.81149	68018.1	37548.2	73823.8	78399.7	65961.5	65312	63328.5	68983.2	65967.5	62368.9	17042.5	27404.4	51164.8	51588.7	57510.2	51552.5	22409	21713.5
5.97_229.1440m/z	229.144	5.974	neg	Talaromycin A	HMDB0030143	Organic oxygen compounds	Organooxygen compounds	Ethers			44.2	28.1	M-H	C12H22O4	-2.35301	0.376679	0.000121978	0.0016109	0.900547	1.86677	5517.45	2955.61	4620.31	3875.26	5662.17	5656.04	5847.83	7966.95	5346.33	5164.72	2406.06	3341.14	2873.65	2083.91	3290.47	4041.07	2112.7	3495.87
9.10_372.2738m/z	372.274	9.10407	pos	Sterebin G	HMDB0035380	Lipids and lipid-like molecules	Prenol lipids	Diterpenoids			44.2	28.2	M+NH4	C20H34O5	-1.81117	1.662	0.037653	0.0770454	0.340938	1.26658	349483	275927	308122	299452	313532	347079	406013	403496	412430	305743	185134	252735	363067	339805	264116	377717	190439	234400
2.32_205.0346m/z	205.035	2.31845	neg	2-Methyl-4-oxopentanedioic acid	HMDB0039447	Organic acids and derivatives	Keto acids and derivatives	Gamma-keto acids and derivatives	*		44.1	27.6	M+FA-H	C6H8O5	-4.95728	0.625788	0.0039676	0.0184493	0.462601	1.37802	29732.4	21576.1	26262.2	26699.7	31442.4	27481.5	30144.5	28082.2	30023.9	37722.4	21469.3	21460.3	27913.3	22692.5	21793.4	29369.6	14081.4	13828.7
2.50_217.1543m/z	217.154	2.49925	pos	Valyl-Valine	86032	Organic acids and derivatives	Carboxylic acids and derivatives	Amino acids, peptides, and analogues			44.1	26	M+H	C10H20N2O3	-1.50665	0.226215	0.274757	0.363738	-0.174045	0.886354	23894.4	26958.1	28249.7	23397.9	27481.5	23117.3	20293.5	21596	19336.7	27682.7	24466	27743.5	25226.8	25594	19009.8	26965.7	24254.4	42404.5
5.02_591.2291m/z	591.229	5.02322	neg	Methionyl-Phenylalanine	HMDB0028980	Organic acids and derivatives	Carboxylic acids and derivatives	Amino acids, peptides, and analogues			44.1	37.3	2M-H	C14H20N2O3S	-4.22834	1.45949	0.0105591	0.0328593	-0.677787	0.625123	77296.4	123650	65207.6	56102.6	60339	77138.1	62558.3	109307	131721	55997.6	138835	104864	86519.1	89210.5	94907.9	137263	174046	163553
5.34_245.0928m/z	245.093	5.33737	neg	N-Acetyl-DL-tryptophan	34535	Unclassified	Unclassified	Unclassified			44.1	26.3	M-H	C13H14N2O3	-1.54248	0.291247	0.196283	0.277358	0.575105	1.48979	12348.1	8288.52	14077.1	8783.67	7605.47	10235.6	8537.47	18130.2	25595.4	5820.09	2663.29	12436.4	12741	8720.71	12714	13133.6	1599.04	2300.06
0.50_205.0856m/z	205.086	0.502367	pos	Monoisobutyl phthalic acid	HMDB0002056	Benzenoids	Benzene and substituted derivatives	Benzoic acids and derivatives			44	34.5	M+H-H2O	C12H14O4	-1.31526	0.910054	0.0394758	0.0797888	-0.257915	0.836296	121066	144765	125360	110015	124395	104439	132218	121774	126334	123993	182735	148434	118220	117704	120689	125092	165578	179667
11.64_431.2201m/z	431.22	11.6445	neg	PA(18:3(6Z,9Z,12Z)/0:0)	LMGP10050023	Lipids and lipid-like molecules	Glycerophospholipids	Glycerophosphates			44	25.3	M-H	C21H37O7P	-0.753919	2.59262	0.0522076	0.0979281	-1.01956	0.493268	177690	360230	218808	187380	199104	204721	156961	134213	141712	178620	666924	392101	121357	134868	734170	105385	374968	352067
12.20_631.3635m/z	631.364	12.1966	neg	3-trans-Caffeoyltormentic acid	HMDB0040650	Lipids and lipid-like molecules	Prenol lipids	Triterpenoids	*		44	32.7	M-H2O-H	C39H54O8	-0.735777	0.6393	0.0503551	0.0953049	-3.70067	0.0769109	985.995	12820	608.686	144.617	309.43	510.477	2676.34	2401.25	780.259	456.9	1.17958	9393.9	29473.9	13590.6	6885.54	42775.2	439.252	0.0670855
4.56_313.0926m/z	313.093	4.55733	neg	6-(4-ethyl-2-hydroxyphenoxy)-3,4,5-trihydroxyoxane-2-carboxylic acid	HMDB0124984	Organic oxygen compounds	Organooxygen compounds	Carbohydrates and carbohydrate conjugates			44	25.2	M-H	C14H18O8	-0.840759	0.344386	0.00557536	0.022722	0.348647	1.27337	12305.6	9663.86	12341.7	12880.3	12404.9	12024.3	11832.3	12155.2	11804.5	13001.9	6564.67	8001.45	12731.9	10779	11431.1	11488.5	8901.37	7413
5.05_442.1475n	460.181	5.04542	pos	6-[(3-{3-[(3,3-dimethyloxiran-2-yl)methyl]-4-hydroxyphenyl}-2-hydroxypropanoyl)oxy]-3,4,5-trihydroxyoxane-2-carboxylic acid	HMDB0133279	Organic oxygen compounds	Organooxygen compounds	Carbohydrates and carbohydrate conjugates			44	23.6	M+NH4, M+Na, M+K, M+H-H2O	C20H26O11	0.049386	3.30643	0.0359607	0.0744393	-1.19506	0.43677	232197	531624	200716	275629	236695	161070	253494	222026	208301	299646	389192	459145	256938	409237	177800	389668	1.23436e+06	936657
[truncated: 19,101 more rows]
