# Supplementary material for: Metabolomics Response to Drought Stress in Morus alba L. Variety Yu-711
Source: Plants (Basel). 2021 Aug 9;10(8):1636. doi: 10.3390/plants10081636 (PMC8400578; doi:10.3390/plants10081636)
Supplement: Supplementary file 1 [file plants-10-01636-s001.zip › Table S2 EG_CK.xlsx]

## Sheet: EG_CK
Table S2. Differential metabolites
Metabolites	log2(FC)	KEGG	RED/BLUE	ID Annotation	Annotation	ID	m/z	Retention time (min)	Ion mode	Compound ID	Super Class	Class	Sub Class	level	kegg	Score	Fragmentation Score	Adducts	Formula	Mass Error (ppm)	VIP	P-value	adj.P-value	FC	average(EG)	average(CK)	EG1	EG2	EG3	EG4	EG5	EG6	EG7	EG8	CK1	CK2	CK3	CK4	CK5	CK6	CK7	CK8
(4Z,7Z,10Z,13Z,16Z,19Z)-docosahexaenoate	-1.54724	C06429	blue	ath01040	Biosynthesis of unsaturated fatty acids	14.17_311.2370m/z	311.237	14.1742	pos	HMDB0062579	Lipids and lipid-like molecules	Fatty Acyls	Fatty acids and conjugates	**	C06429	45.4	31.4	M+H-H2O	C22H32O2	0.304781	1.21665	0.012117	0.0358686	0.342165	17870.6	52227.9	16003.4	15973.3	18213.5	13771.2	16811.4	17768.5	23805	20618	79707.7	50223.4	27575.6	22621.3	17576.9	28129.7	100856	91132.5
(9Z,7'Z,9'Z)-7,8-Dihydrolycopene	1.98254	C19759	red	ath00906	Carotenoid biosynthesis	14.78_539.4610m/z	539.461	14.7821	pos	HMDB0039089	Lipids and lipid-like molecules	Prenol lipids	Tetraterpenoids	**	C19759	36.1	0	M+H	C40H58	-0.233785	1.07049	1.16523e-06	4.87823e-05	3.95188	24157.4	6112.9	23095.9	28342.3	23872.9	29278.2	24846.4	22561.1	19302.8	21959.7	2448.46	1572.85	7920.52	16399.4	10721.6	6103.69	2298.34	1438.39
2-Hydroxycinnamic acid	-4.40179	C01772	blue	ath00360|ath00940	Phenylalanine metabolism|Phenylpropanoid biosynthesis	1.24_164.0472n	182.081	1.23708	pos	HMDB0002641	Phenylpropanoids and polyketides	Cinnamic acids and derivatives	Hydroxycinnamic acids and derivatives	***	C01772	52.4	64.7	M+H, M+NH4	C9H8O3	-1.11822	4.87767	0.0350361	0.0730027	0.0473073	32309.9	682979	28519.9	25238	33408.7	26977.7	28089.7	32496	29127.1	54622.1	2.17555e+06	777949	51335.8	94749	86814.6	64191.6	736650	1.4766e+06
2-Methyl-1-hydroxypropyl-ThPP	0.934482	C15976	red	ath00280	Valine, leucine and isoleucine degradation	1.17_515.1367m/z	515.137	1.16502	pos	HMDB0006866	Organoheterocyclic compounds	Diazines	Pyrimidines and pyrimidine derivatives	**	C15976	37.2	0	M+NH4	C16H27N4O8P2S+	0.693809	1.08694	0.0324383	0.0689006	1.9112	69819.4	36531.6	92460.6	112765	61870.7	93506.7	53100.4	50589.7	40382.2	53879.5	1650.45	18184.6	70157.6	61235	70604.4	52397	13297.3	4726.48
2-Methyl-3-hydroxy-5-formylpyridine-4-carboxylate	-1.48343	C06050	blue	ath00750	Vitamin B6 metabolism	4.54_361.0693m/z	361.069	4.53695	neg	58601	Organoheterocyclic compounds	Pyridines and derivatives	Pyridinecarboxylic acids and derivatives	**	C06050	37.7	0	2M-H	C8H7NO4	4.29505	1.23642	0.0129317	0.0373156	0.357637	20146.3	56331.8	16703.8	15334	20076.3	15378.9	23491.9	21265.4	21203.9	27716.3	96259	79866.6	25236.9	23981.1	16328.9	28094.8	94504.3	86382.4
2-Polyprenyl-6-methoxyphenol	2.17835	C17552	red	ath00130	Ubiquinone and other terpenoid-quinone biosynthesis	9.31_261.1845m/z	261.185	9.31335	pos	HMDB0060355	Lipids and lipid-like molecules	Prenol lipids	Monoterpenoids	**	C17552	38.3	0	M+H	C17H24O2	-1.55315	1.40335	1.50521e-06	5.84481e-05	4.52635	41725.7	9218.39	51120.6	39188.3	46385.1	49578.7	26604.2	48247.4	50851.6	21829.8	8589.75	10298.8	10614.5	8867.59	10949.6	8773.84	8414	7239.09
20-Hydroxy-leukotriene B4	0.332892	C04853	red	ath00590	Arachidonic acid metabolism	9.72_370.2582m/z	370.258	9.72197	pos	HMDB0001509	Lipids and lipid-like molecules	Fatty Acyls	Eicosanoids	**	C04853	51.1	62.9	M+NH4	C20H32O5	-1.72886	1.02949	0.0296871	0.0647985	1.25954	143841	114202	147791	162979	146483	154503	133326	156097	158382	91168.3	141127	151950	110261	115368	122242	71637.4	111259	89771
20-hydroxy-LTE4	1.54317	C03577	red	ath00590	Arachidonic acid metabolism	3.83_456.2434m/z	456.243	3.82513	pos	LMFA03020025	Lipids and lipid-like molecules	Fatty Acyls	Eicosanoids	**	C03577	36.4	0	M+H	C23H37NO6S	4.29332	1.51297	4.78741e-06	0.000140207	2.91435	56304.9	19319.9	66290.6	75666.6	55950.1	60353.5	61596.2	47428.5	41182.9	41970.8	6992.46	15892.8	25251.5	29338	18083.1	29887.5	15010.9	14103.1
3-Methoxy-4-hydroxyphenylglycol glucuronide	1.12319	C03033	red	ath00040	Pentose and glucuronate interconversions	3.15_360.1051n	378.139	3.15495	pos	1593	Organic oxygen compounds	Organooxygen compounds	Carbohydrates and carbohydrate conjugates	**	C03033	38.6	0	M+NH4, M+Na	C15H20O10	-1.4834	1.224	0.00268118	0.0144109	2.17828	57745.7	26509.8	59260	76821.8	51888.7	72157.7	60599	52383.6	42931.3	45923.8	1657.77	10425	41750.2	49757.9	51348.1	40402.5	9747.69	6989.09
Pregnanediol-3-glucuronide	-1.55741	C03033	blue	ath00040	Pentose and glucuronate interconversions	10.16_496.3028n	514.337	10.1573	pos	LMST05010049	Lipids and lipid-like molecules	Steroids and steroid derivatives	Steroidal glycosides	**	C03033	37.8	0	M+H, M+Na, M+NH4	C27H44O8	-1.63047	1.67829	0.00818773	0.0281967	0.339762	31887.8	93853.5	31414.3	33056.8	28525.6	31494.8	21659.1	27169.8	38672.9	43109.3	123177	80159.9	50842.1	55474	42096.7	54529.9	199608	144940
4-Imidazolone-5-propionic acid	-1.63962	C03680	blue	ath00340	Histidine metabolism	0.85_174.0870m/z	174.087	0.847833	pos	319	Organoheterocyclic compounds	Azoles	Imidazoles	**	C03680	38.3	0	M+NH4	C6H8N2O3	-1.72602	1.16242	0.00254847	0.0139434	0.320941	12900.3	40195.4	16029.8	14051.6	10532.2	9761.83	7484.7	14888.1	21549.4	8905.06	66127.3	75939.3	28475.4	26118.9	47228.5	26412.1	23856.4	27405.4
5-(2'-Carboxyethyl)-4,6-Dihydroxypicolinate	-0.579034	C05655	blue	ath00380	Tryptophan metabolism	1.18_245.0764m/z	245.076	1.1822	pos	HMDB0006794	Organoheterocyclic compounds	Pyridines and derivatives	Hydropyridines	**	C05655	39.1	0	M+NH4	C9H9NO6	-1.61352	1.08713	0.00265706	0.0143389	0.669412	49973	74652.1	50451.3	47015.6	56344.3	51110.7	48460.7	47635.1	48208.1	50558.4	99633.9	90451.7	64217.3	53609.6	52350.8	64424.7	76025.5	96503.3
5-Methylcytosine	-1.09268	C02376	blue	ath00240	Pyrimidine metabolism	7.60_249.1104m/z	249.11	7.60255	neg	HMDB0002894	Organoheterocyclic compounds	Diazines	Pyrimidines and pyrimidine derivatives	**	C02376	50.4	57.7	2M-H	C5H7N3O	-0.577274	1.06897	0.00210415	0.0123629	0.468891	19998.3	42650.2	18305.3	18832.3	27139.5	30515	12967	18635.9	14495.9	19095.7	74517.7	51868.5	21839.4	29170.3	36177.6	38445.8	44599.6	44583
5'-Methylthioadenosine	-1.19196	C00170	blue	ath00270|ath00908	Cysteine and methionine metabolism|Zeatin biosynthesis	4.20_298.0965m/z	298.096	4.2038	pos	HMDB0001173	Nucleosides, nucleotides, and analogues	5'-deoxyribonucleosides	5'-deoxy-5'-thionucleosides	***	C00170	50.8	64.5	M+H	C11H15N5O3S	-1.2433	1.07557	6.73969e-05	0.00103289	0.437707	15326	35014.2	15919.6	13390.2	14681.9	14087.3	9984.2	12994.6	15086.9	26463	49470.2	37504.8	36886.6	22715.5	23101.2	39399.6	34994.8	36041.2
6-keto-PGF1alpha	-0.664678	C05961	blue	ath00590	Arachidonic acid metabolism	7.45_388.2688m/z	388.269	7.45107	pos	LMFA03010001	Lipids and lipid-like molecules	Fatty Acyls	Eicosanoids	**	C05961	47.2	45.2	M+NH4	C20H34O6	-1.633	1.54656	0.00673471	0.0253029	0.630829	91414.7	144912	89946	66268.9	86857.6	78946	97868.8	107301	113923	90205.8	183642	169485	107227	102328	112977	95376.5	176520	211741
7,7',8,8'-Tetrahydrolycopene	1.28411	C05430	red	ath00906	Carotenoid biosynthesis	15.42_541.4766m/z	541.477	15.4168	pos	91917	Lipids and lipid-like molecules	Prenol lipids	Tetraterpenoids	**	C05430	37.9	0	M+H	C40H60	-0.421176	1.29447	0.000524304	0.00472247	2.43532	53434	21941.2	50368.1	66245	51847.7	71672.4	50225.2	48953.6	41922.5	46237.5	6182.54	7183.75	31470.7	49172.5	36270.9	31483.5	8006.26	5759.72
9,10,13-TriHOME	-0.711885	C14835	blue	ath00591	Linoleic acid metabolism	7.73_329.2330m/z	329.233	7.72895	neg	HMDB0004710	Lipids and lipid-like molecules	Fatty Acyls	Fatty acids and conjugates	**	C14835	53.3	72	M-H	C18H34O5	-1.18766	3.02187	0.0065959	0.0250004	0.610522	322949	528973	315150	301426	338136	318241	277041	282776	290796	460030	622175	719853	498987	388252	191710	514869	618894	677041
9(S)-HODE	-0.999037	C14767	blue	ath00591	Linoleic acid metabolism	11.09_296.2348n	295.228	11.0913	neg	45662	Lipids and lipid-like molecules	Fatty Acyls	Lineolic acids and derivatives	**	C14767	54.1	75.9	M-H, M+FA-H	C18H32O3	-1.05563	1.11431	0.00179243	0.0110501	0.500334	25124.6	50215.7	25400	27376	21910.8	20605.3	24801.6	23857	24661.5	32384.6	55004.1	62242.9	44075.1	31970.8	18659.7	51754	63810.5	74208.1
9(S)-HPODE	-0.678875	C14827	blue	ath00591	Linoleic acid metabolism	9.90_312.2294n	330.263	9.8963	pos	HMDB0006940	Lipids and lipid-like molecules	Fatty Acyls	Lineolic acids and derivatives	**	C14827	48.4	48.5	M+NH4, M+K	C18H32O4	-2.17799	1.84731	0.0114758	0.0346215	0.624652	134163	214780	135327	125077	136275	135720	110692	115334	124913	189967	262606	299870	189557	153016	85774.3	179764	269174	278483
9S,11R,15S-trihydroxy-2,3-dinor-13E-prostaenoic acid-cyclo[8S,12R]	-0.805042	C14795	blue	ath00590	Arachidonic acid metabolism	8.83_328.2246n	327.217	8.82792	neg	LMFA03010154	Lipids and lipid-like molecules	Fatty Acyls	Eicosanoids	**	C14795	54.7	80.1	M-H, 2M-H	C18H32O5	-1.07049	3.18833	0.00525339	0.0219241	0.572346	298063	520775	305977	275976	319740	287781	264475	280344	303551	346662	685883	567340	399598	367901	176948	592325	648385	727817
Abietinal	1.59787	C11887	red	ath00904	Diterpenoid biosynthesis	7.58_286.2292n	287.236	7.57775	pos	HMDB0034735	Lipids and lipid-like molecules	Prenol lipids	Diterpenoids	**	C11887	38.2	0	M+H-H2O, M+H	C20H30O	-1.51118	1.01744	0.00103193	0.00759548	3.02696	29720.4	9818.56	25235.2	30807.2	24038.4	11450	42720.7	40885.6	36624	26002.2	5504.21	17304.9	10843.6	9170.88	27694.3	5556.74	851.57	1622.29
Adenine	-0.382453	C00147	blue	ath00908|ath00230	Zeatin biosynthesis|Purine metabolism	0.85_136.0616m/z	136.062	0.847833	pos	HMDB0000034	Organoheterocyclic compounds	Imidazopyrimidines	Purines and purine derivatives	***	C00147	53	71.9	M+H	C5H5N5	-1.1495	2.19086	0.041227	0.0822948	0.767132	428792	558954	450843	391586	450648	411402	394949	430648	441200	459054	835640	712617	463873	382395	403139	449448	629286	595231
All-trans-heptaprenyl diphosphate	-1.04074	C04216	blue	ath00900	Terpenoid backbone biosynthesis	10.84_699.3802m/z	699.38	10.8361	neg	HMDB0012187	Lipids and lipid-like molecules	Prenol lipids	Polyprenols	**	C04216	51.4	64.1	M+FA-H	C35H60O7P2	0.944169	1.65745	0.0160863	0.0430642	0.486079	61510.5	126544	58538.8	50456.5	59543.2	54029.9	54164.9	50395.9	65284.5	99670.6	140824	80795.3	79956.9	72959.2	86826.1	101015	245658	204320
alpha-Santalyl acetate	2.65625	C00124	red	ath00052	Galactose metabolism	11.39_263.2001m/z	263.2	11.3893	pos	HMDB0037209	Organic oxygen compounds	Organooxygen compounds	Carbohydrates and carbohydrate conjugates	**	C00124	38.5	0	M+H	C17H26O2	-1.57933	1.37966	1.24509e-07	9.95192e-06	6.30393	36010.3	5712.36	49621.7	37451.2	38848.7	43595.7	24005.5	36391	33486.1	24682.9	6685.18	6656.25	5223.87	4629.18	6270.02	5115.97	6720.41	4398.04
Aminophylline	-1.06872	C07130	blue	ath00232	Caffeine metabolism	6.81_420.1991n	438.233	6.81203	pos	85478	Organoheterocyclic compounds	Imidazopyrimidines	Purines and purine derivatives	**	C07130	39.1	0	M+NH4, M+Na	C16H24N10O4	2.17074	1.38823	0.009854	0.0315564	0.476742	40259.7	84447.5	34889.8	32896.1	42734.7	44596.2	49269.6	36809.2	36599.2	44282.5	133987	85025.9	43213.8	58865.1	53172.4	42532.6	144606	114177
Argininosuccinic acid	-3.26994	C03406	blue	ath00220|ath00250	Arginine biosynthesis|Alanine, aspartate and glutamate metabolism	0.85_291.1294m/z	291.129	0.847833	pos	HMDB0000052	Organic acids and derivatives	Carboxylic acids and derivatives	Amino acids, peptides, and analogues	***	C03406	37	0	M+H	C10H18N4O6	-1.82242	1.25356	0.011583	0.034825	0.103669	4346.75	41929	5273.81	2341.91	5947.78	2037.49	6201.5	4456.63	5117.76	3397.13	77359.1	67610	9838.1	7004.87	4393.07	19503.4	51142	98581.8
Beta-Cortol	-1.39137	C01235	blue	ath00052	Galactose metabolism	9.97_386.2895m/z	386.289	9.97468	pos	HMDB0005821	Organic oxygen compounds	Organooxygen compounds	Carbohydrates and carbohydrate conjugates	**	C01235	51.4	64	M+NH4	C21H36O5	-1.74167	2.39462	0.00704194	0.0259141	0.381202	75652.1	198457	86812.6	101527	61232.3	74887.9	81437.7	81705.3	64660.5	52953.4	369893	208925	76273.4	111509	237464	61581.1	300654	221355
Chlorogenic acid	-0.300619	C00852	blue	ath00940|ath00945|ath00941	Phenylpropanoid biosynthesis|Stilbenoid, diarylheptanoid and gingerol biosynthesis|Flavonoid biosynthesis	4.57_355.1017m/z	355.102	4.56552	pos	HMDB0003164	Organic oxygen compounds	Organooxygen compounds	Alcohols and polyols	**	C00852	49.6	54.2	M+H	C16H18O9	-1.73307	1.69028	0.0245309	0.0566679	0.811904	307757	379055	286299	328681	274212	291319	303198	314653	301270	362423	242486	451555	427221	364611	481624	361313	370567	333065
D-(+)-Raffinose	0.478734	C00492	red	ath00052	Galactose metabolism	0.84_549.1665m/z	549.166	0.8413	neg	HMDB0003213	Organic oxygen compounds	Organooxygen compounds	Carbohydrates and carbohydrate conjugates	***	C00492	38.5	0	M+FA-H	C18H32O16	-1.47909	2.13231	0.0247342	0.0569743	1.39352	420010	301402	479070	546760	471156	535043	410316	308569	255728	353439	199040	238985	299200	361680	459931	311054	276889	264440
D-Glycerol 1-phosphate	-2.55235	C00093	blue	ath02010|ath00564|ath00561	ABC transporters|Glycerophospholipid metabolism|Glycerolipid metabolism	0.77_343.0191m/z	343.019	0.773117	neg	5161	Lipids and lipid-like molecules	Glycerophospholipids	Glycerophosphates	**	C00093	38.7	0	2M-H	C3H9O6P	-2.69057	1.17471	0.0241764	0.0561102	0.170478	6873.12	40316.9	8963.11	10744.5	4576.79	4928.42	5729.08	7461.46	5485.48	7096.16	113288	51330.7	6925.4	7148.41	30963.1	11799.7	72972.4	28106.9
D-Maltose	0.366785	C00208	red	ath02010|ath00500	ABC transporters|Starch and sucrose metabolism	0.84_342.1157n	387.114	0.8413	neg	HMDB0000163	Organic oxygen compounds	Organooxygen compounds	Carbohydrates and carbohydrate conjugates	**	C00208	48.7	47.7	M+FA-H, 2M-H, M-H	C12H22O11	-1.42093	7.42621	0.0184524	0.0468536	1.28948	5.75466e+06	4.46279e+06	5.41259e+06	6.73649e+06	5.78661e+06	6.38586e+06	6.37919e+06	4.89218e+06	4.24528e+06	6.19909e+06	3.09565e+06	3.61836e+06	5.01495e+06	6.19762e+06	5.38514e+06	4.93894e+06	3.75219e+06	3.69947e+06
D-Sedoheptulose 7-phosphate	-0.267508	C05382	blue	ath00710|ath00030	Carbon fixation in photosynthetic organisms|Pentose phosphate pathway	9.84_329.0045m/z	329.005	9.8413	pos	HMDB0001068	Organic oxygen compounds	Organooxygen compounds	Carbohydrates and carbohydrate conjugates	**	C05382	39.2	2.91	M+K	C7H15O10P	3.77016	2.21705	0.0423413	0.0839123	0.830753	661120	795808	704317	562400	670735	572435	685984	697980	635782	759324	1.04087e+06	791586	613202	618670	727007	725118	969061	880943
Delphinidin 3-(6''-malonylglucoside)	-10.0262	C16301	blue	ath00942	Anthocyanin biosynthesis	9.12_551.1025m/z	551.103	9.1243	pos	47059	Phenylpropanoids and polyketides	Flavonoids	Flavonoid glycosides	**	C16301	38.5	0	M+H	C24H22O15	-1.15248	1.27617	0.000222301	0.00249584	0.000958982	29.7433	31015.5	2.49373e-05	2.49373e-05	2.49373e-05	2.49373e-05	237.946	2.49373e-05	2.49373e-05	2.49373e-05	5958.8	11327.7	28688	64444.5	35777.3	29997	37124.4	34806.3
Dhurrin	-2.16407	C05143	blue	ath00460	Cyanoamino acid metabolism	0.69_334.0892m/z	334.089	0.694583	pos	HMDB0060471	Organic oxygen compounds	Organooxygen compounds	Carbohydrates and carbohydrate conjugates	**	C05143	39.2	3.36	M+Na	C14H17NO7	-1.6118	3.42919	0.00566367	0.0229151	0.223126	74011.2	331702	92292.3	54760.3	85605.3	45394.5	50105.7	98266.2	102904	62762.1	261013	159672	148626	143639	406686	345544	372461	815973
Fructose 6-phosphate	-1.81902	C00085	blue	ath00052|ath00710|ath00500	Galactose metabolism|Carbon fixation in photosynthetic organisms|Starch and sucrose metabolism	0.72_260.0292n	259.022	0.72205	neg	HMDB0000124	Organic oxygen compounds	Organooxygen compounds	Carbohydrates and carbohydrate conjugates	**	C00085	49.5	54.3	M-H2O-H, M-H	C6H13O9P	-2.03652	1.95463	0.0143827	0.0399248	0.283414	34398.6	121372	40232.3	48811.6	31926.5	30437.6	43870.8	27199.2	27482.9	25228.1	239993	147643	24087.7	34931.3	155198	22411.6	226902	119813
Fucose 1-phosphate	-6.65766	C02985	blue	ath00051|ath00520	Fructose and mannose metabolism|Amino sugar and nucleotide sugar metabolism	0.82_289.0326m/z	289.033	0.824267	neg	HMDB0001265	Organic oxygen compounds	Organooxygen compounds	Carbohydrates and carbohydrate conjugates	**	C02985	39.2	0	M+FA-H	C6H13O8P	-1.7126	1.24026	0.0247514	0.056989	0.00990474	378.938	38258.3	2010.36	1021.15	2.49373e-05	2.49373e-05	2.49373e-05	2.49373e-05	2.49373e-05	2.49373e-05	76332.5	41476	2.49373e-05	538.175	11276.4	2.49373e-05	112420	64022.9
Galactosylglycerol	-0.43374	C05401	blue	ath00052|ath00561	Galactose metabolism|Glycerolipid metabolism	0.83_254.0997n	255.107	0.8308	pos	HMDB0006790	Lipids and lipid-like molecules	Glycerolipids	Glycosylglycerols	**	C05401	48.6	46.6	M+H, M+NH4, M+K, M+Na, M+H-H2O	C9H18O8	-1.85327	6.70477	0.0136202	0.0385516	0.74034	3.00273e+06	4.05588e+06	2.82342e+06	2.58133e+06	3.09459e+06	2.97057e+06	2.81347e+06	3.02507e+06	3.50728e+06	3.20611e+06	6.07666e+06	4.10651e+06	3.14112e+06	3.13961e+06	3.35458e+06	3.42403e+06	4.54871e+06	4.65581e+06
Gamma-Linolenic acid	-0.778931	C06426	blue	ath00591|ath01040	Linoleic acid metabolism|Biosynthesis of unsaturated fatty acids	11.10_278.2241n	279.231	11.1026	pos	HMDB0003073	Lipids and lipid-like molecules	Fatty Acyls	Lineolic acids and derivatives	***	C06426	54.8	80.3	M+H, M+NH4, M+H-H2O	C18H30O2	-1.85914	3.18758	0.00215468	0.0125719	0.582799	288785	495514	248744	236994	280771	309680	272080	340274	281975	339760	606816	690554	379792	355255	292433	421688	564020	653552
Glucose 6-phosphate	-1.91224	C00092	blue	ath00500|ath00562|ath00998	Starch and sucrose metabolism|Inositol phosphate metabolism|Biosynthesis of various secondary metabolites - part 2	0.73_298.9925m/z	298.992	0.728633	pos	HMDB0001401	Organic oxygen compounds	Organooxygen compounds	Carbohydrates and carbohydrate conjugates	***	C00092	38.1	0	M+K	C6H13O9P	-1.60101	1.11052	0.01273	0.0370192	0.265681	10038.9	37785.7	13453.3	11853.4	10778.3	8629.55	12444.6	6806.35	7977.06	8368.81	71629.7	43860.2	6121.44	8695.74	55287	6573.39	68118.2	42000.2
Glycerylphosphorylethanolamine	-0.642019	C01233	blue	ath00564|ath00565	Glycerophospholipid metabolism|Ether lipid metabolism	0.73_215.0555n	216.063	0.728633	pos	5151	Lipids and lipid-like molecules	Glycerophospholipids	Glycerophosphoethanolamines	**	C01233	49.8	54.2	M+H, M+K, M+H-H2O	C5H14NO6P	-1.66762	2.96735	0.00118994	0.00839961	0.640816	299368	467166	268655	355956	237219	310575	297880	350358	321405	252892	599324	573469	378705	436791	420416	295452	582202	450971
Guanine	-2.39127	C00242	blue	ath00230	Purine metabolism	1.11_152.0565m/z	152.056	1.11395	pos	HMDB0000132	Organoheterocyclic compounds	Imidazopyrimidines	Purines and purine derivatives	***	C00242	55.1	78.5	M+H	C5H5N5O	-1.54655	2.80842	9.34249e-09	1.43725e-06	0.190615	28117.9	147511	21998.5	19688.5	23647.6	25348	39455.3	30494.4	34313.8	29997	148199	200814	161499	113908	126658	160375	126726	141911
Hippuric acid	-1.64622	C01586	blue	ath00360	Phenylalanine metabolism	0.68_202.0473m/z	202.047	0.67755	pos	HMDB0000714	Benzenoids	Benzene and substituted derivatives	Benzoic acids and derivatives	***	C01586	39	0	M+Na	C9H9NO3	-1.16646	1.21026	0.000914875	0.00702916	0.319476	13350.6	41789.1	10790.7	12975.6	17140.6	10179	14495.3	9967.72	16176.3	15079.8	53829.6	38165.2	29061	21149.7	24136	33395	60180.7	74395.9
L-Arginine	-2.73421	C00062	blue	ath00220|ath02010|ath00970|ath00261|ath00330	Arginine biosynthesis|ABC transporters|Aminoacyl-tRNA biosynthesis|Monobactam biosynthesis|Arginine and proline metabolism	0.71_175.1187m/z	175.119	0.711617	pos	HMDB0000517	Organic acids and derivatives	Carboxylic acids and derivatives	Amino acids, peptides, and analogues	***	C00062	51.7	68.2	M+H	C6H14N4O2	-1.72387	1.95648	0.000739827	0.00605594	0.150287	13242.7	88116.2	16338.9	11919.3	14353.9	12487.7	10479.6	12727.1	10970	16665.1	132133	148903	66236	48350.8	15919.7	79119.6	66719.4	147548
L-Asparagine	-2.192	C00152	blue	ath00250|ath00970|ath00460	Alanine, aspartate and glutamate metabolism|Aminoacyl-tRNA biosynthesis|Cyanoamino acid metabolism	0.71_132.0534n	133.061	0.711617	pos	14	Organic acids and derivatives	Carboxylic acids and derivatives	Amino acids, peptides, and analogues	**	C00152	57.6	94	M+H, M+Na, M+K	C4H8N2O3	-1.00254	5.63867	5.72485e-05	0.000921156	0.218848	154858	707607	177197	115833	217006	243633	123603	92488.4	69689.1	199417	824312	726408	693087	530447	156714	767659	959067	1.00316e+06
L-Aspartic Acid	-1.10972	C00049	blue	ath00220|ath00250|ath02010|ath00970|ath00710|ath00460|ath00340|ath00410|ath00770|ath00270|ath00300|ath00261|ath00260|ath00760	Arginine biosynthesis|Alanine, aspartate and glutamate metabolism|ABC transporters|Aminoacyl-tRNA biosynthesis|Carbon fixation in photosynthetic organisms|Cyanoamino acid metabolism|Histidine metabolism|beta-Alanine metabolism|Pantothenate and CoA biosynthesis|Cysteine and methionine metabolism|Lysine biosynthesis|Monobactam biosynthesis|Glycine, serine and threonine metabolism|Nicotinate and nic…	0.71_134.0446m/z	134.045	0.711617	pos	15	Organic acids and derivatives	Carboxylic acids and derivatives	Amino acids, peptides, and analogues	**	C00049	55.8	81.7	M+H	C4H7NO4	-1.19839	2.32607	1.7471e-05	0.000379821	0.463385	78130	168607	72926.2	78116.9	73641	86857.1	104748	64547.2	58329.3	85873.8	207545	147810	163151	150572	113493	157940	234618	173725
L-Histidine	-3.4777	C00135	blue	ath02010|ath00970|ath00340|ath00410	ABC transporters|Aminoacyl-tRNA biosynthesis|Histidine metabolism|beta-Alanine metabolism	0.71_155.0692n	156.077	0.711617	pos	HMDB0000177	Organic acids and derivatives	Carboxylic acids and derivatives	Amino acids, peptides, and analogues	***	C00135	38.5	0	M+H, M+K	C6H9N3O2	-1.55196	1.13543	0.0015103	0.00982475	0.089765	2557.13	28486.9	4830.32	2181.5	2243.75	1897.98	1610.78	2717.77	2274.54	2700.37	33198.7	27614.2	38311.7	22758.8	2318.66	64572.8	11422.3	27698
L-Isoleucine	-0.461259	C00407	blue	ath00970|ath00460|ath00280|ath00290|ath00960|ath00966	Aminoacyl-tRNA biosynthesis|Cyanoamino acid metabolism|Valine, leucine and isoleucine degradation|Valine, leucine and isoleucine biosynthesis|Tropane, piperidine and pyridine alkaloid biosynthesis|Glucosinolate biosynthesis	1.74_132.1018m/z	132.102	1.7401	pos	23	Organic acids and derivatives	Carboxylic acids and derivatives	Amino acids, peptides, and analogues	**	C00407	57	87	M+H	C6H13NO2	-0.583058	1.94745	0.0149603	0.0409547	0.726352	252183	347190	312599	241104	276930	226638	227293	227404	204587	300906	461834	362379	354101	282369	177507	368876	334947	435511
Levan	0.530962	C01355	red	ath00051	Fructose and mannose metabolism	0.86_527.1576m/z	527.158	0.86485	pos	HMDB0003539	Organic oxygen compounds	Organooxygen compounds	Carbohydrates and carbohydrate conjugates	**	C01355	37.9	0	M+Na	C18H32O16	-1.35108	1.66406	0.00403156	0.0186094	1.44489	193923	134213	207300	201881	214153	223730	187253	166018	170490	180559	77162.8	97295.9	94317.7	147113	203519	117358	172416	164521
Limonene-1,2-epoxide	0.769433	C07271	red	ath00903	Limonene and pinene degradation	5.43_152.1200n	135.117	5.42617	pos	41092	Organoheterocyclic compounds	Oxepanes	Unclassified	**	C07271	54.8	77.9	M+H-H2O, M+H	C10H16O	-0.99221	1.33567	0.00729104	0.0264262	1.7046	100780	59122.4	133815	154256	79434.5	89463.9	79449.1	104074	94742.4	71006.9	30734.5	44246	74651.5	82503.2	86332.9	80088.9	36049	38373.5
Luteolin 7-glucoside	1.94873	C03951	red	ath00944	Flavone and flavonol biosynthesis	9.80_449.1071m/z	449.107	9.80198	pos	HMDB0035588	Phenylpropanoids and polyketides	Flavonoids	Flavonoid glycosides	***	C03951	56	86.5	M+H	C21H20O11	-1.5453	1.86404	0.00283133	0.0149098	3.86035	99014.5	25649.1	135836	149096	106279	178696	67536.9	53248	35722.6	65701.8	278.382	5115.42	42700.1	73727.2	38420.2	32617.5	6697.1	5637.24
LysoPC(17:0)	-0.470884	C04230	blue	ath00564	Glycerophospholipid metabolism	11.50_554.3458m/z	554.346	11.4957	neg	HMDB0012108	Lipids and lipid-like molecules	Glycerophospholipids	Glycerophosphocholines	**	C04230	56.8	86	M+FA-H	C25H52NO7P	-0.976492	3.35511	0.00457523	0.0201092	0.721522	640194	887282	529398	505827	683835	619855	710838	607554	702462	761782	1.16758e+06	1.02897e+06	682250	747785	686180	779059	1.05038e+06	956053
PC(18:1(11Z)/0:0)	0.355234	C04230	red	ath00564	Glycerophospholipid metabolism	11.29_522.3551m/z	522.355	11.2874	pos	LMGP01050138	Lipids and lipid-like molecules	Glycerophospholipids	Glycerophosphocholines	**	C04230	48	44.5	M+H	C26H52NO7P	-0.607804	1.5999	0.00313149	0.0159285	1.27919	251595	196682	201804	279495	232860	205355	296355	262858	269266	264764	211745	180654	221558	171523	207464	203057	227033	150425
PC(16:0/0:0)	-2.52369	C04230	blue	ath00564	Glycerophospholipid metabolism	10.90_495.3322n	496.34	10.9037	pos	LMGP01050018	Lipids and lipid-like molecules	Glycerophospholipids	Glycerophosphocholines	**	C04230	56.8	88.5	M+H, M+Na	C24H50NO7P	-0.534519	2.81342	0.0180985	0.0463078	0.173898	39372.3	226411	45430	52161.5	33462.6	38805	42020.6	37465.1	38817.3	26816.2	602090	166491	38878.4	45224.2	256508	38037	362177	301880
LysoPC(18:3(6Z,9Z,12Z))	0.780918	C04230	red	ath00564	Glycerophospholipid metabolism	10.39_562.3145m/z	562.314	10.3903	neg	HMDB0010387	Lipids and lipid-like molecules	Glycerophospholipids	Glycerophosphocholines	**	C04230	57.4	90.8	M+FA-H	C26H48NO7P	-1.11725	1.47118	0.0161602	0.0432244	1.71822	127211	74036.2	94349.4	107020	108384	122348	166007	147260	164720	107598	23897.9	41072	130742	89890.6	124065	121537	27616.7	33468.7
m-Coumaric acid	-3.0473	C12621	blue	ath00360	Phenylalanine metabolism	5.03_164.0471n	147.044	5.02585	pos	HMDB0001713	Phenylpropanoids and polyketides	Cinnamic acids and derivatives	Hydroxycinnamic acids and derivatives	***	C12621	47.8	44.6	M+H-H2O, M+H	C9H8O3	-1.58082	1.10271	0.0374784	0.0767973	0.120969	4391.44	36302.3	4608.63	5269.76	4632.33	3897.44	4287.53	3707.5	3947.63	4780.7	95480	21602.6	4619.46	5861.79	10407.1	5097.77	92497.3	54852.6
N-Acetyl-D-glucosamine	-0.569536	C00140	blue	ath02010|ath00520	ABC transporters|Amino sugar and nucleotide sugar metabolism	0.73_260.0524m/z	260.052	0.728633	pos	HMDB0000215	Organic oxygen compounds	Organooxygen compounds	Carbohydrates and carbohydrate conjugates	**	C00140	38.9	0	M+K	C8H15NO6	-3.16103	1.06299	2.46799e-05	0.000494899	0.673833	39267.2	58274.3	32918.1	40456.5	36920.7	36206	41744.1	45925.4	45450.7	34515.6	68239.8	63416.3	55054	56175	48045.6	51312.3	66661.3	57289.9
N-Acetyl-D-Glucosamine 6-Phosphate	-2.23549	C00357	blue	ath00520	Amino sugar and nucleotide sugar metabolism	0.76_300.0485m/z	300.049	0.7561	neg	HMDB0001062	Organic oxygen compounds	Organooxygen compounds	Carbohydrates and carbohydrate conjugates	**	C00357	37.5	0	M-H	C8H16NO9P	-1.51132	1.15641	0.00647472	0.0247365	0.21235	7856.83	36999.5	10266.3	11342.1	11161.5	7385.57	8878.47	2504.44	4111.08	7205.12	70335.7	54781.3	12022.1	13143.6	21918.1	9368.13	66017.1	48409.9
N6,N6,N6-Trimethyl-L-lysine	-2.75859	C03793	blue	ath00310	Lysine degradation	0.68_188.1521n	189.159	0.67755	pos	HMDB0001325	Organic acids and derivatives	Carboxylic acids and derivatives	Amino acids, peptides, and analogues	**	C03793	38.5	0	M+H, M+K	C9H20N2O2	-1.81345	1.52881	7.84922e-05	0.00115295	0.147769	7095.23	48015.8	9291.09	10637	5818.08	7673.9	4178.11	5924.5	4233.43	9005.71	69368.6	30742.1	47371.3	39775	11792	74488.7	47568.9	63019.7
Oxoglutaric acid	0.742718	C00026	red	ath00220|ath00250|ath00340|ath00300|ath00310|ath00040|ath00020|ath00430|ath00660|ath00650|ath00053|ath00630	Arginine biosynthesis|Alanine, aspartate and glutamate metabolism|Histidine metabolism|Lysine biosynthesis|Lysine degradation|Pentose and glucuronate interconversions|Citrate cycle (TCA cycle)|Taurine and hypotaurine metabolism|C5-Branched dibasic acid metabolism|Butanoate metabolism|Ascorbate and aldarate metabolism|Glyoxylate and dicarboxylate metabolism	0.91_145.0130m/z	145.013	0.910067	neg	HMDB0000208	Organic acids and derivatives	Keto acids and derivatives	Gamma-keto acids and derivatives	***	C00026	52.4	73.8	M-H	C5H6O5	-8.6752	1.84177	0.000462622	0.00429839	1.67333	158291	94596.4	129805	115583	147581	140913	161994	193605	191399	185444	109119	108957	78141.3	78204.5	136582	81863.8	53005.3	110898
p-Salicylic acid	-2.30917	C00156	blue	ath00130|ath00790	Ubiquinone and other terpenoid-quinone biosynthesis|Folate biosynthesis	4.37_139.0387m/z	139.039	4.36508	pos	3263	Benzenoids	Benzene and substituted derivatives	Benzoic acids and derivatives	**	C00156	56.9	88	M+H	C7H6O3	-1.60701	1.15842	0.000268935	0.00286916	0.201776	6277.87	31113.1	5163.04	5759.84	7202.81	3467.68	5483.17	6115.13	6277.93	10753.4	27951.1	41031.2	60606.6	24172.6	12687.2	23268.3	26447.5	32740.2
PA(0:0/18:2(9Z,12Z))	-2.8815	C00416	blue	ath00564|ath00561|ath04070	Glycerophospholipid metabolism|Glycerolipid metabolism|Phosphatidylinositol signaling system	12.63_434.2428n	435.25	12.6293	pos	LMGP10050044	Lipids and lipid-like molecules	Glycerophospholipids	Glycerophosphates	**	C00416	55.9	85.6	M+H, M+NH4, M+Na, M+H-H2O	C21H39O7P	-1.16301	5.4808	0.0403594	0.0811173	0.135701	126346	931065	200746	145485	155558	119277	112355	75465.7	79620.4	122261	3.04859e+06	883009	78355.4	95137.7	660246	52014.1	1.45764e+06	1.17353e+06
Pantothenic Acid	-0.461506	C00864	blue	ath00410|ath00770	beta-Alanine metabolism|Pantothenate and CoA biosynthesis	3.57_219.1103n	220.118	3.57422	pos	241	Organic oxygen compounds	Organooxygen compounds	Alcohols and polyols	**	C00864	57.7	92.3	M+H, M+K, M+Na	C9H17NO5	-1.54374	3.64434	0.0038324	0.0180454	0.726228	736110	1.01361e+06	775345	684737	778501	685278	715725	727047	733997	788248	1.0035e+06	1.4172e+06	778701	742964	1.15199e+06	847512	1.06575e+06	1.10124e+06
Pelargonidin 3-sophoroside	1.37923	C16305	red	ath00942	Anthocyanin biosynthesis	4.78_595.1642m/z	595.164	4.78168	pos	46785	Phenylpropanoids and polyketides	Flavonoids	Flavonoid glycosides	**	C16305	37.6	0	M+H	C27H30O15	-2.56195	1.74513	5.85909e-05	0.000932687	2.6013	86813.3	33373	87061.7	112279	91652.1	99829.1	89525.8	89234	63641.7	61282.1	540.228	17809.9	48013.4	46852.6	63148.5	43109.8	29298.8	18210.9
Pelargonin	2.39313	C08725	red	ath00942	Anthocyanin biosynthesis	9.43_595.1644m/z	595.164	9.43413	pos	64256	Phenylpropanoids and polyketides	Flavonoids	Flavonoid glycosides	**	C08725	37.6	0	M+H	C27H30O15	-2.21314	1.69632	5.76457e-05	0.000924211	5.25296	62633.1	11923.4	80382.5	78381.2	60010.3	105533	47920.7	40050.5	37593.2	51193.9	2.49373e-05	8744.26	18637.6	29669.6	8192.76	15358.2	8544.75	6240.03
PGG2	-0.52898	C05956	blue	ath00590	Arachidonic acid metabolism	7.73_386.2530m/z	386.253	7.72548	pos	3508	Lipids and lipid-like molecules	Fatty Acyls	Eicosanoids	**	C05956	38.7	0	M+NH4	C20H32O6	-1.83472	1.25108	0.00543152	0.0223887	0.693044	75989.8	109646	74949.8	64267.2	73388.6	69951.2	70812.2	82142.2	100317	72090.1	149496	144501	86584.6	92565.1	90544.7	81195.9	124598	107685
Phosphocholine	-2.81574	C00588	blue	ath00564	Glycerophospholipid metabolism	0.73_184.0730m/z	184.073	0.728633	pos	3318	Organic nitrogen compounds	Organonitrogen compounds	Quaternary ammonium salts	**	C00588	56.6	86.7	M+H	C5H14NO4P	-1.65568	4.24721	0.000909196	0.00700204	0.142029	57422.9	404305	65099.3	60478.6	47217.2	51316.6	62161.6	63013.9	63558.9	46537.1	794947	587040	212089	201770	160836	228244	513243	536267
Phosphohydroxypyruvic acid	-0.355482	C03232	blue	ath00270|ath00260	Cysteine and methionine metabolism|Glycine, serine and threonine metabolism	11.81_184.9853m/z	184.985	11.8061	pos	HMDB0001024	Organic oxygen compounds	Organooxygen compounds	Carbonyl compounds	**	C03232	40	6.59	M+H	C3H5O7P	3.8282	2.23131	0.0123336	0.0362755	0.781608	428942	548795	406232	373472	445928	394725	455069	433129	458433	464551	685711	567610	435935	441144	450407	471712	638840	698997
Pseudouridine	1.56667	C02067	red	ath00240	Pyrimidine metabolism	0.89_487.1300m/z	487.13	0.8925	neg	5734	Nucleosides, nucleotides, and analogues	Nucleoside and nucleotide analogues	Unclassified	**	C02067	38.2	0	2M-H	C9H12N2O6	-3.63407	2.18024	7.48547e-06	0.000196282	2.96221	116474	39320.1	100032	109650	108167	133303	125641	111794	85687.1	157519	8964.5	22067.3	53690.7	65176	69449.2	43300.6	14842.8	37069.9
Psychosine	-1.08024	C01747	blue	ath00600	Sphingolipid metabolism	5.77_462.3420m/z	462.342	5.77158	pos	LMSP07000001	Lipids and lipid-like molecules	Sphingolipids	Glycosphingolipids	**	C01747	54.8	78	M+H	C24H47NO7	-1.21809	1.95388	0.0395702	0.0799135	0.472951	91272.2	192984	93788.6	113389	68056.8	114367	73438	94936.7	94367	77834.3	402406	357204	132851	87381.8	60550.7	112889	215691	174901
Quercetin 3-(6''-malonyl-glucoside)	-34.2943	C12638	blue	ath00944	Flavone and flavonol biosynthesis	5.27_550.0953n	551.103	5.27008	pos	HMDB0037368	Benzenoids	Naphthalenes	Phenylnaphthalenes	***	C12638	56.7	87	M+H, M+Na, M+K	C24H22O15	-1.07001	5.05565	0.00433136	0.0194713	4.74659e-11	2.49373e-05	525374	2.49373e-05	2.49373e-05	2.49373e-05	2.49373e-05	2.49373e-05	2.49373e-05	2.49373e-05	2.49373e-05	136073	207046	267024	369577	1.14045e+06	184990	1.21531e+06	682511
Quinic acid	-1.6733	C00296	blue	ath00400	Phenylalanine, tyrosine and tryptophan biosynthesis	0.82_191.0550m/z	191.055	0.824267	neg	HMDB0003072	Organic oxygen compounds	Organooxygen compounds	Alcohols and polyols	***	C00296	46.7	40.9	M-H	C7H12O6	-5.71224	8.8341	0.0421433	0.0836186	0.313536	968546	3.08911e+06	833002	700833	888484	657564	869157	1.27584e+06	1.5782e+06	945287	3.68443e+06	3.35702e+06	931097	621195	1.53243e+06	659090	7.2505e+06	6.6771e+06
Riboflavin	0.660398	C00255	red	ath02010|ath00740	ABC transporters|Riboflavin metabolism	2.45_376.1366n	421.135	2.44547	neg	HMDB0000244	Organoheterocyclic compounds	Pteridines and derivatives	Alloxazines and isoalloxazines	**	C00255	42.6	21.9	M-H, M+FA-H, M-H2O-H	C17H20N4O6	-4.36067	1.65133	0.016385	0.0436148	1.58052	176132	111439	182370	200967	163835	194643	197673	152077	153189	164303	31273.4	55708.3	164954	189527	142967	179518	65377.2	62189.7
Ribose 1,5-bisphosphate	-0.344869	C01151	blue	ath00030|ath00440	Pentose phosphate pathway|Phosphonate and phosphinate metabolism	11.56_618.9648m/z	618.965	11.5595	neg	HMDB0011688	Organic oxygen compounds	Organooxygen compounds	Carbohydrates and carbohydrate conjugates	**	C01151	38.9	0	2M-H	C5H12O11P2	1.77957	1.06478	0.00585933	0.0233135	0.787379	91699.4	116461	91457.9	88196.9	94367.3	85741.6	95018.7	90872.8	94264	93675.8	145825	124601	94688.2	92236.3	102803	100163	134998	136376
Traumatic acid	-1.08	C16308	blue	ath00592	alpha-Linolenic acid metabolism	7.60_228.1353n	227.128	7.60255	neg	HMDB0000933	Lipids and lipid-like molecules	Fatty Acyls	Fatty acids and conjugates	***	C16308	57.8	95.1	M-H2O-H, M-H	C12H20O4	-3.56604	4.59642	0.0033565	0.0166282	0.473027	386393	816852	351930	391214	524425	651956	232847	336526	262302	339947	1.48036e+06	987844	413629	581508	739707	741035	801721	789014
TXB2	-0.730419	C05963	blue	ath00590	Arachidonic acid metabolism	8.54_388.2688m/z	388.269	8.5439	pos	LMFA03030002	Lipids and lipid-like molecules	Fatty Acyls	Eicosanoids	**	C05963	38.7	0	M+NH4	C20H34O6	-1.64872	1.26404	4.61552e-05	0.000783627	0.602729	41410.5	68705.1	38761	35889.4	37766.1	44504.8	36304	41497.5	42196.8	54364.6	62471.1	61442	70392.8	68202.5	47405.6	76141	86248.2	77337.6
Uridine	-0.448371	C00299	blue	ath00240	Pyrimidine metabolism	1.19_244.0691n	243.062	1.1881	neg	90	Nucleosides, nucleotides, and analogues	Pyrimidine nucleosides	Unclassified	**	C00299	56.3	86.1	M-H, M+FA-H	C9H12N2O6	-1.90116	1.39398	0.00811173	0.0280525	0.73287	113372	154696	127247	146618	116779	140057	65113.9	125486	102234	83443.5	158617	190600	191813	144911	118216	153330	142079	138002
(-)-Wikstromol	-2.24242	C10725	blue			4.93_374.1359n	357.133	4.92565	pos	HMDB0030598	Lignans, neolignans and related compounds	Furanoid lignans	Tetrahydrofuran lignans	*	C10725	50.8	63.9	M+H-H2O, M+H	C20H22O7	-1.6181	1.21597	0.03929	0.0795071	0.211332	10854.6	51362.8	11922.8	7584.44	10589.9	9416.45	15063.2	10804.9	11878	9576.92	90062.6	44374.1	10339.4	11604.7	7041.08	9166.19	119464	118851
Aesculin	0.553167	C09264	red			4.26_341.0862m/z	341.086	4.26313	pos	HMDB0030820	Phenylpropanoids and polyketides	Coumarins and derivatives	Coumarin glycosides	***	C09264	57.9	94.9	M+H	C15H16O9	-1.39534	2.10408	0.0179679	0.0460812	1.4673	345961	235780	365175	364623	345215	368523	356989	339436	314902	312824	69883.4	152387	414812	292183	318581	306018	160830	171545
Alfentanil	-1.85239	C08005	blue			14.39_831.5026m/z	831.503	14.3875	neg	844	Benzenoids	Benzene and substituted derivatives	Anilides		C08005	37.8	0	2M-H	C21H32N6O3	3.2721	3.78386	1.46572e-05	0.000333017	0.276934	94684.6	341904	156039	160062	196970	27927.9	3694.51	1095.22	46771.1	164918	422996	363751	343513	329928	320375	230673	279480	444512
1-(sn-Glycero-3-phospho)-1D-myo-inositol	-0.727257	C01225	blue			0.72_333.0588m/z	333.059	0.72205	neg	HMDB0011649	Lipids and lipid-like molecules	Glycerophospholipids	Glycerophosphoinositols		C01225	56.7	86.5	M-H	C9H19O11P	-1.17241	4.28999	0.00170563	0.0107245	0.604051	537541	889893	505054	673165	425383	520974	519526	620688	520998	514542	949668	1.03476e+06	697949	805223	745033	682939	1.41971e+06	783866
1-Deoxynojirimycin	-1.68927	C16843	blue			0.71_164.0915m/z	164.092	0.711617	pos	45343	Organoheterocyclic compounds	Piperidines	Unclassified	*	C16843	57.7	91.6	M+H	C6H13NO4	-1.41686	14.6818	0.000195509	0.00228676	0.310084	1.75033e+06	5.64469e+06	1.79514e+06	1.32854e+06	2.20961e+06	1.71792e+06	1.87573e+06	1.34529e+06	1.66189e+06	2.0685e+06	7.46392e+06	5.47133e+06	4.35088e+06	3.3497e+06	2.79039e+06	5.12498e+06	7.80524e+06	8.8011e+06
1-O-Caffeoylglucose	1.02509	C10433	red			4.37_325.0912m/z	325.091	4.36508	pos	HMDB0036937	Organooxygen compounds	Carbohydrates and carbohydrate conjugates	Monosaccharides	*	C10433	53.2	71.8	M+H-H2O	C15H18O9	-1.74013	3.16493	0.00915076	0.0301628	2.03508	451480	221849	492174	618718	407110	400608	557299	429982	412554	293397	25677.1	116762	435722	323315	505658	276042	40976.8	50636.9
10beta-Hydroxy-6beta-isobutyrylfuranoeremophilane	-1.69414	C09685	blue			9.84_321.2054m/z	321.205	9.8413	pos	67884	Lipids and lipid-like molecules	Prenol lipids	Sesquiterpenoids	*	C09685	38.3	0	M+H	C19H28O4	-1.97404	1.61035	0.0042785	0.0193526	0.309039	23490.9	76012.7	28468.6	30231.2	16051.6	25104.2	21428.9	28087.5	20505.2	18049.8	130518	93544.2	32443.1	41929.8	109621	16079.4	119999	63967.1
11-Hydroxyandrosterone	-1.11193	C14606	blue			11.07_306.2190n	289.216	11.0654	pos	LMST02020086	Lipids and lipid-like molecules	Steroids and steroid derivatives	Androstane steroids		C14606	50.9	61.6	M+NH4, M+H-H2O	C19H30O3	-1.76298	3.47323	0.0261062	0.0591809	0.462674	250229	540832	372975	391368	196178	312599	194090	237629	186199	110794	894853	659362	189771	314682	761060	83569.5	893506	529850
11-Hydroxyiridodial glucoside pentaacetate	0.779783	C11666	red			4.09_556.2145n	579.203	4.08947	pos	LMPR0102070031	Lipids and lipid-like molecules	Prenol lipids	Isoprenoids		C11666	37.7	0	M+NH4, M+Na	C26H36O13	-2.0211	1.06846	0.011763	0.0352035	1.71687	59501.3	34656.8	57301.3	69447.6	45737.1	49786.9	82637.8	64186.3	62484	44429.2	12653.2	21410.5	29815.1	73909.9	28168.8	58062.4	25904.7	27329.8
13-Dihydrodaunorubicin	1.42823	C12430	red			4.15_552.1833m/z	552.183	4.14522	pos	LMPK13050004	Lipids and lipid-like molecules	Polyketides	Aromatic polyketides	**	C12430	36.4	0	M+Na	C27H31NO10	-1.33322	1.03839	0.000250535	0.00272185	2.69116	31549.2	11723.3	36234.7	42589.8	36030.8	34752.7	24642.8	23655.2	20475.8	34011.7	9143.08	5568.26	22486.2	15386.2	23684.5	13754	709.317	3054.6
2-Hexaprenyl-3-methyl-6-methoxy-1,4 benzoquinone	-0.299501	C05804	blue			10.86_583.4141m/z	583.414	10.8614	pos	HMDB0006819	Lipids and lipid-like molecules	Prenol lipids	Quinone and hydroquinone lipids	**	C05804	50.2	62.7	M+Na	C38H56O3	3.53007	1.25693	0.04198	0.0833849	0.812533	204897	252171	179396	179563	193540	185450	210253	215450	225800	249729	247825	314720	267006	254053	128220	256206	279633	269705
2-hydroxy-2-[4-hydroxy-3-(3-methylbut-2-en-1-yl)phenyl]acetic acid	0.917156	C12457	red			5.18_219.1012m/z	219.101	5.17817	pos	HMDB0135908	Benzenoids	Phenols	1-hydroxy-2-unsubstituted benzenoids	**	C12457	38.6	0	M+H-H2O	C13H16O4	-1.39473	1.72169	3.77589e-07	2.17071e-05	1.88839	97181.9	51462.8	87222.5	94322.1	89219.9	95751.1	108767	100729	100008	101434	36908.4	41957.8	55491.6	61703.9	32036.1	66227.2	57566.4	59811.3
Cerulenin	-0.687412	C12058	blue			2.11_241.1543m/z	241.154	2.10892	pos	HMDB0015168	Organoheterocyclic compounds	Epoxides	Oxirane carboxylic acids and derivatives		C12058	44.4	26.1	M+NH4	C12H17NO3	-1.86479	1.98567	0.00104761	0.00767042	0.620967	132680	213666	116099	157268	155356	86182.7	155432	122698	119780	148620	243888	246746	148077	170204	183055	199074	216743	301542
5,6-Dihydroxyprostaglandin F1a	-0.305546	C06475	blue			11.62_406.2794m/z	406.279	11.6194	pos	HMDB0012109	Lipids and lipid-like molecules	Fatty Acyls	Eicosanoids		C06475	40.3	6.42	M+NH4	C20H36O7	-1.40598	1.09719	0.0428176	0.0846398	0.809136	145141	179378	150741	125239	159139	118201	150285	145257	140125	172140	213103	161115	144367	131695	146024	180279	224435	234003
cis-3-Chloro-2-propene-1-ol	-0.50386	C06612	blue			0.24_130.9663m/z	130.966	0.2379	pos	HMDB0060456	Organohalogen compounds	Vinyl halides	Vinyl chlorides	**	C06612	36.1	8.8	M+K	C3H5ClO	2.73841	1.84683	0.00171315	0.0107421	0.705217	165269	234353	153966	142783	166301	147019	173593	168071	183020	187402	281822	237758	187864	188330	193728	202557	278661	304100
2-Pentyl-3-phenyl-2-propenal	-0.558561	C12288	blue			5.43_220.1693m/z	220.169	5.42617	pos	HMDB0031313	Phenylpropanoids and polyketides	Cinnamaldehydes	Unclassified		C12288	41.6	12.3	M+NH4	C14H18O	-1.57569	1.2561	0.0350767	0.0730722	0.678979	88346.2	130116	78704.7	64470.5	60776.6	67629.7	133327	129429	128279	44152	156906	135110	84435.2	90950.9	187318	110507	119152	156551
Cucurbitacin P	-1.42698	C08804	blue			11.68_538.3735m/z	538.373	11.6823	pos	LMST01010114	Lipids and lipid-like molecules	Sterol Lipids	Sterols		C08804	37.2	0	M+NH4	C30H48O7	-0.650364	1.24877	0.000148755	0.00184711	0.371909	15987.2	42986.9	13281.8	19410	13505.8	21300.8	14678	20372.1	16238.1	9110.79	62141	37546.6	20862.5	32393.3	36999.3	40768.7	58947.3	54236.1
S-(2-Methylbutanoyl)-dihydrolipoamide	1.04848	C05118	red			2.52_291.1313n	292.139	2.51842	pos	HMDB0006869	Lipids and lipid-like molecules	Fatty Acyls	Fatty acyl thioesters		C05118	38.8	12.4	M+Na, M+K, M+H	C13H25NO2S2	-4.71091	4.65179	3.80437e-07	2.17811e-05	2.06835	645960	312307	594872	714964	656707	591276	699310	575362	595195	739990	156036	265755	294835	348303	272607	381454	422879	356582
S-Glutaryldihydrolipoamide	1.94441	C06157	red			5.09_321.1063n	322.114	5.08513	pos	HMDB0006832	Lipids and lipid-like molecules	Fatty Acyls	Fatty acids and conjugates		C06157	48.3	53	M+H, M+Na	C13H23NO4S2	-1.67205	1.44054	3.70858e-07	2.14767e-05	3.84879	44422	11541.8	52853.5	49888.9	40671.5	47183.2	39425.5	42955.4	50835.4	31562.6	1634.78	7391.93	15418.5	18340	12160.7	24552.2	5064.05	7772.28
Maltotriose	0.392335	C01835	red			0.85_504.1685n	522.202	0.847833	pos	HMDB0001262	Organic oxygen compounds	Organooxygen compounds	Carbohydrates and carbohydrate conjugates	***	C01835	39	0	M+NH4, M+K, M+H-H2O	C18H32O16	-1.0965	4.18412	0.00341743	0.0168301	1.31252	1.55308e+06	1.18328e+06	1.67847e+06	1.44217e+06	1.6664e+06	1.70339e+06	1.41286e+06	1.46624e+06	1.47546e+06	1.57961e+06	893039	999673	951708	1.28497e+06	1.68548e+06	1.02499e+06	1.19328e+06	1.43312e+06
3,4-Dihydro-2H-1-benzopyran-2-one	-3.00117	C02274	blue			2.72_148.0522n	166.086	2.71738	pos	HMDB0036626	Phenylpropanoids and polyketides	3,4-dihydrocoumarins	Unclassified	***	C02274	48.4	44.3	M+H, M+NH4, M+H-H2O	C9H8O2	-1.41591	10.4336	0.0313342	0.0672443	0.124898	413553	3.31111e+06	546508	434376	403354	336171	358777	407939	387948	433348	1.11883e+07	4.09441e+06	1.46865e+06	1.27419e+06	580418	1.34852e+06	2.71391e+06	3.82049e+06
4-Androstenediol	-1.03503	C14210	blue			11.87_291.2313m/z	291.231	11.8658	pos	LMST02020105	Lipids and lipid-like molecules	Steroids and steroid derivatives	Androstane steroids		C14210	49.5	53.3	M+H	C19H30O2	-1.86653	4.36053	0.00407482	0.0187357	0.488005	377020	772575	503091	573580	293348	496904	334084	387655	216680	210819	1.12766e+06	762505	411607	722234	867878	284226	1.03473e+06	969755
4-Hydroxy-3-methoxy-cinnamoylglycine	0.889334	C02564	red			4.97_251.0790n	252.086	4.9653	pos	HMDB0059747	Organic acids and derivatives	Carboxylic acids and derivatives	Amino acids, peptides, and analogues		C02564	49.8	54.5	M+H, M+K, M+Na, M+H-H2O	C12H13NO5	-1.36393	1.37256	9.67821e-05	0.00136158	1.85232	68996.7	37248.8	59315.3	66788	71765.7	50658.4	72048.1	63101.6	68056.5	100240	33571.6	55870.7	36220.2	39666.3	28436.7	38532.7	32665.6	33026.3
Metoprolol	1.36646	C07202	red			7.09_267.1831n	268.19	7.08555	pos	HMDB0001932	Benzenoids	Phenols	Tyrosols and derivatives		C07202	41.4	10.5	M+H, M+K, M+Na, M+H-H2O	C15H25NO3	-1.35066	1.45295	0.0011957	0.0084163	2.57837	66939	25961.7	61452.8	53577.2	58242.9	58786.3	96156.5	89654.5	89846.4	27795.1	9527.32	22711	42159.8	41203.6	48836.5	27579.7	7540.31	8135.45
Dibutyl phthalate	-0.380168	C14214	blue			1.97_301.1406m/z	301.141	1.96617	pos	HMDB0033244	Benzenoids	Benzene and substituted derivatives	Benzoic acids and derivatives	*	C14214	38.7	0	M+Na	C16H22O4	-1.6503	2.66637	0.0232048	0.0546443	0.768348	606650	789551	578234	494179	594681	523358	639334	630619	690581	702212	1.02911e+06	828552	611704	597316	618057	664689	948403	1.01858e+06
digitalin	-2.38664	C08862	blue			5.54_730.3981m/z	730.398	5.53753	pos	57784	Lipids and lipid-like molecules	Sterol Lipids	Sterols		C08862	36.4	0	M+NH4	C36H56O14	-3.87811	1.12306	0.00244501	0.013582	0.191227	6447.74	33717.8	9133.29	799.697	17292.4	3941.54	10969.7	704.8	1708.8	7031.66	55158.9	27366.5	14419.1	22300.3	8734.13	42341.8	32200.4	67221.2
Hordatine B	1.9711	C08308	red			6.33_619.2746m/z	619.275	6.32873	pos	HMDB0030459	Phenylpropanoids and polyketides	2-arylbenzofuran flavonoids	Unclassified	*	C08308	38.4	0	M+K	C29H40N8O5	-1.1768	1.08339	2.23664e-07	1.50753e-05	3.92067	24604.5	6275.59	29349.2	25169.6	25256.2	28533.2	25786.3	23588.4	19998	19155.2	466.579	3316.85	10048.7	10553.9	11425.2	7979.66	4085.4	2328.38
Estriol	-0.531149	C05141	blue			8.86_289.1794m/z	289.179	8.86337	pos	41814	Lipids and lipid-like molecules	Steroids and steroid derivatives	Estrane steroids	**	C05141	38.7	0	M+H	C18H24O3	-1.63104	1.4941	0.000194372	0.00227611	0.692003	87779.6	126849	89458.7	92291.9	78233	94267.1	80937.7	91043.5	100876	75129.5	146251	150479	117518	115181	109754	96298	148642	130666
6-hydroxy-7-methoxy-2H-chromen-2-one	-0.581818	C18079	blue			4.57_193.0493m/z	193.049	4.56552	pos	HMDB0132246	Phenylpropanoids and polyketides	Coumarins and derivatives	Hydroxycoumarins	*	C18079	48.1	44.4	M+H	C10H8O4	-1.31	1.13711	0.0159148	0.0427299	0.668121	61992.2	92785.9	67632	62084.5	57140.7	64836.7	59904.3	70057.2	64258.7	50023.7	43430	111882	124476	82690.9	127240	110532	56377.7	85658.5
Isoproterenol	-1.15535	C07056	blue			0.85_211.1205n	229.154	0.847833	pos	HMDB0015197	Benzenoids	Phenols	Benzenediols		C07056	40.4	7.63	M+H, M+NH4	C11H17NO3	-1.62876	1.97063	0.0168666	0.0443286	0.448956	77815.1	173324	87117.2	83049	70005.7	62181	78079.6	84998.3	80811.6	76278.2	232084	354908	90582.4	86932.6	88532.9	93067.9	209746	230741
6-Paradol	2.92253	C10482	red			10.82_279.1948m/z	279.195	10.8205	pos	68355	Benzenoids	Phenols	Methoxyphenols	*	C10482	38.4	0	M+H	C17H26O3	-2.36454	1.49029	1.63468e-06	6.13476e-05	7.58176	41424	5463.64	55774.3	48324.5	49781	43511	35144.1	40391.8	44913.4	13552.1	6712.53	6195.97	6281.88	4946.06	5510.88	4844.51	6090.85	3126.48
6''-Malonylgenistin	1.57425	C16192	red			5.77_519.1129m/z	519.113	5.77158	pos	HMDB0029529	Phenylpropanoids and polyketides	Isoflavonoids	Isoflavonoid O-glycosides	*	C16192	46.3	39.9	M+H	C24H22O13	-0.889972	1.64622	0.00143941	0.0095297	2.97781	83250.5	27956.9	107692	97762.8	88194.7	147319	79277.4	59699.4	38665.7	47392.8	2510.13	13935.9	41845	47658.1	50379.2	31151	22282.1	13893.9
Orciprenaline	-1.14855	C07144	blue			1.11_229.1543m/z	229.154	1.11395	pos	HMDB0014954	Benzenoids	Phenols	Benzenediols		C07144	44.2	25.8	M+NH4	C11H17NO3	-1.52989	2.95554	0.0153493	0.0417399	0.451078	175202	388408	191941	180444	155839	143967	173047	187622	196113	172644	473454	802624	210294	224104	203950	197779	485884	509175
7alpha-Hydroxytestosterone	-1.3574	C05291	blue			11.64_305.2106m/z	305.211	11.6404	pos	LMST02020068	Lipids and lipid-like molecules	Steroids and steroid derivatives	Androstane steroids		C05291	53.8	75.4	M+H	C19H28O3	-1.75681	2.40096	0.0161711	0.0432338	0.390285	84474.6	216443	104119	129984	62152.5	91128.2	89691.2	92792	69066.2	36863.8	372915	246875	73188.4	123240	406938	48154	281869	178368
8-Epideoxyloganin	1.14126	C11648	red			5.83_374.1571n	392.191	5.83292	pos	41165	Lipids and lipid-like molecules	Prenol lipids	Isoprenoids		C11648	38.2	0	M+NH4, M+Na, M+H	C17H26O9	-1.49031	1.23392	0.000918138	0.00704487	2.20573	54695.8	24797.1	64027.1	61996.4	54401.3	78604.6	52596.2	43846.4	38653.7	43440.9	9506.49	17627.7	33051.8	42231.8	47742.1	28281.1	11588.1	8347.82
Daunorubicin	1.31573	C01907	red			4.15_550.1691m/z	550.169	4.14522	pos	HMDB0014832	Phenylpropanoids and polyketides	Anthracyclines	Unclassified	**	C01907	36	0	M+Na	C27H29NO10	1.35172	1.08631	0.000511276	0.00464133	2.48927	38028.8	15277.1	43437	42695.4	38662.1	51689.3	36421.9	36456.1	25278.7	29589.7	1843.76	9412.35	19039.3	23797.2	37695.6	17003	8803.27	4621.95
Pregnanetriolone	-1.92606	C15368	blue			10.42_368.2789m/z	368.279	10.4171	pos	HMDB0041997	Lipids and lipid-like molecules	Steroids and steroid derivatives	Pregnane steroids		C15368	54.3	78.1	M+NH4	C21H34O4	-1.7314	3.15322	0.00547151	0.0224623	0.263147	74113.9	281644	94294.9	112907	53290.5	83261.2	68844.3	80140.1	53048.7	47123.7	515363	262319	94081.9	166047	327299	50330.3	527662	310052
Panaxytriol	1.61592	C16792	red			7.60_278.1878n	261.185	7.59888	pos	LMFA05000027	Lipids and lipid-like molecules	Fatty Acyls	Fatty alcohols	*	C16792	38.1	0	M+H-H2O, M+H	C17H26O3	-1.27892	1.04235	8.65739e-06	0.000218091	3.06508	27092.1	8838.98	31448	27448.7	33476	36148.3	16001.9	24529.3	27123.4	20561.6	5595.79	5729.79	11421.7	14727.3	10666.9	10904.8	7000.65	4664.87
Catalpol	0.454975	C09773	red			4.33_343.1031m/z	343.103	4.32915	neg	LMPR0102070007	Lipids and lipid-like molecules	Prenol lipids	Isoprenoids		C09773	53.3	72.2	M-H2O-H	C15H22O10	-0.986956	1.31905	0.000152709	0.00188459	1.37076	111500	81341.6	105013	109929	112949	109735	125142	104436	103509	121285	76932.2	91555.6	101107	88046	70332.5	94022	70352.3	58385
Lamioside	1.44432	C11645	red			5.12_443.1525m/z	443.153	5.12408	pos	LMPR0102070018	Lipids and lipid-like molecules	Prenol lipids	Isoprenoids		C11645	39	0	M+Na	C18H28O11	0.290713	1.34484	2.27221e-06	7.90877e-05	2.72134	45897.9	16865.9	51909.2	52536.9	49030.8	50214.9	46911.6	38162.5	37098.4	41318.8	5101.01	13850.1	30161.4	22528.9	25841.8	17394.9	11802.7	8246.44
Humilixanthin	1.93482	C08548	red			3.80_365.0751m/z	365.075	3.80433	pos	67056	Organic acids and derivatives	Carboxylic acids and derivatives	Amino acids, peptides, and analogues	*	C08548	38.1	0	M+K	C14H18N2O7	1.54594	1.001	8.47645e-13	1.50507e-09	3.82332	19827.1	5185.83	19780.9	17398.4	21877.9	21355.8	19812.1	19236.6	19995.3	19159.5	4499.29	5798.05	4443.19	5682.29	6290.65	6603.8	4312.34	3857.04
Hydroxyzine	-0.451603	C07045	blue			13.66_355.1579m/z	355.158	13.6626	neg	HMDB0014697	Benzenoids	Benzene and substituted derivatives	Diphenylmethanes		C07045	41.2	32.7	M-H2O-H	C21H27ClN2O2	-0.861055	1.7364	0.0484803	0.0925299	0.73123	229217	313468	245138	207378	232117	212490	233493	225902	219307	257912	478725	423704	236268	208841	263806	181136	395544	319719
Corticosterone	-1.01177	C02140	blue			10.71_347.2187m/z	347.219	10.7062	pos	HMDB0001547	Lipids and lipid-like molecules	Steroids and steroid derivatives	Hydroxysteroids	***	C02140	42.4	27.8	M+H	C21H30O4	-8.67149	1.77992	0.0224752	0.0535118	0.495938	73863.6	148937	104410	124406	57954	100727	57264.8	58625.4	44150.5	43371.1	245612	148488	56409.4	104322	196098	45819	240729	154019
all-trans-4-hydroxyretinoic acid	-0.467999	C16677	blue			6.41_334.2371m/z	334.237	6.41303	pos	LMPR01090025	Lipids and lipid-like molecules	Prenol lipids	Retinoids	**	C16677	50.5	58.5	M+NH4	C20H28O3	-1.71861	1.44472	0.0135961	0.0385258	0.722967	126507	174983	108861	95418.2	109438	117927	164219	166192	177952	72044.2	195711	185328	143794	130081	209136	150969	178241	206602
phorbol 13-acetate 12-myristate	-0.270289	C05151	blue			12.53_639.3847m/z	639.385	12.5277	pos	LMPR0104330002	Lipids and lipid-like molecules	Prenol lipids	Isoprenoids		C05151	42.7	47	M+Na	C36H56O8	-3.2609	2.68849	0.00540963	0.0223599	0.829153	733235	884317	719971	843799	600200	824779	628001	740578	800192	708356	805324	840522	1.04806e+06	988091	756213	895308	893007	848013
alpha-Cortolone	-2.04222	C05481	blue			10.67_384.2737m/z	384.274	10.6658	pos	LMST02030227	Lipids and lipid-like molecules	Steroids and steroid derivatives	Hydroxysteroids		C05481	51.7	65.9	M+NH4	C21H34O5	-2.0905	2.75257	0.00879645	0.0294379	0.24279	52769.3	217345	63214	81493.5	34392.3	55817.9	60614.9	60804.8	39378	26439.2	457907	224397	59988.9	94920.8	351559	23485.1	309085	217419
L-Carnitine	-0.650682	C00318	blue			0.75_162.1122m/z	162.112	0.745667	pos	34532	Organic nitrogen compounds	Organonitrogen compounds	Quaternary ammonium salts	*	C00318	53.9	73.7	M+H	C7H15NO3	-1.74415	1.05663	0.000687398	0.00575235	0.636979	37893.8	59489.8	45866.9	48548.6	33711.4	29083.6	45100.4	37522.8	32101.8	31214.8	43730.6	72837	47342.4	59335.6	77967.3	51509.3	61287.6	61908.8
L-Coprine	-0.834074	C08271	blue			0.71_202.0950n	203.102	0.711617	pos	HMDB0034266	Organic acids and derivatives	Carboxylic acids and derivatives	Amino acids, peptides, and analogues	*	C08271	38.5	0	M+H, M+K	C8H14N2O4	-1.80639	1.14915	5.95045e-05	0.000941282	0.560943	28601.8	50988.8	29685.1	31815.4	29658.5	19384.4	29782.6	28917.6	28254.8	31316.3	55722.1	64602.8	37293.9	37969.1	52795.9	51436.8	63648.8	44441.4
Geranylacetone	0.690991	C13297	red			5.23_194.1668n	177.163	5.2305	pos	HMDB0031846	Lipids and lipid-like molecules	Prenol lipids	Monoterpenoids	*	C13297	38.4	0	M+H-H2O, M+H	C13H22O	-1.43956	1.0776	0.000361534	0.00356284	1.61439	54647.2	33850	42652.6	51730.5	55207.8	42559.2	54170.1	60773.8	62018.2	68065.1	17027.5	27326.2	36386.7	40399.9	28494.6	40272.8	38432.8	42459.5
Methoxamine	-1.10841	C07513	blue			2.09_229.1544m/z	229.154	2.08915	pos	HMDB0014861	Benzenoids	Benzene and substituted derivatives	Methoxybenzenes		C07513	39.9	3.31	M+NH4	C11H17NO3	-1.46468	2.66338	0.00843263	0.0286485	0.463804	142740	307760	134020	147140	160307	98551.9	158784	140848	143991	158280	432390	517388	168426	162399	170089	193552	348841	468994
Calystegin B2	-1.21522	C10851	blue			0.69_176.0914m/z	176.091	0.694583	pos	68629	Alkaloids and derivatives	Tropane alkaloids	Unclassified	*	C10851	50.5	58.8	M+H	C7H13NO4	-1.78484	1.79283	0.022607	0.0536727	0.430709	61946.6	143825	61676.7	56368.8	61760	47016.5	67682.2	58591.9	69773.9	72703.1	143637	106875	76187	66978.7	62850.5	134164	255610	304297
Milrinone	-3.24105	C07224	blue			2.72_250.0383m/z	250.038	2.71738	pos	HMDB0014380	Organoheterocyclic compounds	Pyridines and derivatives	Bipyridines and oligopyridines		C07224	44.9	33.2	M+K	C12H9N3O	2.54912	1.24775	0.0202143	0.0497229	0.105766	4624.54	43724.2	5686.68	4300.77	4504.57	3257.57	3773.84	4988.25	5343.83	5140.79	137026	57437.9	17825.9	17503.4	5344.9	19650.9	39020.9	55984.2
Morin	1.67323	C10105	red			9.10_303.0494m/z	303.049	9.10407	pos	HMDB0030796	Phenylpropanoids and polyketides	Flavonoids	Flavones	***	C10105	38.8	0	M+H	C15H10O7	-1.8273	1.0225	0.00204066	0.012135	3.18928	31477.4	9869.75	39578.9	48390.5	28936.6	52310.1	24225.8	21582.7	17418.3	19375.9	185.587	2447.67	11744.2	26858.1	16115.9	12647.4	4533.97	4425.21
Epothilone A	1.47431	C12153	red			5.93_493.2520n	476.249	5.93343	pos	LMPK04000040	Lipids and lipid-like molecules	Polyketides	Macrolides and lactone polyketides		C12153	38.4	9.75	M+H-H2O, M+H	C26H39NO6S	4.38414	5.54708	0.000386943	0.00376172	2.77851	910582	327723	1.14409e+06	1.10032e+06	878532	1.36067e+06	776608	721414	620916	682106	52570	159403	559097	609039	540167	483923	106427	111159
Mosin C	-1.49046	C04771	blue			15.56_612.4827m/z	612.483	15.5625	pos	HMDB0031398	Lipids and lipid-like molecules	Fatty Acyls	Fatty alcohols	*	C04771	37.6	0	M+NH4	C35H62O7	-1.17563	1.06637	0.0384627	0.0782415	0.355898	17105.4	48062.5	10735.8	13177.6	13705.9	16207.8	18523.8	14072.8	17687.6	32731.5	129286	72382.6	19624	30453.3	24636.4	21888.3	56691.3	29538.2
Fagomine	-1.90864	C10144	blue			0.69_148.0965m/z	148.097	0.694583	pos	68150	Organoheterocyclic compounds	Piperidines	Unclassified	*	C10144	51.5	62.2	M+H	C6H13NO3	-2.08957	4.42971	0.0489219	0.0931698	0.266343	204621	768261	213287	130517	272823	198678	207160	182563	205779	226161	876646	620267	162287	199759	198522	304869	1.77786e+06	2.00588e+06
Mefloquine	0.790996	C07633	red			4.51_378.1158n	396.15	4.51017	pos	1104	Organoheterocyclic compounds	Quinolines and derivatives	4-quinolinemethanols		C07633	37.8	0	M+NH4, M+Na	C17H16F6N2O	-2.41893	1.36002	0.00143429	0.00951457	1.73027	88407.5	51094.6	92787.3	97584.8	82219.6	96707.7	92025.6	81489.6	80562.1	83883.2	17362.8	43305.8	83035.2	62032.9	85126.7	61100.9	29034.1	27758.7
O-propanoyl-carnitine	-0.299294	C03017	blue			1.11_217.1311n	218.138	1.11395	pos	36668	Lipids and lipid-like molecules	Fatty Acyls	Fatty acid esters		C03017	45	29.3	M+H-H2O, M+H	C10H19NO4	-1.52825	1.76016	0.0402646	0.0809717	0.81265	357438	439843	337988	311807	364786	377881	287672	416893	457132	305348	372917	418941	363714	441753	479226	624238	375269	442686
Fusidic Acid	-0.312019	C06694	blue			12.41_516.3446n	517.352	12.4071	pos	HMDB0015570	Lipids and lipid-like molecules	Steroids and steroid derivatives	Steroid esters		C06694	39.7	4.08	M+H, M+NH4, M+H-H2O	C31H48O6	-0.961277	1.74976	0.0242538	0.0562245	0.805514	327541	406624	265726	342328	225317	334510	321695	411209	394184	325360	301069	376604	481889	501194	374627	409203	379603	428800
Sparfloxacin	-0.794063	C07662	blue			4.20_392.1661n	410.202	4.2038	pos	HMDB0015339	Organoheterocyclic compounds	Quinolines and derivatives	Quinoline carboxylic acids	**	C07662	42.4	20.4	M+H-H2O, M+Na, M+NH4, M+K	C19H22F2N4O3	0.242174	1.45423	0.0320133	0.0682497	0.576717	77144.1	133764	68144.4	79401.8	55536.8	63057.6	132335	74689.4	82404	61583.6	130219	185745	175631	65918	66134.2	56705.2	211339	178421
L-Oleandrosyl-oleandolide	0.55979	C11992	red			6.02_548.3426m/z	548.343	6.01683	pos	LMPK04000033	Lipids and lipid-like molecules	Polyketides	Macrolides and lactone polyketides	**	C11992	38.7	0	M+NH4	C27H46O10	-0.683743	1.66007	0.00248766	0.013709	1.47405	186332	126408	182800	223473	148689	201335	149799	207102	200333	177126	144670	165825	183880	134777	82556.3	116468	97804.7	85281.2
Pirbuterol	-0.683539	C07807	blue			1.13_241.1543m/z	241.154	1.13097	pos	HMDB0015407	Organoheterocyclic compounds	Pyridines and derivatives	Hydroxypyridines		C07807	40.1	5.79	M+H	C12H20N2O3	-1.6614	2.19578	0.00613213	0.0239514	0.622636	177151	284518	208374	216363	134249	163262	161974	186500	187243	159244	261827	469400	202491	283524	206422	207118	337291	308073
Messagenin	-0.792942	C08618	blue			13.86_444.3599n	445.367	13.8602	pos	67084	Lipids and lipid-like molecules	Prenol lipids	Triterpenoids	*	C08618	37.8	0	M+H-H2O, M+H	C29H48O3	-1.08715	1.28227	0.00229488	0.0130832	0.577166	43048.9	74586.7	49580.1	47054.4	37144.3	37509.4	40343	46553.8	48778	37428.1	94870.3	69886.5	51698.4	53642.9	116036	53403.3	89224.3	67930.9
Tetrahydrodeoxycorticosterone	-1.41053	C13713	blue			12.12_352.2840m/z	352.284	12.1155	pos	LMST05030013	Lipids and lipid-like molecules	Steroids and steroid derivatives	Hydroxysteroids		C13713	53.2	72.4	M+NH4	C21H34O3	-1.87925	3.04216	0.00230077	0.0130876	0.376173	110654	294156	119787	143131	77808.5	117460	137286	121778	83916	84063.1	403811	303247	145062	188042	391825	83509.4	445178	392576
Topotecan	2.48288	C11158	red			5.18_439.1961m/z	439.196	5.17817	pos	68881	Organoheterocyclic compounds	Benzopyrans	1-benzopyrans		C11158	36.1	0	M+NH4	C23H23N3O5	-3.63758	1.55543	1.01345e-07	8.58151e-06	5.59014	45317	8106.59	50821.2	58062.2	47480.7	52621.1	43917.9	31576.4	33324.5	44731.7	842.897	4527.81	13837.5	14559.7	11289.9	11878.9	3207.24	4708.81
L-Olivosyl-oleandolide	-1.00295	C11991	blue			5.20_534.3267m/z	534.327	5.19537	pos	LMPK04000032	Lipids and lipid-like molecules	Polyketides	Macrolides and lactone polyketides	**	C11991	51	57.7	M+NH4	C26H44O10	-1.05171	5.99904	0.00109407	0.00792835	0.498977	736392	1.4758e+06	787416	614101	960865	703445	692322	563738	554441	1.01481e+06	1.61199e+06	1.00292e+06	795884	1.62958e+06	1.03554e+06	1.89724e+06	1.6649e+06	2.16837e+06
Tobramycin	-2.17559	C00397	blue			5.48_506.2228m/z	506.223	5.48008	pos	HMDB0014822	Organic oxygen compounds	Organooxygen compounds	Carbohydrates and carbohydrate conjugates	**	C00397	38.7	0	M+K	C18H37N5O9	1.0915	1.28366	0.00765321	0.0271127	0.221352	10355.1	46781.2	11277.7	11869.2	8050.85	11363.7	10512.3	12449.9	11685.8	5631.57	10651.8	21284.6	101957	28888	28191.3	31023.6	75993.5	76259.6
Valtratum	1.42991	C09801	red			5.67_423.2010m/z	423.201	5.67347	pos	41160	Lipids and lipid-like molecules	Prenol lipids	Monoterpenoids	*	C09801	38.9	0	M+H	C22H30O8	-0.858357	1.47127	5.85993e-07	2.95978e-05	2.6943	52985.8	19665.9	46714.5	63026.1	51986.3	47588.7	63252	48689.2	45228.6	57400.8	9349.41	13624.8	25592.2	31912.1	28712.8	16678.3	18682	12775.7
Octanoylglucuronide	0.694252	C03033	red			2.78_338.1803m/z	338.18	2.7789	pos	HMDB0010347	Organic oxygen compounds	Organooxygen compounds	Carbohydrates and carbohydrate conjugates		C03033	38.6	0.778	M+NH4	C14H24O8	-1.86951	1.6091	0.00157159	0.0100964	1.61805	134872	83354.6	154141	162160	141326	152276	134879	122216	114782	97194.1	35835.4	61827	109839	119144	106289	102347	71735.6	59820.3
Oxidized Latia luciferin	1.66857	C03527	red			5.69_194.1668n	177.164	5.69307	pos	65996	Lipids and lipid-like molecules	Prenol lipids	Sesquiterpenoids	*	C03527	50.7	58.3	M+H-H2O, M+H	C13H22O	-1.35776	3.25701	1.03365e-08	1.5633e-06	3.179	232748	73214.1	229380	287446	236019	228443	226462	223261	194843	236126	37267.8	53026.3	98028.3	116576	89041.3	86086.9	52141.4	53544.2
Sterol	2.87557	C00370	red			11.53_248.2137n	249.221	11.5345	pos	HMDB0060512	Lipids and lipid-like molecules	Steroids and steroid derivatives	Hydroxysteroids		C00370	52.7	69.8	M+H-H2O, M+H	C17H28O	-1.17909	1.35399	5.24606e-08	5.28629e-06	7.33891	33049.6	4503.33	41469.7	30277.2	40242.2	34808	21815	35219	37823	22742.4	5255.25	6627.52	4938.87	2809.78	1190.58	3800.07	5467.08	5937.53
Prostaglandin D1	-0.301429	C06438	blue			8.04_372.2738m/z	372.274	8.04113	pos	HMDB0005102	Lipids and lipid-like molecules	Fatty Acyls	Eicosanoids		C06438	44	26.2	M+NH4	C20H34O5	-1.76292	2.57353	0.0237936	0.0555183	0.811448	744036	916923	729133	633235	751337	716667	707259	774307	813524	826824	1.02459e+06	1.0022e+06	881816	795003	597534	799682	1.0842e+06	1.15037e+06
Tetrahydrocorticosterone	-1.30221	C05476	blue			11.27_368.2786m/z	368.279	11.2671	pos	HMDB0000268	Lipids and lipid-like molecules	Steroids and steroid derivatives	Hydroxysteroids		C05476	49.6	55.7	M+NH4	C21H34O4	-2.60214	2.38417	0.0113889	0.0344572	0.405505	86241.3	212676	110229	114769	76186.6	86018.2	95956	90200.8	75592.7	40978.3	334676	243450	79546.2	104223	328618	41552	326274	243071
Sulfoglycolithocholic acid	2.12797	C15557	red			5.60_496.2749m/z	496.275	5.5951	pos	LMST05030015	Lipids and lipid-like molecules	Steroids and steroid derivatives	Bile acids, alcohols and derivatives		C15557	37	0	M+H-H2O	C26H43NO7S	4.17216	1.86673	2.64791e-07	1.7049e-05	4.37101	71076.4	16260.9	64677.8	70070.6	65226.1	73024.3	75396.7	85121.5	85171.3	49922.9	4802.06	9098.99	23946.9	28917.2	34853.4	20048.4	4190.9	4229.15
Ticarcillin disodium	-0.324821	C07139	blue			9.86_408.9911m/z	408.991	9.86065	neg	69762	Organic acids and derivatives	Carboxylic acids and derivatives	Amino acids, peptides, and analogues		C07139	36.7	0	M-H2O-H	C15H14N2Na2O6S2	0.274329	1.61215	0.00320789	0.0161778	0.798398	213580	267511	203746	203077	212395	206600	214955	220566	224164	223137	319173	290792	225138	223693	227496	239839	304497	309459
2E,13Z-Octadecadienal	-0.443842					13.03_264.2448n	282.278	13.0297	pos	LMFA06000234	Lipids and lipid-like molecules	Fatty Acyls	Fatty aldehydes			57.9	93.9	M+H, M+NH4, M+H-H2O	C18H32O	-1.93262	19.3307	0.0233812	0.0549635	0.735174	2.56903e+07	3.49446e+07	1.86566e+07	1.65209e+07	2.62509e+07	3.48546e+07	2.44457e+07	3.82706e+07	2.30377e+07	2.34858e+07	4.09633e+07	4.32582e+07	2.70158e+07	2.78265e+07	3.02354e+07	3.17905e+07	3.35944e+07	4.48724e+07
Kaempferol 3-(6''-malonylgalactoside)	-8.85678					5.54_534.1004n	535.108	5.53753	pos	LMPK12111689	Lipids and lipid-like molecules	Polyketides	Flavonoids			55.4	79.9	M+H, M+K, M+Na	C24H22O14	-1.1261	14.8372	0.00240072	0.0134618	0.00215696	9349.85	4.33473e+06	21085.1	25370.1	6633.69	12868	3073.93	1217.31	835.989	3714.75	3.10079e+06	3.35261e+06	1.56788e+06	2.25381e+06	7.81188e+06	678311	1.02553e+07	5.65731e+06
Homodolicholide	-0.793832					11.87_492.3445n	510.378	11.8658	pos	HMDB0033907	Organoheterocyclic compounds	Benzopyrans	1-benzopyrans	*		39	1.06	M+H-H2O, M+H, M+Na, M+NH4	C29H48O6	-1.18418	3.43542	0.000151774	0.00187536	0.57681	281162	487444	267975	296538	255991	257909	251500	269830	320391	329166	486435	417990	521895	399719	300917	590927	631866	549802
(9R,12R,15R)-d10-13-PhytoF[13R,16S]	-1.17574					5.65_344.2193n	362.253	5.65378	pos	LMFA02040006	Lipids and lipid-like molecules	Fatty Acyls	Octadecanoids			45.8	34.9	M+NH4, M+K	C18H32O6	-1.76304	2.52971	0.00720461	0.0262748	0.442657	112152	253362	127221	105773	118949	120836	90019.7	103929	124128	106363	468088	327594	169616	165310	116950	130054	353142	296136
1-heptadecanoyl-sn-glycero-3-phosphocholine	-0.39729					11.47_509.3477n	510.355	11.4715	pos	24068	Unclassified	Unclassified	Unclassified			52.2	62.9	M+H, M+K, M+Na, M+H-H2O	C25H52NO7P	-0.844884	10.0246	0.0134118	0.038187	0.759283	7.86792e+06	1.03623e+07	6.58511e+06	6.25891e+06	8.67971e+06	7.76726e+06	8.75199e+06	7.01974e+06	8.53034e+06	9.35032e+06	1.37681e+07	1.18471e+07	8.21483e+06	8.83273e+06	7.56918e+06	9.05889e+06	1.20331e+07	1.15745e+07
PG(16:1(9Z)/0:0)	-1.44577					13.99_482.2640n	505.253	13.9865	pos	80001	Lipids and lipid-like molecules	Glycerophospholipids	Glycerophosphoglycerols			58.5	96.2	M+H, M+Na, M+K, M+NH4, M+H-H2O	C22H43O9P	-0.980598	9.07219	0.0222	0.0530772	0.367096	1.13906e+06	3.10288e+06	1.75823e+06	1.94666e+06	802353	1.27937e+06	970897	869650	944531	540752	5.98106e+06	2.0639e+06	833280	1.19097e+06	4.07e+06	853386	5.28704e+06	4.54341e+06
13-hydroxy-9-methoxy-10-oxooctadec-11-enoic acid	-1.42319					10.90_325.2368m/z	325.237	10.9037	pos	LMFA02000288	Lipids and lipid-like molecules	Fatty Acyls	Octadecanoids			55.3	81.4	M+H-H2O	C19H34O5	-1.68119	3.38248	0.00967427	0.0311795	0.372886	149351	400526	194750	220491	112624	156447	147180	145081	120247	97983.5	783455	476131	158506	215772	485616	96324	593770	394633
3-amino-2-naphthoic acid	-2.90506					4.05_187.0631n	205.097	4.05178	pos	34509	Unclassified	Unclassified	Unclassified			47	38	M+H, M+NH4	C11H9NO2	-1.40558	8.79425	0.00117884	0.0083446	0.133503	233053	1.74568e+06	444295	181552	70844	82227.6	103832	292725	613622	75325.2	2.81475e+06	2.87524e+06	2.00245e+06	957425	418428	2.8455e+06	585519	1.46613e+06
Annosquamosin B	-2.12082					12.61_308.2346n	309.242	12.609	pos	HMDB0031379	Lipids and lipid-like molecules	Prenol lipids	Diterpenoids	*		52.6	68.5	M+H, M+Na, M+K	C19H32O3	-1.85897	8.76918	0.00653786	0.0248693	0.229916	499131	2.17093e+06	621929	672185	387601	487291	612652	495665	384642	331080	4.49012e+06	3.27308e+06	705615	1.05822e+06	1.58297e+06	356220	3.4126e+06	2.48862e+06
TOFA	-1.18441					11.07_324.2295n	342.263	11.0654	pos	34518	Unclassified	Unclassified	Unclassified			38.8	0	M+NH4, M+Na, M+K, M+H-H2O	C19H32O4	-1.79955	8.70821	0.0140775	0.0393104	0.440006	1.34306e+06	3.05238e+06	1.86851e+06	2.04947e+06	994646	1.68152e+06	1.10396e+06	1.38855e+06	1.00219e+06	655660	4.9609e+06	3.78057e+06	1.16894e+06	2.04491e+06	4.42154e+06	575837	4.59508e+06	2.87123e+06
Kaempferol 3-(6''-malonylglucoside)-7-glucoside	-3.88737					4.70_696.1512n	697.158	4.70377	pos	LMPK12111806	Lipids and lipid-like molecules	Polyketides	Flavonoids			52.9	71.5	M+H, M+K, M+Na	C30H32O19	-3.70809	8.59412	9.47829e-06	0.000234663	0.067575	90227.1	1.33521e+06	109070	157764	96655	97513.9	71926.1	53528.2	51472.3	83887.6	244579	908539	1.62532e+06	1.79135e+06	1.49068e+06	1.31933e+06	1.56383e+06	1.7381e+06
beta-kamlolenic acid	-1.13028					11.27_294.2191n	295.226	11.2671	pos	LMFA02000157	Lipids and lipid-like molecules	Fatty Acyls	Octadecanoids			53	70.5	M+H-H2O, M+H, M+Na	C18H30O3	-1.43303	8.21601	0.000640358	0.00546254	0.456826	1.07872e+06	2.36134e+06	1.08647e+06	1.06775e+06	968113	989168	980543	981764	1.03333e+06	1.52264e+06	3.07499e+06	3.13648e+06	2.1338e+06	1.62643e+06	1.01617e+06	1.88318e+06	2.96772e+06	3.05194e+06
Farnesyl acetone	-0.513039					12.30_262.2292n	280.263	12.3037	pos	265036	Unclassified	Unclassified	Unclassified			54.8	78.3	M+H, M+NH4, M+H-H2O	C18H30O	-1.8877	8.05261	0.0281323	0.062444	0.700745	3.87161e+06	5.525e+06	2.97166e+06	2.18398e+06	3.72719e+06	5.51246e+06	3.50591e+06	6.10985e+06	3.53554e+06	3.42632e+06	6.60199e+06	7.08077e+06	3.93282e+06	4.30442e+06	4.7128e+06	5.05959e+06	4.81015e+06	7.69742e+06
PI(18:4(6Z,9Z,12Z,15Z)/0:0)	-1.11825					13.53_592.2673n	593.275	13.5269	pos	LMGP06050017	Lipids and lipid-like molecules	Glycerophospholipids	Glycerophosphoinositols			43.5	29.6	M+H, M+Na, M+K	C27H45O12P	4.08623	7.67757	0.0135876	0.0385134	0.460653	1.22564e+06	2.66067e+06	890398	555037	1.23121e+06	1.4217e+06	1.243e+06	1.3548e+06	1.14276e+06	1.96623e+06	3.54733e+06	4.69452e+06	3.35763e+06	2.39623e+06	974721	3.74855e+06	1.36026e+06	1.2061e+06
Tetramethylquercetin 3-rutinoside	1.18678					5.60_666.2135n	684.247	5.5951	pos	HMDB0039337	Phenylpropanoids and polyketides	Flavonoids	Flavonoid glycosides	*		41.4	13.3	M+NH4, M+K, M+Na, M+H, M+H-H2O	C31H38O16	-3.67899	7.44295	0.000655895	0.00555622	2.27644	1.85478e+06	814768	1.98863e+06	1.95859e+06	1.84948e+06	2.39845e+06	1.95886e+06	1.60946e+06	1.42183e+06	1.6529e+06	73570.1	418121	1.14926e+06	1.63018e+06	1.29137e+06	1.37084e+06	280458	304365
6-[(3-{3-[(3,3-dimethyloxiran-2-yl)methyl]-4-hydroxyphenyl}-2-hydroxypropanoyl)oxy]-3,4,5-trihydroxyoxane-2-carboxylic acid	-1.19506					5.05_442.1475n	460.181	5.04542	pos	HMDB0133279	Organic oxygen compounds	Organooxygen compounds	Carbohydrates and carbohydrate conjugates			44	23.6	M+NH4, M+Na, M+K, M+H-H2O	C20H26O11	0.049386	3.30643	0.0359607	0.0744393	0.43677	232197	531624	200716	275629	236695	161070	253494	222026	208301	299646	389192	459145	256938	409237	177800	389668	1.23436e+06	936657
16-J1-PhytoP	-0.343646					8.88_308.1982n	291.195	8.88303	pos	LMFA02030067	Lipids and lipid-like molecules	Fatty Acyls	Octadecanoids			54.7	79.2	M+H-H2O, M+Na, M+K, M+H	C18H28O4	-1.82079	7.42411	0.0132486	0.037883	0.788047	4.82449e+06	6.12208e+06	4.77207e+06	4.68518e+06	4.61936e+06	5.43819e+06	3.95234e+06	4.41133e+06	4.90731e+06	5.81011e+06	5.19012e+06	5.99176e+06	7.03093e+06	6.12163e+06	3.88777e+06	7.62499e+06	6.68915e+06	6.44031e+06
p-CHLOROPHENYLALANINE	-0.302265					4.15_200.0470m/z	200.047	4.14522	pos	44308	Phenylpropanoids and polyketides	2-arylbenzofuran flavonoids	Unclassified	*		51.7	85.3	M+H	C9H10ClNO2	-1.39575	7.33744	0.0216856	0.0522179	0.810978	5.92876e+06	7.31063e+06	5.4703e+06	5.17451e+06	6.20472e+06	5.61952e+06	6.19785e+06	6.24664e+06	6.16091e+06	6.35562e+06	8.67557e+06	7.79836e+06	5.95704e+06	5.81699e+06	6.0193e+06	6.29121e+06	8.55409e+06	9.37247e+06
Methyl 8-hydroxy-11E,17-Octadecadien-9-ynoate	-1.44855					12.12_306.2190n	307.226	12.1155	pos	LMFA01031056	Lipids and lipid-like molecules	Fatty Acyls	Fatty Acids and Conjugates			49.6	53.9	M+H, M+Na, M+K	C19H30O3	-1.76951	7.31986	0.0058365	0.0232855	0.366389	651232	1.77743e+06	783391	927412	453214	792751	710146	702798	478021	362127	2.99226e+06	1.95474e+06	667902	1.10297e+06	2.47008e+06	373994	2.65256e+06	2.00498e+06
6''-Malonylastragalin	-8.63689					5.53_533.0931m/z	533.093	5.52827	neg	HMDB0037434	Phenylpropanoids and polyketides	Flavonoids	Flavonoid glycosides	*		58.5	95	M-H	C24H22O14	-1.01621	7.19362	0.00398383	0.0184705	0.00251211	2648	1.0541e+06	5504.39	6658.29	2404.12	3527.88	1236.28	1027.8	196.074	629.171	698496	817618	344656	487917	1.80813e+06	153290	2.70035e+06	1.4223e+06
Neryl rhamnosyl-glucoside	3.03538					5.77_462.2462n	480.28	5.77158	pos	HMDB0029349	Lipids and lipid-like molecules	Prenol lipids	Terpene glycosides	*		42	13.4	M+NH4, M+Na, M+H-H2O	C22H38O10	-0.538872	7.16799	4.50765e-12	3.94968e-09	8.19863	864094	105395	932855	1.03756e+06	800653	835216	825334	874928	827460	778749	46068	104381	141423	168533	144055	155635	42030.1	41034.3
4-Hydroxy-5-(phenyl)-valeric acid-O-glucuronide	-1.22705					5.56_370.1257n	388.16	5.55682	pos	HMDB0059980	Organic oxygen compounds	Organooxygen compounds	Carbohydrates and carbohydrate conjugates			46.1	36	M+NH4, M+Na, M+K	C17H22O9	-1.83852	7.15709	0.0044577	0.0198202	0.427191	828992	1.94057e+06	655069	556994	798751	646569	829395	915286	1.34169e+06	888178	3.50609e+06	3.03224e+06	1.98163e+06	1.64114e+06	1.02008e+06	1.90983e+06	1.25045e+06	1.18308e+06
1-O-p-Coumaroyl-beta-D-glucose	-1.27501					4.55_326.0996n	344.133	4.54648	pos	HMDB0036936	Phenylpropanoids and polyketides	Cinnamic acids and derivatives	Hydroxycinnamic acids and derivatives	*		45.6	33.3	M+NH4, M+K, M+Na	C15H18O8	-1.6072	7.06406	0.0155885	0.0421742	0.413223	853199	2.06474e+06	689224	715303	860846	731642	1.04018e+06	884085	813519	1.09079e+06	3.21361e+06	2.90728e+06	925011	1.00646e+06	706356	1.05104e+06	3.51797e+06	3.1902e+06
PG(a-13:0/i-12:0)	-0.396565					12.49_625.4056m/z	625.406	12.4898	pos	HMDB0116642	Lipids and lipid-like molecules	Glycerophospholipids	Glycerophosphoglycerols			46	42.3	M+H	C31H61O10P	-3.06668	6.96466	0.0271475	0.060796	0.759665	3.86078e+06	5.08222e+06	3.86039e+06	4.41839e+06	3.3229e+06	4.84664e+06	2.8255e+06	3.41172e+06	3.65567e+06	4.54503e+06	4.27791e+06	4.19392e+06	6.37174e+06	5.44339e+06	3.06062e+06	6.79957e+06	5.40965e+06	5.10093e+06
3,4,5-trihydroxy-6-[6-hydroxy-2,3-dimethoxy-4-(3-oxopropyl)phenoxy]oxane-2-carboxylic acid	0.756195					3.72_402.1157n	385.112	3.71995	pos	HMDB0128704	Organic oxygen compounds	Organooxygen compounds	Carbohydrates and carbohydrate conjugates			52.3	66	M+H-H2O, M+Na, M+NH4, M+K	C17H22O11	-1.30736	2.40818	0.00242393	0.0135354	1.68903	278215	164719	235067	283343	287500	273684	289926	263729	255706	336762	48900.2	100142	229933	276942	143947	260637	132371	124876
4-Hydroxy-5-(3',5'-dihydroxyphenyl)-valeric acid-O-methyl-O-glucuronide	-1.77946					3.09_434.1418n	452.176	3.09225	pos	HMDB0059974	Organic oxygen compounds	Organooxygen compounds	Carbohydrates and carbohydrate conjugates			44.2	24.9	M+H-H2O, M+K, M+Na, M+NH4	C18H26O12	-1.43952	6.65256	3.45074e-05	0.000634514	0.291293	316743	1.08737e+06	254500	160354	410363	272237	335299	331934	357862	411398	855343	1.28623e+06	1.30633e+06	1.05369e+06	319738	1.40803e+06	1.28968e+06	1.17993e+06
Araliacerebroside	-0.66348					15.08_731.5521n	732.559	15.0786	pos	HMDB0033621	Lipids and lipid-like molecules	Sphingolipids	Glycosphingolipids	*		55.7	84.7	M+H, M+K, M+Na	C40H77NO10	-3.62159	6.37789	0.036189	0.0747405	0.631353	1.90487e+06	3.01713e+06	1.80872e+06	1.60235e+06	2.15358e+06	1.60336e+06	2.06459e+06	2.04452e+06	1.93935e+06	2.02252e+06	5.65484e+06	3.84495e+06	1.64644e+06	1.91767e+06	2.32306e+06	1.96717e+06	3.40162e+06	3.38126e+06
(3b,7b,22x)-Cucurbita-5,24-diene-3,7,23-triol 7-glucoside	-0.943341					11.51_620.4271n	638.461	11.5133	pos	HMDB0037034	Lipids and lipid-like molecules	Steroids and steroid derivatives	Cucurbitacins	*		47.6	50.6	M+NH4, M+Na	C36H60O8	-2.78268	6.36435	0.000375563	0.00366701	0.520027	799715	1.53783e+06	843612	1.01447e+06	714694	891977	590644	677855	713870	950596	1.95672e+06	1.57035e+06	1.29789e+06	1.24441e+06	768017	1.56074e+06	1.98464e+06	1.91989e+06
1-(O-alpha-D-mannopyranosyl)-3-keto-(1,27R)-octacosanediol	-1.90364					14.45_641.4365m/z	641.436	14.4488	pos	46595	Lipids and lipid-like molecules	Fatty Acyls	Fatty acyl glycosides			38.3	0	M+K	C34H66O8	-4.05571	6.32835	0.0119552	0.0355937	0.267268	335204	1.25419e+06	388671	429035	309317	327198	348134	315201	278421	285658	2.63802e+06	1.76953e+06	395612	515211	659010	321638	2.19737e+06	1.5371e+06
Nonadecandioic acid	-1.22981					14.01_311.2575m/z	311.257	14.0074	pos	LMFA01170135	Lipids and lipid-like molecules	Fatty Acyls	Fatty Acids and Conjugates			42.1	16	M+H-H2O	C19H36O4	-1.76437	6.24618	0.0185209	0.0469618	0.426373	677253	1.5884e+06	916132	1.0328e+06	530865	777461	615616	548388	589057	407706	2.96458e+06	1.09894e+06	590780	711241	1.95466e+06	631453	2.52195e+06	2.23362e+06
4,8 dimethylnonanoyl carnitine	-1.29181					5.48_330.2633m/z	330.263	5.48008	pos	58362	Lipids and lipid-like molecules	Fatty Acyls	Fatty acid esters			51.2	61.6	M+H	C18H35NO4	-1.70524	6.15356	4.82888e-05	0.000809621	0.408439	457436	1.11996e+06	522392	598014	462536	384789	376308	371101	373445	570908	982447	1.42528e+06	908493	1.04631e+06	675751	1.65557e+06	1.01548e+06	1.25038e+06
LysoPA(0:0/18:1(9Z))	-1.60932					14.00_481.2569m/z	481.257	14.0024	neg	HMDB0007851	Lipids and lipid-like molecules	Glycerophospholipids	Glycerophosphates			44.5	24.2	M+FA-H	C21H41O7P	-0.635836	6.00188	0.0166605	0.0440108	0.327753	404181	1.23319e+06	610301	721378	282107	438881	335914	306525	332181	206164	2.34203e+06	832570	321133	438882	1.65506e+06	337481	2.16361e+06	1.77472e+06
SP1	2.03792					7.77_604.2138n	622.248	7.76688	pos	89968	Unclassified	Unclassified	Unclassified			37.2	0	M+NH4, M+Na, M+K	C23H36N6O11S	-4.06532	3.14607	0.00393039	0.0183482	4.10653	289559	70511.9	428264	579093	269369	413493	191534	167495	106234	160993	2384.55	26043.1	116551	129408	175893	102243	6885.98	4686.62
Kaempferol 3-rhamnosyl-(1->6)-glucosyl-(1->6)-galactoside	1.33022					4.58_756.2081n	757.215	4.58488	pos	LMPK12111916	Lipids and lipid-like molecules	Polyketides	Flavonoids			57.7	95.2	M+H, M+Na	C33H40O20	-4.19874	5.96574	1.82385e-07	1.31271e-05	2.51441	904653	359787	778044	907041	881966	722614	970492	887097	931721	1.15825e+06	166467	490751	446364	364508	323583	383489	382571	320566
Scillirosidin	-0.411206					10.19_460.2686m/z	460.269	10.1947	pos	LMST01130002	Lipids and lipid-like molecules	Sterol Lipids	Sterols			53.6	72.5	M+NH4	C26H34O6	-1.65245	5.83064	0.0182927	0.0466259	0.751994	2.558e+06	3.40162e+06	2.56899e+06	2.34555e+06	3.01118e+06	2.41252e+06	2.56373e+06	2.4155e+06	2.42886e+06	2.71769e+06	4.8868e+06	3.35498e+06	2.80211e+06	2.38978e+06	2.67577e+06	2.95427e+06	3.94927e+06	4.19999e+06
(S)-Oleuropeic acid	-1.31715					2.40_202.1435m/z	202.143	2.40265	pos	HMDB0036998	Lipids and lipid-like molecules	Prenol lipids	Monoterpenoids	*		51.7	61.9	M+NH4	C10H16O3	-1.65078	5.75534	1.43438e-07	1.09487e-05	0.401327	341039	849778	352178	384459	291676	329867	278014	371849	404332	315932	666580	698094	912774	822017	721178	1.0289e+06	962493	986186
SARMENTOSIDE B	0.836275					8.83_645.2910m/z	645.291	8.82792	neg	43771	Unclassified	Unclassified	Unclassified			38.9	0	M-H2O-H	C34H48O13	-0.988897	3.08835	0.000321943	0.00326693	1.78543	401034	224614	410413	513792	334386	497759	372577	371030	366536	341774	100507	146779	197589	361569	253997	266182	211617	258671
Apicidin	-0.649285					12.49_641.4000m/z	641.4	12.4898	pos	96431	Unclassified	Unclassified	Unclassified			37.7	0	M+NH4	C34H49N5O6	-3.35611	3.08166	0.000427305	0.0040601	0.637596	304949	478279	293790	356149	251238	355075	245908	288090	310572	338770	529706	517146	470972	436634	294437	409178	593100	575060
Kaempferol 3-(2''-rhamnosylrutinoside)	-2.61098					4.95_740.2137n	741.221	4.9452	pos	HMDB0037432	Phenylpropanoids and polyketides	Flavonoids	Flavonoid glycosides	*		56.5	91.9	M+H, M+Na	C33H40O19	-3.66851	3.06151	0.0127711	0.0370964	0.163688	40838.7	249490	68844.5	86410.9	33283.2	55298	24699.5	25700.4	17697.6	14775.2	344302	282635	80052.7	62750.6	218504	39411.8	665501	302766
Quercetin 3-(6''-malonylneohesperidoside)	-4.13648					4.71_695.1463m/z	695.146	4.70618	neg	LMPK12110570	Lipids and lipid-like molecules	Polyketides	Flavonoids			56.7	85.9	M-H	C30H32O19	-0.291515	5.36093	7.06901e-06	0.000188885	0.0568583	28892.1	508142	35305.1	52199.2	31141.2	23949.2	24614.7	19988.3	16171.6	27767.6	97856.8	344888	641343	634468	544238	517119	616983	668242
(S)-Nerolidol 3-O-[a-L-Rhamnopyranosyl-(1->4)-a-L-rhamnopyranosyl-(1->2)-b-D-glucopyranoside]	-2.88869					10.16_676.3646n	694.398	10.1573	pos	HMDB0040845	Organic oxygen compounds	Organooxygen compounds	Carbohydrates and carbohydrate conjugates	*		43.5	25.5	M+H-H2O, M+H, M+Na, M+NH4	C33H56O14	-3.56237	5.32947	0.0454062	0.0882336	0.135026	120872	895179	151613	98707.7	116745	147200	66006.7	56063.6	90876.1	239765	1.06026e+06	449772	187116	203188	252728	226897	2.83616e+06	1.94531e+06
3alpha,6alpha,7alpha,12alpha-Tetrahydroxy-5beta-cholest-24-en-26-oic acid	-0.988136					11.89_464.3132n	482.347	11.8859	pos	LMST04030128	Unclassified	Unclassified	Unclassified			51.6	62.6	M+NH4, M+K, M+Na	C27H44O6	-1.20601	5.24097	0.000221358	0.00249081	0.504129	494245	980394	496580	577304	411871	507720	418507	498664	557822	485491	1.43999e+06	1.12727e+06	815540	828047	602890	831427	1.24845e+06	949538
2-hydroxyhexadecanoic acid	5.54634					12.49_272.2350n	271.228	12.4935	neg	34495	Lipids and lipid-like molecules	Fatty Acyls	Fatty acids and conjugates			53.7	71.7	M-H, M+FA-H, 2M-H	C16H32O3	-0.48358	5.23081	3.17087e-06	0.000101594	46.732	452205	9676.56	550007	336858	737082	603335	331908	408849	430662	218943	12292.9	19602.8	12262.7	4603.86	10554.6	10817.2	4094.57	3183.84
Pederin	-2.43956					5.20_504.3161m/z	504.316	5.19537	pos	71091	Unclassified	Unclassified	Unclassified			47.8	44.8	M+H	C25H45NO9	-1.21173	5.19836	0.000818097	0.00649417	0.18434	118715	643997	100827	107988	122904	71563.5	134951	127912	134562	149008	366651	386179	493601	578270	321473	1.34085e+06	725714	939234
DG(9D3/9D3/0:0)	-0.986986					14.07_662.4972m/z	662.497	14.0705	pos	HMDB0116428	Lipids and lipid-like molecules	Fatty Acyls	Fatty acids and conjugates			47.9	47.6	M+NH4	C39H64O7	-2.7802	5.1146	0.0328509	0.0695899	0.504531	682073	1.3519e+06	878266	1.02978e+06	715279	634840	736315	623808	534564	303736	2.21211e+06	1.49385e+06	475766	731100	1.59421e+06	318330	2.37026e+06	1.61955e+06
8-hydroxy-13Z-octadecene-9,11-diynoic acid	-0.258469					10.72_290.1877n	291.195	10.7241	pos	74651	Lipids and lipid-like molecules	Fatty Acyls	Octadecanoids			49	51	M+H, M+K, M+Na, M+H-H2O	C18H26O3	-1.85488	5.11159	0.00090226	0.00698013	0.835975	2.45686e+06	2.93892e+06	2.28815e+06	2.51682e+06	2.19419e+06	2.68055e+06	2.3007e+06	2.43857e+06	2.54145e+06	2.69447e+06	2.82618e+06	2.73706e+06	3.191e+06	2.90603e+06	2.55091e+06	3.39508e+06	3.06108e+06	2.84403e+06
4-Hydroxy-5-(3',4'-dihydroxyphenyl)-valeric acid-O-methyl-O-glucuronide	1.65916					2.74_434.1419n	452.176	2.7381	pos	HMDB0059972	Organic oxygen compounds	Organooxygen compounds	Carbohydrates and carbohydrate conjugates			46.7	37.5	M+NH4, M+K, M+Na, M+H-H2O	C18H26O12	-1.32665	5.09184	1.70869e-05	0.000375112	3.15832	623557	197433	670520	404435	874814	812979	605850	440655	481954	697245	130234	77260.3	256184	207534	218696	314723	140695	234136
Palmitic amide	-0.46275					12.78_256.2630m/z	256.263	12.7778	pos	HMDB0012273	Lipids and lipid-like molecules	Fatty Acyls	Fatty amides	***		43.9	24.2	M+H	C16H33NO	-2.10358	5.06562	0.0217178	0.0522663	0.725602	1.69517e+06	2.33623e+06	1.1521e+06	1.27286e+06	1.93919e+06	2.20933e+06	1.64014e+06	2.24395e+06	1.43645e+06	1.66735e+06	2.86921e+06	2.95289e+06	1.76485e+06	1.68539e+06	1.76505e+06	2.24839e+06	2.33699e+06	3.06704e+06
8,13-dihydroxy-9,11-octadecadienoic acid	-1.06546					10.10_312.2295n	295.226	10.0972	pos	35506	Unclassified	Unclassified	Unclassified			54.9	80.5	M+H-H2O, M+H	C18H32O4	-1.84426	3.00984	0.00694273	0.0257247	0.47782	184583	386302	198020	197516	176401	168663	175385	161317	175559	223800	683613	489142	252041	238307	169548	264666	486530	506566
Thioridazine	1.81332					8.36_739.2966m/z	739.297	8.36368	neg	HMDB0014817	Organoheterocyclic compounds	Benzothiazines	Phenothiazines			36.6	1.42	2M-H	C21H26N2S2	-4.91731	5.03176	0.00208195	0.0122755	3.51451	728718	207345	889869	1.06388e+06	771808	1.29066e+06	521487	425085	323391	543568	3580.35	45310.8	323317	580023	268727	324418	62933.6	50454.2
Pisumionoside	0.782599					5.17_449.2025m/z	449.203	5.17097	neg	HMDB0039947	Lipids and lipid-like molecules	Prenol lipids	Terpene glycosides	*		55.8	81.1	M+FA-H	C19H32O9	-0.824703	5.02932	0.00261324	0.0141991	1.72023	1.28869e+06	749141	1.4647e+06	1.38765e+06	1.13559e+06	1.68559e+06	1.12442e+06	1.29107e+06	1.22656e+06	993965	305565	532546	1.04491e+06	1.15565e+06	985748	1.10589e+06	455449	407361
12-OPDA	-0.412559					10.52_293.2105m/z	293.211	10.5223	pos	63360	Unclassified	Unclassified	Unclassified			58.3	97.2	M+H	C18H28O3	-2.06132	4.97043	0.00597368	0.0236286	0.75129	1.60239e+06	2.13285e+06	1.36871e+06	1.47526e+06	1.49168e+06	1.32506e+06	1.8871e+06	1.87655e+06	2.01204e+06	1.38269e+06	2.33961e+06	2.15277e+06	2.22971e+06	1.81673e+06	2.38377e+06	2.74553e+06	1.73003e+06	1.66462e+06
Kaempferol 3-rhamnosyl-(1->2)-glucosyl-(1->6)-galactoside	1.28805					4.60_756.2106n	755.203	4.59938	neg	LMPK12111915	Lipids and lipid-like molecules	Polyketides	Flavonoids			58.3	95.1	M-H, M+FA-H	C33H40O20	-0.924136	2.99429	9.93504e-07	4.40346e-05	2.44198	236207	96727.9	206620	229652	238105	178436	256577	218188	254783	307298	36575.7	132127	120425	98189.5	102095	100993	101278	82140.9
(9R,13R)-12-oxo-phytodienoic acid	-0.245541					11.25_292.2033n	293.211	11.2468	pos	36053	Unclassified	Unclassified	Unclassified			56	85.4	M+H, M+Na	C18H28O3	-1.92449	4.84295	0.0120911	0.0358237	0.843499	2.7857e+06	3.30255e+06	2.8492e+06	2.9972e+06	2.53613e+06	3.21397e+06	2.45232e+06	2.58041e+06	2.83554e+06	2.82083e+06	3.16495e+06	2.94007e+06	3.57464e+06	3.12848e+06	2.53694e+06	3.81835e+06	3.75443e+06	3.50253e+06
11-methoxy-12,13-epoxy-9-octadecenoic acid	-1.87422					11.41_326.2451n	344.279	11.4102	pos	LMFA01080007	Lipids and lipid-like molecules	Fatty Acyls	Fatty Acids and Conjugates			49.3	52.6	M+NH4, M+Na, M+K	C19H34O4	-1.89967	4.81498	0.0146674	0.0404422	0.272774	203120	744645	294218	315763	161859	220201	176227	186560	148917	121211	1.65885e+06	1.15462e+06	206133	328405	550298	102959	1.15321e+06	802680
Oxaloglutarate	-0.71146					1.11_222.0604m/z	222.06	1.11395	pos	3339	Unclassified	Unclassified	Unclassified			39.3	0	M+NH4	C7H8O7	-1.88754	4.78696	0.000765805	0.00621012	0.610702	691318	1.13201e+06	544161	536334	747483	591588	743585	772798	767536	827062	1.56613e+06	1.26916e+06	929081	902989	878180	885463	1.38549e+06	1.23957e+06
LysoPE(18:3(9Z,12Z,15Z)/0:0)	0.849886					10.33_475.2694n	476.277	10.3333	pos	HMDB0011509	Lipids and lipid-like molecules	Glycerophospholipids	Glycerophosphoethanolamines			56.5	85.7	M+H, M+Na, M+K, M+H-H2O	C23H42NO7P	-1.1062	4.72518	0.00695782	0.0257451	1.80236	1.10871e+06	615145	852693	912101	1.05562e+06	1.15369e+06	1.45542e+06	1.15701e+06	1.2971e+06	986056	219702	356504	1.17989e+06	782035	953993	953191	219742	256095
LysoPC(18:3(9Z,12Z,15Z))	0.858977					10.38_517.3163n	518.324	10.3752	pos	HMDB0010388	Lipids and lipid-like molecules	Glycerophospholipids	Glycerophosphocholines			58.1	93.3	M+H, M+Na, M+K	C26H48NO7P	-0.965121	4.71566	0.00763929	0.0270856	1.81375	1.11497e+06	614730	834914	942867	968988	1.09459e+06	1.4601e+06	1.22248e+06	1.45882e+06	936977	207711	323589	1.11816e+06	774832	959109	997901	244934	291600
1-(O-alpha-D-glucopyranosyl)-3-keto-(1,27R)-octacosanediol	-1.6368					13.67_641.4365m/z	641.436	13.6742	pos	LMFA13010019	Lipids and lipid-like molecules	Fatty Acyls	Fatty acyl glycosides			39.9	6.13	M+K	C34H66O8	-4.09884	4.70147	0.0124898	0.0366012	0.321569	239621	745161	304712	296780	239562	258087	201984	194349	189135	232357	1.48494e+06	1.07067e+06	299169	311673	387091	263616	1.31345e+06	830674
17-hydroxy-linolenic acid	-1.1135					12.61_277.2158m/z	277.216	12.609	pos	LMFA02000239	Lipids and lipid-like molecules	Fatty Acyls	Octadecanoids			57.5	94.6	M+H-H2O	C18H30O3	-1.36659	2.93438	0.00204254	0.0121367	0.462172	146445	316862	146261	151410	124612	150759	133323	145020	149658	170514	492191	401792	223228	200962	195999	191341	453925	375459
9R-hydroxy-10E,12E-octadecadienoic acid, methyl ester	-3.04083					13.09_310.2501n	311.257	13.0916	pos	LMFA01050549	Lipids and lipid-like molecules	Fatty Acyls	Fatty Acids and Conjugates			53.4	74	M+H, M+Na	C19H34O3	-2.21301	4.61781	0.0420969	0.0835677	0.121512	80603.6	663338	151818	148227	67769.9	46087.4	98297	44803	59036.2	28790.5	1.89225e+06	1.65785e+06	56615.3	132484	361495	22192.1	840791	343033
Avocadyne 2-acetate	-1.88094					11.03_326.2450n	344.279	11.0262	pos	HMDB0031047	Lipids and lipid-like molecules	Fatty Acyls	Fatty alcohols	*		51.4	63.7	M+NH4, M+Na, M+K	C19H34O4	-2.08513	2.92736	0.0230137	0.0543341	0.271508	78834.7	290359	109683	121008	74663.1	91002.8	72194.7	63353.3	49963.6	48808.9	742878	379809	65121.1	129274	209959	50139.7	451839	293855
CLOVANEDIOL DIACETATE	-1.79941					10.42_322.2139n	305.211	10.4171	pos	44495	Unclassified	Unclassified	Unclassified			38.7	0	M+H-H2O, M+K, M+Na	C19H30O4	-1.66672	4.56292	0.00680596	0.0254347	0.287292	178399	620965	224689	276694	122826	207721	165394	196905	136216	96743.2	1.25449e+06	641492	195128	395593	816803	114125	986824	563267
Discodermolide	-1.513					13.75_611.4265m/z	611.426	13.7547	pos	71306	Unclassified	Unclassified	Unclassified			39.6	0	M+NH4	C33H55NO8	-0.173369	4.53195	0.00173372	0.0108139	0.350382	219163	625496	204117	207586	167166	223116	164574	201378	204376	380989	844450	703699	476275	403382	160022	507345	1.04157e+06	867228
6-[1-carboxy-2-(4-methoxy-1-benzofuran-5-yl)-2-oxoethyl]-3,4,5-trihydroxyoxane-2-carboxylic acid	4.13701					4.91_410.0844n	411.092	4.90658	pos	HMDB0129405	Organic oxygen compounds	Organooxygen compounds	Carbohydrates and carbohydrate conjugates			46.4	36.7	M+H, M+NH4, M+Na, M+K	C18H18O11	-1.18339	4.5216	9.67472e-06	0.000238647	17.594	363526	20661.9	501616	596243	339148	458959	332878	233095	188210	258061	1187.91	9233.13	35755	40377.9	50253.7	25144	1948.47	1395.23
Fluoroglycofen	-0.33598					14.22_836.9954m/z	836.995	14.2163	neg	72507	Unclassified	Unclassified	Unclassified			37	0	2M-H	C16H9ClF3NO7	-1.47439	4.5198	0.00899606	0.02989	0.792246	1.77225e+06	2.237e+06	1.73705e+06	1.67317e+06	1.80337e+06	1.70926e+06	1.83814e+06	1.77547e+06	1.8131e+06	1.82846e+06	2.83438e+06	2.48232e+06	1.81568e+06	1.77401e+06	1.88048e+06	1.92058e+06	2.57627e+06	2.61228e+06
1-O-(4-hydroxy-2-methylene-butanoyl)-beta-D-glucopyranose	-2.40378					0.71_296.1334m/z	296.133	0.711617	pos	LMFA13010041	Lipids and lipid-like molecules	Fatty Acyls	Fatty acyl glycosides			42.7	19.2	M+NH4	C11H18O8	-1.99007	4.51375	0.00354127	0.0171597	0.188969	99826.7	528270	122957	88023.7	110286	65362.4	63329.7	120798	129139	98718.2	454260	255906	232857	218329	569717	579609	642523	1.27296e+06
Dieporeticenin	-3.06027					12.82_572.4794n	573.487	12.8195	pos	86499	Lipids and lipid-like molecules	Fatty Acyls	Fatty alcohols	*		36.4	0	M+H, M+K	C37H64O4	-1.80381	2.90799	2.10773e-07	1.45469e-05	0.119886	18174.2	151596	1458.4	2.49373e-05	4154.74	5132.51	3031.05	8827.66	28675.4	94114.2	181089	148975	158125	150516	131375	115654	137978	189059
Persediene	-0.989923					11.07_370.2945m/z	370.295	11.0654	pos	LMFA05000716	Lipids and lipid-like molecules	Fatty Acyls	Fatty alcohols			47.3	42.4	M+NH4	C21H36O4	-1.8358	4.42932	0.0081312	0.0280933	0.503504	431969	857926	544280	558270	393213	460069	445301	438416	348150	268057	1.19139e+06	880449	440885	578757	1.09863e+06	285952	1.31856e+06	1.06879e+06
Harderoporphyrin	-3.22478					13.28_608.2621n	609.269	13.2767	pos	5652	Organoheterocyclic compounds	Tetrapyrroles and derivatives	Porphyrins			47.7	45.1	M+H, M+Na	C35H36N4O6	-2.24415	4.42585	0.0237116	0.0554233	0.106966	58797.3	549682	60944.4	31282.6	64851	48748.9	39562.4	63604.2	80193.5	81191.8	1.68839e+06	606424	161855	129979	103633	154160	846220	706796
5,7alpha-Dihydro-1,4,4,7a-tetramethyl-4H-indene	1.24829					5.65_175.1479m/z	175.148	5.65378	pos	HMDB0036683	Hydrocarbons	Unsaturated hydrocarbons	Branched unsaturated hydrocarbons	*		52	63.5	M+H	C13H18	-1.37481	4.39483	3.71284e-05	0.00066512	2.3756	569439	239703	611327	687443	565892	663295	574733	500696	454648	497475	94984.3	131060	308417	405715	421082	297616	141228	117522
9,10-EOT	-0.495831					10.96_292.2033n	293.211	10.964	pos	63362	Unclassified	Unclassified	Unclassified			56.7	89.4	M+H, M+Na	C18H28O3	-1.97576	4.36619	0.00327239	0.0163563	0.709153	959919	1.35361e+06	843640	907109	749927	915459	821311	971625	1.00892e+06	1.46136e+06	1.19231e+06	1.41603e+06	1.72236e+06	1.24292e+06	956935	1.47888e+06	1.4094e+06	1.41008e+06
LysoPE(18:2(9Z,12Z)/0:0)	0.485246					10.74_477.2850n	478.292	10.743	pos	HMDB0011507	Lipids and lipid-like molecules	Glycerophospholipids	Glycerophosphoethanolamines	***		57.9	92.1	M+H, M+Na	C23H44NO7P	-1.19079	2.87273	0.0321768	0.068514	1.39982	725755	518461	556255	510403	739627	624871	944949	803757	860665	765514	308278	437409	795363	624332	514623	775399	314622	377665
6'-HMG SDG	2.14791					5.19_829.3130m/z	829.313	5.19162	neg	HMDB0040282	Lignans, neolignans and related compounds	Lignan glycosides	Unclassified	*		40.1	2.81	M-H	C38H54O20	-0.728471	4.34276	2.37568e-07	1.58533e-05	4.43185	373746	84331.8	355057	445577	392134	376052	368413	319996	277230	455507	11146.8	43607	142979	179791	105847	139190	27941.8	24151
(S)-malyl N-acetyl-alpha-D-glucosaminide	-0.626739					0.85_337.1003n	338.107	0.847833	pos	LMFA13010059	Lipids and lipid-like molecules	Fatty Acyls	Fatty acyl glycosides			52.5	69.1	M+H-H2O, M+H	C12H19NO10	-1.63828	4.33242	0.000736997	0.00603768	0.647639	662297	1.02263e+06	685577	546370	695128	841041	614382	607710	638028	670135	853088	751527	1.37313e+06	1.17178e+06	1.00305e+06	1.2574e+06	872725	898354
7-Hydroxy-4-methylphthalide O-[arabinosyl-(1->6)-glucoside]	2.20989					4.74_458.1420n	476.176	4.7446	pos	HMDB0041336	Organic oxygen compounds	Organooxygen compounds	Carbohydrates and carbohydrate conjugates			45.5	33.1	M+Na, M+K, M+NH4	C20H26O12	-1.02248	4.33108	3.53253e-11	2.03403e-08	4.62642	351446	75965	328490	355097	340524	370264	382932	359417	345018	329821	26474.6	39036.3	101002	128985	78718.7	121211	56248.3	56043.4
16-epi-16-J1-PhytoP	-0.388223					9.40_308.1982n	309.205	9.39685	pos	LMFA02030068	Lipids and lipid-like molecules	Fatty Acyls	Octadecanoids			53.3	73.6	M+H, M+Na, M+H-H2O	C18H28O4	-1.81836	4.30665	0.00172782	0.0107971	0.76407	1.17383e+06	1.53629e+06	1.2866e+06	1.14798e+06	1.17435e+06	1.26576e+06	930705	1.04156e+06	1.24679e+06	1.2969e+06	1.5527e+06	1.50566e+06	1.69699e+06	1.38666e+06	1.04895e+06	1.64827e+06	1.76665e+06	1.68443e+06
Dicrocin	-2.25442					8.98_675.2639m/z	675.264	8.9831	pos	HMDB0002353	Lipids and lipid-like molecules	Prenol lipids	Diterpenoids	*		44.8	45.9	M+Na	C32H44O14	2.43417	2.82602	0.0163984	0.0436388	0.209581	51022.4	243449	71771.9	43572.3	27854.4	31269.3	41257.6	55993.9	78089.4	58370.1	438695	547077	30040.8	55542.8	208092	19954.9	298174	350016
GlcCer(d14:2(4E,6E)/18:1(9Z))	-1.53232					13.88_650.4960m/z	650.496	13.8815	pos	LMSP0501AA54	Lipids and lipid-like molecules	Sphingolipids	Neutral glycosphingolipids			37	0	M+H-H2O	C38H69NO8	-4.54551	4.277	0.0102844	0.0323492	0.345722	221344	640238	245815	256558	256181	194355	173396	180917	188178	275354	1.20337e+06	988515	320036	287678	241776	274992	981858	823680
Vibriobactin	1.97551					8.54_723.2985m/z	723.298	8.5439	pos	66532	Unclassified	Unclassified	Unclassified			39.6	0	M+NH4	C35H39N5O11	0.0554993	4.27496	0.000971179	0.00730577	3.93267	480895	122282	595597	648251	522492	848734	348014	284716	215239	384114	2254.11	24453.9	204028	345172	142366	196899	31572.8	31509.4
13-Hydroxy-9-methoxy-10-oxo-11-octadecenoic acid	-2.14807					11.81_325.2368m/z	325.237	11.8061	pos	HMDB0040901	Lipids and lipid-like molecules	Fatty Acyls	Lineolic acids and derivatives	*		55.3	83.1	M+H-H2O	C19H34O5	-1.68826	2.81493	0.0152751	0.0415718	0.225614	53868.6	238764	73737.1	78603.4	43365.6	56889.6	53953	51634	41743.3	31022.7	587087	389772	60657.9	88122.4	258238	30801.1	305961	189472
3b,6a-Dihydroxy-alpha-ionol 9-[apiosyl-(1->6)-glucoside]	0.571761					4.76_520.2514n	538.285	4.76453	pos	HMDB0041577	Lipids and lipid-like molecules	Fatty Acyls	Fatty acyl glycosides	*		47.9	44.5	M+NH4, M+K, M+Na, M+H-H2O, M+H	C24H40O12	-1.11569	4.22764	0.00190924	0.0115929	1.48634	1.0702e+06	720022	864823	793460	1.0922e+06	976974	1.31243e+06	1.10453e+06	1.17812e+06	1.23902e+06	483487	827958	564947	627162	572563	761690	1.01022e+06	912153
Terbufos	-0.26064					9.84_327.0076m/z	327.008	9.8413	pos	72471	Unclassified	Unclassified	Unclassified			36.5	0	M+K	C9H21O2PS3	1.06859	2.15717	0.048009	0.0918217	0.834717	656023	785922	691038	550123	663581	572214	686727	698573	631958	753968	1.03043e+06	781435	610688	603654	717226	719708	957768	866469
13E-octadecene-9,11-diynoic acid	-0.173105					10.14_275.2002m/z	275.2	10.1372	pos	35210	Unclassified	Unclassified	Unclassified			52.6	67.6	M+H	C18H26O2	-1.38598	4.15434	0.0466905	0.0899188	0.886932	3.49247e+06	3.93769e+06	3.55742e+06	3.69414e+06	3.27629e+06	4.14876e+06	2.99299e+06	3.08169e+06	3.39095e+06	3.79751e+06	3.95109e+06	3.5866e+06	4.2659e+06	3.71693e+06	3.1766e+06	4.22923e+06	4.51084e+06	4.06437e+06
10-HODTA methyl ester	-1.10098					10.71_306.2189n	307.226	10.7062	pos	65404	Unclassified	Unclassified	Unclassified			52.8	70.5	M+H, M+NH4, M+H-H2O	C19H30O3	-1.83003	4.14331	0.0406343	0.0815071	0.466199	382220	819865	617744	722048	313339	517005	270183	260644	206038	150760	1.39673e+06	774231	241854	486214	1.25671e+06	162485	1.45111e+06	789583
3,4,5-trihydroxy-6-[1-(4-methoxyphenyl)-3-phenylpropoxy]oxane-2-carboxylic acid	1.30672					5.60_418.1622n	401.159	5.5951	pos	HMDB0135640	Lipids and lipid-like molecules	Fatty Acyls	Fatty acyl glycosides			47.7	43.9	M+H-H2O, M+H	C22H26O8	-1.29444	4.08505	0.000108778	0.00147822	2.47378	485810	196384	493662	505287	489694	594000	535013	419988	402085	446753	28613.9	96649.7	289594	388442	288537	327667	74613.1	76954.4
Armillarin	-0.357102					10.19_414.2035n	415.211	10.1947	pos	HMDB0039380	Lipids and lipid-like molecules	Prenol lipids	Sesquiterpenoids	*		41.3	14.3	M+H, M+K, M+Na, M+NH4, M+H-H2O	C24H30O6	-1.70858	4.08348	0.0150775	0.041201	0.780731	1.41723e+06	1.81527e+06	1.40322e+06	1.3197e+06	1.54797e+06	1.50748e+06	1.33558e+06	1.3947e+06	1.28564e+06	1.54359e+06	2.60962e+06	1.85241e+06	1.73094e+06	1.45271e+06	1.29259e+06	1.71698e+06	1.92431e+06	1.94256e+06
Mosinone A	-3.17866					14.89_638.4969m/z	638.497	14.8872	pos	HMDB0031228	Lipids and lipid-like molecules	Fatty Acyls	Fatty alcohols	*		41.6	19.6	M+NH4	C37H64O7	-3.39437	4.07502	0.0237918	0.0555183	0.110441	52009	470922	53239.3	63984.7	53339.4	39288	47929.2	44836.9	38963.9	74490.6	1.24063e+06	935461	74280.7	87652.8	77491.9	49460.7	746369	556026
Momordicoside G	-0.775004					13.09_655.4162m/z	655.416	13.0916	pos	HMDB0035821	Organic oxygen compounds	Organooxygen compounds	Carbohydrates and carbohydrate conjugates	*		37.1	0	M+Na	C37H60O8	-2.8376	4.0249	0.0104255	0.03261	0.584387	503142	860974	533938	634459	453353	536573	549693	489983	478275	348863	1.33394e+06	951896	486158	636830	1.01618e+06	428090	1.22841e+06	806283
1-hexadecanoyl-sn--glycero-3-phospho-D-myo-inositol	-1.07721					12.90_572.2951n	573.302	12.9034	pos	LMGP02060006	Lipids and lipid-like molecules	Glycerophospholipids	Glycerophosphoinositols			55.3	87.4	M+H, M+Na, M+H-H2O	C25H49O12P	-1.79813	3.99654	0.019565	0.0487565	0.473944	346412	730914	446223	557151	264617	397453	424751	264318	255529	161255	958989	538303	251099	582330	1.22447e+06	203827	1.12647e+06	961822
Ginsenoside Rh3	-0.856237					12.49_627.4202m/z	627.42	12.4898	pos	HMDB0039645	Lipids and lipid-like molecules	Prenol lipids	Triterpenoids	*		53.5	80.6	M+Na	C36H60O7	-4.79841	3.9755	0.00632277	0.0244058	0.552391	430247	778882	386309	393680	400318	443336	295567	381474	437916	703381	733727	802491	887552	615392	177654	939787	1.03991e+06	1.03454e+06
(3S,5R,6S,7E,9x)-7-Megastigmene-3,6,9-triol 9-glucoside	3.08059					4.77_435.2233m/z	435.223	4.7701	neg	HMDB0041176	Lipids and lipid-like molecules	Fatty Acyls	Fatty acyl glycosides	*		56.1	83	M+FA-H	C19H34O8	-0.572529	3.93788	2.14681e-12	2.54499e-09	8.45958	257248	30409.1	219834	278630	250612	224059	261122	271028	265981	286722	10792.3	26420.8	42132.4	41729.3	31697.6	53922.2	21235.6	15342.6
Persenone C	-1.45099					12.03_370.2946m/z	370.295	12.0313	pos	LMFA05000717	Lipids and lipid-like molecules	Fatty Acyls	Fatty alcohols			42.2	16.8	M+NH4	C21H36O4	-1.71444	3.92908	0.0197535	0.0490623	0.36577	215705	589727	280923	288802	209323	224109	219785	208580	173466	120651	1.21425e+06	1.02172e+06	206765	259393	603141	89261.1	756104	567189
Daucic acid	-0.628909					0.91_203.0188m/z	203.019	0.910067	neg	HMDB0031665	Organic acids and derivatives	Hydroxy acids and derivatives	Beta hydroxy acids and derivatives	*		53.4	73.6	M-H	C7H8O7	-4.44276	3.91163	6.90273e-05	0.00105228	0.646665	484410	749090	403149	400610	489984	452537	485691	525926	540949	576439	874831	873061	691894	637660	671627	581192	874972	787485
Artemoin A	-3.06686					13.67_573.4864m/z	573.486	13.6742	pos	89406	Lipids and lipid-like molecules	Fatty Acyls	Fatty alcohols	*		37.8	0	M+Na	C35H66O4	1.94968	3.87316	7.27955e-07	3.46002e-05	0.119339	32488.9	272240	792.116	547.953	734.907	980.347	659.481	949.204	96554.1	158693	334870	275580	261231	248969	244989	202883	246212	363184
alpha-kamlolenic acid	-0.49387					10.69_277.2158m/z	277.216	10.6866	pos	LMFA02000156	Lipids and lipid-like molecules	Fatty Acyls	Octadecanoids			54.8	79	M+H-H2O	C18H30O3	-1.5381	3.84129	0.0411962	0.0822576	0.710118	1.00951e+06	1.42161e+06	897100	930749	834056	1.09331e+06	787283	980963	951323	1.60128e+06	987486	1.28882e+06	1.91773e+06	1.37164e+06	683693	2.02017e+06	1.42948e+06	1.67384e+06
Phloroacetophenone 6'-[xylosyl-(1->6)-glucoside]	2.02685					4.47_490.1682n	513.157	4.47278	pos	HMDB0032743	Organic oxygen compounds	Organooxygen compounds	Carbohydrates and carbohydrate conjugates			43.9	25.9	M+Na, M+K, M+NH4, M+H	C21H30O13	-0.980384	3.79696	4.24189e-07	2.35501e-05	4.07515	295059	72404.4	348323	226052	335780	359083	329301	233014	242356	286562	18322.7	29898.3	92558.9	116297	70723	151078	42923.7	57434.2
3alpha,7alpha,12alpha,22-Tetrahydroxy-5beta-cholestan-26-oic acid	-1.83283					12.28_466.3288n	489.318	12.2837	pos	LMST04030043	Unclassified	Unclassified	Unclassified			45.9	37.5	M+H, M+Na, M+K	C27H46O6	-1.3734	2.71588	0.00467122	0.020391	0.280714	61475.1	218996	61301.7	59404.6	56474	59174.1	51613.4	60936.9	63874.3	79021.5	443036	344728	132180	119159	63816.8	120141	288424	240478
Lyciumoside VII	5.7249					5.70_919.4526m/z	919.453	5.6984	neg	HMDB0033501	Lipids and lipid-like molecules	Prenol lipids	Terpene glycosides	*		42.2	18.5	M-H2O-H	C44H74O21	-1.89993	3.77898	2.54991e-07	1.67389e-05	52.8891	229069	4331.13	210700	384497	204051	247173	225510	198817	148338	213467	2.49373e-05	2.49373e-05	8903.7	13394.9	6831.88	4740.36	221.107	557.025
(±)9-HpODE	-0.632057					10.27_312.2295n	295.226	10.2718	pos	64785	Unclassified	Unclassified	Unclassified			54.7	79.5	M+H-H2O, M+NH4, M+K, M+Na	C18H32O4	-1.7207	3.77447	0.0129069	0.0372869	0.645256	624913	968474	564783	541733	561694	577465	544737	644405	699073	865417	1.13495e+06	1.40278e+06	989990	739934	371861	807378	1.07639e+06	1.22451e+06
LysoPA(0:0/18:2(9Z,12Z))	-2.88309					12.64_433.2357m/z	433.236	12.641	neg	HMDB0007852	Lipids and lipid-like molecules	Glycerophospholipids	Glycerophosphates			44.7	30.2	M-H	C21H39O7P	-0.762772	3.75311	0.0350063	0.0729578	0.135551	57794.4	426366	89199.2	66400.2	75918.2	54497	52012	35653.3	32736.2	55939.1	1.35538e+06	437667	39819.8	43992.9	317983	29531.6	663975	522577
PI(18:2(9Z,12Z)/0:0)	-1.23758					11.87_596.2949n	597.302	11.8658	pos	LMGP06050010	Lipids and lipid-like molecules	Glycerophospholipids	Glycerophosphoinositols			55.5	84.7	M+H, M+NH4, M+Na, M+H-H2O	C27H49O12P	-2.19077	3.75185	0.0236366	0.0553185	0.424084	265448	625933	360274	337771	266109	322474	270393	240297	184786	141482	631974	364801	265343	463203	517195	304403	1.13316e+06	1.32738e+06
methyl 9,10-epoxy-12,15-octadecadienoate	-1.66672					11.41_308.2345n	309.242	11.4102	pos	74809	Lipids and lipid-like molecules	Fatty Acyls	Fatty Acids and Conjugates			51.6	64.8	M+H, M+NH4	C19H32O3	-2.08841	3.73211	0.013545	0.0384214	0.314968	148709	472140	206985	211750	136409	166309	136973	137245	102443	91557.8	1.02024e+06	644590	143044	234404	369697	88740.4	721261	555138
methyl 15-hydroperoxy-9Z,12Z,16E-octadecatrienoate	-1.39461					12.03_324.2295n	342.263	12.0313	pos	74464	Lipids and lipid-like molecules	Fatty Acyls	Fatty Acids and Conjugates			49.7	54.3	M+NH4, M+Na, M+K, M+H	C19H32O4	-1.69675	3.70602	0.0294667	0.0644789	0.380347	215675	567049	267890	299631	194943	253526	208029	213837	180322	107225	1.25191e+06	1.02045e+06	188890	290895	595206	77034.6	647410	464594
5a,6a-Epoxy-7E-megastigmene-3b,9e-diol 9-glucoside	1.08241					4.53_388.2091n	411.198	4.52852	pos	HMDB0038306	Lipids and lipid-like molecules	Fatty Acyls	Fatty acyl glycosides	*		46.3	34.8	M+Na, M+K, M+NH4	C19H32O8	-1.48818	3.70512	3.41053e-05	0.000629994	2.11757	445390	210330	451143	387830	425069	545910	467036	431910	470531	383690	106585	168968	247539	304281	285021	349829	108229	112191
5-Androstene-3b,16b,17a-triol	-1.11323					10.14_307.2262m/z	307.226	10.1372	pos	LMST02020098	Lipids and lipid-like molecules	Steroids and steroid derivatives	Androstane steroids			53.8	75.8	M+H	C19H30O3	-1.77956	3.67626	0.0238152	0.0555623	0.462259	275742	596510	379736	428874	236423	340225	207833	207589	195715	209540	1.10185e+06	548488	260560	321255	704330	188170	1.05711e+06	590316
18-oxo-nonadecanoic acid	-1.08247					12.88_313.2730m/z	313.273	12.8827	pos	LMFA01060129	Lipids and lipid-like molecules	Fatty Acyls	Fatty Acids and Conjugates			49.6	55.2	M+H	C19H36O3	-2.20094	3.66374	0.00959981	0.0310388	0.472219	267499	566472	327576	392904	231134	304208	318204	219397	201455	145115	819942	486445	219079	418697	835999	202355	828620	720642
4-(β-D-Glucosyloxy)benzoate	-2.51387					4.35_300.0842n	299.077	4.35028	neg	64012	Unclassified	Unclassified	Unclassified			39.4	0	M-H, 2M-H	C13H16O8	-1.1654	3.6469	0.000851769	0.00669614	0.175086	55064.9	314502	45614.4	50975.5	62928	31550.5	44963.7	51124.6	56848.7	96513.5	259669	426232	685426	244721	113859	236180	249065	300866
Butein 4'-arabinosyl-(1->4)-galactoside	1.38914					4.62_566.1626n	584.196	4.62335	pos	LMPK12120103	Lipids and lipid-like molecules	Polyketides	Flavonoids			50.2	57.2	M+NH4, M+Na, M+H	C26H30O14	-1.73936	2.63731	0.00178361	0.0110159	2.61923	234114	89383.1	253647	188883	208803	224223	261467	342054	270878	122960	1382.68	103981	227286	77760.8	153932	147473	528.329	2720.28
Rapanone	-1.00021					11.27_322.2139n	323.221	11.2671	pos	68305	Unclassified	Unclassified	Unclassified			48	45.4	M+H, M+K, M+Na	C19H30O4	-1.64381	3.59707	0.0273071	0.0610787	0.499927	319857	639808	404829	448324	278770	358704	353256	316021	248569	150383	1.14526e+06	745488	239107	427240	913425	145294	932729	569920
Lucyoside N	-0.71843					11.10_650.4011n	668.435	11.1026	pos	HMDB0041040	Lipids and lipid-like molecules	Prenol lipids	Terpene glycosides	*		36.5	0	M+NH4, M+Na	C36H58O10	-2.9421	3.57183	0.000452097	0.00422006	0.607758	365932	602101	343140	395818	316755	427805	285445	351791	401485	405216	655261	567271	643447	623108	279454	664736	732460	651071
Hericenone D	-1.30991					14.84_598.4218n	616.456	14.8447	pos	HMDB0039139	Lipids and lipid-like molecules	Prenol lipids	Monoterpenoids	*		49.5	60.1	M+NH4, M+K, M+Na	C37H58O6	-2.5436	3.57063	0.0186108	0.0471362	0.403345	205893	510463	197094	248756	163235	157368	295768	277338	234898	72686.7	1.01711e+06	585784	146660	254013	716529	112420	687494	563699
19-HOME(9Z)	6.62321					12.75_298.2506n	297.243	12.7473	neg	LMFA02000181	Lipids and lipid-like molecules	Fatty Acyls	Octadecanoids			51.5	61.5	M-H, 2M-H	C18H34O3	-0.793839	3.565	3.45547e-06	0.000108607	98.579	208402	2114.06	342998	177110	302520	211234	139495	196046	192465	105347	4042.15	4135.39	2646.91	834.425	1724.36	2313.84	542.19	673.208
Ganoderic acid H	-1.2135					12.90_571.2885m/z	571.288	12.896	neg	91172	Lipids and lipid-like molecules	Prenol lipids	Triterpenoids	*		36.9	0	M-H	C32H44O9	-4.82012	3.55482	0.0124872	0.0366012	0.43122	217898	505306	274348	344967	170909	247837	258902	176796	159254	110171	671505	420838	170539	370688	859228	131352	778936	639360
Polyporusterone A	-1.67808					13.09_496.3626m/z	496.363	13.0916	pos	HMDB0038495	Lipids and lipid-like molecules	Steroids and steroid derivatives	Bile acids, alcohols and derivatives	*		45	31.5	M+NH4	C28H46O6	-1.41423	3.54656	0.0170933	0.0446877	0.312499	133559	427390	168350	203754	116633	115650	145187	140871	128208	49816.9	874545	502843	114924	193149	425784	60668.3	820114	427092
(20R)-Ginsenoside Rh2	-1.56563					11.72_622.4424n	645.431	11.724	pos	94103	Lipids and lipid-like molecules	Prenol lipids	Triterpenoids	*		36.7	0	M+NH4, M+Na, M+H-H2O	C36H62O8	-3.29025	3.53836	0.00217421	0.0126392	0.337831	128627	380743	145933	162104	128044	138250	77744.1	87284.1	99918.3	189738	637687	485068	265231	219218	96962.4	300126	540746	500908
13E-Tetranor-16-carboxy-LTE4	-6.98512					8.43_825.2971m/z	825.297	8.42728	neg	LMFA03020051	Organic acids and derivatives	Carboxylic acids and derivatives	Amino acids, peptides, and analogues			46.8	56	2M-H	C19H27NO7S	3.27729	3.53339	0.000293086	0.00304933	0.0078935	1919.86	243221	2407.49	505.641	1741.83	3634.97	598.303	1957.09	778.777	3734.81	34357.3	111071	329503	506271	185708	281866	254812	242180
(4R,5S,7R,11x)-11,12-Dihydroxy-1(10)-spirovetiven-2-one 12-glucoside	1.24946					5.66_414.2251n	459.223	5.6557	neg	HMDB0030895	Lipids and lipid-like molecules	Prenol lipids	Terpene glycosides	*		54.1	75.4	M-H, M+FA-H	C21H34O8	-0.529839	3.52832	9.76867e-05	0.0013719	2.37752	376667	158429	402260	467258	372371	437132	377085	337035	300209	319985	51990.4	88047.6	212063	292102	277198	205794	78207.5	62026.6
3,4,5-trihydroxy-6-(3-methoxyphenoxy)oxane-2-carboxylic acid	-2.59987					4.37_300.0840n	323.073	4.36508	pos	HMDB0135642	Organic oxygen compounds	Organooxygen compounds	Carbohydrates and carbohydrate conjugates			40.8	9.52	M+Na, M+K, M+NH4, M+H	C13H16O8	-1.67337	3.51567	0.000272318	0.00288802	0.164953	45135	273623	37215.4	39390.7	54679.1	22401.1	38535.1	41530.9	47088.2	80239.2	274258	379593	519885	186499	90388.3	183489	240911	313961
2-O-alpha-D-Galactopyranosyl-1-deoxynojirimycin	-1.01757					0.69_326.1439m/z	326.144	0.694583	pos	HMDB0041337	Organic oxygen compounds	Organooxygen compounds	Carbohydrates and carbohydrate conjugates	*		52.7	69.1	M+H	C12H23NO9	-1.92533	3.51536	0.011981	0.0356384	0.493949	287602	582250	280311	221807	345985	348367	230647	246417	292217	335064	323612	430801	708045	535488	258088	1.16123e+06	536138	704601
9S-hydroxy-10S,11S-epoxy-12Z,15Z-octadecadienoic acid	-0.217744					9.67_310.2141n	309.207	9.6716	neg	LMFA02000019	Lipids and lipid-like molecules	Fatty Acyls	Octadecanoids			57.2	90.6	M-H, 2M-H	C18H30O4	-0.895942	2.57223	0.0185097	0.046957	0.859909	963084	1.11998e+06	948776	1.06378e+06	859575	1.10242e+06	865696	888001	969352	1.00708e+06	1.04956e+06	1.09287e+06	1.20602e+06	1.12796e+06	822438	1.24948e+06	1.24746e+06	1.16409e+06
Eremopetasitenin C3	1.16954					3.80_410.1783n	433.168	3.80433	pos	HMDB0032772	Lipids and lipid-like molecules	Prenol lipids	Terpene lactones	*		41.5	21.3	M+Na, M+K, M+H, M+NH4	C21H30O6S	4.84645	3.46882	6.60944e-05	0.00101813	2.2494	378657	168336	416244	519044	346330	394396	357147	288143	294383	413567	66510.8	116155	235153	229112	229541	253983	117310	98926
6-O-p-Coumaroyl-D-glucose	-1.44615					4.54_326.0998n	325.093	4.53695	neg	HMDB0039169	Phenylpropanoids and polyketides	Cinnamic acids and derivatives	Hydroxycinnamic acids and derivatives	*		43.1	19.9	M-H, 2M-H	C15H18O8	-1.11361	3.45345	0.0138735	0.0390058	0.367001	164367	447865	137835	140578	168672	132818	190112	169897	160266	214756	717632	661164	198668	191627	135664	217840	794296	666029
3-O-(alpha-L-rhamnopyranosyl-(1-2)-alpha-L-rhamnopyranosyl)-3-hydroxydecanoic acid	-0.786863					5.44_479.2495m/z	479.249	5.4432	neg	LMFA13030006	Lipids and lipid-like molecules	Fatty Acyls	Fatty acyl glycosides			56.9	87.7	M-H	C22H40O11	-0.674101	2.53228	0.00489845	0.0209698	0.579603	195550	337387	176599	220376	184871	137340	218327	211645	212269	202976	361664	555062	420732	311616	340901	314782	186877	207461
Alanyltryptophan	-1.80775					14.00_549.2444m/z	549.244	14.0024	neg	HMDB0013209	Organic acids and derivatives	Carboxylic acids and derivatives	Amino acids, peptides, and analogues			38.5	0	2M-H	C14H17N3O3	-4.2217	1.63928	0.0195085	0.0486577	0.285637	25061.1	87737.5	40525.2	51946.9	16394.3	27709.2	17536.8	18133.9	18716	9526.31	167926	53358.2	17690.4	25374.6	126645	18370.3	163792	128744
Kaempferol 3-(6-acetylgalactoside)	-8.91834					5.53_489.1033m/z	489.103	5.52827	neg	HMDB0035466	Phenylpropanoids and polyketides	Flavonoids	Flavonoid glycosides	*		57	88.6	M-H	C23H22O12	-1.02634	3.40434	0.00367146	0.0175667	0.00206686	484.702	234511	728.096	1283	419.861	691.719	170.194	80.8243	2.49373e-05	503.916	154556	181148	79256	110605	413115	34941.4	590429	312038
MG(18:2(9Z,12Z)/0:0/0:0)	-2.3773					12.63_337.2731m/z	337.273	12.6293	pos	HMDB0011568	Lipids and lipid-like molecules	Fatty Acyls	Lineolic acids and derivatives	***		54.9	82.4	M+H-H2O	C21H38O4	-1.86973	3.40078	0.035002	0.0729578	0.19247	72197.2	375109	112176	78549	83189.7	76531.7	67348.2	50069.3	47586.3	62127.5	1.13173e+06	335551	59877.9	66449.2	263220	60425.9	588092	495530
2,3,4,5,6,7-Hexahydroxyheptanoic acid	-0.422739					0.81_226.0680n	451.122	0.807167	neg	HMDB0240292	Organic oxygen compounds	Organooxygen compounds	Carbohydrates and carbohydrate conjugates			39.5	8.82	M-H2O-H, 2M-H	C7H14O8	-3.90204	2.50825	0.00961675	0.0310637	0.746007	464246	622308	457756	360861	476711	408116	550082	421472	429194	609775	519390	544810	631092	634338	452509	604379	751939	840003
Maslinic acid 3-O-b-D-glucoside	-0.720169					11.33_652.4400m/z	652.44	11.3278	pos	HMDB0029606	Lipids and lipid-like molecules	Prenol lipids	Terpene glycosides	*		37.3	0	M+NH4	C36H58O9	-2.96036	3.37582	0.000775349	0.00624275	0.607026	331048	545361	317020	364313	296191	356804	270557	332175	368352	342974	614877	515436	495056	472703	314081	504483	741855	704395
7,8-Dihydrovomifoliol 9-[apiosyl-(1->6)-glucoside]	0.757423					4.77_520.2506n	565.25	4.7701	neg	HMDB0029771	Lipids and lipid-like molecules	Fatty Acyls	Fatty acyl glycosides	*		57	90.8	M-H, M+FA-H	C24H40O12	-2.67649	3.37124	1.41429e-05	0.000322883	1.69047	456772	270204	394948	370701	460339	442832	534245	463338	484647	503125	146713	273200	237771	273310	266122	327845	345812	290862
5'-Butyrylphosphouridine	-0.429276					0.88_439.0753m/z	439.075	0.875383	neg	66401	Unclassified	Unclassified	Unclassified			38.9	0	M+FA-H	C13H19N2O10P	-1.55704	3.37026	0.0181395	0.0463504	0.742634	794473	1.0698e+06	637170	603670	850183	667223	741959	920930	912374	1.02227e+06	1.45687e+06	1.23722e+06	851887	791805	824505	1.31442e+06	1.08668e+06	995044
(1RS,2RS)-Guaiacylglycerol 1-glucoside	0.738782					2.44_376.1364n	394.17	2.4418	pos	HMDB0033300	Organic oxygen compounds	Organooxygen compounds	Carbohydrates and carbohydrate conjugates			51	60.1	M+NH4, M+Na, M+K, M+H-H2O	C16H24O10	-1.44779	3.36795	0.00564943	0.0228896	1.66877	597995	358346	605785	628959	564311	628482	714487	529965	529823	582150	106357	183301	553070	590369	443240	561295	217152	211982
1-(O-alpha-D-glucopyranosyl)-3-keto-(1,25R,27R)-octacosanetriol	-1.51497					13.51_657.4319m/z	657.432	13.5059	pos	46597	Lipids and lipid-like molecules	Fatty Acyls	Fatty acyl glycosides			37.3	0	M+K	C34H66O9	-3.12688	3.36123	0.0103737	0.0325056	0.349903	137950	394252	133744	166870	129483	132659	138126	130927	131111	140678	811224	584836	176989	198348	228818	150192	583803	419806
Lippioside I	-1.41167					6.58_538.1678n	556.202	6.58228	pos	HMDB0034265	Lipids and lipid-like molecules	Prenol lipids	Terpene glycosides	*		46.3	36.7	M+NH4, M+K, M+Na	C25H30O13	-1.58518	2.47107	0.00300319	0.0154989	0.375876	76528.7	203601	71884.3	79178	83270.1	41292.5	77746	62483.8	76288.9	120086	245535	272707	150412	115641	93374.1	111892	354809	284438
Pipercyclobutanamide B	-1.04125					11.88_596.2862n	595.289	11.8782	neg	91505	Organoheterocyclic compounds	Benzodioxoles	Unclassified	*		36.7	0	M-H2O-H, M-H	C36H40N2O6	-4.08943	3.3485	0.00223316	0.0128512	0.485907	214522	441489	237682	254287	213958	277811	206201	211035	167433	147773	371296	256026	342115	386836	339665	444189	662080	729704
Phenylethyl primeveroside	-1.11675					5.04_416.1681n	461.166	5.0442	neg	HMDB0041274	Organic oxygen compounds	Organooxygen compounds	Carbohydrates and carbohydrate conjugates	*		49.4	48.1	M-H, M+FA-H	C19H28O10	-0.276411	3.31036	0.0014285	0.00948554	0.461131	188643	409087	96714.9	69834.2	217878	105176	147650	278225	305402	288261	510818	595100	481146	353162	191958	445464	366587	328462
16-E1t-PhytoP	0.360859					8.45_344.2426m/z	344.243	8.44563	pos	LMFA02030051	Lipids and lipid-like molecules	Fatty Acyls	Octadecanoids			52.6	68.8	M+NH4	C18H30O5	-1.7901	2.44045	0.00177734	0.0109926	1.28419	582360	453484	620312	574410	608003	659267	458577	639584	639028	459697	437018	429693	504598	420341	365634	457770	509890	502928
Ceriporic acid C	-1.17713					10.72_370.2945m/z	370.295	10.7241	pos	LMFA01170127	Lipids and lipid-like molecules	Fatty Acyls	Fatty Acids and Conjugates			39.8	5.49	M+NH4	C21H36O4	-1.8901	3.29677	0.021647	0.0521521	0.442231	204490	462407	269601	333567	171318	246248	215323	191650	123385	84830.4	752682	383412	137360	284762	757468	125245	749541	508783
HDMBOA-Glc	1.38313					5.14_405.1500m/z	405.15	5.14228	pos	HMDB0037265	Organic oxygen compounds	Organooxygen compounds	Carbohydrates and carbohydrate conjugates	*		48.1	46.5	M+NH4	C16H21NO10	-0.949503	3.29004	2.05234e-05	0.000431291	2.60833	296532	113686	313886	334495	291060	343944	276912	285067	262520	264371	21443.3	74049.3	177300	201428	196960	155103	43969.9	39237.8
5a-Tetrahydrocorticosterone	-1.13065					11.66_368.2789m/z	368.279	11.6615	pos	HMDB0000449	Lipids and lipid-like molecules	Steroids and steroid derivatives	Hydroxysteroids			43.7	24.9	M+NH4	C21H34O4	-1.83026	3.28542	0.0330831	0.0699805	0.456711	227287	497661	252900	347597	150776	235940	273086	271617	190434	95949.7	726830	541301	217837	310139	1.10319e+06	126610	566883	388503
4-Methoxybenzyl glucoside	-2.2557					3.87_300.1206n	318.154	3.86703	pos	HMDB0041405	Organic oxygen compounds	Organooxygen compounds	Carbohydrates and carbohydrate conjugates	*		48	45.2	M+NH4, M+K, M+Na	C14H20O7	-1.05742	2.42417	8.95464e-05	0.00127897	0.209395	27264.4	130205	20315.5	20223.8	22490.4	25595.4	28237.4	38230.8	38206.3	24815.4	208429	115724	74363.3	104910	61423.9	118087	179261	179445
(-)-Stercobilin	-3.24915					5.85_595.3479m/z	595.348	5.85278	pos	HMDB0240259	Organoheterocyclic compounds	Tetrapyrroles and derivatives	Bilirubins			47	41	M+H	C33H46N4O6	-1.87513	3.24518	0.00734307	0.0265253	0.105174	27378.9	260319	41562.6	51911.1	28941.1	36997.1	22883	6446.39	9078.29	21211.2	559331	618089	176136	56333.6	220958	111852	139049	200807
Decylubiquinone	-1.80207					10.42_323.2212m/z	323.221	10.4171	pos	70945	Unclassified	Unclassified	Unclassified			51.1	60.5	M+H	C19H30O4	-1.63985	3.24263	0.00939746	0.0306434	0.286763	91734.7	319897	119290	138913	68491.3	101949	72704.1	90137.5	75156.4	67236.8	682241	348435	113669	149335	392247	66378.3	526095	280775
Cloversaponin I	-0.412397					11.49_632.3907n	655.38	11.4923	pos	94436	Lipids and lipid-like molecules	Prenol lipids	Terpene glycosides	*		37	0	M+NH4, M+Na	C36H56O9	-2.68664	3.19798	3.00599e-05	0.00057322	0.751374	513166	682971	511662	602313	440049	575263	459946	512395	549642	454061	688285	708929	720761	756383	604392	695626	680570	608818
DG(18:3(9Z,12Z,15Z)/14:0/0:0)	-1.61802					15.18_585.4494m/z	585.449	15.1844	pos	HMDB0007298	Lipids and lipid-like molecules	Fatty Acyls	Lineolic acids and derivatives			50.6	64.6	M+Na	C35H62O5	0.838328	3.19521	0.0119826	0.0356384	0.325783	114705	352090	103439	115795	121549	131085	118897	126341	105976	94557.2	641788	617633	224044	151855	130573	74937.4	533957	441932
PGF2alpha alcohol	-0.74489					9.91_358.2945m/z	358.295	9.91467	pos	LMFA03010113	Lipids and lipid-like molecules	Fatty Acyls	Eicosanoids			50.2	57.5	M+NH4	C20H36O4	-1.98177	1.90523	0.0135441	0.0384214	0.596713	132464	221989	123801	118696	147572	113878	134160	112461	118614	190527	290110	273478	162322	145235	84691	208788	276161	335126
Thioproperazine	-1.81313					6.18_469.1700m/z	469.17	6.18203	pos	HMDB0015559	Organoheterocyclic compounds	Benzothiazines	Phenothiazines			36.2	0	M+Na	C22H30N4O2S2	-0.525727	2.40463	0.00495915	0.0211338	0.284574	47710.7	167657	61566.1	72895.7	43892.3	39804.5	57105.6	45166	41425.4	19830.4	338703	143499	62811.1	58328.7	193892	78785.4	255389	209846
methyl-10-hydroperoxy-8E,12Z,15Z-octadecatrienoate	-1.72018					12.32_324.2295n	342.263	12.3237	pos	74463	Lipids and lipid-like molecules	Fatty Acyls	Fatty Acids and Conjugates			50.5	58.3	M+NH4, M+Na, M+K, M+H	C19H32O4	-1.84888	3.18567	0.03678	0.0756354	0.30351	112838	371776	189814	201465	64915.3	131806	99278.4	111680	80090.6	23654.6	930264	439439	51864.5	146631	573674	13216.9	546402	272719
Pregnanetriol	-2.24802					12.61_354.2996m/z	354.3	12.609	pos	HMDB0006070	Lipids and lipid-like molecules	Steroids and steroid derivatives	Pregnane steroids			51.3	62.7	M+NH4	C21H36O3	-1.8957	3.18294	0.00356095	0.0172137	0.210513	56111.4	266547	68762	80237.9	44863.8	48555.8	70198.3	52132.1	39348.9	44792.3	488506	382905	91385.9	127220	208305	43887	429721	360443
NBD-FTY720 phenoxy	1.79884					6.06_474.2330m/z	474.233	6.05822	pos	64844	Unclassified	Unclassified	Unclassified			42.5	23.8	M+H	C23H31N5O6	-3.52348	2.39507	6.01755e-05	0.000947434	3.4794	141634	40706.4	162068	181767	140100	201886	128269	110826	100976	107178	2879.74	15283.9	69713.6	77961.7	82124.6	58300.7	9138.53	10248.5
9,13-Dihydroxy-4-megastigmen-3-one 9-glucoside	1.09563					4.54_433.2074m/z	433.207	4.53695	neg	HMDB0036318	Lipids and lipid-like molecules	Fatty Acyls	Fatty acyl glycosides	*		45.9	31.6	M+FA-H	C19H32O8	-1.27026	3.16491	0.000320234	0.0032545	2.13706	354109	165699	390059	364198	330760	457377	340562	344265	338645	267006	60702	107520	213826	248796	245594	307205	74629.1	67320.5
alpha-Ionol O-[arabinosyl-(1->6)-glucoside]	1.72542					5.14_506.2956m/z	506.296	5.14228	pos	HMDB0038732	Lipids and lipid-like molecules	Fatty Acyls	Fatty acyl glycosides	*		47.7	46.8	M+NH4	C24H40O10	-0.774121	3.15872	1.06244e-06	4.60458e-05	3.30676	230733	69776	257267	296977	238931	307617	215235	167777	170081	191974	75190.8	61319.5	64347.2	76037.1	82356.7	90521.5	56094.1	52340.8
1-O-alpha-D-glucopyranosyl-1,2-nonadecandiol	-1.86706					13.07_501.3178m/z	501.318	13.0711	pos	LMFA13010006	Lipids and lipid-like molecules	Fatty Acyls	Fatty acyl glycosides			37.9	0	M+K	C25H50O7	-2.15897	2.38552	0.0201114	0.0495585	0.274131	51487.4	187820	62598.2	74282.7	46978.8	46469.7	61541	61995.2	47232.2	10801.4	424772	258674	33722.1	69589.4	186549	15967.5	330696	182593
5,7-Dihydroxy-8-3',4',5'-tetramethoxyflavone 5-O-rhamnoside-6-C-glucoside	1.20486					5.33_682.2091n	665.206	5.33045	pos	49831	Unclassified	Unclassified	Unclassified			36.8	0	M+H-H2O, M+Na, M+H	C31H38O17	-2.64436	1.88317	0.00315431	0.0159941	2.30515	128192	55611	145517	122229	153697	152005	140594	82962.1	96174.6	132353	2281.63	23331.9	71088.8	96728.4	149549	74534.7	12666.6	14706.9
Grayanotoxin II	-0.623812					7.96_370.2582m/z	370.258	7.95683	pos	LMPR0104180001	Lipids and lipid-like molecules	Prenol lipids	Isoprenoids			50	57.1	M+NH4	C20H32O5	-1.70634	3.13898	0.000209026	0.00239892	0.648954	325133	501011	306266	296111	296539	299798	324247	366708	394979	316414	592219	602680	405192	453698	460435	367938	607285	518641
b-D-Xylopyranosyl-(1->4)-a-L-rhamnopyranosyl-(1->2)-D-fucose	-1.0949					0.86_460.2019m/z	460.202	0.86485	pos	HMDB0041225	Organic oxygen compounds	Organooxygen compounds	Carbohydrates and carbohydrate conjugates			51.8	65.6	M+NH4	C17H30O13	-1.29686	3.13627	0.00601159	0.0237014	0.46817	200341	427924	232238	217694	214714	165611	214293	177017	138744	242418	350287	341278	674890	509923	132336	716225	302762	395691
12-hydroxyjasmonic acid 12-O-beta-D-glucoside	-0.447808					4.78_386.1933n	409.183	4.78168	pos	LMFA02020207	Lipids and lipid-like molecules	Fatty Acyls	Octadecanoids			39.9	4.07	M+Na, M+K	C19H30O8	-1.87538	3.09113	0.00650587	0.0247991	0.733156	605931	826469	559668	540271	593091	573773	667685	626881	668125	617951	535120	706882	957697	969230	874203	1.12456e+06	695254	748799
12-HpOTrE	-1.12043					11.50_619.4212m/z	619.421	11.4957	neg	LMFA02000109	Lipids and lipid-like molecules	Fatty Acyls	Octadecanoids			45.2	38.5	2M-H	C18H30O4	-0.512974	2.36976	0.00020439	0.0023654	0.459955	84473.3	183655	86099.1	109485	69680.4	91498.5	57338.6	76031.4	81339.4	104314	219209	179441	152007	139933	92887.2	195899	250884	238983
Piperonyl butoxide	-1.9974					10.67_338.2088n	339.216	10.6658	pos	72641	Unclassified	Unclassified	Unclassified			38.3	0	M+H, M+K, M+Na	C19H30O5	-1.55252	2.36943	0.0100141	0.0318645	0.25045	41550	165901	48806.5	64177.7	24663.6	50690.1	41660.7	45760.3	32794.4	23846.6	383587	188673	47189.3	83729.9	218303	19995.6	225918	159813
S-Furanopetasitin	0.607853					5.71_432.1979n	450.233	5.71155	pos	HMDB0036131	Lipids and lipid-like molecules	Prenol lipids	Sesquiterpenoids	*		37.7	4.05	M+H, M+Na, M+NH4	C24H32O5S	1.91918	2.36942	0.00201042	0.0119941	1.52399	329015	215891	338072	286748	323854	387933	321654	322573	326807	324481	133837	167333	295462	296365	172251	337903	166510	157466
α-CEHC	-0.35144					0.66_317.1144m/z	317.114	0.660517	pos	44825	Organoheterocyclic compounds	Benzopyrans	1-benzopyrans			38.6	0	M+K	C16H22O4	-1.86065	2.36918	0.0251207	0.0575359	0.783802	525880	670934	539798	459831	539786	479173	547732	533702	557616	549398	924715	694183	532040	491231	588251	543162	737858	856036
2,3-Dinor-TXB2	1.3261					4.66_360.2375m/z	360.238	4.663	pos	LMFA03030003	Lipids and lipid-like molecules	Fatty Acyls	Eicosanoids			50	56.8	M+NH4	C18H30O6	-1.64702	3.03188	0.000101491	0.00141156	2.50723	276043	110099	316515	348902	253729	371073	215879	221133	222830	258284	23517.6	64949.3	147665	182898	167883	168384	67687.5	57804.6
Gossypetin 7,8-dimethyl ether 3,3'-disulfate	-0.398775					15.51_505.9817n	550.976	15.5063	neg	LMPK12113268	Lipids and lipid-like molecules	Polyketides	Flavonoids			36.4	0	M-H, M+FA-H	C17H14O14S2	-1.60476	3.02996	0.00475679	0.0206287	0.758502	625636	824831	607648	554421	651763	579785	649460	641163	648225	672620	1.02891e+06	902042	652993	662068	698857	691814	970010	991949
Monoiodothyronine	-0.338988					14.73_796.9840m/z	796.984	14.729	neg	HMDB0000793	Organic acids and derivatives	Carboxylic acids and derivatives	Amino acids, peptides, and analogues			37.9	0	2M-H	C15H14INO4	-2.8139	3.02994	0.0102243	0.0322762	0.790596	795429	1.00611e+06	779018	714747	799830	745239	814205	833843	825084	851463	1.29406e+06	1.11855e+06	806868	788196	871346	859178	1.14077e+06	1.16993e+06
12,13,15-trihydroxy-9E-octadecenoic acid	-0.606268					7.73_330.2401n	348.274	7.72548	pos	LMFA01050555	Lipids and lipid-like molecules	Fatty Acyls	Fatty Acids and Conjugates			44.8	30.9	M+NH4, M+Na, M+K, M+H-H2O	C18H34O5	-1.68534	3.02651	0.0132831	0.0379332	0.656894	425402	647596	434675	415581	447024	432969	330545	338794	355840	647785	746567	835709	664336	510010	225203	665116	740979	792849
Agavegenin A	-2.70846					13.55_480.3447n	498.378	13.5482	pos	LMST01080072	Lipids and lipid-like molecules	Sterol Lipids	Sterols			51.5	63	M+NH4, M+K, M+Na	C28H48O6	-0.877546	3.02619	0.0238442	0.0555785	0.152994	41166.1	269071	47372.3	55640.4	46302	33938.6	46053.9	37855.1	34031.8	28134.9	703315	465407	44265.8	65049.8	114162	17826.5	483300	259239
1-O-(3R,4-dihydroxy-2-methylene-butanoyl)-beta-D-glucopyranose	2.15813					3.36_294.0946n	312.128	3.36498	pos	LMFA13010038	Lipids and lipid-like molecules	Fatty Acyls	Fatty acyl glycosides			49	49	M+NH4, M+K, M+Na, M+H-H2O	C11H18O9	-1.59477	3.02513	0.00151209	0.00982686	4.46337	236553	52998.7	277262	213341	357355	408953	127739	93619	85034.1	329121	8653.32	31121.2	94124.3	81880.9	107753	76550.7	13369.9	10536.4
24-Nor-5beta-cholane-3alpha,7alpha,22,23-tetrol	0.91998					11.93_380.2920n	363.289	11.927	pos	LMST04060004	Unclassified	Unclassified	Unclassified			54.8	82.5	M+H-H2O, M+Na	C23H40O4	-1.86624	1.54716	0.00440637	0.0196987	1.89209	103518	54711.2	76777.9	73369.4	107619	133959	117686	122038	126054	70643.2	34970.3	71076.1	80062.9	114702	28349	49849	27296.9	31383.3
Geranylcitronellol	-0.567347					14.09_292.2760n	310.31	14.0912	pos	HMDB0032147	Lipids and lipid-like molecules	Prenol lipids	Diterpenoids	*		51.4	62.3	M+H, M+NH4	C20H36O	-2.02427	3.01669	0.00345901	0.0169321	0.674857	383389	568104	332693	277928	400112	473855	353889	506363	342619	379652	807308	632193	447419	420854	515936	486634	575912	658578
L-2-Amino-3-methylenehexanoic acid	0.914987					0.85_144.1017m/z	144.102	0.847833	pos	86954	Organic acids and derivatives	Carboxylic acids and derivatives	Amino acids, peptides, and analogues	*		50	53.7	M+H	C7H13NO2	-1.22297	2.29542	4.67233e-07	2.49105e-05	1.88555	176738	93732.9	176561	205416	171709	150889	181898	167330	168266	191838	71324.6	63342.3	78395.2	93674	115381	101740	121885	104121
PI(22:0/0:0)	-0.657303					11.33_657.3956m/z	657.396	11.3278	pos	81189	Lipids and lipid-like molecules	Glycerophospholipids	Glycerophosphoinositols			37.7	0	M+H	C31H61O12P	-2.67583	3.00577	0.00105203	0.00769285	0.634063	300346	473685	311423	361026	259164	354248	240874	261981	303807	310245	571694	516752	477853	441028	225854	462643	570088	523570
Ginsenoside Rh8	-1.16393					11.10_659.4114m/z	659.411	11.1026	pos	94485	Lipids and lipid-like molecules	Prenol lipids	Triterpenoids	*		36.6	0	M+Na	C36H60O9	-2.41687	3.00165	0.00161609	0.0103165	0.446294	144231	323175	150211	174326	137646	171657	96374.2	110915	120511	192208	486093	389697	288033	249287	88276.4	270152	422520	391344
Tetradecanoylcarnitine	-1.52391					11.41_372.3102m/z	372.31	11.4102	pos	LMFA07070107	Lipids and lipid-like molecules	Fatty Acyls	Fatty acid esters			39.1	2.49	M+H	C21H41NO4	-1.64019	3.0004	0.0102114	0.0322657	0.347743	108150	311006	156597	142637	106183	102034	104896	97071.3	82715.7	73067.3	551725	386220	122131	135929	253375	67688.1	524029	446952
1-Aminocyclohexanecarboxylic acid	1.22343					1.11_144.1017m/z	144.102	1.11395	pos	6589	Lipids and lipid-like molecules	Prenol lipids	Monoterpenoids			51.1	59	M+H	C7H13NO2	-1.26522	2.28453	2.83497e-09	6.21012e-07	2.33501	134802	57730.8	127173	149954	133327	112771	150677	135741	122602	146170	49628.3	41523.3	52132	69212.4	57471.5	65483.4	64366.7	62028.8
3,4,5-trihydroxy-6-{4-[(E)-2-(3-hydroxy-5-{[3,4,5-trihydroxy-6-(hydroxymethyl)oxan-2-yl]oxy}phenyl)ethenyl]phenoxy}oxane-2-carboxylic acid	1.25398					4.62_566.1628n	611.16	4.62088	neg	HMDB0128507	Phenylpropanoids and polyketides	Stilbenes	Stilbene glycosides	*		54.5	78.1	M-H, M+FA-H	C26H30O14	-1.34887	2.96779	0.000384864	0.00374875	2.38498	289363	121327	309985	337758	271703	283940	296315	343648	271059	200495	7907.78	84807.8	240862	136359	255458	153867	48216	43139.4
6-{[3-(3,4-dihydroxy-5-methoxyphenyl)prop-2-enoyl]oxy}-3,4,5-trihydroxyoxane-2-carboxylic acid	4.81646					4.70_404.1195m/z	404.119	4.70377	pos	HMDB0127965	Phenylpropanoids and polyketides	Cinnamic acids and derivatives	Hydroxycinnamic acids and derivatives	*		43.9	24.9	M+NH4	C16H18O11	1.87634	2.25706	2.6244e-08	3.16703e-06	28.1773	78422.3	2783.18	65524.4	49637.2	91907	69962.1	107858	68625.8	75869.7	97994.7	3777.22	3418.99	4729.9	1342.13	4358.87	2351.4	1497	789.925
Momordicoside I	-0.548052					11.53_636.4452m/z	636.445	11.5345	pos	HMDB0035424	Lipids and lipid-like molecules	Steroids and steroid derivatives	Steroidal glycosides	*		46.3	45.1	M+NH4	C36H58O8	-2.93416	2.96008	0.000374901	0.00366233	0.683943	340727	498180	359547	431171	304521	380262	260948	312229	341903	335234	472173	401584	475076	497809	386230	578274	598647	575647
Scorzonoside	1.13727					5.18_550.2041n	568.238	5.17817	pos	93373	Phenylpropanoids and polyketides	2-arylbenzofuran flavonoids	Unclassified	*		38.1	0	M+NH4, M+Na, M+H-H2O	C27H34O12	-1.64172	2.24748	0.0084625	0.0287164	2.19965	199058	90495.3	127945	114509	184077	175002	265318	230130	228185	267296	1585.96	41505.7	187465	188779	81415	178728	19308.1	25176
N-[(diphenylmethoxy)acetyl]-Glutamine	1.81266					9.80_739.2966m/z	739.297	9.79717	neg	2322	Unclassified	Unclassified	Unclassified			36.4	0	2M-H	C20H22N2O5	-2.54175	2.95354	0.00239838	0.0134562	3.5129	254689	72501.1	327377	373540	261576	449928	180301	156173	112940	175678	317.875	14118.2	107419	205356	113620	108058	19189.1	11929.5
16-A1-PhytoP	-0.444995					8.87_308.1985n	307.191	8.86983	neg	LMFA02030059	Lipids and lipid-like molecules	Fatty Acyls	Octadecanoids			55.5	81.3	M-H2O-H, M+FA-H, M-H, 2M-H	C18H28O4	-0.826523	2.95066	0.00960726	0.031048	0.734587	548852	747157	535809	522706	526207	610013	433602	485680	564556	712240	578826	748653	885525	732154	450465	973912	837500	770221
Lycopersiconol	-1.08789					11.64_335.2575m/z	335.257	11.6404	pos	HMDB0029583	Lipids and lipid-like molecules	Steroids and steroid derivatives	Pregnane steroids	*		54.5	79.3	M+H	C21H34O3	-1.80584	2.23509	0.040921	0.0818542	0.470448	115794	246135	160672	137128	115643	130918	106046	90599.4	93536	91806.7	451170	252958	79515.6	99978.7	486690	64034.2	268416	266317
Sinapinic acid-O-glucuronide isomer	-1.2416					5.39_400.0999n	423.089	5.38852	pos	HMDB0060019	Phenylpropanoids and polyketides	Cinnamic acids and derivatives	Hydroxycinnamic acids and derivatives	*		46.2	36.8	M+Na, M+K, M+NH4, M+H	C17H20O11	-1.64858	2.92828	0.00177819	0.0109926	0.422903	130634	308898	70216.7	127910	120894	48227.6	230445	178582	162598	106199	280706	485144	466783	235926	329546	261544	135857	275678
(-)-Enunicelline	-0.514046					7.60_372.2739m/z	372.274	7.59888	pos	LMPR0104210002	Lipids and lipid-like molecules	Prenol lipids	Isoprenoids			45.2	33	M+NH4	C20H34O5	-1.63587	2.23137	0.00435014	0.0195318	0.700256	250451	357657	247234	206443	244883	242358	236887	262336	295023	268445	425638	414342	324440	311729	212728	289156	453808	429412
[Nitrilotris(methylene)]trisphosphonic acid	-1.20957					0.97_321.9613m/z	321.961	0.967567	pos	86514	Organic acids and derivatives	Organic phosphonic acids and derivatives	Organic phosphonic acids			38.6	0	M+Na	C3H12NO9P3	-1.24275	2.92259	0.0393284	0.079561	0.432399	176431	408029	114933	53237.5	204385	127960	146576	223218	349072	192067	850907	558866	100217	121639	286294	180474	545122	620711
MG(18:2(9Z,12Z)/0:0/0:0)[rac]	-1.7443					11.03_372.3103m/z	372.31	11.0262	pos	LMGL01010006	Lipids and lipid-like molecules	Glycerolipids	Monoradylglycerols			39.1	1.73	M+NH4	C21H38O4	-1.60997	2.91973	0.0132274	0.0378599	0.298478	84405.2	282785	112511	120439	91202.1	85195	87112.8	66654.3	51155	60972.4	611245	318660	83739.4	121726	201232	72008.7	463730	389943
b-D-fructosyl-a-D-(6-O-(E))-feruloylglucoside	5.59479					5.21_472.1576n	490.191	5.2126	pos	86152	Phenylpropanoids and polyketides	Cinnamic acids and derivatives	Cinnamic acid esters	*		38.1	0	M+Na, M+K, M+NH4	C21H28O12	-1.07105	2.91587	5.84262e-10	1.72033e-07	48.3282	127877	2646.01	131372	158932	139290	84396.2	127368	114118	115049	152488	2891.99	3152.44	6105.95	1974.73	4788.16	803.265	440.415	1011.09
AVOCADYNONE ACETATE	-1.11068					10.71_324.2294n	342.263	10.7062	pos	43724	Unclassified	Unclassified	Unclassified			38.7	0	M+NH4, M+K	C19H32O4	-1.92567	2.91451	0.0226001	0.0536727	0.463076	174685	377227	233867	306235	124664	247397	148540	161900	97387.2	77488.5	665309	362631	122929	313343	588474	101214	546995	316922
Deoxypyridinoline	-1.80179					6.29_451.1594m/z	451.159	6.28697	pos	5552	Organic acids and derivatives	Carboxylic acids and derivatives	Amino acids, peptides, and analogues			38.8	0	M+K	C18H28N4O7	1.03883	2.91169	0.00821151	0.0282304	0.286818	73873.5	257562	97178.7	116854	62496.3	59612.3	93663.2	70027.3	67425.1	23731.4	547887	212188	82897.6	86770.7	288738	113777	406607	321634
6,10-Dimethyl-5(E),9-undecadien-2-one	2.0068					4.91_194.1668n	177.164	4.90658	pos	98068	Lipids and lipid-like molecules	Fatty Acyls	Hydrocarbons			52.4	66.7	M+H-H2O, M+H	C13H22O	-1.29954	2.21115	6.75523e-09	1.1736e-06	4.01889	97845.2	24346.3	95237.5	118159	90234.9	90532.8	97130.9	94408.8	92857.6	104200	7416.45	15247.8	35578.4	44087.5	31090.2	37012.8	12858.6	11478.7
delta10-12-PhytoF	-1.24493					5.66_343.2122m/z	343.212	5.6557	neg	LMFA02040002	Lipids and lipid-like molecules	Fatty Acyls	Octadecanoids			52.8	68.8	M-H	C18H32O6	-1.06216	2.90078	0.00431124	0.0194459	0.421928	128919	305547	138919	132618	135025	127299	104053	125248	150857	117332	552091	395948	207021	188127	144286	185811	430927	340165
(9Z,11R,12S,13S,15Z)-12,13-Epoxy-11-hydroxy-9,15-octadecadienoic acid	-0.188948					9.66_310.2138n	293.211	9.66353	pos	HMDB0033505	Lipids and lipid-like molecules	Fatty Acyls	Fatty acids and conjugates			54.9	80.7	M+H-H2O, M+K, M+Na	C18H30O4	-1.85101	2.89002	0.0441058	0.0864402	0.877245	1.59609e+06	1.81943e+06	1.63217e+06	1.74433e+06	1.39096e+06	1.80115e+06	1.41402e+06	1.46482e+06	1.60117e+06	1.72009e+06	1.80474e+06	1.76982e+06	2.09343e+06	1.81939e+06	1.29464e+06	1.87604e+06	2.01189e+06	1.88551e+06
OH-Diaponeurosporene glucoside ester	-0.649256					12.20_583.3978m/z	583.398	12.1995	pos	LMPR01070224	Lipids and lipid-like molecules	Prenol lipids	Isoprenoids			47.5	53.1	M+H	C36H54O6	-2.52742	2.88798	3.86765e-05	0.000686737	0.637609	241358	378536	245622	279040	204416	282374	177545	225046	247408	269414	362761	335806	385049	360500	288235	444841	450163	400935
Squamosinin A	-1.46309					13.05_603.4264m/z	603.426	13.045	neg	HMDB0041429	Lipids and lipid-like molecules	Fatty Acyls	Fatty alcohols	*		49.8	58.9	M-H2O-H	C36H62O8	-0.314485	2.88081	0.000530904	0.00477009	0.362716	87811.2	242093	83344.2	99478.5	77278.7	90476.2	59046.4	75420.5	77433.3	140012	333424	296094	188907	158935	90023.6	202823	347296	319243
methyl 13,15-epidioxy-16-hydroperoxy-9,11-octadecadienoate	-1.26821					8.33_356.2192n	379.208	8.32665	pos	74466	Lipids and lipid-like molecules	Fatty Acyls	Fatty Acids and Conjugates			37.7	0	M+NH4, M+Na	C19H32O6	-2.04223	1.76582	0.00405279	0.0186773	0.415175	46213.8	111312	50733.7	64225.8	30699.3	66359	55377.5	52011.7	26554.5	23748.8	177298	115903	49097.9	99957.9	124946	29165.4	159130	134995
12-hydroxy-8E,10E-heptadecadienoic acid	4.14846					11.85_265.2158m/z	265.216	11.8458	pos	LMFA01050194	Lipids and lipid-like molecules	Fatty Acyls	Fatty Acids and Conjugates			53.9	75.3	M+H-H2O	C17H30O3	-1.49583	2.85313	3.73165e-09	7.81668e-07	17.7341	131679	7425.17	172550	132964	143063	140302	105328	140534	136890	81801.5	8234.89	12416.1	9154.55	6288.32	5534.83	7427.21	5173.25	5172.22
Ginsenoside Rh4	-0.599297					12.75_601.4107m/z	601.411	12.7473	neg	HMDB0041534	Lipids and lipid-like molecules	Prenol lipids	Triterpenoids	*		46	39	M-H2O-H	C36H60O8	-0.385227	2.85109	0.0001022	0.00141458	0.660075	268669	407027	260739	329810	223761	305645	210088	260818	263633	294855	356980	352576	424982	400888	317200	486645	474501	442446
Oryzalide A	-1.83575					10.82_320.1982n	321.205	10.8205	pos	HMDB0037591	Lipids and lipid-like molecules	Prenol lipids	Terpene lactones	*		52.3	69.4	M+H, M+K, M+Na, M+NH4	C19H28O4	-1.84531	2.84032	0.00710391	0.0260442	0.280145	66667.3	237974	78124.9	99483.6	42195.8	80170.4	67826.6	78530.5	52713.2	34293.2	449038	331031	78318.4	135793	371270	36181.5	335842	166320
1-Hexanol arabinosylglucoside	1.36362					5.43_419.1906m/z	419.191	5.42617	pos	HMDB0031689	Lipids and lipid-like molecules	Fatty Acyls	Fatty acyl glycosides	*		39.3	6.7	M+Na	C17H32O10	4.66516	2.84004	0.000839254	0.00662678	2.57331	261759	101721	348859	415574	204913	272391	203828	244420	220475	183613	26469.1	54126.9	154453	182501	192140	127173	41484.5	35419.8
Notoginsenoside T1	-0.685126					10.65_652.4164n	670.45	10.6452	pos	HMDB0039049	Lipids and lipid-like molecules	Prenol lipids	Triterpenoids	*		36.3	0	M+NH4, M+Na	C36H60O10	-3.51833	2.17651	0.00309548	0.0158052	0.621951	160397	257892	151830	175050	155363	199963	108579	146392	172683	173313	291390	248913	275105	252170	88699.2	298472	322482	285909
Pinocembrin 7-O-neohesperidoside 3'''-O-acetate	-2.24006					5.63_606.1933n	624.227	5.6342	pos	LMPK12140140	Lipids and lipid-like molecules	Polyketides	Flavonoids			38.8	5.59	M+NH4, M+Na	C29H34O14	-2.54288	2.82458	0.00964844	0.0311211	0.211678	50785.7	239920	41519.1	28200.2	63520.7	39183.2	61022.8	54950.9	55018	62870.4	292560	172876	93301.3	118915	103971	187882	321454	628398
Methyl linolenate	-2.07242					12.28_293.2468m/z	293.247	12.2837	pos	44776	Unclassified	Unclassified	Unclassified			45.6	34.5	M+H	C19H32O2	-2.47876	2.81914	0.00813859	0.028109	0.237761	54703.3	230077	72678.1	84567.5	42415.3	57528.2	57434	50838.2	39216.7	32948.6	484289	301800	62016.3	118529	168356	38649.7	392945	274030
Quercetin 3-O-(6-O-malonyl-β-D-glucoside)	-31.7725					9.47_551.1024m/z	551.102	9.46987	pos	64230	Unclassified	Unclassified	Unclassified			38.1	0	M+H	C24H22O15	-1.41521	2.16014	0.000414715	0.00397232	2.72602e-10	2.49373e-05	91478.9	2.49373e-05	2.49373e-05	2.49373e-05	2.49373e-05	2.49373e-05	2.49373e-05	2.49373e-05	2.49373e-05	12582.5	34865.2	80973.5	198526	103084	79604.3	119154	103042
(S)-Nerolidol 3-O-[a-L-rhamnopyranosyl-(1->4)-a-L-rhamnopyranosyl-(1->6)-b-D-glucopyranoside]	-3.07828					10.16_676.3660n	721.365	10.1572	neg	HMDB0040846	Organic oxygen compounds	Organooxygen compounds	Carbohydrates and carbohydrate conjugates	*		52.8	68.4	M-H, M+FA-H	C33H56O14	-1.52602	2.81436	0.0433495	0.0854398	0.118398	28798.5	243234	37313.7	23346.3	25850.1	29534.8	17336.5	13482.5	24010.2	59513.7	289505	126422	44112.5	46682.6	75102.1	55846.3	766914	541287
Phenylalanyl-Valine	0.625026					4.58_264.1470n	287.139	4.58488	pos	HMDB0029008	Organic acids and derivatives	Carboxylic acids and derivatives	Amino acids, peptides, and analogues			44.6	29.1	M+H, M+Na	C14H20N2O3	-1.60217	1.48256	0.0134766	0.0382851	1.54224	156010	101158	180286	173022	155626	210974	139921	137770	129804	120676	47162.4	69981.2	123109	131190	179360	127525	60813.6	70124.3
9,10-DiHODE	-0.681885					10.26_311.2225m/z	311.223	10.2634	neg	HMDB0010221	Lipids and lipid-like molecules	Fatty Acyls	Lineolic acids and derivatives			56	84.5	M-H	C18H32O4	-0.822468	2.80932	0.0144271	0.0400041	0.62335	314463	504472	298134	276794	295028	297908	266248	334668	344585	402337	676198	738717	444850	345084	203323	387688	592731	647186
8,13-DiHODE	2.50136					10.98_313.2367m/z	313.237	10.9848	pos	LMFA02000166	Lipids and lipid-like molecules	Fatty Acyls	Octadecanoids			53.8	76.7	M+H	C18H32O4	-2.13826	2.14057	8.53299e-06	0.000216037	5.6622	90315.2	15950.5	132048	74992.7	132197	73351.5	78056.5	79893.6	106879	45103.2	20848.4	18483.6	14161.8	12911.5	10614.9	14377.8	15924.8	20281.5
PI(O-20:0/22:2(13Z,16Z))	-1.60873					15.48_915.6685m/z	915.669	15.4795	pos	81052	Lipids and lipid-like molecules	Glycerophospholipids	Glycerophosphoinositols			36.7	0	M+H-H2O	C51H97O12P	0.0526714	2.79014	0.00917982	0.030219	0.327887	86969.7	265243	62657.4	75270.6	86802.8	87426.4	63403.7	73129.3	86894	160173	523504	464713	188227	153147	45938.6	155642	321798	268972
2-linoleoyl-sn-glycero-3-phosphocholine	0.486943					10.78_519.3320n	520.339	10.782	pos	HMDB0062711	Lipids and lipid-like molecules	Glycerophospholipids	Glycerophosphocholines			50.2	54.1	M+H, M+Na	C26H50NO7P	-1.02384	2.7876	0.0464119	0.0895489	1.40147	738239	526759	510752	525163	668801	585223	993174	844807	955206	822783	323252	420005	818535	577391	497075	816272	358987	402559
DG(18:4(6Z,9Z,12Z,15Z)/24:1(15Z)/0:0)	-0.329314					15.99_698.5857n	699.593	15.9862	pos	HMDB0007355	Lipids and lipid-like molecules	Glycerolipids	Diradylglycerols			37.6	0	M+H, M+Na	C45H78O5	1.13678	2.7787	0.00867625	0.0292053	0.795915	692060	869515	660190	588496	709378	657745	727650	686931	745145	760942	1.05895e+06	899710	726967	698642	738026	772240	994746	1.06684e+06
9-E1t-PhytoP	-0.687824					7.35_344.2427m/z	344.243	7.34595	pos	LMFA02030043	Lipids and lipid-like molecules	Fatty Acyls	Octadecanoids			51.1	61.5	M+NH4	C18H30O5	-1.52134	2.76289	0.000401733	0.00387746	0.62079	224430	361524	227164	231733	212218	246667	181523	231878	243896	220362	448235	418790	336199	295059	255914	278083	469367	390542
{5,7-dihydroxy-2-[3-hydroxy-10-(3-methoxyphenyl)-2-oxo-4-oxatricyclo[4.3.1.0³,⁷]decan-8-yl]-4-oxo-3,4-dihydro-2H-1-benzopyran-3-yl}oxidanesulfonic acid	0.905205					0.76_571.0894m/z	571.089	0.7627	pos	HMDB0128748	Phenylpropanoids and polyketides	Flavonoids	Flavans	*		50	63.3	M+Na	C25H24O12S	2.42819	2.76189	0.04491	0.0875396	1.87281	487115	260098	622476	553116	520826	629454	432660	407030	386189	345168	28529.3	165690	402647	351842	813171	275918	20347.7	22641.6
Di-n-pentyl phthalate	-0.293344					6.69_306.1826n	307.19	6.68715	pos	69951	Unclassified	Unclassified	Unclassified			40.1	6.46	M+H-H2O, M+H	C18H26O4	-1.52205	2.76161	0.00227822	0.0130287	0.816009	675171	827407	663141	676146	622215	683904	611722	729452	757621	657169	943776	896498	894400	807871	599526	812816	856836	807534
2E,13Z-octadecadien-1-ol	-0.432343					13.92_284.2943m/z	284.294	13.9241	pos	LMFA05000057	Lipids and lipid-like molecules	Fatty Acyls	Fatty alcohols			40.7	8.12	M+NH4	C18H34O	-1.97317	2.75281	0.0279971	0.0621806	0.741057	556229	750589	353045	446017	687154	738304	528844	682218	442387	571863	958956	929680	576592	530500	582538	686330	828187	911926
Miraxanthin-V	1.03446					5.25_347.1233m/z	347.123	5.25002	pos	64471	Unclassified	Unclassified	Unclassified			49.5	53.6	M+H	C17H18N2O6	-1.38421	1.72502	0.00324271	0.0162868	2.04834	119864	58517.5	126381	133731	136586	163051	93630.9	92492.1	89599.1	123439	17389.3	32722.7	97220.4	121796	65625	93018.7	20104.7	20262.8
Quercetin 3-(6''-malonylgalactoside)	-12.5247					5.27_549.0882m/z	549.088	5.2735	neg	LMPK12112068	Lipids and lipid-like molecules	Polyketides	Flavonoids			56	81.7	M-H	C24H22O15	-0.672463	2.74851	0.00448631	0.019883	0.000169707	26.3402	155210	2.49373e-05	2.49373e-05	2.49373e-05	2.49373e-05	2.49373e-05	210.722	2.49373e-05	2.49373e-05	40943.9	65721.1	81558.5	105298	338125	54596	365620	189818
2,4,5,7alpha-Tetrahydro-1,4,4,7a-tetramethyl-1H-inden-2-ol	0.956695					4.53_175.1479m/z	175.148	4.52852	pos	HMDB0036684	Organic oxygen compounds	Organooxygen compounds	Alcohols and polyols	*		54.7	76.7	M+H-H2O	C13H20O	-1.28671	2.74059	0.0053575	0.0222251	1.94086	348401	179509	412946	373736	326978	505045	318847	301024	295996	252635	57243	97564.7	232700	298794	329997	296068	63613.8	60087.9
6-(acetyloxy)-3,4,5-trihydroxyoxane-2-carboxylic acid	-1.97707					2.07_236.0529n	254.087	2.06903	pos	HMDB0124934	Organic oxygen compounds	Organooxygen compounds	Carbohydrates and carbohydrate conjugates			50.4	55.9	M+NH4, M+K, M+Na, M+H-H2O	C8H12O8	-1.44493	2.72985	0.0458968	0.0888358	0.254005	67224.2	264657	93186.9	120782	55326.4	59767.6	57048.2	55191.6	42515.6	53975.3	500021	234768	56918.6	100131	778114	38881.5	232975	175448
PA(O-20:0/17:2(9Z,12Z))	1.9707					14.89_701.5463m/z	701.546	14.8872	pos	LMGP10020051	Lipids and lipid-like molecules	Glycerophospholipids	Glycerophosphates			38.2	0	M+H	C40H77O7P	-2.33227	2.72079	1.79186e-05	0.000388294	3.91959	165003	42097	152411	202924	171759	185876	127147	164364	133005	182538	3511.91	5261.26	92378.9	124107	36341.8	70612.4	3987.14	576.009
Goyaglycoside a	-0.966315					11.95_671.4108m/z	671.411	11.9471	pos	93068	Lipids and lipid-like molecules	Steroids and steroid derivatives	Steroidal glycosides	*		36.9	0	M+Na	C37H60O9	-3.3355	2.07064	0.0163543	0.0435606	0.511812	103953	203108	138266	144849	90984.3	123148	98279.9	91977.4	82949.4	61168.8	354179	222455	96653.1	142982	219242	75381.5	318856	195112
Calabricoside B	-9.99001					5.55_903.2196m/z	903.22	5.54918	neg	LMPK12112268	Lipids and lipid-like molecules	Polyketides	Flavonoids			48.2	43.8	M-H	C41H44O23	-0.52495	2.06824	0.000107569	0.00146773	0.000983348	72.4769	73704.2	307.241	2.49373e-05	36.078	65.8095	47.4271	28.7127	34.1223	60.4247	92042	115945	37986.9	42300.7	90951.5	16221.2	125699	68487.2
Phaeophorbide b	-0.870869					12.47_606.2465n	607.254	12.4702	pos	HMDB0031149	Organoheterocyclic compounds	Tetrapyrroles and derivatives	Chlorins	*		45.7	34.6	M+H, M+Na	C35H34N4O6	-2.16228	2.6848	0.00963786	0.0310979	0.546817	202226	369823	163368	124447	214144	221708	178032	221606	201488	293010	514441	607589	436488	306604	149650	411525	280618	251668
12-oxo-14,18-dihydroxy-9Z,13E,15Z-octadecatrienoic acid	-0.466636					7.94_324.1934n	323.186	7.94048	neg	LMFA02000269	Lipids and lipid-like molecules	Fatty Acyls	Octadecanoids			53.1	70.3	M-H2O-H, M-H	C18H28O5	-0.71327	2.0536	6.23168e-05	0.000975055	0.72365	181573	250913	176925	180359	159736	192091	153143	202649	213450	174236	257116	277498	250943	226555	213561	231675	300533	249427
Gingerglycolipid A	-1.2529					10.31_676.3657n	721.365	10.3053	neg	HMDB0041093	Lipids and lipid-like molecules	Glycerolipids	Glycosylglycerols	*		58.3	95.2	M-H, M+FA-H	C33H56O14	-1.91259	2.05353	0.0359751	0.0744512	0.419603	83721.6	199526	49030.7	24396.4	98300	44691	63466.4	43929	86525.3	259434	255274	164967	127691	92458.6	50695.9	171943	383385	349792
2,2,4,4-Tetramethyl-6-(1-oxobutyl)-1,3,5-cyclohexanetrione	0.799049					5.18_252.1358n	253.143	5.17817	pos	89070	Lipids and lipid-like molecules	Prenol lipids	Monoterpenoids	*		44.6	27.9	M+H-H2O, M+H	C14H20O4	-1.4802	2.65905	0.00144312	0.00954802	1.73995	339640	195200	396875	359561	303814	434772	299069	330764	326777	265485	89198.9	145030	272462	292345	248707	285611	117708	110541
28-Glucopyranosyl-3-methyloleanolic acid	-0.677935					12.53_650.4608m/z	650.461	12.5277	pos	HMDB0036966	Lipids and lipid-like molecules	Prenol lipids	Terpene glycosides			37.1	0	M+NH4	C37H60O8	-2.95615	2.65746	0.0234328	0.0550335	0.625059	277340	443702	335708	368358	226889	350409	254192	264548	260995	157621	587242	431131	260968	363973	531549	209546	729477	435730
(3b,5a,22E,24S)-Stigmasta-7,22,25-trien-3-ol 3-glucoside	-0.748417					11.28_617.4056m/z	617.406	11.2826	neg	HMDB0033089	Lipids and lipid-like molecules	Steroids and steroid derivatives	Stigmastanes and derivatives	*		43	24.2	M+FA-H	C35H56O6	-0.550294	2.6554	6.6131e-05	0.00101813	0.595256	174567	293263	180317	218344	148040	195832	142969	161998	170205	178831	298490	257752	258470	262125	220896	312912	386818	348644
3alpha,7alpha,16alpha,22S-Tetrahydroxy-5beta-cholestan-26-oic acid	-1.94955					12.28_484.3627m/z	484.363	12.2837	pos	LMST04030208	Lipids and lipid-like molecules	Sterol Lipids	Bile acids and derivatives			56.6	89.9	M+NH4	C27H46O6	-1.12233	2.65151	0.00512107	0.0215549	0.258897	52579.7	203091	51958.5	53865.4	48611.3	45932.1	45009.2	48768.7	54766.9	71725.7	416184	310009	109029	99020	57938.4	112232	296709	223608
5-Megastigmen-7-yne-3,9-diol 3-glucoside	1.03694					4.55_370.1985n	353.195	4.54648	pos	HMDB0032842	Organic oxygen compounds	Organooxygen compounds	Carbohydrates and carbohydrate conjugates			54.4	79.1	M+H-H2O, M+NH4	C19H30O7	-1.63293	2.64709	0.00299383	0.0154704	2.05187	292859	142728	348906	311203	276556	426097	263912	258149	252864	205183	42018.6	81225	185054	242387	253818	240783	46570.9	49963.9
2-(3-Phenylpropyl)tetrahydrofuran	0.674586					4.80_191.1427m/z	191.143	4.79873	pos	91327	Benzenoids	Benzene and substituted derivatives	Unclassified			51.6	61.9	M+H	C13H18O	-1.63852	2.64533	0.00101849	0.00753513	1.59614	365061	228715	363798	393067	348227	403414	363395	368450	347793	332343	87698.7	148970	288781	333327	280882	324129	194629	171303
beta-Allocortolone	-2.0595					9.80_384.2738m/z	384.274	9.80198	pos	LMST02030234	Lipids and lipid-like molecules	Sterol Lipids	Steroids			45.9	38.4	M+NH4	C21H34O5	-1.88127	2.01824	0.00910132	0.0300444	0.239899	27818.3	115959	32024.4	37986.2	19432.2	25946.4	30975.1	32309	23868.5	20005	241941	132054	30256.8	44460.5	176315	17590.3	186930	98122.1
3,4,2',3',4',6',alpha-Heptahydroxychalcone 2'-glucoside	1.68792					9.51_465.1022m/z	465.102	9.50657	pos	LMPK12120366	Unclassified	Unclassified	Unclassified			56.5	86.9	M+H-H2O	C21H22O13	-1.12922	2.62967	0.0023573	0.0133146	3.22192	208049	64572.9	256090	327806	212709	338355	151650	138711	112152	126918	732.359	14636.5	77280.9	182072	108574	88397.8	23760.1	21129.9
Melarsoprol	-0.303428					14.75_794.9870m/z	794.987	14.7502	neg	66778	Unclassified	Unclassified	Unclassified			36.7	0	2M-H	C12H15AsN6OS2	1.61176	2.62677	0.0153488	0.0417399	0.810325	709276	875299	695645	670296	721619	655198	725591	710035	745855	749970	1.096e+06	983820	711293	685085	744859	752008	1.01567e+06	1.01365e+06
ent-16-F1t-PhytoP	-0.482554					8.82_328.2243n	311.221	8.82408	pos	LMFA02030010	Lipids and lipid-like molecules	Fatty Acyls	Octadecanoids			52.5	69.2	M+H-H2O, M+Na, M+K	C18H32O5	-2.04294	2.61943	0.0334522	0.0705767	0.715709	475332	664141	502941	444589	516729	476321	430539	459893	454509	517135	820800	672784	557478	513628	231567	821899	765873	929099
N-Decanoylglycine	-0.927767					4.07_229.1675n	230.175	4.07052	pos	HMDB0013267	Organic acids and derivatives	Carboxylic acids and derivatives	Amino acids, peptides, and analogues			45	29.8	M+H-H2O, M+H	C12H23NO3	-1.38471	2.61407	0.00310452	0.0158434	0.525672	155553	295912	154912	162080	132145	153287	110815	172758	195274	163150	230854	244748	255031	252665	146445	336360	454773	446422
Arginyl-Isoleucine	0.79712					2.58_310.1855m/z	310.186	2.57555	pos	HMDB0028712	Organic acids and derivatives	Carboxylic acids and derivatives	Amino acids, peptides, and analogues			41.1	9.99	M+Na	C12H25N5O3	1.88109	2.60984	7.47776e-05	0.00111299	1.73763	279885	161073	320356	282506	279690	300470	304478	292444	293986	165151	104211	140990	188406	206039	202227	176617	136601	133492
2,3-dinor-PGE1	2.08803					5.46_344.2426m/z	344.243	5.46118	pos	LMFA03010169	Lipids and lipid-like molecules	Fatty Acyls	Eicosanoids			52.1	66.9	M+NH4	C18H30O5	-1.68221	2.60792	3.00285e-06	9.66716e-05	4.25168	147898	34785.7	177683	192397	137120	211596	115033	105607	104713	139035	15892.6	19090.8	34770.8	43396.3	50119.6	41626.8	39206.7	34182.3
Dehydroandrosterone	-1.36365					10.14_289.2157m/z	289.216	10.1372	pos	HMDB0005962	Lipids and lipid-like molecules	Steroids and steroid derivatives	Androstane steroids			50.5	59.5	M+H	C19H28O2	-1.77832	2.60752	0.031787	0.0679469	0.388597	106989	275320	162046	192138	88746.6	132787	84350	80052.4	66175.6	49613.1	565532	257398	79106.1	129741	360108	42889.6	511429	256357
4'-N-desmethylolanzapine	0.566456					1.11_298.1258n	316.16	1.11395	pos	HMDB0060959	Organoheterocyclic compounds	Benzodiazepines	Unclassified			37.3	0	M+NH4, M+Na, M+H	C16H18N4S	2.09706	2.60304	0.0112558	0.0342044	1.48088	498652	336727	493277	500806	526966	574286	403074	531407	526782	432622	152598	186406	433854	490978	499082	456719	224850	249328
D-Pipecolic acid	-0.668065					0.86_130.0862m/z	130.086	0.86485	pos	58337	Organic acids and derivatives	Carboxylic acids and derivatives	Amino acids, peptides, and analogues			57.3	94.3	M+H	C6H11NO2	-0.647653	2.58556	0.0349406	0.0729134	0.62935	315640	501533	308773	339358	275687	241394	386396	381214	262221	330073	221887	483538	561242	479897	160713	642938	804390	657655
Betuletol 3-glucoside	1.62089					7.47_492.1263n	510.16	7.47222	pos	LMPK12112823	Lipids and lipid-like molecules	Polyketides	Flavonoids			46.5	38.1	M+NH4, M+K, M+Na, M+H	C23H24O12	-0.978161	2.57854	8.3496e-07	3.85056e-05	3.07566	153469	49897.9	146424	210297	160175	111764	167500	129052	121334	181203	50363.3	63451.7	45810.8	43322	59692.7	26440.9	58569.9	51532
delta14-10-PhytoF	-1.33454					5.65_367.2086m/z	367.209	5.65378	pos	LMFA02040004	Lipids and lipid-like molecules	Fatty Acyls	Octadecanoids			44.3	29	M+Na	C18H32O6	-1.41396	1.99071	0.014391	0.0399368	0.396519	61702.1	155609	64664.4	49291.6	68277.2	56033.5	52936.2	63204.4	77899	61310.4	313620	208561	83473.2	80617.4	55107.2	75728.7	234818	192949
PS(18:2(9Z,12Z)/0:0)	-1.40109					11.01_521.2748n	522.282	11.0055	pos	LMGP03050011	Lipids and lipid-like molecules	Glycerophospholipids	Glycerophosphoserines			54.9	79.8	M+H, M+Na	C24H44NO9P	-1.15931	1.9863	0.0181188	0.046321	0.378642	56684.3	149704	77759.1	85994.3	46115	61436.4	62756.4	54252.8	44736.7	20423.9	253497	135632	35405.4	72823.8	211734	22323.7	253626	212590
trans-EKODE-(E)-Ib	-0.396299					10.28_309.2069m/z	309.207	10.2845	neg	35761	Unclassified	Unclassified	Unclassified			54.7	78	M-H	C18H30O4	-0.730365	2.56855	0.00622927	0.0241972	0.759805	456571	600906	411988	423029	397034	463199	413265	487470	494172	562411	570781	667385	707323	532679	358435	643622	641789	685231
Leonuridine	-1.06601					5.63_348.1415n	366.175	5.6342	pos	71500	Unclassified	Unclassified	Unclassified			39.1	0	M+NH4, M+Na, M+K, M+H-H2O	C15H24O9	-1.56989	2.54218	0.0291893	0.0640657	0.477637	161172	337436	119185	91583.3	171841	109652	185707	190426	208576	212402	643411	667809	225742	244001	157461	221279	260834	278948
(R)-1-O-[b-D-Apiofuranosyl-(1->2)-b-D-glucopyranoside]-1,3-octanediol	3.38804					5.78_417.2492m/z	417.249	5.78308	neg	HMDB0032798	Lipids and lipid-like molecules	Fatty Acyls	Fatty alcohols	*		47.9	43.7	M-H2O-H	C21H40O9	-0.433645	1.97751	6.3893e-12	4.95245e-09	10.4689	64298.6	6141.86	67737.2	75406.6	59361.8	69556.8	58075	67545.8	60538.8	56167	1156.19	4443.38	7571.21	11340.8	9601.38	10729.4	2236.24	2056.3
(3Z)-Phycoerythrobilin	-4.94235					13.03_609.2686m/z	609.269	13.0297	pos	63935	Unclassified	Unclassified	Unclassified			37.2	0	M+Na	C33H38N4O6	0.418543	1.37986	0.017078	0.0446877	0.032524	1530.66	47062.6	490.922	2.49373e-05	1108.54	1757.6	505.897	2422.13	1357.64	4602.56	140830	85806.9	9902.89	9634.99	12531.4	14547.8	67141.7	36104.7
2-Hydroxymyristoylcarnitine	-1.16327					9.08_388.3051m/z	388.305	9.08373	pos	LMFA07070033	Lipids and lipid-like molecules	Fatty Acyls	Fatty acid esters			38.7	0	M+H	C21H41NO5	-1.79046	2.51767	0.0227779	0.053948	0.446499	122372	274069	171227	211384	102354	157880	106639	106706	66357.4	56426.4	495390	252975	85790.5	192796	407211	64962.4	429060	264367
PGF2alpha methyl ether	-1.11416					11.87_337.2730m/z	337.273	11.8658	pos	LMFA03010073	Lipids and lipid-like molecules	Fatty Acyls	Eicosanoids			54.6	81.1	M+H-H2O	C21H38O4	-1.91635	2.5131	0.0338924	0.0713027	0.461961	146661	317476	201672	185286	155085	170172	145586	132310	102594	80586.9	357900	204873	121971	233850	268543	119442	572857	660370
(23S)-1alpha-hydroxy-25,27-didehydrovitamin D3 26,23-lactone	-0.931673					11.97_409.2731m/z	409.273	11.9676	pos	LMST03020599	Lipids and lipid-like molecules	Sterol Lipids	Secosteroids			52.8	71.6	M+H-H2O	C27H38O4	-1.45622	1.63462	0.00498773	0.0211973	0.52425	62748.1	119691	55054.1	57171.4	52252.4	51394.2	47524.7	60664.9	82953.9	94969.6	195138	179963	89834.6	80306.2	70047.9	111328	120723	110189
[2,6-dihydroxy-3-(3,5,6,7-tetrahydroxy-4-oxo-4H-chromen-2-yl)phenyl]oxidanesulfonic acid	-0.377348					10.28_458.9882m/z	458.988	10.2845	neg	HMDB0129448	Phenylpropanoids and polyketides	Flavonoids	Flavones	*		37.8	0	M+FA-H	C15H10O12S	1.60512	2.49981	0.00177476	0.0109849	0.769852	416330	540793	399745	391776	414172	399919	425120	422891	440057	436960	656688	577421	452230	442544	466203	478690	623097	629468
Luteolin 7-(6''-malonylneohesperidoside)	-10.4542					5.25_680.1565n	681.164	5.25002	pos	LMPK12110688	Lipids and lipid-like molecules	Polyketides	Flavonoids			54.6	81.7	M+H, M+Na	C30H32O18	-3.46993	2.49127	0.0212303	0.0515078	0.000712808	105.134	147493	2.49373e-05	2.49373e-05	2.49373e-05	2.49373e-05	841.072	2.49373e-05	2.49373e-05	2.49373e-05	213298	113954	22429.7	23067.2	108559	7386.6	494913	196335
9,10,11-trihydroxy-12Z-octadecenoic acid	-1.96364					9.53_344.2556n	362.289	9.52607	pos	LMFA05000713	Lipids and lipid-like molecules	Fatty Acyls	Fatty alcohols			46.2	38.2	M+NH4, M+K	C19H36O5	-1.9534	2.48296	0.0146734	0.0404533	0.256381	49375.1	192585	78643.9	84012.1	45984.8	58535.5	38987	34505.1	25965.9	28366.5	417762	239532	45512.3	80157.6	132082	33757.8	356881	234990
Citrusin B	0.797685					4.74_568.2144n	586.248	4.7446	pos	HMDB0039231	Lignans, neolignans and related compounds	Lignan glycosides	Unclassified	*		49.9	61.5	M+NH4, M+K, M+Na	C27H36O13	-2.07011	2.47951	0.00580361	0.0232156	1.73831	303139	174387	200988	188305	291304	219794	372052	365686	413594	373389	63720.1	110881	210503	219868	119999	191474	238102	240551
Glycyltyrosine	-0.855858					1.11_256.1288m/z	256.129	1.11395	pos	HMDB0028853	Organic acids and derivatives	Carboxylic acids and derivatives	Amino acids, peptides, and analogues			45	30.3	M+NH4	C11H14N2O4	-1.48099	2.47544	0.000896985	0.00697025	0.552537	145674	263646	172136	121170	172454	149758	111478	155657	158424	124317	228352	232481	134387	235517	255126	307401	337370	378535
12-oxo-5E,8E,10Z-heptadecatrienoic acid	0.990895					9.52_323.1861m/z	323.186	9.52427	neg	LMFA01060111	Lipids and lipid-like molecules	Fatty Acyls	Fatty Acids and Conjugates			51.9	63.5	M+FA-H	C17H26O3	-1.22385	1.94918	0.00013711	0.00174223	1.98742	142003	71450.9	169601	150282	158410	151465	123139	151414	168984	62728.6	85214.1	77030.8	59294.8	47760.6	86611.4	54153	86726.8	74816
alpha-Hydrojuglone 4-O-b-D-glucoside	-6.191					4.83_338.0997n	339.107	4.83327	pos	89797	Organic oxygen compounds	Organooxygen compounds	Carbohydrates and carbohydrate conjugates	*		42.4	18.1	M+H, M+K, M+Na	C16H18O8	-1.47638	2.46173	0.048569	0.0926729	0.0136875	2289.1	167240	660.647	53.1964	1882.54	1404.78	2524.91	1263.77	2087.46	8435.48	446742	77459.6	2420.85	1236.17	19925.1	2042.53	523743	264354
N5-Acetyl-N2-gamma-L-glutamyl-L-ornithine	-1.05419					0.71_304.1497m/z	304.15	0.711617	pos	HMDB0039423	Organic acids and derivatives	Carboxylic acids and derivatives	Amino acids, peptides, and analogues	***		38.6	0	M+H	C12H21N3O6	-1.91233	2.44444	0.00383515	0.0180499	0.481566	113952	236628	117289	106128	118936	102000	107730	113555	118263	127713	346905	356106	141491	125817	170548	168891	351539	231723
Kaempferol 3-(6G-malonylneohesperidoside)	-4.16497					5.25_680.1561n	679.151	5.25252	neg	LMPK12111948	Lipids and lipid-like molecules	Polyketides	Flavonoids			57.3	95.5	M-H2O-H, M-H	C30H32O18	-4.06561	1.93914	0.0210129	0.0511897	0.0557468	5243.98	94067.8	8539.91	10623.6	4627.47	8669.45	3708.87	1629.26	1639.06	2514.28	139683	80797.8	13435.7	16202.8	77514.6	7285.83	299243	118381
p-Menth-3-ene-3-thiol	-1.38758					9.97_340.2245n	323.221	9.97468	pos	92928	Lipids and lipid-like molecules	Prenol lipids	Monoterpenoids			36	0	M+H-H2O, M+Na, M+H	C20H36S2	-3.97784	2.4391	0.0171008	0.0446877	0.382206	84570.6	221270	117777	146142	59851.4	87977.9	77208.1	81642.3	66794.5	39171.3	429208	200748	70763.7	119462	316985	52106.5	364858	216028
PRIEURANIN ACETATE	-32.0996					9.80_827.3083m/z	827.308	9.80198	pos	43668	Unclassified	Unclassified	Unclassified			37.3	0	M+Na	C40H52O17	-1.65154	2.432	0.000346716	0.00344544	2.17306e-10	2.49373e-05	114757	2.49373e-05	2.49373e-05	2.49373e-05	2.49373e-05	2.49373e-05	2.49373e-05	2.49373e-05	2.49373e-05	8100.67	45161.5	153714	238226	104036	133378	122483	112957
Arginyl-Phenylalanine	1.04618					0.85_304.1749m/z	304.175	0.847833	pos	HMDB0028716	Organic acids and derivatives	Carboxylic acids and derivatives	Amino acids, peptides, and analogues	***		37.4	0	M+H-H2O	C15H23N5O3	-5.86202	2.42887	0.00994211	0.0317239	2.06505	284206	137626	335988	203994	322295	482328	172393	257341	254995	244314	22173.8	68902.3	114150	157558	328397	233634	72215.5	103982
Fasciculol C	-2.62127					13.53_526.4097m/z	526.41	13.5269	pos	HMDB0035853	Lipids and lipid-like molecules	Prenol lipids	Triterpenoids	*		40.2	8.38	M+NH4	C30H52O6	-1.00983	1.92607	0.0251273	0.0575444	0.162525	17984.4	110656	25603.2	28563.9	19575.5	13423.6	18564.5	14732.1	13508.6	9903.92	270666	172150	14857	23856.1	39570.4	6638.24	228704	128809
Rehmaionoside A	2.79134					4.76_408.2587m/z	408.259	4.76453	pos	71697	Unclassified	Unclassified	Unclassified			38.2	0	M+NH4	C19H34O8	-1.17009	2.42221	8.96188e-13	1.50507e-09	6.92274	100304	14489.1	89481.2	109087	95887.4	93225.2	105652	106323	99128.1	103650	5785.28	13392.6	20924.4	19540.4	21921.3	21355.7	5964.27	7028.71
2-Ethyl-6-methylpyrazine	-0.310574					15.08_140.1180m/z	140.118	15.0786	pos	HMDB0041569	Organoheterocyclic compounds	Diazines	Pyrazines	*		47.5	40.7	M+NH4	C7H10N2	-1.87168	2.4198	0.0148506	0.04078	0.806321	599962	744074	553837	511427	599971	558915	653320	606007	661652	654569	909778	765286	615478	611401	610315	665728	852402	922203
LysoPA(0:0/18:0)	-1.56423					15.03_483.2730m/z	483.273	15.0252	neg	HMDB0007850	Lipids and lipid-like molecules	Glycerophospholipids	Glycerophosphates			47.5	47.7	M+FA-H	C21H43O7P	0.409858	2.41367	0.0273543	0.061164	0.338158	72105	213229	103684	127646	49710.9	81835.3	62036.9	67287.2	62493.6	22145.6	285095	184363	59643.9	86349.4	523496	42753.5	280569	243561
Calystegine A6	-0.875963					0.83_160.0965m/z	160.097	0.8308	pos	87599	Alkaloids and derivatives	Tropane alkaloids	Unclassified	*		55.3	80.9	M+H	C7H13NO3	-1.71558	2.41165	0.0412454	0.0823233	0.54489	194083	356187	184148	204827	189723	161571	180889	191555	210734	229215	352560	273154	216669	205910	160993	304179	622748	713284
5-O-Methyleriodictyol 7-glucosyl-(1->4)-galactoside	-1.81479					4.37_671.1820m/z	671.182	4.37093	neg	LMPK12140560	Phenylpropanoids and polyketides	Flavonoids	Flavonoid glycosides	*		50.1	54.5	M+FA-H	C28H34O16	-1.41776	1.33865	0.010381	0.0325109	0.284246	16836.2	59231	11996.2	13175.3	19415.4	8214.55	15465.3	15192.5	17902	33328.4	87252.9	135083	86352.7	38688.5	16024.3	40214.8	38283.8	31947.8
stigmast-5-en-3beta-ol 3-0-beta-D-glucopyranoside	-1.09334					13.73_599.4290m/z	599.429	13.7348	pos	84133	Unclassified	Unclassified	Unclassified			38	0	M+Na	C35H60O6	1.35937	1.90205	0.021101	0.0513151	0.468677	77506.8	165374	97243.7	106793	73082.5	90066.3	75516.6	71653.8	60304.4	45394	285267	236967	60315.8	101230	142251	44548.7	271651	180760
Tetranor-PGF1alpha	1.38662					5.16_318.2270m/z	318.227	5.16027	pos	LMFA03010213	Unclassified	Unclassified	Unclassified			46.5	37.8	M+NH4	C16H28O5	-1.54523	2.40393	2.39709e-05	0.000484538	2.61466	163446	62511.5	187631	227571	146394	193176	109627	135288	129163	178719	29161.5	39103.9	65111.7	67820.2	40404.4	81452.6	94725	82312.8
D-1-Deoxy-erythro-hexo-2,3-diulose	1.18375					3.01_324.1051n	342.139	3.00838	pos	86599	Organic oxygen compounds	Organooxygen compounds	Carbohydrates and carbohydrate conjugates			38.3	0	M+H, M+NH4, M+H-H2O	C12H20O10	-1.58127	1.89724	7.76091e-05	0.00114332	2.27167	113672	50038.7	123636	112543	113928	132465	103123	106322	108780	108575	14695.4	38212.3	90708.3	71178.6	77907.1	71843	19420.4	16344.5
(3''-Apiosyl-6''-malonyl)astragalin	-4.23786					4.56_711.1414m/z	711.141	4.55733	neg	HMDB0038765	Lipids and lipid-like molecules	Prenol lipids	Terpene glycosides	*		55.9	82.1	M+FA-H	C29H30O18	-0.0592578	1.89223	0.000533829	0.00478149	0.053	3733.46	70442.6	3317.07	15725.7	2304.81	2047.44	995.795	1870.6	2155.5	1450.7	10706.1	26442.5	53785.6	89505.1	140034	62132.8	105852	75082.3
Blumenol C glucoside	-1.19586					5.60_372.2143n	373.222	5.5951	pos	HMDB0040668	Lipids and lipid-like molecules	Fatty Acyls	Fatty acyl glycosides	*		47.4	44.3	M+H, M+Na, M+K	C19H32O7	-1.41664	1.88925	0.00760633	0.0270469	0.436527	64290.7	147278	77082.5	73629.3	67226.9	74097.1	53765.7	60668.8	50352	57503.4	82782.5	91863.6	164463	241524	204049	242541	72198.2	78799.2
Quercetin 3-O-(6"-malonyl-glucoside) 7-O-glucoside	-9.30548					4.55_712.1465n	713.154	4.54648	pos	HMDB0029270	Phenylpropanoids and polyketides	Flavonoids	Flavonoid glycosides	*		38.5	0	M+H, M+Na	C30H32O20	-3.0946	2.38575	0.000921756	0.00706412	0.00158042	173.211	109598	675.765	709.924	2.49373e-05	2.49373e-05	2.49373e-05	2.49373e-05	2.49373e-05	2.49373e-05	6636.32	29022.6	78194.9	150625	228061	95660.4	175406	113179
(Z)-2-Methyl-2-butene-1,4-diol 4-O-beta-D-Glucopyranoside	0.491984					2.45_309.1189m/z	309.119	2.44547	neg	HMDB0041187	Lipids and lipid-like molecules	Fatty Acyls	Fatty acyl glycosides	*		54.7	75.5	M+FA-H	C11H20O7	-0.888853	1.88523	0.0287535	0.0633779	1.40638	348877	248068	378366	408437	306159	417676	285944	375969	343398	275070	106271	173276	316387	334609	367420	347552	182496	156533
Linoleic Acid-biotin	0.833015					5.61_559.3081m/z	559.308	5.6143	pos	45286	Unclassified	Unclassified	Unclassified			37.2	0	M+K	C28H48N4O3S	0.360441	1.57817	0.0103726	0.0325056	1.7814	130814	73433	143550	123905	132961	164342	124622	116717	120347	120066	11959.6	44670.3	119135	130400	108289	127713	20730.5	24566.7
Cibaric acid	-0.416432					8.84_324.1931n	307.19	8.84382	pos	LMFA02000289	Lipids and lipid-like molecules	Fatty Acyls	Lineolic acids and derivatives	*		53.7	76.2	M+NH4, M+K, M+H-H2O	C18H28O5	-1.84194	2.38057	0.000613857	0.00527551	0.749276	308722	412028	309708	323522	281712	326996	287185	336592	362735	241329	468359	486274	393215	381810	372619	327911	460694	405341
3beta,15beta,17alpha-Trihydroxy-pregnenone	-1.85221					10.82_366.2632m/z	366.263	10.8205	pos	LMST02030140	Lipids and lipid-like molecules	Sterol Lipids	Steroids			46.3	38.4	M+NH4	C21H32O4	-2.00206	2.38012	0.00469211	0.0204543	0.276968	44328.6	160049	51897.6	59909.9	26968.9	51348.8	52375.1	53304.8	35889.4	22934.1	242491	201999	56958.8	85510.4	274763	25143.5	253326	140202
(R)-2-Hydroxy-7,8-dimethoxy-2H-1,4-benzoxazin-3(4H)-one 2-glucoside	1.6316					5.14_387.1160n	370.113	5.14228	pos	92215	Organic oxygen compounds	Organooxygen compounds	Carbohydrates and carbohydrate conjugates	*		38.7	0	M+H-H2O, M+H, M+Na	C16H21NO10	-1.39431	2.37262	8.22819e-06	0.000209902	3.09856	136857	44168	151804	153330	136631	152592	129214	132524	116524	122240	3912.55	27920.1	73669	85792.5	79890.5	66258.7	8023.4	7877.03
1,2-Epoxy-1,2,7,7',8,8',11,12-octahydro-psi,psi-carotene	1.02568					15.42_559.4868m/z	559.487	15.4168	pos	HMDB0029853	Lipids and lipid-like molecules	Prenol lipids	Sesquaterpenoids	*		38.1	0	M+H	C40H62O	-0.973054	1.8762	0.00303818	0.0156155	2.03592	144895	71169.1	145499	165882	142898	207576	136755	130618	114103	115828	23312.6	30794	107008	144691	114716	97519.7	28700.1	22612.4
9-epi-9-E1t-PhytoP	-0.263906					7.60_349.1980m/z	349.198	7.59888	pos	LMFA02030044	Lipids and lipid-like molecules	Fatty Acyls	Octadecanoids			40.8	10.3	M+Na	C18H30O5	-1.76526	1.87518	0.014587	0.0402757	0.83283	389169	467284	405142	417965	382043	452988	294250	394278	397641	369041	523101	539388	505777	444685	359883	420282	523616	421544
methyl 10,12,13,15-bisepidioxy-16-hydroperoxy-8E-octadecenoate	-0.319208					4.87_389.2164m/z	389.216	4.86925	pos	74477	Lipids and lipid-like molecules	Fatty Acyls	Fatty Acids and Conjugates			39.2	1.66	M+H	C19H32O8	-1.48037	1.87325	0.0422962	0.0838476	0.80151	411039	512831	432939	424457	391619	437339	412591	401056	420033	368275	381399	415134	607661	670429	577062	656784	407499	386677
2-(beta-D-Glucosyl)-sn-glycerol 3-phosphate	-0.4934					0.73_334.0654n	373.029	0.728633	pos	68368	Unclassified	Unclassified	Unclassified			38.6	0	M+Na, M+K	C9H19O11P	-3.22952	1.86779	0.000123343	0.00162254	0.710349	147965	208299	138413	170753	127035	151243	139566	160565	147813	148334	168223	209512	208227	217477	186813	194921	269704	211520
DG(15:0/16:1(9Z)/0:0)	-0.700925					15.08_570.5082m/z	570.508	15.0786	pos	HMDB0007070	Lipids and lipid-like molecules	Glycerolipids	Diradylglycerols			51.7	63.5	M+NH4	C34H64O5	-1.88882	2.36794	0.0351349	0.0731737	0.615177	243404	395664	228810	204479	282213	205578	262982	259388	242457	261324	757254	512437	219021	241806	302549	250779	447095	434374
(1(10)E,4a,5E)-1(10),5-Germacradiene-12-acetoxy-4,11-diol	-0.334422					6.67_341.1966m/z	341.197	6.67277	neg	HMDB0038798	Lipids and lipid-like molecules	Prenol lipids	Sesquiterpenoids	*		55.9	83.6	M+FA-H	C17H28O4	-1.18256	2.35954	0.00449857	0.0199077	0.793102	438878	553369	439176	433396	402013	454021	396209	496503	504037	385668	649899	632144	558623	494038	396710	506172	619255	570113
N-octanoyl-L-Homoserine lactone	-1.73605					2.27_228.1591m/z	228.159	2.26575	pos	45309	Unclassified	Unclassified	Unclassified			48.6	49	M+H	C12H21NO3	-1.28988	2.33756	2.668e-06	8.85802e-05	0.30019	37309.4	124286	35208.9	46184.7	32223.6	32026.2	32908.7	40556.7	43217	36149	70368.2	81786.8	157469	126931	141268	150864	144357	121244
Quercetin 3-β-D-glucoside	1.72093					9.10_465.1022m/z	465.102	9.10407	pos	64941	Unclassified	Unclassified	Unclassified			57.1	89.4	M+H	C21H20O12	-1.14272	2.33646	0.00292465	0.015238	3.2965	165733	50275.4	203446	263854	158485	284987	127239	102650	88937.5	96263.2	1542.37	10604	57012.4	143597	86812.6	65031.3	18870	18732.9
5-O-(Indol-3-ylacetyl-myo-inositol) D-galactoside	-5.19551					5.14_500.1756m/z	500.176	5.14228	pos	66241	Unclassified	Unclassified	Unclassified			42.2	15.7	M+H	C22H29NO12	-1.39486	2.32762	0.00700806	0.0258498	0.0272894	3318.99	121622	1941.63	455.418	4650.35	2545.15	1601.65	2347.32	1755.79	11254.6	225792	19824.7	10262	43428.4	156575	32552.1	224796	259745
Prodiamine	0.698599					4.07_350.1208n	368.155	4.07052	pos	72645	Unclassified	Unclassified	Unclassified			39.1	0	M+NH4, M+K, M+Na	C13H17F3N4O4	1.61977	2.3269	0.0307724	0.0664121	1.62293	387821	238964	479846	493116	372560	512174	315002	309117	294472	326278	72211.6	122928	338601	393444	437120	328316	115623	103464
Entecavir	-0.648989					7.13_295.1513m/z	295.151	7.12772	pos	HMDB0014585	Nucleosides, nucleotides, and analogues	Nucleoside and nucleotide analogues	Unclassified			39.5	2.26	M+NH4	C12H15N5O3	-0.154908	1.31118	0.0148189	0.0407135	0.637727	68401.4	107258	76283.7	73461.1	62292.7	71480.1	60835.3	72749.3	74467.5	55641.2	133595	140210	66955.4	63593	136070	52230.8	139232	126178
Rebaudioside E	4.54255					5.17_947.4118m/z	947.412	5.17097	neg	HMDB0034946	Lipids and lipid-like molecules	Prenol lipids	Terpene glycosides			40.2	5.91	M-H2O-H	C44H70O23	-1.16923	2.319	1.96484e-07	1.38476e-05	23.3047	86970.6	3731.9	79784.9	135260	81596.2	85213.4	91274.8	67387.8	52587.2	102661	2.49373e-05	634.262	5710.14	11340.2	3380.26	8434.72	355.548	2.49373e-05
(±)13-HpODE	-0.644442					7.73_312.2296n	295.226	7.72548	pos	64784	Unclassified	Unclassified	Unclassified			54.1	78.7	M+H-H2O, M+NH4	C18H32O4	-1.48122	1.54579	0.0106351	0.0330042	0.63974	100786	157542	102879	97606.3	108353	96831.5	86338	85175	88136.7	140968	195475	208485	142628	114970	61989.2	145997	183656	207136
Zalcitabine triphosphate	-0.350646					15.49_900.9782m/z	900.978	15.4855	neg	3065	Unclassified	Unclassified	Unclassified			38.4	0	2M-H	C9H16N3O12P3	-4.31271	2.29502	0.00853866	0.0288918	0.784233	431336	550010	430838	407315	433388	399788	453514	447095	435260	443490	710534	597011	445666	440807	480194	448825	652096	624948
7α-(Thiomethyl)spironolactone sulfoxide	0.877647					4.42_422.2379m/z	422.238	4.4194	pos	2484	Unclassified	Unclassified	Unclassified			36.2	0	M+NH4	C23H32O4S	4.83239	2.28657	0.00513641	0.0216105	1.83738	254165	138331	274722	293602	229528	313059	239311	258819	222448	201834	25365.9	73937.7	213955	238225	239618	195582	64013	55948.8
Cinncassiol D1	-0.420553					8.82_370.2581m/z	370.258	8.82408	pos	HMDB0034676	Lipids and lipid-like molecules	Prenol lipids	Sesquiterpenoids	*		53.7	75	M+NH4	C20H32O5	-1.90591	2.28475	0.00428926	0.0193805	0.747138	327202	437940	313617	309824	316899	304155	341616	368050	394341	269111	548765	533477	375939	379164	388291	321407	492826	463649
DG(14:1(9Z)/17:1(9Z)/0:0)[iso2]	-2.0804					14.20_573.4508m/z	573.451	14.1951	pos	98404	Lipids and lipid-like molecules	Glycerolipids	Diradylglycerols			38.5	0	M+Na	C34H62O5	3.40104	1.82606	0.00802309	0.0278679	0.236448	23215.5	98184	18652	17167.8	23119.2	22545.1	19496.5	20269.6	22154.9	42318.6	180999	165131	48838.4	38885.1	10721.6	46590.5	156175	138131
PG(a-13:0/i-14:0)	-1.3919					14.20_653.4369m/z	653.437	14.1951	pos	HMDB0116644	Lipids and lipid-like molecules	Glycerophospholipids	Glycerophosphoglycerols			37.4	0	M+H	C33H65O10P	-2.99403	2.2625	0.0243066	0.0563112	0.381061	76791.1	201519	97054.3	105913	72196.5	83667.8	68988.8	69293.1	63550	53665.2	374790	251258	63972.5	85114.3	172143	32713.2	399787	232373
16:2 Cholesteryl ester	1.37267					15.99_643.5432m/z	643.543	15.9862	pos	103357	Unclassified	Unclassified	Unclassified			37.6	0	M+Na	C43H72O2	1.17386	1.80984	0.000155156	0.00190313	2.5895	94275.3	36406.8	73276.7	97848.5	93418.7	100248	88130.9	93160.5	91553.9	116565	11753.6	9620.47	64951.6	78983.7	50461.7	56607.1	16525.7	2350.22
2-Ethyl-2-methyl-3-hydroxysuccinimide	-2.30476					0.85_175.1075m/z	175.107	0.847833	pos	2596	Unclassified	Unclassified	Unclassified			38.9	0	M+NH4	C7H11NO3	-1.6513	2.25469	0.0129624	0.0373722	0.202394	30816.9	152262	29173.8	21819.5	36181.5	39595.4	29327.3	32466	30755.6	27215.7	132643	214469	64543.2	58111.3	26940.6	75798	297644	347947
(7'R)-(+)-Lyoniresinol 9'-glucoside	-1.22847					7.39_563.2128m/z	563.213	7.39163	neg	HMDB0038922	Lignans, neolignans and related compounds	Lignan glycosides	Unclassified	*		43.3	24.8	M-H2O-H	C28H38O13	-1.09041	1.80481	0.0268874	0.0604349	0.42677	60658.5	142134	69663.3	82437.8	53620.2	47484.1	77821.9	63322	59890.7	31028.3	328558	153085	57299.7	57438.4	136338	60231.8	195563	148558
Aspartyl-Gamma-glutamate	-1.86678					0.76_262.1028m/z	262.103	0.7627	pos	HMDB0028767	Organic acids and derivatives	Carboxylic acids and derivatives	Amino acids, peptides, and analogues			49.6	54.5	M+H	C9H15N3O6	-2.05555	2.24495	0.000216259	0.00245674	0.274184	35388.4	129068	34466.4	29595.5	45244.3	58727.2	25140.7	24280.4	23517.3	42135.7	89093.9	127077	168109	137205	26883.9	188812	123946	171420
Morroniside	0.869032					2.68_406.1469n	424.181	2.67695	pos	71492	Unclassified	Unclassified	Unclassified			39	0	M+NH4, M+Na, M+H-H2O	C17H26O11	-1.47973	2.23774	0.0364558	0.0751451	1.82644	301644	165155	367888	474902	259688	328086	286287	223829	210827	261648	9633.34	66188.5	297742	321001	255143	311757	30312.9	29459
DIBEKACIN	1.2246					5.25_490.2281m/z	490.228	5.25002	pos	44334	Unclassified	Unclassified	Unclassified			38.8	0	M+K	C18H37N5O8	1.59768	1.79523	0.00242348	0.0135354	2.3369	116776	49970.6	131878	155781	123528	156059	103180	94061.3	71533.8	98188.9	4215.57	23527.8	92219.3	90763.5	94520.8	73705.6	9877.65	10934.7
Farnesyl Thiosalicylic Acid	-0.417134					6.65_358.1984n	381.188	6.64575	pos	45270	Unclassified	Unclassified	Unclassified			36.2	0	M+Na, M+K, M+H-H2O, M+NH4	C22H30O2S	4.83458	2.23426	0.000504195	0.0045936	0.748911	262189	350094	281552	306252	230553	270267	239203	283434	284771	201482	418740	357711	318430	307121	305969	344533	406596	341653
L-2-Amino-5-hydroxypentanoic acid	-1.18819					0.71_134.0810m/z	134.081	0.711617	pos	HMDB0031658	Organic acids and derivatives	Carboxylic acids and derivatives	Amino acids, peptides, and analogues	*		47.9	44.2	M+H	C5H11NO3	-1.34761	1.79288	0.0402412	0.0809443	0.438852	69054.6	157353	66335.5	39436.2	85518.9	60826.2	78788.5	77223	87090.8	57217.4	233258	346736	39483.4	35000.8	170739	56057.3	170318	207229
Todatriol glucoside	0.622216					3.99_390.1511n	408.186	3.99168	pos	HMDB0037260	Lipids and lipid-like molecules	Fatty Acyls	Fatty acyl glycosides			45.2	33.4	M+H-H2O, M+NH4, M+K, M+Na	C17H26O10	-3.8138	1.52572	0.0256349	0.0584544	1.53924	169689	110243	183887	221420	161672	185569	166038	143972	134782	160176	50997.9	78524.4	166507	176064	125789	189872	47501.1	46685.3
Miraxanthin-III	0.883432					5.43_331.1282m/z	331.128	5.42617	pos	67062	Unclassified	Unclassified	Unclassified			44.2	28.1	M+H	C17H18N2O5	-1.8268	2.22277	1.83115e-08	2.49345e-06	1.84476	162823	88262.4	151437	178025	156591	154290	150473	160598	166571	184599	69536.7	83786.9	94926.2	110599	70785.7	93131.4	94598.4	88735.1
Leu-Leu-Leu	-0.399645					5.60_340.2589m/z	340.259	5.5951	pos	HMDB0094648	Organic acids and derivatives	Carboxylic acids and derivatives	Amino acids, peptides, and analogues			43.2	30.2	M+H-H2O	C18H35N3O4	-1.45218	2.21987	0.0185529	0.04702	0.758045	370387	488608	449372	283628	370105	385584	362426	319083	435157	357742	562841	480493	424308	382540	443590	346300	676661	592135
5a,6a-Epoxy-7E-megastigmene-3a,9e-diol 3-glucoside	0.629651					5.23_388.2091n	411.198	5.2305	pos	HMDB0031676	Organic oxygen compounds	Organooxygen compounds	Carbohydrates and carbohydrate conjugates	*		38.2	0	M+Na, M+K	C19H32O8	-1.47157	1.78364	0.000665353	0.0056152	1.54719	171013	110532	172080	172378	164758	181593	170238	185642	170085	151332	52044.6	81328.1	141894	157262	141620	134879	90411.6	84812.9
5-Androstenetriol	-0.652188					12.49_306.2190n	307.226	12.4898	pos	HMDB0000550	Lipids and lipid-like molecules	Steroids and steroid derivatives	Androstane steroids			52.1	69.7	M+H, M+Na	C19H30O3	-1.73229	2.21151	0.0215936	0.0520899	0.636315	203638	320027	277860	264197	167873	231579	194202	210311	174295	108784	351015	347430	198495	292153	465754	131290	454823	319254
Eriodictyol 3'-O-glucoside	-1.25736					4.73_450.1161n	449.109	4.72755	neg	LMPK12140364	Lipids and lipid-like molecules	Polyketides	Flavonoids			52	63.9	M-H, M+FA-H	C21H22O11	-0.317045	1.77665	0.0469036	0.0902385	0.418308	61676.9	147444	42704.6	59523	62815.8	44748.8	48091	82683.6	77860.7	74987.4	25175.1	55886.7	113574	145865	390048	131656	183126	134218
Wanepimedoside A	1.81386					5.61_723.2500m/z	723.25	5.61298	neg	LMPK12112030	Lipids and lipid-like molecules	Polyketides	Flavonoids			39.4	7.22	M+FA-H	C33H42O15	-0.914727	2.2039	5.3776e-08	5.28658e-06	3.51583	102723	29217.2	80312.4	100759	101445	87808.9	110397	108994	106997	125068	6478.3	19391.4	42264.3	45074.9	33160.9	44843.8	22065.2	20459.2
Icariside E5	0.729315					5.18_522.2096n	540.243	5.17817	pos	90175	Phenylpropanoids and polyketides	Stilbenes	Stilbene glycosides	*		39.3	0	M+NH4, M+Na	C26H34O11	-0.891478	2.20035	0.000740961	0.00606114	1.65785	229995	138731	211371	196420	204688	236347	269690	250288	227816	243342	120863	109721	111304	141402	48348.4	155188	209449	213571
11-deoxy-PGF2beta	-0.216529					9.42_356.2788m/z	356.279	9.41625	pos	LMFA03010164	Lipids and lipid-like molecules	Fatty Acyls	Eicosanoids			48	46.6	M+NH4	C20H34O4	-2.15236	2.20018	0.0295899	0.0646703	0.860634	786185	913496	748486	766455	689977	785826	776246	750750	833788	937955	896493	961269	877275	820691	683991	921824	1.05397e+06	1.09246e+06
Fasciculic acid A	-0.739525					11.49_620.4276n	603.424	11.4923	pos	91574	Lipids and lipid-like molecules	Prenol lipids	Triterpenoids	*		37.4	0	M+H-H2O, M+K	C36H60O8	-2.03687	2.19657	0.0014958	0.00975624	0.598937	141694	236577	143010	154262	136205	158132	104705	125144	138884	173213	266840	227784	231814	201814	98394	289645	287197	289125
3-Hydroxy-1,10-bisaboladien-9-one	-0.54199					5.43_219.1740m/z	219.174	5.42617	pos	HMDB0034722	Lipids and lipid-like molecules	Prenol lipids	Sesquiterpenoids	*		52.6	67.2	M+H-H2O	C15H24O2	-1.26873	1.50843	0.0168788	0.0443549	0.686823	123896	180390	117750	147974	120137	94440.2	131083	125449	133835	120498	204554	286167	210459	156614	198858	155181	110856	120429
zeta-Carotene epoxide	2.08448					15.10_557.4712m/z	557.471	15.0998	pos	88209	Lipids and lipid-like molecules	Prenol lipids	Sesquaterpenoids	*		38.3	0	M+H	C40H60O	-0.918569	1.76184	5.7827e-06	0.00016231	4.24122	65944.9	15548.6	64171.4	76398.5	62185.3	83952.7	66025.4	63827.6	52577.1	58421.6	472.922	2200.76	21745.6	47899.8	30014.5	20774.5	289.563	990.938
Crocin 3	1.10389					5.37_652.2731n	653.28	5.36937	pos	HMDB0039121	Lipids and lipid-like molecules	Prenol lipids	Diterpenoids	*		38.1	0	M+H-H2O, M+H	C32H44O14	-0.00680368	2.18488	0.000187547	0.00220386	2.14934	158302	73651.6	147604	158800	157530	184691	157514	165526	152678	142074	10618.7	27456	97523.1	144648	68595.6	123714	63191.1	53466.5
3,4,5-trihydroxy-6-[2-(3-oxoprop-1-en-1-yl)phenoxy]oxane-2-carboxylic acid	-0.90182					0.76_369.0839m/z	369.084	0.7561	neg	HMDB0134044	Organic oxygen compounds	Organooxygen compounds	Carbohydrates and carbohydrate conjugates			37.4	0	M+FA-H	C15H16O8	3.66581	1.49324	0.00460394	0.0201857	0.535211	51205	95672.5	58865.1	61260.5	41922.7	44732.1	54812.4	52195.7	46304.6	49546.6	118903	117133	67850.1	57367.2	134571	62696.7	145116	61742.9
PGF2alpha-1,15-lactone	-0.43096					8.88_354.2632m/z	354.263	8.88303	pos	LMFA03010072	Lipids and lipid-like molecules	Fatty Acyls	Eicosanoids			52.6	69	M+NH4	C20H32O4	-1.9952	2.17989	0.00524006	0.0219093	0.741768	301349	406258	274223	257071	297129	297984	294277	303988	340307	345813	369106	397048	387765	365025	256464	454526	495597	524533
DG(8:0/10:0/0:0)	-2.16313					9.53_390.3206m/z	390.321	9.52607	pos	HMDB0092901	Lipids and lipid-like molecules	Glycerolipids	Diradylglycerols			38.7	1.9	M+NH4	C21H40O5	-2.14737	1.75772	0.0219152	0.0526084	0.223271	21718.9	97276.2	34875.3	36206.1	23123	20671	17839.3	14808.1	11986.4	14242.2	241947	118161	16488.1	30340.5	65027.3	11346.6	176524	118376
LysoPC(0:0/16:0)	-0.621462					11.07_495.3320n	496.339	11.0654	pos	HMDB0240262	Lipids and lipid-like molecules	Glycerophospholipids	Glycerophosphocholines	***		56.4	95.8	M+H, M+Na	C24H50NO7P	-1.07383	2.17253	0.0256559	0.0584956	0.650012	222676	342573	193701	209134	222937	219720	257874	227294	233353	217398	650534	399159	259904	229508	337262	280161	286099	297956
Cinncassiol A 19-glucoside	1.41029					5.13_589.2497m/z	589.25	5.12902	neg	HMDB0035165	Lipids and lipid-like molecules	Prenol lipids	Terpene glycosides	*		57.2	90.3	M+FA-H	C26H40O12	-0.965351	2.16068	0.000845311	0.00665579	2.6579	144307	54293.8	155348	213215	135298	157449	134358	138491	100384	119917	595.665	21733.5	100076	117549	104890	76164.8	7209.82	6131.86
Kaempferol 3-(6'''-rhamnosyl-2'''-(6-malyl-glucosyl)-glucoside)	2.00204					5.01_911.1835m/z	911.184	5.006	pos	50247	Lipids and lipid-like molecules	Polyketides	Flavonoids			38.6	0	M+K	C37H44O24	-2.15216	1.75371	0.0339433	0.0713678	4.00567	116605	29110	186327	289485	114074	184860	56077.1	34780.9	27498.5	39738	2.49373e-05	2.49373e-05	25434.3	71625	121960	9966.04	3894.85	2.49373e-05
Arginyl-Hydroxyproline	-1.25144					0.71_310.1490m/z	310.149	0.711617	pos	85625	Organic acids and derivatives	Carboxylic acids and derivatives	Amino acids, peptides, and analogues			38.8	0	M+Na	C11H21N5O4	1.57082	2.15766	0.00584376	0.0232855	0.420028	74372.4	177065	96311.7	84471.2	82293.1	108243	61117.5	50494.3	53864.7	58183.6	58323.6	62596.9	181603	171184	161096	228537	239114	314069
methyl 13,15-epidioxy-12-hydroperoxy-9Z,16E-octadecadienoate	1.56463					4.80_374.2532m/z	374.253	4.79873	pos	LMFA01040043	Lipids and lipid-like molecules	Fatty Acyls	Fatty Acids and Conjugates			37.5	0	M+NH4	C19H32O6	-1.58104	1.26279	0.000488257	0.00448293	2.95801	45387.6	15343.9	48110	59238.3	44057.4	64267.2	38746.6	32695.1	29438.6	46547.3	598.811	6754.79	29805.7	33076	20580.9	29901.5	614.01	1419.91
Conivaptan	1.40413					5.81_499.2145m/z	499.215	5.81295	pos	85439	Benzenoids	Benzene and substituted derivatives	Anilides			36.5	0	M+H	C32H26N4O2	3.34637	2.14293	2.75295e-05	0.000537078	2.64658	126985	47980.9	150342	160473	120823	160316	125141	108222	91396.3	99170.3	27458.5	38116.2	67692.1	70880.1	82746.4	55235.1	24398.1	17320.3
cis-Resveratrol 3-sulfate	-0.96336					1.01_289.0175m/z	289.017	1.00765	neg	HMDB0041712	Phenylpropanoids and polyketides	Stilbenes	Unclassified	*		38.3	5.19	M-H2O-H	C14H12O6S	-0.458435	1.48158	0.0343229	0.0719259	0.512861	60543.7	118051	45261.3	22728.5	71244.4	48979.9	54966.4	80773.5	104960	55436.2	193968	156092	37029.9	43975.9	100194	62087	178815	172244
Apigenin 4'-[feruloyl-(->2)-glucuronyl-(1->2)-glucuronide] 7-glucuronide	-32.1146					4.91_997.1829m/z	997.183	4.90658	pos	HMDB0038298	Phenylpropanoids and polyketides	Flavonoids	Flavonoid glycosides	*		36	0	M+Na	C43H42O26	-2.83872	2.13934	0.0231997	0.0546443	2.15055e-10	2.49373e-05	115958	2.49373e-05	2.49373e-05	2.49373e-05	2.49373e-05	2.49373e-05	2.49373e-05	2.49373e-05	2.49373e-05	1216.92	17494.4	72717.5	186524	392216	27513.9	147496	82482.5
Plumieride	0.476823					3.99_515.1400m/z	515.14	3.99057	neg	67941	Unclassified	Unclassified	Unclassified			39.5	0	M+FA-H	C21H26O12	-1.24494	2.13766	0.00206294	0.0122278	1.39168	330949	237806	333688	375695	329289	282344	328943	332731	319757	345150	149587	231369	303086	259285	321283	285091	184869	167883
3-O-alpha-L-Arabinopyranosyl-L-arabinose	1.3955					0.84_846.2840n	845.277	0.8413	neg	93484	Organic oxygen compounds	Organooxygen compounds	Carbohydrates and carbohydrate conjugates	*		36.5	0	M-H, M+FA-H	C30H54O27	-1.42168	1.73998	0.0150813	0.0412046	2.6308	116541	44298.5	152631	196074	114751	163682	136577	46957.9	38241.7	83409.6	2.49373e-05	2.49373e-05	73534.7	108668	107120	51136.6	13929	2.49373e-05
Cellotetraose	0.680161					0.85_666.2193n	684.253	0.847833	pos	63206	Unclassified	Unclassified	Unclassified	***		36.3	0	M+NH4, M+K	C24H42O21	-3.83079	2.12213	8.27277e-06	0.000210772	1.60232	194746	121540	179772	188922	215376	205964	175170	191500	199615	201651	78873.5	127991	121453	150824	163931	100655	106801	121794
cis-5-Tetradecenoylcarnitine	-1.64112					12.32_370.2945m/z	370.295	12.3237	pos	LMFA07070057	Lipids and lipid-like molecules	Fatty Acyls	Fatty acid esters			38.7	0	M+H	C21H39NO4	-1.77065	2.11823	0.041321	0.0824642	0.320607	54616.4	170353	100533	110863	32697.8	46721.4	49686.8	43608.6	40814.2	12005.6	393586	176841	21516.5	59668.7	284893	4318.41	289705	132294
PI(22:1(11Z)/0:0)	-0.845644					10.82_654.3730n	677.369	10.8205	pos	LMGP06050022	Lipids and lipid-like molecules	Glycerophospholipids	Glycerophosphoinositols			37.8	0	M+H, M+K, M+Na, M+H-H2O	C31H59O12P	-2.11859	2.11457	0.00457077	0.0201092	0.556462	117483	211124	113397	124298	107197	132436	90621.4	96397.2	112259	163254	217624	151389	179065	182666	134819	182061	362001	279367
Mahaleboside	1.14279					4.37_369.0823m/z	369.082	4.37093	neg	HMDB0032984	Phenylpropanoids and polyketides	Coumarins and derivatives	Coumarin glycosides	*		47	39.7	M+FA-H	C15H16O8	-1.42952	2.11023	0.00761466	0.0270469	2.20808	185196	83871.8	197287	268053	161470	166435	217864	187972	166347	116138	2098.52	42820.9	162662	126861	211326	110754	4763.12	9689.43
Methionyl-Phenylalanine	-0.677787					5.02_591.2291m/z	591.229	5.02322	neg	HMDB0028980	Organic acids and derivatives	Carboxylic acids and derivatives	Amino acids, peptides, and analogues			44.1	37.3	2M-H	C14H20N2O3S	-4.22834	1.45949	0.0105591	0.0328593	0.625123	77296.4	123650	65207.6	56102.6	60339	77138.1	62558.3	109307	131721	55997.6	138835	104864	86519.1	89210.5	94907.9	137263	174046	163553
3alpha,7alpha,12alpha-Trihydroxy-5beta-23E-cholestan-26-oic acid	-1.7777					13.23_434.3027n	435.31	13.2346	pos	LMST04030199	Lipids and lipid-like molecules	Sterol Lipids	Bile acids and derivatives			52.9	71.8	M+H, M+NH4, M+Na	C26H42O5	-1.32235	2.09605	0.00800823	0.0278306	0.291649	38597.7	132343	41450.2	60199.8	26626.7	33478.2	34983.5	58711.2	40749.1	12582.8	260584	149835	44066	51147.8	234556	42806.5	147271	128479
(6R)-5,10-methenyltetrahydrofolate	1.0324					6.56_454.1470n	472.181	6.56105	pos	HMDB0062623	Organoheterocyclic compounds	Pteridines and derivatives	Pterins and derivatives			42.7	18.1	M+NH4, M+K, M+Na	C20H20N7O6-	-1.00658	2.09562	0.000246841	0.00269334	2.04542	162779	79582.2	171534	228252	145550	194248	135512	157319	141453	128366	30949.9	54868.4	123966	106819	113762	92102.4	68111.8	46078.3
N-stearoyl arginine	-1.09038					11.89_465.3206m/z	465.321	11.8859	pos	75518	Lipids and lipid-like molecules	Fatty Acyls	Fatty amides			38.8	0	M+K	C23H46N4O3	1.12633	2.09456	9.98344e-05	0.00139333	0.469638	66563	141733	67111.5	82151.6	55539	67545.6	52802.5	68354.4	71675.5	67324	195270	156889	112913	114310	88241.4	125908	192570	147761
Kaempferol 3-rhamninoside	-2.4681					4.94_739.2085m/z	739.208	4.93787	neg	LMPK12111675	Lipids and lipid-like molecules	Polyketides	Flavonoids			53.9	72.5	M-H	C33H40O19	-0.83737	2.08762	0.0126265	0.0368292	0.180729	21297.9	117844	32044	42353.2	17869.2	29576.2	11658.1	16826.7	10477.6	9577.76	163461	134610	39209.3	31087.3	109794	19167.9	309286	136137
3,8-Dihydroxy-6-methoxy-7(11)-eremophilen-12,8-olide	-1.37376					4.32_319.1508m/z	319.151	4.32405	pos	HMDB0041551	Lipids and lipid-like molecules	Prenol lipids	Terpene lactones	*		39.7	8.45	M+Na	C16H24O5	-2.81042	1.71038	0.000446225	0.00417884	0.385884	34678.5	89867.6	34357.2	35251.3	29673.9	27031.3	50790.9	31527.7	35284.6	33510.8	98415.5	107081	56802.3	68132.4	57816.6	61245.8	139550	129898
6'-Methoxypolygoacetophenoside	0.793057					3.55_360.1051n	378.139	3.55352	pos	HMDB0035476	Lipids and lipid-like molecules	Sphingolipids	Ceramides			48.8	49	M+NH4, M+Na	C15H20O10	-1.48927	1.70968	0.0338179	0.0711708	1.73274	188165	108594	183610	242461	161110	206571	215213	189055	156952	150348	10284.4	49177.7	148987	193435	255674	147080	37103.9	27009.2
Ajugasterone C	-1.05329					10.72_480.3076n	503.297	10.7241	pos	67213	Unclassified	Unclassified	Unclassified			38.1	0	M+H-H2O, M+H, M+Na	C27H44O7	-2.24651	2.06556	2.11598e-05	0.000440986	0.48187	64941.6	134770	75378.9	88528	52043.8	76576.1	51269.4	52406.9	57901.9	65428.1	165770	123421	108176	128281	100669	134166	185873	131805
6-[1]-ladderane hexanol	-0.497639					11.72_278.2475m/z	278.247	11.724	pos	LMFA01140088	Lipids and lipid-like molecules	Fatty Acyls	Fatty Acids and Conjugates			47.7	43.6	M+NH4	C18H28O	-1.48395	1.43407	0.0176504	0.0455395	0.708265	119109	168170	111125	65061.7	109552	154144	98805.9	199382	108437	106362	197047	195632	133230	150091	160351	141433	146281	221292
20-Hydroxy-PGF2a	-0.434938					6.69_388.2688m/z	388.269	6.68715	pos	HMDB0004049	Lipids and lipid-like molecules	Fatty Acyls	Eicosanoids			50	56.3	M+NH4	C20H34O6	-1.61552	1.69524	0.0207553	0.0507316	0.739725	212427	287170	183645	147730	204458	198880	219899	240128	264380	240299	323997	330011	261076	248894	149885	261495	341277	380728
Phytolaccinic acid	0.416575					11.91_516.3446n	539.334	11.9065	pos	HMDB0034640	Lipids and lipid-like molecules	Prenol lipids	Triterpenoids	*		39.5	3.19	M+Na, M+K, M+NH4, M+H	C31H48O6	-0.994019	2.05198	0.00104753	0.00767042	1.33475	330211	247394	332778	357634	307520	393582	342102	299844	341198	267029	209064	261956	325683	281399	197578	235375	245213	222885
E-64	-1.14308					1.11_380.1908m/z	380.191	1.11395	pos	44981	Unclassified	Unclassified	Unclassified			38.5	0	M+Na	C15H27N5O5	1.11771	2.04592	0.0156866	0.0423156	0.452793	82263.9	181681	84661.4	58114.7	90619.8	68809.4	58713.1	124839	113264	59089.9	116333	113429	192367	192356	323885	330132	67739.6	117207
5-Tridecynoic acid	1.23552					5.16_211.1689m/z	211.169	5.16027	pos	74255	Lipids and lipid-like molecules	Fatty Acyls	Fatty Acids and Conjugates			48.9	51.5	M+H	C13H22O2	-1.77017	2.03397	1.06326e-05	0.00025706	2.35466	120329	51102.5	131118	141824	109077	136678	109979	117615	110835	105506	17092.2	31072.6	65177.5	85317.2	73923.6	72344.6	33582.5	30309.9
9K,12,13-diHODE	0.57318					9.10_349.1979m/z	349.198	9.10407	pos	LMFA02000058	Lipids and lipid-like molecules	Fatty Acyls	Octadecanoids			50.4	58.4	M+Na	C18H30O5	-1.98535	2.02445	0.00570076	0.0230041	1.4878	285652	191996	282628	316180	222592	350063	303713	327880	300749	181410	124028	163816	263757	251914	227994	235338	130706	138417
Pinostilbenoside	-1.83777					6.42_449.1452m/z	449.145	6.41913	neg	HMDB0039273	Phenylpropanoids and polyketides	Stilbenes	Stilbene glycosides	*		42.7	17.8	M+FA-H	C21H24O8	-0.382446	2.0213	0.0117961	0.0352762	0.279753	35616.3	127313	43894.2	55412.5	29027.4	28672.1	46862.2	34272.7	34880.5	11908.6	287957	105515	36898	38580.8	136698	51943.5	205523	155390
Aquifoliunine EII	2.2881					10.46_739.2933m/z	739.293	10.4591	pos	HMDB0032859	Benzenoids	Naphthalenes	Unclassified	*		37.5	0	M+NH4	C34H43NO16	1.77454	2.0183	0.00125184	0.00866956	4.88414	102595	21005.8	123344	141976	103164	192230	58132	55419.3	50223.1	96271.8	2.49373e-05	2.49373e-05	27406.2	76805.7	10746.4	52601.9	2.49373e-05	485.764
3-hydroxytetradecanoylcarnitine	-1.15073					8.72_388.3050m/z	388.305	8.72213	pos	LMFA07070045	Lipids and lipid-like molecules	Fatty Acyls	Fatty esters			38.4	0	M+H	C21H41NO5	-1.85729	1.41725	0.019218	0.0481597	0.450398	39530.2	87767.2	53469.5	51657.4	36619.6	43843	30002.6	31014.1	32259.3	37376	86877.8	71042.9	40626.4	51505.7	81643.7	41134.7	174244	155062
Phytocassane B	-0.22529					9.56_352.2476m/z	352.248	9.5645	pos	HMDB0041055	Lipids and lipid-like molecules	Prenol lipids	Diterpenoids	*		50.8	60.6	M+NH4	C20H30O4	-1.9878	2.01424	0.0307121	0.0663518	0.855423	646049	755240	580475	572303	592534	635378	629180	701826	747054	709645	648099	826171	837802	755403	530971	794506	840981	807983
17-hydroxy-1-oxo-2,3-seco-androstan-3-oic acid	-1.25396					11.47_323.2211m/z	323.221	11.4715	pos	LMST02020113	Lipids and lipid-like molecules	Sterol Lipids	Steroids			55.3	82.4	M+H	C19H30O4	-1.73069	2.01357	0.0410777	0.0820749	0.419295	75854.3	180909	83989	110362	52156.2	86996.7	92930.4	83778.8	65327.3	31294.1	277894	170931	63280.7	116463	446552	54844	195926	121383
Taxifolin 3-arabinoside	-4.51708					6.25_435.0929m/z	435.093	6.24945	neg	HMDB0041418	Phenylpropanoids and polyketides	Flavonoids	Flavonoid glycosides	*		55.5	80.5	M-H	C20H20O11	-0.895545	2.01241	5.46408e-05	0.000893086	0.0436741	3190.3	73047.9	2779.87	3269.97	2739.15	1464.93	3558.83	4500.12	3760.9	3448.65	27245.5	81222.4	128003	69304.3	87482.8	105820	36729.7	48575
Kaempferol 3-sophoroside 7-glucoside	1.28194					4.38_773.2101m/z	773.21	4.38383	pos	92174	Lipids and lipid-like molecules	Prenol lipids	Sesquiterpenoids	*		36.8	0	M+H	C33H40O21	-4.393	2.01149	0.00406428	0.0187084	2.43166	149981	61678.5	169395	289846	98433.2	103882	128076	135638	116865	157713	4568.49	30377.9	97374.1	97140.9	113140	71575.1	45216	34035.1
Momordicoside K	-1.27264					13.65_648.4221n	666.456	13.6541	pos	HMDB0036430	Lipids and lipid-like molecules	Prenol lipids	Terpene glycosides	*		37.4	0	M+NH4, M+Na	C37H60O9	-2.53733	2.00977	0.00881511	0.0294807	0.413901	62197.7	150272	69793.7	83206.9	57862	67178.4	49471.5	49275.9	48795.3	71998.3	278915	201227	81467.1	77958.8	126706	57518.5	236867	141515
LysoPE(18:1(11Z)/0:0)	0.737541					14.45_479.3007n	480.308	14.4488	pos	HMDB0011505	Lipids and lipid-like molecules	Glycerophospholipids	Glycerophosphoethanolamines	***		38.6	0	M+H, M+Na	C23H46NO7P	-0.987396	2.00942	0.015872	0.0426602	1.66733	242143	145228	234536	378180	220761	185365	262388	222559	197621	235736	218536	304050	79194.5	133160	75256.8	92340.7	157744	101543
OOB-PA	-1.36928					10.96_503.2765m/z	503.276	10.964	pos	LMGP20070019	Lipids and lipid-like molecules	Glycerophospholipids	Oxidized glycerophospholipids			38	0	M+H-H2O	C25H45O9P	-0.677714	2.00735	0.0424827	0.0841677	0.387083	67644.6	174755	112185	94346.5	74164.4	87292.1	51018.6	41424.3	38842.9	41883.2	400193	278007	43013	42418.8	155063	35997.4	260414	182931
GlcCer(t18:1(8Z)/16:0(2OH[S]))	-0.813687					15.09_731.5527n	776.552	15.0884	neg	LMSP05010042	Lipids and lipid-like molecules	Sphingolipids	Neutral glycosphingolipids			55.2	85.1	M-H, M+FA-H	C40H77NO10	-2.79845	2.00664	0.0240097	0.0558546	0.568926	136206	239409	130401	110889	154652	108614	151849	145840	142983	144421	454671	344179	128898	145672	182651	147821	270972	240408
CRUSTECDYSONE	-1.2329					10.72_498.3419m/z	498.342	10.7241	pos	43863	Lipids and lipid-like molecules	Steroids and steroid derivatives	Bile acids, alcohols and derivatives	*		38.7	0	M+NH4	C27H44O7	-1.39117	2.00481	3.48621e-05	0.000639287	0.425461	48741	114560	52122.4	69823.6	36483	54303.2	37018.5	44408.8	51771.4	43996.9	140739	98142.8	78911.2	96211	109585	100531	170887	121476
Kaempferol 7,4'-dimethyl ether 3-glucoside	0.684861					7.27_476.1313n	494.165	7.26798	pos	LMPK12112591	Lipids and lipid-like molecules	Polyketides	Flavonoids			46.6	38.6	M+NH4, M+K, M+Na, M+H	C23H24O11	-1.17517	2.00144	0.016849	0.044294	1.60755	247799	154147	192027	277222	295261	136773	237422	198817	226365	418507	183625	221831	218249	118074	128676	97302.1	147656	117766
Oryzalide B	-1.70565					11.31_320.1983n	321.206	11.3074	pos	HMDB0037592	Lipids and lipid-like molecules	Prenol lipids	Terpene lactones	*		55.6	87.1	M+H, M+Na	C19H28O4	-1.42808	1.64883	0.0269024	0.0604554	0.306583	29045.6	94739.9	37923.4	44636.9	21668.9	29377.3	29072.4	30480.1	24565.5	14640.6	169575	94127.8	23987.1	38202.8	225337	13904.2	124310	68475.2
Saringosterol 3-glucoside	-0.950098					10.54_635.4159m/z	635.416	10.5389	neg	86474	Lipids and lipid-like molecules	Glycerolipids	Glycosylglycerols	*		37.4	0	M+FA-H	C35H58O7	-0.872415	1.64733	0.00111908	0.00806306	0.517597	55816.1	107837	58851.9	68647.6	54284.6	66382.2	36981.2	47379.6	53248.9	60752.8	144179	107924	95822.7	84935.5	46959.8	96827.1	148195	137853
methyl 9,12-dihydroxy-13-oxo-10-octadecenoate	-0.929828					9.00_365.2293m/z	365.229	9.0028	pos	LMFA01050149	Lipids and lipid-like molecules	Fatty Acyls	Fatty Acids and Conjugates			40	4.72	M+Na	C19H34O5	-1.56186	1.6469	0.0422351	0.0837595	0.524921	76583.1	145894	104148	138088	52798.9	109010	62905.5	63813	44971.5	36930	236696	133678	61232.1	109966	256340	40172.8	208439	120632
Dendrotrifidic acid	-0.587726					7.94_288.1722n	289.179	7.93598	pos	LMFA01031034	Lipids and lipid-like molecules	Fatty Acyls	Fatty Acids and Conjugates			49.6	55.5	M+H-H2O, M+H	C18H24O3	-1.33775	1.98503	4.85541e-06	0.000141403	0.665391	123228	185196	118442	128631	105225	122664	115552	136200	142116	116995	198596	200390	174194	170176	180984	152948	222215	182070
5(S),6(R)-Lipoxin A4-d5	-1.48021					13.80_375.2888m/z	375.289	13.7962	pos	96397	Unclassified	Unclassified	Unclassified			38.4	0	M+NH4	C20H27D5O5	-3.84209	1.64594	0.00803179	0.0278901	0.358437	32985.1	92024.7	35448.4	38453.5	27846.7	34047.2	39291.2	38267.2	34920.6	15605.6	171817	121070	30780.2	46347.4	125470	21003.4	119745	99963.1
N-stearoyl valine	-0.238428					13.78_383.3393n	384.347	13.7752	pos	75504	Lipids and lipid-like molecules	Fatty Acyls	Fatty amides			51.4	64.3	M+H, M+Na	C23H45NO3	-1.74335	1.218	0.0317294	0.0678887	0.847669	226947	267731	214502	195245	231268	215024	244204	219405	241838	254090	324668	281968	236765	220449	219891	237016	300655	320434
PA(14:1(9Z)/22:6(4Z,7Z,10Z,13Z,16Z,19Z))	-1.29766					11.31_673.4251m/z	673.425	11.3074	pos	81302	Lipids and lipid-like molecules	Glycerophospholipids	Glycerophosphates			37.3	0	M+H-H2O	C39H63O8P	3.44518	1.97011	0.0105825	0.0329119	0.406784	58747.4	144419	81864	85232	54191.9	77578.1	43884.4	40934.9	37132.5	49161.2	267647	158734	76556.3	84390.3	110406	57743.1	255366	144510
1beta,3beta,5alpha,6beta-tetrahydroxyandrostan-17-one	-2.296					10.92_338.2088n	339.216	10.9241	pos	LMST02020108	Unclassified	Unclassified	Unclassified			53.3	74.4	M+H, M+Na	C19H30O5	-1.64386	1.96717	0.00634973	0.0244771	0.203627	20598.9	101160	27604.4	35281.7	10597.7	22429.6	20012.5	23521.1	13769.5	11575	159217	95658.8	30532.5	44426.8	211155	12448.3	158380	97461.1
PS(P-16:0/0:0)	-2.57121					5.00_526.2782m/z	526.278	5.00183	neg	LMGP03070003	Lipids and lipid-like molecules	Glycerophospholipids	Glycerophosphoserines			39.4	16.1	M+FA-H	C22H44NO8P	-0.953572	1.3735	0.00785657	0.0275315	0.168263	8758.93	52054.9	5812.87	6194.78	9084.21	4591.57	11364.9	10375.6	11299.1	11348.4	77702.7	38534.8	16512.1	25411.6	10704.1	39399.8	84331.2	123843
(3,4,5,6-tetrahydroxyoxan-2-yl)methyl 4-hydroxybenzoate	0.655964					2.72_300.0841n	345.082	2.71927	neg	HMDB0125107	Benzenoids	Benzene and substituted derivatives	Benzoic acids and derivatives			52.1	64.7	M+FA-H, 2M-H, M-H	C13H16O8	-1.29213	1.63178	0.0080386	0.0279025	1.57567	161284	102359	159954	152420	164627	149624	204330	138725	151470	169121	66437.3	82962.1	179836	110426	178674	81358.1	59303.4	59875.6
OOB-PE	0.489471					10.02_563.3217n	546.318	10.0151	pos	LMGP20020034	Lipids and lipid-like molecules	Glycerophospholipids	Oxidized glycerophospholipids			55	81.1	M+H-H2O, M+Na	C27H50NO9P	-1.16645	1.62398	0.0247919	0.057029	1.40393	269942	192276	326229	321462	240962	324038	256755	247564	287093	155433	219692	202947	160891	129404	335340	151402	189027	149505
Tetrahydrocurcumin	-1.36328					7.43_373.1640m/z	373.164	7.42992	pos	58316	Phenylpropanoids and polyketides	Diarylheptanoids	Linear diarylheptanoids	*		38.3	0	M+H	C21H24O6	-1.41493	1.95366	0.0347204	0.0725775	0.388699	63499.8	163365	74305	75979	59415.1	49636.9	85806.1	66398	63783.7	32674.9	396138	187278	51744.8	49789.2	134902	51897.9	239583	195590
methyl 9,12,13,15-bisepidioxy-16-hydroperoxy-10-octadecenoate	0.515197					4.87_371.2059m/z	371.206	4.86925	pos	LMFA01040058	Lipids and lipid-like molecules	Fatty Acyls	Fatty Acids and Conjugates			41.9	16.5	M+H-H2O	C19H32O8	-1.35255	1.95308	0.0145557	0.0402112	1.42919	307421	215101	307139	325907	289683	340227	306237	315458	309340	265374	87408.2	148222	281813	317480	286848	303432	157046	138563
(4R,5S,7R,11S)-11,12-Dihydroxy-1(10)-spirovetiven-2-one 11-glucoside	0.817338					5.91_459.2236m/z	459.224	5.91048	neg	HMDB0033150	Lipids and lipid-like molecules	Prenol lipids	Terpene glycosides	*		51.9	64.1	M+FA-H	C21H34O8	0.181548	1.95009	0.00440904	0.0197062	1.76215	193239	109661	228584	229050	181949	271829	172485	162455	146254	153304	64609.6	75022.7	138936	175422	165005	153940	51620.9	52730.4
Uvaricin	-3.55904					14.89_666.5274m/z	666.527	14.8872	pos	67075	Unclassified	Unclassified	Unclassified			37.3	0	M+NH4	C39H68O7	-4.44592	1.61418	0.0250993	0.0574933	0.0848443	6153.75	72529.9	10924.7	9239.27	10864.4	2654.71	4186.97	2775.91	1253.97	7330.06	193109	133855	6852.3	7665.6	9157.19	3246.74	122938	103416
Pectenol A/ (Pectenol)	-0.362204					12.92_582.4067n	583.415	12.9243	pos	LMPR01070069	Lipids and lipid-like molecules	Prenol lipids	Isoprenoids			54.3	81	M+H-H2O, M+H	C40H54O3	-0.956634	1.61415	0.00212223	0.012451	0.777975	179453	230667	177740	176918	156373	208633	161954	192313	193728	167966	211885	253998	246134	234783	167682	283789	232442	214621
Diammonium sulfite	-0.360683					0.00_116.0261n	154.99	0.00235	pos	88579	Unclassified	Unclassified	Unclassified			38	0	M+NH4, M+K	H8N2O3S	4.64718	1.94117	0.00965864	0.0311441	0.778796	307257	394528	310420	276158	290781	261210	320005	317777	347272	334432	497138	443557	326559	327095	317654	324019	461855	458349
Caffeic acid 3-sulfate	-0.373545					10.75_518.9888m/z	518.989	10.7512	neg	96064	Phenylpropanoids and polyketides	Cinnamic acids and derivatives	Hydroxycinnamic acids and derivatives	*		37	0	2M-H	C9H8O7S	-4.06695	1.61156	0.00328449	0.0163834	0.771884	180859	234309	174960	174377	172844	173517	185446	186733	190649	188346	293050	252708	194031	188684	201618	201601	272875	269900
UDP-3-(3R-hydroxy-tetradecanoyl)-αD-glucosamine	-10.9877					8.98_809.2978m/z	809.298	8.9831	pos	41548	Unclassified	Unclassified	Unclassified			38.2	0	M+NH4	C29H51N3O18P2	-0.369531	1.93426	0.0013233	0.00898835	0.000492449	38.731	78649.7	2.49373e-05	309.848	2.49373e-05	2.49373e-05	2.49373e-05	2.49373e-05	2.49373e-05	2.49373e-05	3689.52	20761.4	115894	177698	51355	105838	77858.2	76103
Matterionate A	1.16671					5.61_665.2084m/z	665.208	5.61298	neg	LMPK12140332	Lipids and lipid-like molecules	Polyketides	Flavonoids			51.6	65.5	M+FA-H	C30H36O14	-0.559224	1.93187	0.000687611	0.00575235	2.24499	127141	56633	136356	134317	124853	164453	133080	113724	99865	110479	7148.75	27916.6	79762.7	111944	89245.7	95771	20712.5	20563
12S-hydroxy-9-octadecynoic acid	-1.82023					13.09_279.2315m/z	279.231	13.0916	pos	LMFA02000218	Lipids and lipid-like molecules	Fatty Acyls	Octadecanoids			48.7	52.2	M+H-H2O	C18H32O3	-1.35394	1.93028	0.0143547	0.039865	0.283175	34649	122359	40736.7	39006.3	31114.7	28053.4	28911	29088.9	35966.7	44314.6	258756	236574	55857.2	47387.6	51927.9	46281.7	170919	111170
1-heptadecanoyl-sn-glycerol 3-phosphate	-0.435792					12.30_407.2552m/z	407.255	12.3037	pos	24082	Unclassified	Unclassified	Unclassified			38.1	0	M+H-H2O	C20H41O7P	-1.1406	1.34944	0.037245	0.0763735	0.739288	138973	187982	134140	162116	176735	147370	180200	127522	109446	74254.2	217623	228446	125533	122644	166593	247592	225659	169765
Sphingofungin F	-1.58042					8.37_402.2844m/z	402.284	8.36702	pos	LMSP01080066	Lipids and lipid-like molecules	Sphingolipids	Sphingoid bases			37.7	0	M+H	C21H39NO6	-1.65564	1.91949	0.00496765	0.0211412	0.334384	39653.1	118585	40837.5	44183.2	29914	47678.9	55590.3	51957.6	27781.4	19281.9	227688	134550	38656.1	89748.7	131307	25333.3	155279	146123
alpha-Spinasterol 3-glucoside	-1.17783					13.30_597.4141m/z	597.414	13.2975	pos	HMDB0033775	Lipids and lipid-like molecules	Steroids and steroid derivatives	Stigmastanes and derivatives	*		36.3	0	M+Na	C35H58O6	2.75943	1.91752	0.0166372	0.0439703	0.442017	67685.8	153129	85119.2	105773	62690.7	69831.7	65770.3	64918.4	56423.2	30959.9	254414	181131	57243.2	93962.7	185981	30851.5	263830	157623
6-({[3,4-dihydroxy-4-(hydroxymethyl)oxolan-2-yl]oxy}methyl)oxane-2,3,4,5-tetrol	-0.895345					0.79_357.1034m/z	357.103	0.79015	neg	HMDB0140855	Organic oxygen compounds	Organooxygen compounds	Carbohydrates and carbohydrate conjugates			52.8	68.8	M+FA-H	C11H20O10	-1.33876	1.91313	0.000108386	0.00147489	0.537619	75608.3	140636	86949.2	69328.5	95718.1	76047.6	73997.7	59606.3	65815.3	77403.7	149678	162102	106232	111499	138187	98073.6	180638	178674
Phenolic steroid	-0.664712					11.07_256.1823n	257.189	11.0654	pos	65771	Unclassified	Unclassified	Unclassified			38.5	0	M+H-H2O, M+H	C18H24O	-1.68359	1.90777	0.0120654	0.0357737	0.630815	136164	215854	166256	177171	118967	169793	113559	120368	120486	102711	295240	226080	141724	164546	243526	112828	319321	223566
Norophthalmic acid	-1.01128					0.83_276.1186m/z	276.119	0.8308	pos	58301	Organic acids and derivatives	Carboxylic acids and derivatives	Amino acids, peptides, and analogues			37.6	0	M+H	C10H17N3O6	-1.63967	1.19188	0.000610299	0.00525316	0.496104	26883.3	54188.7	22231.9	20100.7	29403.1	29382.2	24122	28732.7	29185.1	31908.5	36361.1	40298.8	59617.8	57993.4	40935.1	89491.7	48807.7	60004.3
Ceriporic acid A	-1.84988					9.53_326.2450n	309.242	9.52607	pos	LMFA01170126	Lipids and lipid-like molecules	Fatty Acyls	Fatty Acids and Conjugates			42.9	24.6	M+H-H2O, M+H	C19H34O4	-2.07463	1.59852	0.0193337	0.0483356	0.277416	23419.6	84420.7	36387.3	38915.6	21669	27900.3	18459.2	17482.3	13404.7	13138.8	196431	108093	19843.7	34150	64872.5	14600.8	148268	89106.7
1-Anilino-9,10-dioxo-2-anthroic acid	0.435933					1.15_344.0905m/z	344.091	1.148	pos	96354	Unclassified	Unclassified	Unclassified			53	78.4	M+H	C21H13NO4	-3.56187	1.89832	0.0109518	0.0336759	1.35279	323164	238888	322501	319267	368514	365889	313277	276822	273521	345518	177567	158041	260012	278351	383118	261059	195396	197557
Physangulide	2.08905					8.35_561.2472m/z	561.247	8.34673	pos	92300	Lipids and lipid-like molecules	Steroids and steroid derivatives	Steroid lactones	*		38.6	0	M+K	C28H42O9	2.20651	1.59462	0.00143875	0.00952845	4.25467	66586	15650.1	86086.6	93845.2	68635.7	120438	49229.1	36063.1	27319.7	51070.7	2.49373e-05	2102.97	25874	51673.6	19108.8	22091.1	1975.85	2374.63
Tyrosyl-Hydroxyproline	-2.77316					4.44_295.1284m/z	295.128	4.43645	pos	HMDB0029106	Organic acids and derivatives	Carboxylic acids and derivatives	Amino acids, peptides, and analogues			55	79	M+H	C14H18N2O5	-1.41796	1.59427	0.0010969	0.00794602	0.146284	8677.83	59322	11488.4	8923.16	6905.58	5833.48	5728.43	10806.7	11331.7	8405.26	130403	69511.3	52629	49391.3	8555.41	48000.1	41835.9	74249.5
Cyclotricuspidogenin C	-0.898958					12.49_536.3707n	554.405	12.4898	pos	HMDB0033635	Lipids and lipid-like molecules	Steroids and steroid derivatives	Cycloartanols and derivatives	*		38.4	0	M+NH4, M+Na	C31H52O7	-1.14947	1.57922	0.00957043	0.0309964	0.536274	62204.2	115993	71090.8	86981.6	53588.6	64295.3	57325.7	62963.7	60677.8	40710.3	149243	120340	62075.7	63741.5	137810	58345.4	187472	148920
15-methyl-15(S)-PGE1	-1.24756					9.29_386.2894m/z	386.289	9.29223	pos	36127	Unclassified	Unclassified	Unclassified			37.9	0	M+NH4	C21H36O5	-1.91971	1.88593	0.00037132	0.0036344	0.421161	46195.5	109686	40129	43446.2	31299.6	41531.5	47564.9	59197.2	47658.6	58736.7	167887	126860	80045.2	78113.2	115476	58629	148860	101617
PG(20:3(8Z,11Z,14Z)/0:0)	0.387579					12.26_517.2922m/z	517.292	12.2633	pos	80013	Lipids and lipid-like molecules	Glycerophospholipids	Glycerophosphoglycerols			38.3	0	M+H-H2O	C26H47O9P	-0.477564	1.57901	0.0140761	0.0393104	1.3082	246237	188226	267535	235131	277391	320963	252348	208302	208109	200114	129775	142415	211623	233943	182540	241031	163018	201463
Phlorisobutyrophenone 2-glucoside	-0.866929					4.53_376.1595m/z	376.16	4.52852	pos	HMDB0029651	Organic oxygen compounds	Organooxygen compounds	Carbohydrates and carbohydrate conjugates			44.3	29.6	M+NH4	C16H22O9	-1.88886	1.32978	0.000103727	0.00142886	0.548313	38521.2	70254.1	30908.8	27780.8	38735.3	33621.5	40945.5	42824.9	46113.4	47239.5	35588.2	65075.6	82261.7	72060.1	70839.8	80145.4	74519.4	81542.1
(E,E)-4,4''-Bi(N-4-hydroxycinnamoylserotonin)	-2.07302					4.07_681.2115m/z	681.212	4.07052	pos	HMDB0041431	Organoheterocyclic compounds	Indoles and derivatives	Tryptamines and derivatives	*		37.9	0.299	M+K	C38H34N4O6	0.842785	1.88	0.0163487	0.0435606	0.237661	26595.7	111906	49901.2	11079.6	11556.4	8877.75	14702.7	31711.9	75907.7	9028.63	238354	229313	103519	35268.6	10132.3	133222	50935.9	94501.7
Meloside L	1.73011					9.08_611.1591m/z	611.159	9.08373	pos	86295	Phenylpropanoids and polyketides	Flavonoids	Flavonoid glycosides	*		38	0	M+H	C27H30O16	-2.54465	1.87909	0.000148429	0.00184533	3.31753	91874.3	27693.6	122022	129564	74347.4	135053	71728.7	70896	63441.6	67941.2	2927.79	21827	26437.4	61696	22867.2	38460.7	22327.6	25005
PS(18:3(9Z,12Z,15Z)/0:0)	1.09592					10.67_519.2591n	520.266	10.6658	pos	LMGP03050029	Lipids and lipid-like molecules	Glycerophospholipids	Glycerophosphoserines			52.7	68.2	M+H, M+Na	C24H42NO9P	-1.21114	1.87818	0.00489329	0.020964	2.13749	140091	65540	102940	125419	150311	199506	182409	141634	124645	93861.3	15824.8	34693	121156	129824	104029	93769.7	10557.8	14465.5
L-902,688	-2.77966					5.21_420.2221m/z	420.222	5.2126	pos	45077	Unclassified	Unclassified	Unclassified			37.1	0.11	M+H	C21H27F2N5O2	3.56634	1.57457	0.0026557	0.0143386	0.145626	8608.91	59116.6	8129.06	9044.14	5303.4	6579.47	11062	13738.6	9376.01	5638.63	14212	28925.9	108155	40366.4	35007.4	39068.4	109754	97443.3
Goshonoside F1	2.08548					8.47_507.2921m/z	507.292	8.46522	pos	HMDB0038539	Lipids and lipid-like molecules	Prenol lipids	Terpene glycosides	*		38.2	0	M+Na	C26H44O8	-1.45801	1.57423	3.60984e-05	0.000655398	4.24415	55763.7	13139	56004.2	80241.9	35658.4	28831.8	66775.8	73990.8	60938.2	43668.7	16934.8	28933	15019.9	12108.3	17885.6	8813.28	3436.54	1980.29
Hexadecyl ferulate	-0.378979					15.92_419.3150m/z	419.315	15.923	pos	HMDB0039317	Phenylpropanoids and polyketides	Cinnamic acids and derivatives	Hydroxycinnamic acids and derivatives	*		48.1	47.9	M+H	C26H42O4	-1.43477	1.56768	0.00824608	0.0282961	0.768981	185875	241716	160286	140697	179107	194363	203075	193211	213672	202591	293066	248719	198816	195246	211843	205942	270905	309191
4-(2,6,6-Trimethyl-1,3-cyclohexadien-1-yl)-2-butanone	0.81647					5.91_193.1585m/z	193.158	5.91275	pos	92107	Lipids and lipid-like molecules	Prenol lipids	Sesquiterpenoids	*		49.3	52.5	M+H	C13H20O	-1.12432	1.56271	0.000217744	0.00247083	1.76109	102631	58277.1	110320	118406	100758	125657	101158	90762	83922.7	90066.6	38095.3	40692	70635.9	85382.6	76639	76718	39649.7	38404
(3,4,5,6-tetrahydroxyoxan-2-yl)methyl 3-(4-hydroxy-3-methoxyphenyl)prop-2-enoate	0.785824					3.71_401.1085m/z	401.108	3.71488	neg	HMDB0125101	Phenylpropanoids and polyketides	Cinnamic acids and derivatives	Hydroxycinnamic acids and derivatives	*		56.6	85.6	M+FA-H	C16H20O9	-1.27001	1.56245	0.00167503	0.0105878	1.72408	112462	65230.5	99012.6	127082	115823	110084	112252	105356	99149.1	130941	19896.2	39367.1	91019.5	108168	63083.9	103835	51702.9	44772.2
22-Angeloyltheasapogenol A	-0.816138					10.90_633.4003m/z	633.4	10.8999	neg	88752	Lipids and lipid-like molecules	Prenol lipids	Triterpenoids	*		37.4	0	M+FA-H	C35H56O7	-0.793949	1.86664	0.000407497	0.00391621	0.56796	83543.9	147095	81611.6	92502.5	74237	94411.8	65296.8	82371.3	87853.9	90066.2	159040	142889	134431	129453	80082.3	140269	204208	186383
17,20-dimethyl Prostaglandin F1α	-2.01062					10.31_402.3210m/z	402.321	10.3123	pos	45618	Unclassified	Unclassified	Unclassified			38.6	0	M+NH4	C22H40O5	-1.07455	1.56181	0.019815	0.0491667	0.248166	18789.8	75714.4	30315.1	34603.5	14309.8	21439.8	16641	15691.7	10290.3	7026.94	119807	45947.3	12224.6	24609.6	117076	9393.34	171431	105227
13-Hydroxy-3E,9Z,11E-octadecatrienoic acid	3.03053					11.54_293.2121m/z	293.212	11.5382	neg	LMFA02000301	Lipids and lipid-like molecules	Fatty Acyls	Octadecanoids			43.3	20.5	M-H	C18H30O3	-0.431677	1.85388	1.74122e-05	0.00037936	8.17108	67530.6	8264.59	70281.3	48724	74698.5	108006	35775.3	62440.4	42453.7	97865.4	2394.51	9373.34	15000	7758.53	2756.44	17655.4	5327.97	5850.58
Cichoriin	0.782781					4.27_340.0790n	339.072	4.2657	neg	HMDB0030821	Phenylpropanoids and polyketides	Coumarins and derivatives	Coumarin glycosides	*		55.7	83.1	M-H, 2M-H	C15H16O9	-1.28309	1.84825	0.0196948	0.0489726	1.72044	207866	120821	225684	247932	194773	221919	212798	210915	181126	167784	13882.9	69297.3	250696	171825	213784	163793	41525.2	41768.4
(7Z)-14-hydroxy-10,13-dioxoheptadec-7-enoic acid	-0.440907					6.08_357.1917m/z	357.192	6.08022	neg	LMFA01050450	Lipids and lipid-like molecules	Fatty Acyls	Fatty Acids and Conjugates			54.2	74.2	M+FA-H	C17H28O5	-0.64299	1.55252	0.00132273	0.0089875	0.736671	128950	175044	130427	143014	122253	132638	122979	134014	138458	107818	229468	197984	167707	154227	128615	169302	191030	162021
Lepidimoic acid	-0.381991					0.86_643.1720m/z	643.172	0.85835	neg	HMDB0041096	Organic oxygen compounds	Organooxygen compounds	Carbohydrates and carbohydrate conjugates	*		39	0	2M-H	C12H18O10	-1.1143	1.16974	0.00377376	0.0178849	0.767378	93597	121970	90839.8	91687.6	94790.8	111676	105363	78559.8	83147.8	92711.3	135422	152761	97160.9	98067.3	113436	113605	143816	121490
3,5,8-Megastigmatrien-7-one	0.69254					4.80_173.1323m/z	173.132	4.79873	pos	HMDB0036572	Organic oxygen compounds	Organooxygen compounds	Carbonyl compounds	*		48.9	50.5	M+H-H2O	C13H18O	-1.15969	1.84317	0.00500385	0.02124	1.61613	195717	121102	208113	217926	187673	241449	188431	184404	173331	164407	50554.3	77407.6	160577	186897	176974	174046	76034.5	66329.4
Homodeoxycholic acid	-1.81671					11.87_420.2869n	421.294	11.8658	pos	LMST04070031	Lipids and lipid-like molecules	Sterol Lipids	Bile acids and derivatives			37.4	0	M+H, M+Na	C25H40O5	-1.61029	1.30431	0.00830241	0.0284072	0.283868	14646.7	51596.9	15071.7	24739.2	10320.6	14122.2	16751.3	19166.4	13523.7	3478.62	102316	66041.4	14517.9	25005	87229.1	10894.5	57924.8	48846.8
Lycoperdic acid	0.720024					0.84_262.0565m/z	262.056	0.8413	neg	HMDB0030417	Organic acids and derivatives	Carboxylic acids and derivatives	Amino acids, peptides, and analogues	*		50.3	56.7	M+FA-H	C8H11NO6	-1.76014	1.83662	0.000148901	0.00184778	1.64721	157567	95657	182543	210278	148510	169254	166347	133164	116622	133820	96075.7	94343.8	100020	89115.4	127268	89401.4	95119.4	73912.7
trans-Chlorogenic acid	-1.76624					0.76_353.0892m/z	353.089	0.7561	neg	HMDB0032849	Organic oxygen compounds	Organooxygen compounds	Alcohols and polyols	*		44.2	35.6	M-H	C16H18O9	3.94316	1.83145	0.0216023	0.0521005	0.293974	33826.4	115066	37299	27855.3	36227.7	20791.5	36039.9	35598.1	29028.6	47771.3	228136	134902	32937.1	35825.4	66310.5	35915.6	255679	130822
Compactin diol lactone	-0.198768					9.88_306.1826n	307.19	9.8779	pos	69858	Unclassified	Unclassified	Unclassified			51.4	63.8	M+H, M+Na	C18H26O4	-1.52171	1.82677	0.00344825	0.0169123	0.871294	434222	498365	420787	440192	396150	476157	390976	458231	484784	406502	538561	542955	505070	479332	496045	435496	521956	467501
PE(P-20:0/17:2(9Z,12Z))	-0.703295					5.60_724.5671m/z	724.567	5.5951	pos	LMGP02030072	Lipids and lipid-like molecules	Glycerophospholipids	Glycerophosphoethanolamines			52.8	76	M+H-H2O	C42H80NO7P	4.20734	1.54132	0.0383853	0.0781411	0.614168	102199	166402	113502	60776.7	101513	98022.9	102429	91944.7	135440	113960	243244	165062	110051	97341.5	103669	92313.3	271362	248171
(9Z,11E)-12-((3S,5S)-5-((S)-1-hydroxypropyl)-1,2-dioxolan-3-yl)dodeca-9,11-dienoic acid	2.61742					9.86_327.2161m/z	327.216	9.85967	pos	LMFA02050002	Lipids and lipid-like molecules	Fatty Acyls	Octadecanoids			46	44.2	M+H	C18H30O5	-1.61448	1.81718	1.01429e-06	4.44984e-05	6.13654	63886.1	10410.8	81707.6	63121.8	80572.6	71948.8	42196.1	68785.9	71956.3	30800.1	15178.9	13928.6	7563.87	7693.37	8616.85	8071.38	11703.2	10530.2
Dinoprost tromethamine	-3.84594					5.11_476.3215m/z	476.321	5.10552	pos	69483	Unclassified	Unclassified	Unclassified			38	0	M+H	C24H45NO8	-0.70309	1.54108	0.0157488	0.0424312	0.0695438	4173.88	60018.1	6209.06	3671.48	3818.07	4325.84	3121.93	4928.1	4341.57	2975.03	113838	55474.2	7068.91	8415.22	27799.2	4877.26	147260	115411
Trans-petroselinic acid ethanolamide	-0.336911					13.28_353.3288n	354.336	13.2767	pos	LMFA08040062	Lipids and lipid-like molecules	Fatty Acyls	Fatty amides			38.4	0	M+H, M+Na, M+H-H2O	C22H43NO2	-1.65588	1.80536	0.0161117	0.0431265	0.791735	300678	379771	271150	258492	313338	314156	291446	316113	302001	338726	495599	424832	306215	301345	287137	361433	409217	452391
3,4,5-trihydroxy-6-(2-hydroxyethoxy)oxane-2-carboxylic acid	-0.674192					0.77_237.0610m/z	237.061	0.773117	neg	HMDB0131294	Organic oxygen compounds	Organooxygen compounds	Carbohydrates and carbohydrate conjugates			53.4	72.9	M-H	C8H14O8	-2.55383	1.53293	0.0390455	0.0791474	0.626683	107221	171093	114942	98798	113028	89450.5	118605	110866	113031	99047.1	222059	178165	100774	86069.3	150319	85651.1	265989	279715
DL-2-Aminooctanoic acid	0.747197					0.85_159.1257n	142.122	0.847833	pos	HMDB0000991	Organic acids and derivatives	Carboxylic acids and derivatives	Amino acids, peptides, and analogues			47.5	41.2	M+H-H2O, M+H	C8H17NO2	-1.13855	1.8042	0.00497005	0.0211412	1.67853	178948	106610	162213	128123	197025	196096	131854	197638	212569	206062	78352.4	67123	71174.5	79395.6	59448.7	160007	142301	195076
16-D1t-PhytoP	0.475935					9.08_344.2426m/z	344.243	9.08373	pos	LMFA02030035	Lipids and lipid-like molecules	Fatty Acyls	Octadecanoids			50.6	59.3	M+NH4	C18H30O5	-1.76168	1.8022	0.00121644	0.00850004	1.39082	231148	166196	220382	221494	214462	249719	243512	259983	270528	169107	127110	149845	207547	193028	187059	192833	130053	142091
sn-glycero-3-Phosphoethanolamine	-0.635254					0.72_214.0478m/z	214.048	0.72205	neg	HMDB0059660	Lipids and lipid-like molecules	Glycerophospholipids	Glycerophosphoethanolamines			53	72.6	M-H	C5H14NO6P	-3.72321	1.52768	0.00128376	0.00879728	0.643828	81796.1	127047	70044.5	94072.2	65949.3	79410.3	85704.9	100708	89320.7	69158.6	151812	161101	102832	127936	110088	83095.9	163036	116471
6-(2-Carboxyethyl)-7-hydroxy-2,2-dimethyl-4-chromanone glucoside	-1.48426					5.33_426.1520n	444.186	5.33045	pos	89669	Organic oxygen compounds	Organooxygen compounds	Carbohydrates and carbohydrate conjugates	*		38.4	0	M+NH4, M+K	C20H26O10	-1.42803	1.79435	0.00783763	0.0274953	0.357431	39944.5	111754	26588.2	25797.2	41252	29113.8	44682.1	47673	50463.5	53985.8	174678	135820	53069	54619.1	38935	70707.7	202500	163706
3-O-cis-Coumaroylmaslinic acid	-0.504812					12.88_641.3796m/z	641.38	12.8827	pos	90005	Lipids and lipid-like molecules	Prenol lipids	Triterpenoids	*		37.8	0	M+Na	C39H54O6	-2.68853	1.52604	4.35912e-05	0.000752135	0.704752	91304.6	129556	95275.7	106520	80431.1	109794	74305	87806.4	85858.3	90446.2	148841	132436	142360	122434	104193	122847	137934	125400
2-{9-hydroxy-2-oxo-2H,8H,9H-furo[2,3-h]chromen-8-yl}propan-2-yl (2E)-3-(4-hydroxyphenyl)prop-2-enoate	-0.455232					0.81_453.1185m/z	453.119	0.807167	neg	HMDB0128937	Phenylpropanoids and polyketides	Coumarins and derivatives	Furanocoumarins	*		38.4	0	M+FA-H	C23H20O7	-1.4155	1.2856	0.0223699	0.0533515	0.729393	124099	170140	122830	92376.3	123654	108397	142361	112361	117119	173693	128393	133938	171939	185480	111073	174371	215808	240118
LysoPE(18:3(6Z,9Z,12Z)/0:0)	0.804925					10.35_474.2622m/z	474.262	10.3479	neg	HMDB0011508	Lipids and lipid-like molecules	Glycerophospholipids	Glycerophosphoethanolamines			56.5	86.2	M-H	C23H42NO7P	-0.904362	1.78667	0.0129409	0.0373319	1.74706	176852	101228	133939	149074	164555	182691	232801	194184	205755	151815	35306.1	60383.4	198025	126696	163423	156579	31399.2	38015.4
3alpha,7alpha,12alpha-trihydroxy-27a,27b-dihomo-5beta-cholestane-26,27b-dioic acid	-1.17255					10.72_526.3733m/z	526.373	10.7241	pos	84919	Lipids and lipid-like molecules	Sterol Lipids	Bile acids and derivatives			38.5	0	M+NH4	C29H48O7	-1.01964	1.78551	0.000207814	0.00239046	0.443637	44703.6	100766	48342.1	53319.3	42431.2	40097.5	41938.8	39906.2	47627.4	43966.4	98303.1	70767.3	73669.9	73092.4	88907.7	108922	157197	135269
3,5-Dihydroxyphenyl 1-O-(6-O-galloyl-beta-D-glucopyranoside)	1.24842					4.97_440.0952n	441.103	4.9653	pos	HMDB0039307	Organic oxygen compounds	Organooxygen compounds	Carbohydrates and carbohydrate conjugates	*		40	5.69	M+H, M+NH4	C19H20O12	-0.537456	1.51502	4.22689e-06	0.000127905	2.37581	66786	28110.8	85969.8	80506.5	62798	83274.1	53220.8	58321.2	53577.5	56620.2	25289.8	27725	30692.5	26740	39141.5	30202.8	20130.9	24963.8
Flunarizine 4-oxide	0.665898					5.65_438.2333m/z	438.233	5.65378	pos	2732	Unclassified	Unclassified	Unclassified			37.5	0	M+NH4	C26H26F2N2O	-4.43249	1.2829	0.00209546	0.0123371	1.58656	93783.8	59111.6	105980	115965	79465.5	98036.6	83034.9	96787.8	96041	74959.8	52701	60326.8	79018.6	71457.1	90393.3	59547.9	22405.4	37042.5
Artesunate	1.05829					5.85_429.1763m/z	429.176	5.8469	neg	HMDB0240267	Lipids and lipid-like molecules	Prenol lipids	Sesquiterpenoids			43.5	22.2	M+FA-H	C19H28O8	-0.863846	1.51067	1.61233e-06	6.08489e-05	2.08247	68976.7	33122.6	62463.1	61208.7	68434.1	71760.7	72576.6	69085.5	70014.3	76270.7	22973.6	28391.8	43443.8	46225	22321.4	51320.6	25581.7	24722.8
dehydronifedipine	-1.47101					4.33_344.1000n	687.177	4.32915	neg	HMDB0061041	Organoheterocyclic compounds	Pyridines and derivatives	Phenylpyridines			45.2	37.5	M+FA-H, 2M-H	C17H16N2O6	-2.48716	1.7738	0.0152533	0.0415349	0.360728	43983.5	121930	30349.2	28254.4	50662.5	33812.2	48596.2	39921	43960.2	76312.4	123425	195736	274579	95113.4	27296.3	107233	81013.3	71040.8
1-iodo-2-methylundecane	-0.501931					0.85_335.0634m/z	335.063	0.847833	pos	HMDB0062727	Organohalogen compounds	Organoiodides	Unclassified			39.2	0	M+K	C12H25I	0.586951	1.77014	0.00652447	0.0248465	0.706161	163911	232115	166297	162630	167814	173282	154384	140679	152476	193725	276002	283001	181926	166085	200593	166360	296414	286540
Rehmaionoside B	2.31462					4.76_373.2216m/z	373.222	4.76453	pos	71698	Unclassified	Unclassified	Unclassified			37.8	0	M+H-H2O	C19H34O8	-1.28105	1.76943	1.92346e-12	2.45685e-09	4.97473	57294.3	11517.1	48244.4	62374.1	56491.6	54552.7	62287.4	59502.7	55268.2	59633.4	7195.87	6807.03	12147.4	14202.8	12873.5	15707.4	13129.4	10073.2
2',4',4-Trihydroxy-3'-prenylchalcone 4'-O-glucoside	0.633205					4.87_509.1764m/z	509.176	4.86925	pos	LMPK12120030	Unclassified	Unclassified	Unclassified			47.2	43.2	M+Na	C26H30O9	-3.61385	1.7689	0.0200667	0.0495255	1.55101	225225	145212	223829	203624	200260	272443	223257	246805	243804	187774	36029	84326.7	217890	224930	200555	235195	83092.6	79677.1
Chrysaloin	1.54267					7.48_447.1295m/z	447.13	7.47627	neg	HMDB0039379	Benzenoids	Anthracenes	Unclassified	*		43.3	18.4	M+FA-H	C21H22O8	-0.403321	1.27777	9.19812e-07	4.13772e-05	2.91333	38625.9	13258.3	36878.4	52396	40600.9	27171.7	42939.7	32402.8	32108.5	44508.9	14112.4	17348.9	11249.4	11767.6	15697.1	7584.66	14604.2	13702.1
Crithmumdiol	1.86402					10.23_262.1929n	263.2	10.2325	pos	HMDB0033957	Lipids and lipid-like molecules	Fatty Acyls	Fatty alcohols	*		38.1	0	M+H-H2O, M+H	C17H26O2	-1.51675	1.50578	8.68681e-07	3.99527e-05	3.64021	51064.2	14027.8	65256.9	54570.3	57503.6	60866	31490.2	53035.9	53437.7	32353.1	14853.4	13077.3	15604.5	13790.7	11730.1	16466.8	13651.5	13048.3
Beta-Cortolone	-1.87373					10.46_384.2737m/z	384.274	10.4591	pos	HMDB0013221	Lipids and lipid-like molecules	Glycerophospholipids	Glycerophosphocholines			50.2	59.3	M+NH4	C21H34O5	-1.93538	1.76044	0.0117355	0.035142	0.272866	25795.4	94534.9	32649.7	39125	19825.6	25440.2	26206.3	27279.4	22335.8	13501	198275	101529	25571.5	38682.3	136925	12970.2	157019	85308
Fasciculic acid B	-0.707258					10.54_654.4556m/z	654.456	10.5429	pos	LMST01010389	Lipids and lipid-like molecules	Prenol lipids	Triterpenoids	*		36.8	0	M+NH4	C36H60O9	-3.10876	1.2743	0.00153125	0.00990664	0.612483	49054.5	80091.2	57706.5	60008.9	45872.6	60319.3	32159.7	37545.4	45654.2	53169.2	96459	72435.6	74978.2	66307.7	45656.1	83239.4	108852	92801.2
2'-Hydroxygenistein 7-(6''-malonylglucoside)	-31.441					5.25_535.1079m/z	535.108	5.25002	pos	HMDB0039247	Phenylpropanoids and polyketides	Isoflavonoids	Isoflavonoid O-glycosides	*		41.9	15.2	M+H	C24H22O14	-0.601908	1.75904	0.0199389	0.0493283	3.43024e-10	2.49373e-05	72698.5	2.49373e-05	2.49373e-05	2.49373e-05	2.49373e-05	2.49373e-05	2.49373e-05	2.49373e-05	2.49373e-05	99982.8	54344.7	11864	12630.6	63277.1	3364.49	243700	92424.2
TG(14:1(9Z)/22:6(4Z,7Z,10Z,13Z,16Z,19Z)/o-18:0)	-8.62632					6.44_907.7423m/z	907.742	6.44022	neg	HMDB0048390	Lipids and lipid-like molecules	Glycerolipids	Triradylcglycerols			36.3	0	M+FA-H	C57H98O5	3.14753	1.48961	0.0165086	0.0437817	0.00253057	134.648	53208.6	2.49373e-05	109.447	112.631	269.826	136.506	205.259	110.392	133.125	19558.1	47506	17074.3	40250.7	31309	7093.58	175003	87873.9
methyl 10,13-dihydroxy-9-oxo-11-octadecenoate	-1.67855					10.35_342.2401n	325.237	10.3541	pos	LMFA01050150	Lipids and lipid-like molecules	Fatty Acyls	Fatty Acids and Conjugates			52.9	72	M+H-H2O, M+Na	C19H34O5	-1.60804	1.75717	0.0245417	0.0566799	0.312396	34614.9	110805	46529	50705.7	32421.1	33250.1	32197.8	32060.1	27912.5	21842.5	270126	110916	30357	43225	82530.7	28897	190089	130295
D-Linalool 3-(6''-malonylglucoside)	-3.6192					5.21_401.1813m/z	401.181	5.21135	neg	HMDB0040729	Lipids and lipid-like molecules	Fatty Acyls	Fatty acyl glycosides	*		48.3	46	M-H	C19H30O9	-1.06884	1.75663	0.00297498	0.0154147	0.0813791	5586.33	68645.8	4447.22	5352.79	3455.25	3585.51	7004.22	8629.19	8958.41	3258.08	13339.2	29426.1	157241	43123.9	46912.9	44742.1	116073	98308
8-Acetoxypinoresinol 4-glucoside	5.82309					7.41_578.1988n	579.206	7.40877	pos	89141	Lignans, neolignans and related compounds	Lignan glycosides	Unclassified	*		37.6	0	M+H, M+Na, M+NH4, M+H-H2O	C28H34O13	-2.03731	1.48479	1.10826e-06	4.77237e-05	56.614	35388.7	625.088	24602.4	14822.2	36585.6	40543.7	51319.6	45535.1	41615.8	28085.4	2.49373e-05	193.875	1966.27	662.807	1194.9	982.845	2.49373e-05	2.49373e-05
6'-Hydroxy-2,3,4,5,2',3',4'-heptamethoxychalcone	1.26807					5.48_457.1466m/z	457.147	5.48008	pos	52154	Unclassified	Unclassified	Unclassified			38.1	0	M+Na	C22H26O9	-0.63757	1.75135	1.17617e-05	0.000278208	2.4084	88045.6	36557.8	108762	103932	83128.8	90877	84002.2	80861.2	79546.2	73255.4	14753.8	23928.6	49935.2	52758	61632.2	47390.2	24486	17578.2
17-Epistanozolol	-2.16106					12.61_311.2483m/z	311.248	12.609	pos	2494	Unclassified	Unclassified	Unclassified			36.7	0	M+H-H2O	C21H32N2O	0.247745	1.12929	0.00697927	0.0257937	0.223591	8017.12	35856.2	9998.02	11411.1	6383.01	7268.3	9782.55	8140.95	6018.66	5134.4	74810.9	53750.3	10166.4	16389.4	26648.1	6415.46	57276.9	41391.9
3-hydroxytetradecanoyl carnitine	-1.12167					10.88_388.3050m/z	388.305	10.8825	pos	HMDB0061640	Lipids and lipid-like molecules	Fatty Acyls	Fatty acid esters			38.5	0	M+H	C21H41NO5	-1.93283	1.74836	0.00821062	0.0282304	0.45956	58201.2	126646	72666.3	69439.1	61178.9	52841.1	60190.4	52716.3	49051.6	47526.2	200268	173442	62527.8	64931.9	106138	49957	174715	181184
3,4,5-trihydroxy-6-{[3-(3,4,5-trihydroxyphenyl)propanoyl]oxy}oxane-2-carboxylic acid	0.272692					4.38_374.0844n	375.092	4.38383	pos	HMDB0128013	Organic oxygen compounds	Organooxygen compounds	Carbohydrates and carbohydrate conjugates			47.7	43.2	M+H, M+Na, M+K	C15H18O11	-1.29549	1.26043	0.0357069	0.0740788	1.20806	237255	196393	226238	256629	229403	219185	255911	224088	231664	254922	110830	159541	236802	254879	191743	225444	217958	173950
Gnididin	1.53903					5.89_649.3006m/z	649.301	5.89227	pos	67424	Unclassified	Unclassified	Unclassified			39.4	0.00742	M+H	C37H44O10	-0.217603	1.74472	0.0201458	0.0496332	2.90598	109682	37743.6	94418.2	2.49373e-05	158596	201021	141193	73538.8	77819.4	130873	3902.95	21328.6	290.301	113445	71302.6	91679.5	2.49373e-05	2.49373e-05
(E)-2-Methylglutaconic acid	-0.174999					0.85_144.0422n	145.049	0.847833	pos	6584	Lipids and lipid-like molecules	Fatty Acyls	Fatty acids and conjugates			46.5	34.8	M+H-H2O, M+H	C6H8O4	-0.184578	1.74464	0.0468764	0.0902119	0.885768	668264	754445	602374	602846	702633	649636	661683	686650	724018	716267	844774	746675	610701	647223	748174	697524	846262	894227
6-{[(2Z)-3-(6,7-dimethoxy-2H-1,3-benzodioxol-5-yl)-2-hydroxyprop-2-enoyl]oxy}-3,4,5-trihydroxyoxane-2-carboxylic acid	2.19257					4.78_427.0866m/z	427.087	4.78168	pos	HMDB0128729	Phenylpropanoids and polyketides	Cinnamic acids and derivatives	Cinnamic acid esters	*		37.6	0	M+H-H2O	C18H20O13	-1.05161	1.47598	3.76231e-09	7.81668e-07	4.57118	41832.7	9151.41	48994	52006.4	42561.5	42203.9	41963.9	35453	31425.8	40053.4	4407.58	7346.44	11161.3	11527.8	11981.3	10788.6	6539.45	9458.91
(1x,2x)-Guaiacylglycerol 2-glucoside	0.588628					2.27_376.1364n	394.17	2.26575	pos	HMDB0033301	Organic oxygen compounds	Organooxygen compounds	Carbohydrates and carbohydrate conjugates			47.4	42.4	M+NH4, M+K, M+Na	C16H24O10	-1.42181	1.73855	0.031836	0.067994	1.50382	226120	150364	220271	234659	222659	249962	268113	188671	198689	225935	45094.5	72705.5	222871	263474	159055	251814	88966	98931.3
Ritodrine glucuronide	1.54605					4.15_502.1468m/z	502.147	4.14522	pos	2356	Unclassified	Unclassified	Unclassified			36.4	0	M+K	C23H29NO9	-1.36133	1.00532	7.54435e-05	0.00112125	2.92017	25931.6	8880.17	23014	24751.1	27090.8	27147.2	30481.9	21060.9	30902.4	23004.9	2.49373e-05	1632.95	16726.4	21621.5	12654.3	11688.3	5015.57	1702.29
O-Desmethylangolensin	-1.91904					6.39_259.0961m/z	259.096	6.39173	pos	HMDB0004629	Phenylpropanoids and polyketides	Alpha-methyldeoxybenzoin flavonoids	Unclassified	*		38.5	0	M+H	C15H14O4	-1.32753	1.73239	0.00933844	0.0305268	0.264431	23799.3	90002	29901.4	33492.6	22234	19027.1	31560	22271.1	21578.3	10330.2	203562	69750	29574.6	28586.2	91113.3	39564.5	142234	115632
Anandamide (20:l, n-9)	-0.496179					12.28_353.3287n	336.325	12.2837	pos	LMFA08040010	Lipids and lipid-like molecules	Fatty Acyls	Fatty amides			39.6	4.88	M+H-H2O, M+Na	C22H43NO2	-1.97424	1.72518	0.01281	0.0371399	0.708982	163560	230697	141569	125805	153259	210434	137400	215142	151246	173623	332467	258817	161803	174920	189968	215793	232730	279075
PSN632408	0.937267					4.74_343.1747m/z	343.175	4.7446	pos	64655	Unclassified	Unclassified	Unclassified			37.5	0	M+H-H2O	C18H24N4O4	-4.94361	1.25352	0.00241756	0.0135216	1.9149	68958.1	36011.4	75694.2	81817	63297.1	85576.9	63078.1	67343.6	58021.2	56836.6	7298.99	17434.6	51578.7	61813.7	68688.9	39749.7	23369.9	18156.6
Ascladiol	0.334746					0.85_174.0758m/z	174.076	0.847833	pos	86374	Organoheterocyclic compounds	Dihydrofurans	Furanones	*		38.8	0	M+NH4	C7H8O4	-1.52599	1.25342	0.00129054	0.00881877	1.26116	152042	120558	154398	162037	159741	125950	144550	151361	152470	165833	110897	126967	99322.6	95277.6	131919	114868	141731	143482
9-B1-PhytoP	-0.42209					9.40_308.1986n	307.191	9.39782	neg	LMFA02030025	Lipids and lipid-like molecules	Fatty Acyls	Octadecanoids			49.4	51.2	M-H2O-H, M-H	C18H28O4	-0.674301	1.71989	0.0005678	0.00500344	0.746343	158828	212809	171125	158485	166021	172408	124572	146428	169691	161898	226887	219435	220309	184577	152736	217584	250588	230355
Panaxacol	3.4953					9.29_279.1947m/z	279.195	9.29223	pos	93841	Lipids and lipid-like molecules	Fatty Acyls	Fatty alcohols	*		42.6	21	M+H	C17H26O3	-2.888	1.71669	6.13394e-07	3.06743e-05	11.2769	52180.1	4627.17	72429.7	56237.9	63683.9	62160.7	30285	48934.4	54647.9	29061.6	1895.16	5598.48	6984.79	5133.52	7062.55	4779.49	5046.38	517.028
Isoscopoletin	-0.729831					5.46_193.0493m/z	193.049	5.46118	pos	72016	Unclassified	Unclassified	Unclassified			50.8	58.8	M+H	C10H8O4	-1.22735	1.71371	0.00659535	0.0250004	0.602975	96363	159813	129287	114659	90326.6	84528.2	80950.3	103854	94222.5	73075.8	216548	231907	105499	102708	190992	105533	138106	187210
(4S,8R)-8,9-Dihydroxy-p-menth-1(6)-en-2-one	0.474968					1.17_202.1435m/z	202.143	1.16502	pos	HMDB0039052	Lipids and lipid-like molecules	Prenol lipids	Monoterpenoids	*		47.3	40.7	M+NH4	C10H16O3	-1.48336	1.44653	0.0486185	0.092741	1.38989	234422	168662	262020	277990	178410	224793	175818	244769	284570	227003	113228	160825	107894	153289	117016	127445	312230	257371
Tabernamine	0.448346					12.49_639.3642m/z	639.364	12.4898	pos	67547	Unclassified	Unclassified	Unclassified			36.3	0	M+Na	C40H48N4O2	-4.44652	1.11587	0.0363885	0.0750524	1.36448	124173	91004.2	105063	103565	117926	131776	139037	122806	154150	119062	46996.1	74278.6	158995	116720	76079	118039	69831.3	67094.7
7-Hydroxytrifluoperazine	1.24584					1.11_446.1499m/z	446.15	1.11395	pos	2930	Unclassified	Unclassified	Unclassified			36.2	0	M+Na	C21H24F3N3OS	3.55969	1.70872	0.00117612	0.00833302	2.37156	99757.7	42064.2	117589	110133	126953	119981	85580.1	80922.9	69954	86949.4	6509.91	14219	57573.7	61427.3	109425	46348	20801.4	20209.3
2-(2,4-dihydroxy-5-methoxyphenyl)-8-[3,4,5-trihydroxy-6-(hydroxymethyl)oxan-2-yl]-3,4-dihydro-2H-1-benzopyran-3,5,7-triol	-3.40648					4.92_482.1419n	481.135	4.9166	neg	HMDB0126730	Phenylpropanoids and polyketides	Flavonoids	Flavonoid glycosides	*		41.2	14.6	M-H, M+FA-H	C22H26O12	-1.0673	1.11507	0.0313977	0.0673433	0.0943076	3313.32	35133.1	3735.34	5336.03	3154.07	2557.97	2730.12	2854.69	2287.1	3851.22	94061.3	13765.5	5469.84	5446.53	16531.1	3574.13	83137.8	59078.5
Geldanamycin Analog	2.197					6.10_563.3051m/z	563.305	6.09832	pos	96314	Unclassified	Unclassified	Unclassified			36.6	0	M+NH4	C28H39N3O8	-4.50128	1.43127	1.38606e-08	1.98109e-06	4.58523	41100.7	8963.7	42398.8	46384.8	31535.2	48366.5	31865.6	42696.1	45667.6	39890.7	2742.85	4528	11796.2	12140.3	9872.41	16490.1	8045.85	6093.83
Sterebin B	-0.657448					9.40_370.2582m/z	370.258	9.39685	pos	HMDB0035338	Lipids and lipid-like molecules	Prenol lipids	Sesquiterpenoids			46.3	40.6	M+NH4	C20H32O5	-1.80461	1.69037	0.00708873	0.0260122	0.633999	107624	169755	107129	117477	87775	97246.1	114972	115949	126677	93770	225504	229048	127777	123100	160875	84673.8	216648	190411
6-Hydroxymyricetin 3,6,3',5'-tetramethyl ether 7-glucoside	1.12847					4.62_597.1458m/z	597.146	4.62088	neg	LMPK12113038	Lipids and lipid-like molecules	Polyketides	Flavonoids			47	42.2	M+FA-H	C25H28O14	-0.54705	1.4285	0.0175767	0.0454423	2.18626	95089.6	43494.2	114453	110251	109516	99406.3	97240.8	65642.4	66456.3	97750.7	3241.63	11639	50016.2	45503.4	159819	50391.8	17045	10297.6
N-Ac-Tyr-Val-Ala-Asp-CHO	0.899644					5.35_492.2203n	515.21	5.34972	pos	45363	Unclassified	Unclassified	Unclassified			37.8	0	M+Na, M+K	C23H32N4O8	-3.50428	1.68803	0.00287952	0.0150808	1.86561	129723	69534.1	159072	174681	124976	169644	113397	97579.8	85273.3	113161	24106.4	52448.4	107257	104624	97426.8	86259.9	42667.7	41482.2
Norlinolenic acid	2.08965					11.08_247.2052m/z	247.205	11.0838	pos	LMFA01030756	Lipids and lipid-like molecules	Fatty Acyls	Fatty Acids and Conjugates			52.6	69.3	M+H-H2O	C17H28O2	-1.54014	1.68469	2.16999e-05	0.000448532	4.25645	65380	15360.2	96024.9	74777.4	66366.4	96453.8	36413	59081.6	47305.4	46617.5	12973.1	17020.8	18732.4	14033.4	14956.5	19248.4	13548.2	12369
N-Carbobenzoxyglycylproline	1.38524					4.97_307.1284m/z	307.128	4.9653	pos	65625	Unclassified	Unclassified	Unclassified			46.4	36.8	M+H	C15H18N2O5	-1.61212	1.68332	0.00016023	0.00195231	2.61215	82937.8	31750.7	92992.8	101191	82485	115083	70579.2	69616.7	62322.2	69232.4	6890.74	15950.2	45602.9	62484.5	48104.3	48227	12697	14049
5-Pentyl-2-furanoctanoic acid	2.18033					10.06_281.2107m/z	281.211	10.0561	pos	HMDB0112098	Lipids and lipid-like molecules	Fatty Acyls	Fatty acids and conjugates			50.5	60	M+H	C17H28O3	-1.65021	1.67893	4.06809e-06	0.000124031	4.53258	59877.2	13210.4	81306.3	78896.9	67583.8	60799.1	45329.3	58756.5	60747.7	25598.5	16647.6	15578.2	10628.4	11248.1	11008.2	12576.2	14469.4	13527.3
3,4,5-trihydroxy-6-{[(2E)-2-(hydroxymethyl)-3-phenylprop-2-enoyl]oxy}oxane-2-carboxylic acid	0.934082					4.13_377.0841m/z	377.084	4.12665	pos	HMDB0133660	Phenylpropanoids and polyketides	Cinnamic acids and derivatives	Cinnamic acid esters	*		37.6	0	M+Na	C16H18O9	-0.632793	1.23567	6.02091e-07	3.01839e-05	1.91067	50874.6	26626.5	55440.6	52782.8	51132.7	58767	49248.7	39713	46884.4	53027.3	24406.9	29118.9	34251.7	28347.6	30653.3	28320.8	20338.3	17574.6
27-nor-24S-methylcholestan-3beta,4beta,5alpha,6alpha,7beta,8beta,14alpha,15alpha,24-nonol	-1.79649					11.33_516.3294n	534.363	11.3278	pos	84028	Lipids and lipid-like molecules	Sterol Lipids	Sterols			38.4	0	M+NH4, M+Na	C27H48O9	-0.803855	1.67308	0.0283558	0.0627696	0.287874	29129	101187	34281	25740.6	41898	23480.6	20468.5	20119.8	19616	47427.6	154620	69398.8	27426.7	32612.9	41260.3	49211.3	233370	201595
Laurifolin (flavonoid)	-1.4168					5.48_356.1255n	357.133	5.48008	pos	LMPK12110421	Lipids and lipid-like molecules	Polyketides	Flavonoids			52.2	74.1	M+H-H2O, M+H	C20H20O6	-1.39054	1.6708	0.040995	0.0819535	0.374541	45968.7	122733	44162.6	41277	52069.9	44104.1	50483.8	45585.5	45019.7	45047	188807	124497	37747.5	44057.5	38977.6	42845.2	262763	242171
Nomilinic acid 17-glucoside	-3.47651					5.21_757.2910m/z	757.291	5.21135	neg	HMDB0037892	Lipids and lipid-like molecules	Saccharolipids	Unclassified	*		39.4	4.65	M+FA-H	C34H48O16	-1.98283	1.40904	0.0113745	0.0344388	0.0898392	4537.5	50506.9	3337.35	3514.52	1784.03	2234.66	7698.35	8942.24	7747.07	1041.75	4085.76	16088.9	151303	43915.6	42452.1	37723.4	61002.5	47483.9
Sterebin E	-1.15911					11.25_321.2419m/z	321.242	11.2468	pos	HMDB0035379	Lipids and lipid-like molecules	Prenol lipids	Diterpenoids			54.1	76.8	M+H-H2O	C20H34O4	-1.52778	1.66239	0.0198251	0.0491738	0.447788	53495.4	119466	65293	63799.3	49275.1	55271.5	44819.2	51448.1	52784.1	45273.1	220935	170344	53913.8	53507.2	92294.8	36482.6	193301	134949
Sterebin G	0.340938					9.10_372.2738m/z	372.274	9.10407	pos	HMDB0035380	Lipids and lipid-like molecules	Prenol lipids	Diterpenoids			44.2	28.2	M+NH4	C20H34O5	-1.81117	1.662	0.037653	0.0770454	1.26658	349483	275927	308122	299452	313532	347079	406013	403496	412430	305743	185134	252735	363067	339805	264116	377717	190439	234400
10S,11S-epoxy-9S-hydroxy-12Z-octadecenoic acid	-0.628329					10.67_311.2225m/z	311.223	10.6662	neg	LMFA02000010	Lipids and lipid-like molecules	Fatty Acyls	Octadecanoids			54.3	76.6	M-H	C18H32O4	-0.750621	1.40664	0.0355094	0.0737449	0.646925	100065	154677	114125	83657.3	114804	84381.2	84382.6	88049	101166	129953	219167	181188	130221	85290.8	49794.1	151107	186254	234398
(2R)-1-O-beta-D-Galactopyranosylglycerol	-0.422188					0.82_254.0997n	299.098	0.824267	neg	HMDB0038664	Lipids and lipid-like molecules	Glycerolipids	Glycosylglycerols	*		50	56.2	M-H, M+FA-H	C9H18O8	-1.81355	1.65975	0.00534875	0.0222163	0.746292	173554	232555	180138	219726	164149	195213	161946	134853	145069	187335	293960	239094	202163	221425	157881	251436	273685	220791
12,13-dihydroxy-11-methoxy-9-octadecenoic acid	-2.33029					11.20_327.2524m/z	327.252	11.2047	pos	LMFA01080006	Lipids and lipid-like molecules	Fatty Acyls	Fatty Acids and Conjugates			54.8	83	M+H-H2O	C19H36O5	-1.72202	1.39816	0.0434677	0.0856226	0.198844	13193.9	66352.7	19667.4	20879.6	11739.5	11936	12443	10108.2	10468.9	8308.21	212337	71171	13764.8	20033.1	35459.6	7810.78	103037	67208.3
Anandamide (20:2, n-6)	-0.386633					12.55_351.3131n	352.32	12.5473	pos	LMFA08040002	Lipids and lipid-like molecules	Fatty Acyls	Fatty amides			39.6	4.78	M+H, M+Na	C22H41NO2	-1.77637	1.65634	0.0261727	0.0592917	0.764913	222099	290359	177488	175245	225444	296307	201508	249508	200255	251038	382194	365632	230001	221936	208621	300598	295301	318591
3,4,5-trihydroxy-6-[4-(4-hydroxy-3-oxobut-1-en-1-yl)-2-methoxyphenoxy]oxane-2-carboxylic acid	0.636809					2.97_384.1050n	385.112	2.96613	pos	HMDB0135694	Organic oxygen compounds	Organooxygen compounds	Carbohydrates and carbohydrate conjugates			51.7	66.1	M+H-H2O, M+H	C17H20O10	-1.71415	1.39706	0.0183491	0.0467023	1.55489	124271	79922.6	96625.6	115944	124036	103929	151859	126732	127848	147189	13748.6	44661.1	117960	140353	62465.5	120609	73410.2	66172.7
Apo-12'-violaxanthal	-1.09295					11.68_382.2503n	383.257	11.6823	pos	HMDB0034953	Lipids and lipid-like molecules	Prenol lipids	Diterpenoids	*		38.4	0	M+H-H2O, M+H	C25H34O3	-1.26545	1.39636	0.00245167	0.0136037	0.468803	34592.4	73788.8	33594.8	32940.6	32357.5	30380	27865.5	34970.9	46611.4	38018.6	124750	93623.2	54045.1	44984.5	40355	55870	92660	84022.4
Bis-D-fructose 2',1:2,1'-dianhydride	0.721694					3.05_324.1051n	347.094	3.05038	pos	66164	Unclassified	Unclassified	Unclassified			39	0	M+Na, M+K	C12H20O10	-1.65329	1.39539	0.0381056	0.0777112	1.64912	136366	82690.3	144661	146591	133555	139639	121285	119115	128937	157144	14053.5	53187.8	185516	126197	128294	117344	18331.2	18600.2
Posaconazole	2.21343					10.21_739.2931m/z	739.293	10.2131	pos	HMDB0015392	Organoheterocyclic compounds	Diazinanes	Piperazines			36.4	0	M+K	C37H42F2N8O4	0.322941	1.22357	0.00102709	0.0075722	4.63777	37896.8	8171.34	38784.1	57825.7	35377.1	69531	25951.9	24892.3	17887.7	32924.8	2.49373e-05	2.49373e-05	10027.9	28711	8645.72	17252.9	733.244	2.49373e-05
1D-1-Guanidino-3-amino-1,3-dideoxy-scyllo-inositol 4-phosphate	1.48759					5.07_283.0808m/z	283.081	5.06522	pos	66261	Unclassified	Unclassified	Unclassified			39	0	M+H-H2O	C7H17N4O7P	2.05961	1.22251	0.000100386	0.00139927	2.8042	39362.8	14037.1	34009	34038.2	42229.3	30372.1	62243.2	30917.5	36178.1	44914.7	12094.6	9197.93	20053.7	11213.8	31973.4	10933.9	7462.84	9366.47
Isoeugenitin	1.46894					4.64_220.0732n	243.065	4.64327	pos	HMDB0029473	Organoheterocyclic compounds	Benzopyrans	1-benzopyrans	*		48.1	46.5	M+H, M+Na	C12H12O4	-1.7484	1.38581	0.000549388	0.00488822	2.76818	59118.4	21356.4	68964.3	64293.9	51045.5	62046.8	60010.9	74646.6	59749.6	32189.4	333.403	21385.4	53567.7	18730	44352.5	29439.6	1299.07	1743.69
Tsangane L 3-glucoside	1.19856					5.38_419.2286m/z	419.229	5.38003	neg	HMDB0040824	Lipids and lipid-like molecules	Prenol lipids	Terpene glycosides			41.4	9.76	M+FA-H	C19H34O7	-0.237025	1.09475	2.9299e-06	9.49297e-05	2.2951	33965.4	14799.1	29669.5	41929.9	34371.6	35130.8	31807.7	33236	30221.1	35356.2	5279.57	9391.39	20502.2	22785.8	13437.4	20894.5	12345.6	13756.1
PI(P-20:0/22:2(13Z,16Z))	-1.89451					14.22_931.6627m/z	931.663	14.216	pos	LMGP06030085	Lipids and lipid-like molecules	Glycerophospholipids	Glycerophosphoinositols			36.6	0	M+H	C51H95O12P	-0.779018	1.63919	0.00153929	0.00994275	0.268965	19726.2	73341	15740	25058	20809	19697.9	14171.4	12911.2	16080.8	33341.1	137341	92674.6	51118.5	48387.8	16425	52309.7	96683.6	91788.5
16,16-dimethyl-PGF2beta	-1.22848					10.29_400.3051m/z	400.305	10.2918	pos	LMFA03010083	Lipids and lipid-like molecules	Fatty Acyls	Eicosanoids			45.5	35.1	M+NH4	C22H38O5	-1.61738	1.63913	0.00279234	0.0147904	0.426768	40328.7	94498	36615.4	39367.2	29910.4	49402.9	49481	49866.2	37104.2	30882.3	143589	128173	49774.1	64312.6	105867	29552.3	127848	106868
(3beta,5alpha,9alpha,22E,24R)-3,5,9-Trihydroxy-23-methylergosta-7,22-dien-6-one	-3.29973					10.78_458.3403n	497.31	10.782	pos	HMDB0032669	Lipids and lipid-like molecules	Steroids and steroid derivatives	Ergostane steroids	*		37.3	0	M+Na, M+K	C29H46O4	1.6073	1.21186	0.0393365	0.0795613	0.10155	4343.01	42767.1	4531.48	3517.38	4659.91	3348.53	3710.56	3217.1	2446.04	9313.09	42298.5	20049.9	14696.3	9337.08	13549.1	20997.1	149482	71726.5
Avocadyne 4-acetate	-2.41297					11.85_349.2351m/z	349.235	11.8458	pos	LMFA05000645	Lipids and lipid-like molecules	Fatty Acyls	Fatty alcohols	*		46.7	40.1	M+Na	C19H34O4	0.561273	1.21092	0.0281256	0.0624384	0.187769	8707.94	46375.9	12046.6	16050.1	10999.4	7989.03	11868	5660.74	3319.82	1729.9	129716	70513.6	5324.45	13207.1	30999	1602.83	69028.6	50614.8
10,11-Epoxy-7Z-hexadecenoic acid	2.08927					12.32_267.1964m/z	267.196	12.3239	neg	LMFA01070026	Lipids and lipid-like molecules	Fatty Acyls	Fatty Acids and Conjugates			54.1	74.3	M-H	C16H28O3	-0.476659	1.37196	0.000125912	0.00164346	4.25534	45004.9	10576.1	55872.3	43359.4	56476.4	53446.8	31015.5	52423.1	50653.9	16792	34326.8	24357.6	2898.6	3930.97	6921.6	1096.41	7459.66	3617.23
Hebevinoside IV	-0.732443					13.51_585.4158m/z	585.416	13.5139	neg	HMDB0036060	Lipids and lipid-like molecules	Steroids and steroid derivatives	Steroidal glycosides	*		46.6	41.5	M-H2O-H	C36H60O7	-0.375595	1.62217	0.00148383	0.00972919	0.601884	78782.7	130894	67502.9	80192.4	73561.1	87976.6	57053.8	65114	73572.7	125288	114680	134136	139344	118663	67553.3	164208	155157	153406
Norlinoleic acid	6.95248					12.26_267.2314m/z	267.231	12.2633	pos	LMFA01031037	Lipids and lipid-like molecules	Fatty Acyls	Fatty Acids and Conjugates			48.9	50.2	M+H	C17H30O2	-1.70049	1.61906	1.5321e-05	0.000343363	123.853	43594.7	351.988	76327	48189.5	62610.5	34167.9	38180.5	31886.1	42226.1	15169.8	195.083	969.395	583.907	487.307	367.179	213.036	2.49373e-05	2.49373e-05
3,4,5-trihydroxy-6-[2-(3-hydroxyprop-1-en-1-yl)-5-methoxyphenoxy]oxane-2-carboxylic acid	0.9669					2.53_401.1084m/z	401.108	2.52895	neg	HMDB0135658	Organic oxygen compounds	Organooxygen compounds	Carbohydrates and carbohydrate conjugates			56.4	84.7	M+FA-H	C16H20O9	-1.36902	1.6188	0.000607185	0.00524052	1.95464	98396.7	50340.2	87752.6	114821	98839.7	96443.5	101069	90745.2	87201.2	110301	11067	30146.9	72933.4	90489.6	49752	84829.1	34307.2	29196.2
cholest-5,24-dien-3beta-ol 3-O-beta-D-glucopyranoside	-0.82122					12.82_564.4250m/z	564.425	12.8195	pos	83949	Unclassified	Unclassified	Unclassified			37.8	0	M+NH4	C33H54O6	-1.5484	1.36536	0.0111048	0.0339455	0.565963	54995	97170.5	67925.5	67321.1	49184.1	46299.4	55820.6	47504	50739.7	55165.3	135313	90124.3	68054.4	62840.9	83374.1	48195.2	160612	128850
O-6-deoxy-a-L-galactopyranosyl-(1->2)-O-b-D-galactopyranosyl-(1->4)-2-(acetylamino)-1,5-anhydro-2-deoxy-D-arabino-Hex-1-enitol	-0.617509					4.37_534.1810m/z	534.181	4.36508	pos	HMDB0002276	Organic oxygen compounds	Organooxygen compounds	Carbohydrates and carbohydrate conjugates			44.2	28.9	M+Na	C20H33NO14	3.36774	1.36359	0.000394574	0.00381749	0.651796	64286.8	98630.3	65258.2	71288	65962.2	56620.1	64331.7	67369.6	63412.9	60051.8	70596.7	95304.9	125727	99605	120953	115346	81578.3	79930.8
2,5-Dimethyl-4-ethoxy-3(2H)-furanone	-0.925397					0.86_174.1122m/z	174.112	0.86485	pos	HMDB0032232	Organoheterocyclic compounds	Dihydrofurans	Furanones			38.3	0	M+NH4	C8H12O3	-1.64987	1.36096	0.000578732	0.00506762	0.526535	38156.4	72466.9	33865.7	37679.3	35142.5	33430.8	38216.3	41178.2	47990.8	37747.4	89886	76910.5	49840.1	51479.4	51550	63271.2	104368	92429.8
3-Hydroxymethyltriazolopthalazinone	-2.26508					0.85_238.0375m/z	238.038	0.847833	pos	3167	Unclassified	Unclassified	Unclassified			37.5	0	M+K	C11H9N3O	-0.956308	1.36073	3.43476e-05	0.00063331	0.208038	8426.34	40503.9	9395.87	4131.49	12807.3	8778.56	8797.44	6018.81	5247.57	12233.7	60333.1	38337.7	34729.5	30424.6	17179	35674.4	46571.4	60781.4
Sempervirenoside A	2.90326					5.17_937.2978m/z	937.298	5.17097	neg	LMPK12112023	Lipids and lipid-like molecules	Polyketides	Flavonoids			39.6	1.76	M+FA-H	C42H52O21	-0.529671	1.61097	0.0134197	0.0381906	7.48117	75703.3	10119.2	97616.1	222311	41105.9	85882.6	42728.4	44366.7	23929.7	47686.2	2.49373e-05	110.265	10765.9	20018.8	39390.5	7206.92	2656.7	804.447
PE(0:0/18:2(9Z,12Z))	-0.472553					12.05_476.2780m/z	476.278	12.0484	neg	LMGP02050041	Lipids and lipid-like molecules	Glycerophospholipids	Glycerophosphoethanolamines			39.4	0.934	M-H	C23H44NO7P	-0.612622	1.3571	0.0355833	0.073868	0.720688	136538	189454	131499	144986	129734	144824	103340	116998	89245.2	231674	200353	243946	191232	194783	82683.9	183648	191383	227606
Tephrowatsin A	4.55525					11.72_355.1898m/z	355.19	11.724	pos	LMPK12020160	Lipids and lipid-like molecules	Polyketides	Flavonoids			50.7	59	M+H	C22H26O4	-1.59675	1.60997	2.33579e-08	2.92381e-06	23.5108	40988.2	1743.38	41220.5	37425.7	35916.6	27460.1	53738.7	57112.4	39450	35581.9	2.49373e-05	2096.32	3117.98	2005.33	2602.34	3882.14	2.49373e-05	242.914
Scillabiose	-0.510888					1.11_344.1545m/z	344.155	1.11395	pos	73272	Unclassified	Unclassified	Unclassified			38.4	0	M+NH4	C12H22O10	-1.86507	1.1951	0.00750299	0.0268666	0.70179	75891.9	108140	80292.9	73741.4	91372.4	87003.1	62386.3	68247.9	65575.3	78516.4	65441.3	68574.3	111945	124210	142861	125875	111626	114591
Collettiside I	-0.646072					11.99_610.4300m/z	610.43	11.9887	pos	84243	Lipids and lipid-like molecules	Steroids and steroid derivatives	Steroidal glycosides	*		38.2	0	M+NH4	C34H56O8	-2.33143	1.60585	0.019241	0.048202	0.639018	106559	166754	118012	127835	97918.2	96534.3	105861	109333	116088	80887.8	137974	156571	116382	117024	306618	130002	185264	184195
1-O-Caffeoylquinic acid	1.05624					8.82_355.1016m/z	355.102	8.82408	pos	HMDB0030652	Organic oxygen compounds	Organooxygen compounds	Alcohols and polyols	*		42.5	20.5	M+H	C16H18O9	-2.08331	1.60514	0.000126366	0.00164725	2.07951	87745.5	42195.4	91257.3	110662	77036.4	110873	84437.7	78583.6	73916	75197.9	11958.8	22131.7	40853.6	74596.6	45018.3	55484.2	38663.8	48855.8
4-Phosphopantothenoylcysteine	-0.441504					6.16_403.0919m/z	403.092	6.16087	pos	HMDB0001117	Unclassified	Unclassified	Unclassified			49.7	64.1	M+H	C12H23N2O9PS	-3.80358	1.60387	0.0101743	0.0321888	0.736367	169450	230116	159449	142941	176358	147367	184277	170505	188121	186580	304891	243985	180945	174572	175832	196090	268985	295627
Aromadendrin 3,7-diglucoside	1.89514					4.76_630.2012m/z	630.201	4.76453	pos	95046	Phenylpropanoids and polyketides	Flavonoids	Flavonoid glycosides	*		36.9	0	M+NH4	C27H32O16	-2.77058	1.60114	3.63992e-05	0.000657896	3.71959	58736.2	15791	59386	79315.6	62902.5	47565.4	73365.9	44009.6	44321.2	59023.1	904.706	5636.33	21914.8	22073.1	48807.8	16996.3	4346.05	5648.94
3,4,5-trihydroxy-6-[2-hydroxy-4-(3-oxobutyl)phenoxy]oxane-2-carboxylic acid	0.65666					2.95_401.1084m/z	401.108	2.95228	neg	HMDB0135703	Organic oxygen compounds	Organooxygen compounds	Carbohydrates and carbohydrate conjugates			53.6	71	M+FA-H	C16H20O9	-1.42155	1.52274	0.0124138	0.0364316	1.57643	139941	88770.9	109019	134234	135935	124197	169651	142979	141288	162224	18620.7	52638.7	129132	152261	73017.4	138462	79707.1	66329.3
(2E)-3-(2,4-dihydroxy-5-methoxyphenyl)prop-2-enoic acid	-0.508997					5.13_209.0448m/z	209.045	5.12902	neg	HMDB0125514	Phenylpropanoids and polyketides	Cinnamic acids and derivatives	Hydroxycinnamic acids and derivatives	*		47	43.5	M-H	C10H10O5	-3.79234	1.19114	0.0148705	0.0408068	0.702711	81898.7	116547	75209.5	67924	84742.8	72151.4	87443.2	85426.6	92462.5	89829.8	157013	133263	85173.9	84240.2	78356.4	94403.3	145657	154267
Ethosuximide M3 glucuronide	1.39033					4.80_349.1012n	350.108	4.79873	pos	2598	Unclassified	Unclassified	Unclassified			38.3	0	M+H, M+Na	C13H19NO10	0.903063	1.59843	5.62722e-05	0.000911605	2.62138	73568	28064.6	85545.6	96124.4	60577.5	82403.6	71115.3	66949	65949.4	59879.2	14422	26992	27465.4	34999.8	70174.6	17345.7	17975.8	15141.6
Ganoderic acid Mi	-0.284656					12.41_562.4092m/z	562.409	12.4071	pos	HMDB0035340	Lipids and lipid-like molecules	Prenol lipids	Triterpenoids	*		52.1	67	M+NH4	C33H52O6	-1.82646	1.33499	0.0190064	0.0478137	0.820937	208509	253988	183664	230631	171208	195137	205900	217053	230769	233706	190535	204846	299959	279814	226631	265983	260755	303385
Eruberin C	4.93277					6.02_699.2500m/z	699.25	6.01653	neg	LMPK12020172	Lipids and lipid-like molecules	Polyketides	Flavonoids			56.8	87.7	M+FA-H	C31H42O15	-0.931637	1.33462	9.13112e-07	4.12505e-05	30.543	29500.7	965.874	27877.9	12757.9	28770.9	40942.9	36338.3	38578	31880.8	18858.7	480.571	294.766	950.929	1651.65	1479.67	1657.1	886.594	325.719
Okanin 4'-gentiobioside	-1.99876					4.95_595.1645m/z	595.165	4.9452	pos	LMPK12120166	Lipids and lipid-like molecules	Polyketides	Flavonoids			54.9	86.3	M+H-H2O	C27H32O16	-1.98224	1.33404	0.0174623	0.0452994	0.250215	13604.7	54371.9	22475.1	26239.3	9525.26	16199.5	9547.31	9546.91	6674.41	8629.39	71096.8	58240.8	18134.1	16181.7	58285.4	8248.59	138695	66092.4
Ribulose 1,5-diphosphate	-0.377407					15.84_618.9637m/z	618.964	15.8404	neg	377	Unclassified	Unclassified	Unclassified			38.9	0	2M-H	C5H12O11P2	-0.0613782	1.57911	0.0121314	0.0358932	0.76982	196732	255556	194271	180394	192673	186574	209442	200193	198328	211983	324190	286807	198543	198876	215747	201364	302706	316215
Metominostrobin	0.949346					5.44_329.1141m/z	329.114	5.4432	neg	72364	Unclassified	Unclassified	Unclassified			39.3	0	M+FA-H	C16H16N2O3	-0.642081	1.3299	2.10118e-08	2.69626e-06	1.931	55373.6	28676.2	53316.8	63682.7	54822.8	52862.9	50497.4	52564.2	54210.7	61031.6	22673.4	26448.5	30603.5	38183.6	24361.1	31026.2	30261.9	25851.4
beta-Citraurin	-1.60709					14.24_433.3095m/z	433.31	14.237	pos	HMDB0035091	Lipids and lipid-like molecules	Prenol lipids	Triterpenoids	*		38.3	0	M+H	C30H40O2	-1.32448	1.17906	0.0295479	0.0646066	0.328261	17597.3	53607.6	21444.2	22731.6	15117.3	15641.2	16278.5	17521.5	16487.7	15556.1	50372.6	45767.6	16970.4	25037.4	36485	17156.4	122345	114727
4',5-Dihydroxy-3,3'-dimethoxy-6,7-methylenedioxyflavone 4'-glucuronide	-30.7811					9.80_535.1075m/z	535.107	9.80198	pos	HMDB0037758	Phenylpropanoids and polyketides	Flavonoids	Flavonoid glycosides	*		37.9	0	M+H	C24H22O14	-1.42134	1.57722	0.000129293	0.00167457	5.41964e-10	2.49373e-05	46012.9	2.49373e-05	2.49373e-05	2.49373e-05	2.49373e-05	2.49373e-05	2.49373e-05	2.49373e-05	2.49373e-05	6019.87	22357.4	59693.2	88928.3	47947.9	39554.4	56676.5	46925.9
PI(O-16:0/17:1(9Z))	0.643598					13.67_808.5458n	831.535	13.6742	pos	80993	Lipids and lipid-like molecules	Glycerophospholipids	Glycerophosphoinositols			38.7	0	M+NH4, M+Na	C42H81O12P	-0.890567	1.57579	0.000112711	0.00152141	1.56222	124774	79869.8	147124	125594	117166	151952	141364	101274	115109	98609.7	98184.6	68672.8	90766.4	70192.6	84682	60080.8	85608.4	80770.7
N-Hydroxyriluzole	-0.404089					15.49_230.9855m/z	230.986	15.4855	neg	2333	Unclassified	Unclassified	Unclassified			36.5	0	M-H2O-H	C8H5F3N2O2S	3.92488	1.57475	0.00553081	0.0226044	0.755713	168364	222789	164383	151688	176668	157999	176969	170240	171758	177210	287399	250141	174901	175335	187381	186750	258209	262194
N-(3-oxo-octadecanoyl)-homoserine lactone	1.64126					8.45_376.2451m/z	376.245	8.44563	pos	LMFA08030016	Lipids and lipid-like molecules	Fatty Acyls	Fatty amides			38.2	0	M+Na	C20H35NO4	-2.07923	1.17648	0.000492075	0.0045111	3.11938	37924	12157.5	34560.8	28824.9	34874.7	37795.8	47788.5	48068.9	56085.8	15392.9	3800.3	8014.16	25920	23281.6	17146.9	16777.2	677.382	1642.8
Valyl-Arginine	0.617909					2.09_296.1700m/z	296.17	2.08915	pos	HMDB0029121	Organic acids and derivatives	Carboxylic acids and derivatives	Amino acids, peptides, and analogues			38.7	0.435	M+Na	C11H23N5O3	2.41086	1.31799	0.0115091	0.0346855	1.53465	119206	77676.3	140860	124408	83386.5	151502	121374	133058	125251	73806.4	37456.7	64798.8	109263	132495	68122	80428.9	70972.6	57873.4
Methyl (E)-2-dodecenoate	1.68065					4.91_213.1846m/z	213.185	4.90658	pos	LMFA07010931	Lipids and lipid-like molecules	Fatty Acyls	Fatty acid esters	*		39	0	M+H	C13H24O2	-1.61325	1.31552	8.94631e-07	4.068e-05	3.20572	39706.2	12386.1	37821	48428.1	36024.3	39892.3	38954.7	36850.5	37195.6	42482.9	2544.05	6629.49	21168.7	22623.7	18317	18003.1	4344.88	5457.61
1'-Acetoxyeugenol acetate	1.24583					5.61_264.0994n	265.107	5.6143	pos	68319	Benzenoids	Phenol esters	Unclassified	*		47.1	41.3	M+H-H2O, M+H	C14H16O5	-1.56384	1.31492	5.85113e-05	0.000932687	2.37155	50933.3	21476.8	52375.8	49823.9	50624.6	59981.6	55031.7	47083	43705.2	48840.6	3675.44	10858.2	31281.9	40490.8	30455.3	33490	11208.7	10353.9
Premithramycin A2'	2.04272					7.62_673.2130m/z	673.213	7.6234	neg	63781	Unclassified	Unclassified	Unclassified			36.9	0	M-H	C33H38O15	-1.13493	1.31437	0.000437253	0.00412931	4.12023	43156	10474.2	55921.7	53706.3	41930.6	74148	33340.1	26927.1	18968.6	40305.7	1688.23	2723.68	15625.9	28860.4	13093.1	16712.8	3599.7	1489.67
Papyriferic acid	-0.921799					10.33_649.3952m/z	649.395	10.3266	neg	67085	Unclassified	Unclassified	Unclassified			36.7	0	M+FA-H	C35H56O8	-0.915878	1.56244	0.000118009	0.00157248	0.52785	48309.5	91521.1	40346.2	49004.1	45720.3	51661.7	36088.2	50038.6	63161.6	50455	98970	86494.8	94292.5	93448.8	41570.2	99118.3	113443	104831
Dinor-PGD2	0.77533					9.70_324.1930n	342.227	9.70273	pos	LMFA03010214	Lipids and lipid-like molecules	Fatty Acyls	Eicosanoids			52.6	70.7	M+NH4, M+K	C18H28O5	-2.03439	1.31425	0.0013536	0.00914176	1.71158	84051.6	49107.6	87421.7	94076.4	84096.1	101956	74959.4	91949.6	94853.2	43100.5	46457.3	61680.8	63767.2	69587.6	57981.6	36419	33151.8	23815.4
Taraxinic acid glucosyl ester	-2.09364					6.25_469.1712m/z	469.171	6.24945	neg	HMDB0035249	Lipids and lipid-like molecules	Prenol lipids	Terpene lactones	*		48.5	45.3	M+FA-H	C21H28O9	-0.889261	1.31314	0.000518749	0.00468595	0.234289	10206.8	43565.2	11417.3	4603.32	13375.8	5508.46	10437.4	9432.71	9859.24	17020.4	29604.1	19277.8	48611.7	46679.9	19778.2	79612.3	43856.3	61101.1
(R)-(E)-4,7-Megastigmadien-9-one	0.664415					5.52_193.1585m/z	193.158	5.5185	pos	91003	Lipids and lipid-like molecules	Prenol lipids	Sesquiterpenoids			53	68.5	M+H	C13H20O	-1.25272	1.55297	0.0132655	0.0379151	1.58493	153560	96887.8	168502	168459	157713	188309	151400	136327	125313	132457	37794.6	55700.6	127008	168266	150486	130939	54656.8	50251.3
25-Hydroxy-24-epi-brassinolide	-3.27129					12.59_496.3398n	514.374	12.5887	pos	68796	Unclassified	Unclassified	Unclassified			38.4	0	M+NH4, M+Na	C28H48O7	-0.495312	1.31138	0.0233607	0.0549296	0.103572	4911.85	47424.4	8240.82	7414.02	4374.96	4335.24	2770.01	2504.74	5062.95	4592.05	132011	79401.2	7258.18	9893.6	15088.8	4823.16	86578.8	44339.9
(4-{3-[2,4-dihydroxy-5-(3-methylbut-2-en-1-yl)phenyl]-2-hydroxy-3-oxopropyl}-2-(3-methylbut-2-en-1-yl)phenyl)oxidanesulfonic acid	1.94469					4.47_489.1608m/z	489.161	4.47442	neg	HMDB0133202	Phenylpropanoids and polyketides	Linear 1,3-diarylpropanoids	Chalcones and dihydrochalcones	*		36.6	0	M-H	C25H30O8S	4.00713	1.04912	1.37323e-06	5.48015e-05	3.84956	23213.2	6030.09	27794.3	19839.1	27887.9	27925	26911.1	17506.9	18202	19639.5	2441.08	2173.24	6387.39	9046.42	5185.52	13396.5	3586.5	6024.09
Cerebroside C	-1.15741					14.78_776.5641m/z	776.564	14.7821	pos	476	Unclassified	Unclassified	Unclassified			38.1	0	M+Na	C43H79NO9	-0.805823	1.3069	0.0265771	0.0599585	0.448317	35556.8	79311.6	32543.6	37866	43430	37528.9	32854.8	25739.5	32872.1	41619.1	169431	122547	51838.6	44395.9	28559	41298.8	111551	64871.6
Etoposide glucuronide	2.14997					5.44_809.2143m/z	809.214	5.4432	neg	705	Lignans, neolignans and related compounds	Lignan lactones	Podophyllotoxins			38.5	0	M+FA-H	C35H40O19	-0.34108	1.16607	2.14867e-05	0.000445057	4.43819	29905.9	6738.3	36765.3	39184.5	28183.6	42190.6	30328.5	22957.1	19788.5	19848.7	578.211	1640.58	9970.72	14013.7	14247.9	9173.19	2308.91	1973.13
9-oxo-12,13-epoxy-10-octadecenoic acid	-1.64336					10.79_291.1964m/z	291.196	10.7936	neg	LMFA02000247	Lipids and lipid-like molecules	Fatty Acyls	Octadecanoids			49.3	51.2	M-H2O-H	C18H30O4	-0.471455	1.54524	0.00433803	0.0194969	0.320111	23887.7	74623.2	21084.5	26680.7	15170.7	24674.8	21533.4	26813.3	20257.3	34886.9	75755.6	57371.5	50578.7	52897	40077.1	40396.1	140234	139676
N-Acetyl-leu-leu-tyr-amide	0.833603					4.91_466.3007m/z	466.301	4.90658	pos	68969	Unclassified	Unclassified	Unclassified			37.5	0	M+NH4	C23H36N4O5	-3.87969	1.54301	3.21987e-05	0.000603629	1.78213	92962.8	52163.8	91231.1	126784	83994.2	95878.8	98955.9	80390.7	76629.7	89837.4	71639.9	66622.4	42680.6	47565.7	43524.8	42471.6	53448.9	49356.7
p-Hydroxyphenobarbital glucuronide	-1.62825					3.10_469.1112m/z	469.111	3.10177	neg	1822	Unclassified	Unclassified	Unclassified			38.1	0	M+FA-H	C18H20N2O10	2.80302	1.54285	8.47891e-05	0.00122932	0.32348	20274.2	62675.3	15418.1	9535.49	25162.5	17809.9	21553.2	22381.8	23035.7	27296.8	53472.7	83101.8	62944.6	57105.7	18161.3	81716.6	78902.5	65997.4
5-Azacytidine 5'-diphosphate	-0.386336					13.11_808.9880m/z	808.988	13.109	neg	1181	Unclassified	Unclassified	Unclassified			39.1	0	2M-H	C8H13N3O12P2	0.420056	1.29952	0.00565467	0.0229058	0.76507	119956	156791	113080	106947	126624	116925	127029	122493	116225	130326	191967	170206	130713	119838	137654	127331	187707	188909
Ceanothine D	-2.27893					12.55_484.3032n	502.337	12.5473	pos	HMDB0029341	Organic acids and derivatives	Carboxylic acids and derivatives	Amino acids, peptides, and analogues	*		36.5	0	M+NH4, M+Na	C27H40N4O4	-3.54241	1.54119	0.00149018	0.00975546	0.20605	11736.9	56961.6	11346.1	13546.6	6532.35	9817.76	14620.3	17841.6	13471.3	6719.36	76346.4	57727.1	15472.6	21415	100438	25208	80756.3	78329.2
Dynorphin B (6-9)	2.04297					7.75_588.3366m/z	588.337	7.74617	pos	HMDB0012937	Organic acids and derivatives	Carboxylic acids and derivatives	Amino acids, peptides, and analogues			37.3	0	M+H-H2O	C26H43N11O6	0.227584	1.2964	0.000239984	0.00263543	4.12092	39582.1	9605.17	31297.4	42800.3	33321.6	14743	59515.5	49366.9	47219.7	38392.3	3299.93	12424.1	11817.5	9018.27	33951.2	3823.2	849.96	1657.15
N1-Amidinostreptamine 6-phosphate	1.40748					4.62_283.0808m/z	283.081	4.62335	pos	64558	Unclassified	Unclassified	Unclassified			39.2	0	M+H-H2O	C7H17N4O7P	1.87454	1.53505	0.000931589	0.00710625	2.65273	73849.1	27838.9	80622.2	74983	81625.8	73215.9	83468.9	58791.3	61940.1	76145.8	7435.25	11904.3	33617.7	26083.3	96835.4	29788.9	7186.88	9859.64
Coagulin R 3-glucoside	0.459657					7.69_677.3170m/z	677.317	7.68675	neg	HMDB0033207	Lipids and lipid-like molecules	Steroids and steroid derivatives	Steroid lactones	*		57.5	90.1	M+FA-H	C34H48O11	-1.3232	1.2934	0.0402216	0.0809211	1.37521	170660	124097	151046	224098	145755	210304	149153	153651	162865	168408	41501.4	68901.4	103864	194007	150191	150291	129177	154843
7-hydroxy Tetranor Iloprost	-0.477719					7.15_323.1848m/z	323.185	7.14882	pos	781	Unclassified	Unclassified	Unclassified			55.1	82.3	M+H	C18H26O5	-1.53274	1.53247	0.019408	0.0484671	0.718112	136980	190750	145385	153437	127225	140353	116243	152619	156199	104377	291795	220712	141793	137972	208634	136289	217584	171220
3,4,5-trihydroxy-6-{[5-hydroxy-2-(3-hydroxyphenyl)-4-oxo-6,8-bis[3,4,5-trihydroxy-6-(hydroxymethyl)oxan-2-yl]-4H-chromen-7-yl]oxy}oxane-2-carboxylic acid	1.77425					5.09_770.1875n	771.195	5.08513	pos	HMDB0126962	Phenylpropanoids and polyketides	Flavonoids	Flavonoid glycosides	*		36.3	0	M+H, M+NH4	C33H38O21	-3.95003	1.29049	0.000617639	0.00529897	3.42059	45039	13167	70284.7	71385.4	44437.4	43219.6	46415.1	28330.2	21284.2	34955.5	4427.97	6046.99	16879.9	13462.6	34841.5	5667.16	12741.2	11268.9
3,4,5-trihydroxy-6-{[4-hydroxy-2-(hydroxymethyl)-7-methoxy-2-methyl-3,4-dihydro-2H-1-benzopyran-5-yl]oxy}oxane-2-carboxylic acid	1.83822					4.72_416.1313n	434.165	4.72448	pos	HMDB0125824	Organic oxygen compounds	Organooxygen compounds	Carbohydrates and carbohydrate conjugates			38.1	0	M+NH4, M+Na, M+H	C18H24O11	-1.43002	1.28947	5.82637e-12	4.69675e-09	3.57567	34035.1	9518.52	36005.7	34866.8	33894.9	34820.2	32266.3	30020.9	32600	37806.3	5938.3	9167.11	13899.9	9166.02	11081.3	9548.16	8583.43	8763.99
1,3,5-Trihydroxy-10-methylacridone	0.460814					0.81_275.1020m/z	275.102	0.813767	pos	HMDB0041468	Organoheterocyclic compounds	Quinolines and derivatives	Benzoquinolines	*		42	20.6	M+NH4	C14H11NO4	-2.33362	1.52759	0.0369091	0.0758468	1.37632	248927	180865	232478	375649	184819	175041	214400	260887	309125	239018	169350	154426	300310	178711	171314	182451	151283	139073
Quercetin 3-O-(6''-acetyl-glucoside)	-9.50624					5.27_505.0985m/z	505.098	5.2735	neg	HMDB0029271	Phenylpropanoids and polyketides	Flavonoids	Flavonoid glycosides	*		52.9	69.8	M-H	C23H22O13	-0.609397	1.28747	0.00387272	0.01818	0.00137511	46.4862	33805.6	94.1866	2.49373e-05	76.6224	88.3765	112.704	2.49373e-05	2.49373e-05	2.49373e-05	8226.17	15272.2	17823.3	25273.3	75058.1	12690.2	76758	39343.3
Lysyl-Tryptophan	0.48588					5.65_371.1483m/z	371.148	5.65378	pos	HMDB0028962	Organic acids and derivatives	Carboxylic acids and derivatives	Amino acids, peptides, and analogues			38.6	0	M+K	C17H24N4O3	0.832467	1.03758	0.0080932	0.0280221	1.40044	81444	58156	72963.8	72498	81044.7	80308.2	91622	81610.4	81917.8	89587.2	23821.7	30734.4	66492.7	75824.8	54388.8	74882.1	68054.4	71049.4
O-b-D-Gal-(1->3)-O-[O-b-D-Gal-(1->4)-2-(acetylamino)-2-deoxy-b-D-Glc-(1->6)]-2-(acetylamino)-2-deoxy- D-Galactose	-1.41382					4.62_729.2603m/z	729.26	4.62088	neg	HMDB0002067	Organic oxygen compounds	Organooxygen compounds	Carbohydrates and carbohydrate conjugates			51	63.4	M-H2O-H	C28H48N2O21	4.20625	1.525	2.30977e-06	7.96664e-05	0.375317	22929	61092.4	20792.8	17149.5	20968.1	23683.7	28263.9	25543.5	26206.1	20824.5	43151.7	56025.4	70221.3	68734.7	42335.7	82132	60757.5	65380.9
6alpha-PGI1	-1.31365					5.77_372.2739m/z	372.274	5.77158	pos	LMFA03010128	Lipids and lipid-like molecules	Fatty Acyls	Eicosanoids			48.3	49.7	M+NH4	C20H34O5	-1.65738	1.42421	0.00495853	0.0211338	0.402302	30808.9	76581.5	37657.5	30355	37845.2	27658	25863	22072.3	18369.8	46650.4	56255.3	102576	67422.2	97364.4	65781.1	148342	33228.3	41682.8
3-hydroxy-dodecanedioic acid	-0.674059					7.60_229.1431m/z	229.143	7.59888	pos	LMFA01170089	Lipids and lipid-like molecules	Fatty Acyls	Fatty Acids and Conjugates			48.5	48.9	M+H-H2O	C12H22O5	-1.21604	1.034	0.00132748	0.00901068	0.626741	34543.8	55116.5	32300.5	31901	42373.6	45614.8	26901.6	33211	31083	32964.7	82824.1	58806.6	37981.7	44054.7	52925.9	55876.1	52014.3	56449.2
DG(14:0/15:0/0:0)	-0.881255					13.97_565.4243m/z	565.424	13.9659	pos	58645	Lipids and lipid-like molecules	Glycerolipids	Diradylglycerols			37.2	0	M+K	C32H62O5	2.64026	1.14694	0.0365565	0.0753065	0.542895	40110	73881.7	52014.4	53986.8	35292	53261.9	33564.5	31819.6	31355.5	29585.3	121205	93898.4	43036.6	43705.7	50990.9	23511.6	133065	81639.9
Eleutheroside B1	1.71207					4.89_385.1125m/z	385.113	4.88743	pos	86332	Phenylpropanoids and polyketides	Coumarins and derivatives	Coumarin glycosides	*		38.4	0	M+H	C17H20O10	-1.02854	1.28275	3.33271e-06	0.000105604	3.27632	38036.4	11609.5	41174.9	52721.2	36921.1	39088	35910.3	27598.1	26181.6	44696	4393.68	9090.64	18032.5	18688.6	14988.7	11676.3	7918.4	8087.19
Isocarbamid	-1.61683					0.81_203.1499m/z	203.15	0.813767	pos	72796	Unclassified	Unclassified	Unclassified			38.4	0	M+NH4	C8H15N3O2	-1.68542	1.5099	0.000177212	0.00211125	0.326051	20067.6	61547.4	16116.8	11518.6	23448.4	16343.1	23419.7	23662	23622.1	22410.1	93785.5	70982	45431.7	40389.9	33352.2	50703.4	67179.5	90555
7-Hydroxyterpineol 8-glucoside	0.412215					5.18_332.1829n	350.217	5.17817	pos	88911	Organic oxygen compounds	Organooxygen compounds	Carbohydrates and carbohydrate conjugates	*		38.5	0	M+NH4, M+K, M+Na, M+H-H2O	C16H28O7	-1.70851	1.5099	0.0413762	0.0824899	1.33073	260418	195696	302578	313960	222529	227556	235583	289088	268305	223749	113856	137109	227070	279678	254968	282385	135765	134739
N-(3-(15-methyl-hexadecanoyloxy)-13-methyl-tetradecanoyl)-L-serine	-2.42423					14.36_648.5175m/z	648.518	14.3638	pos	LMFA00000005	Lipids and lipid-like molecules	Fatty Acyls	Other Fatty Acyls			38.6	0	M+Na	C37H71NO6	0.274518	1.50937	0.0346721	0.0724991	0.186309	13528.5	72613.2	20779.2	21110.7	17222.7	13910.2	9019.22	9577.29	8526.49	8081.98	172635	85877.9	12235	13807.1	20390.9	5207.67	174627	96124.6
Parishin C	-4.0029					4.68_746.2475m/z	746.247	4.6829	pos	71711	Unclassified	Unclassified	Unclassified			37.6	0	M+NH4	C32H40O19	-3.77745	1.50868	0.00160795	0.0102742	0.0623743	3086.67	49486.2	2031.42	1771.93	4400.39	1823.56	5574	2892.34	3034.12	3165.57	85642.3	62176.9	9569.16	50731	26910.1	106258	18879.9	35722
2-Hydroxydecanedioic acid	0.538556					5.07_435.2232m/z	435.223	5.06552	neg	HMDB0000424	Organic acids and derivatives	Hydroxy acids and derivatives	Medium-chain hydroxy acids and derivatives			44.8	34.1	2M-H	C10H18O5	-0.80016	1.022	0.00845173	0.0286988	1.45252	76112.3	52400.2	80960	91717.5	67041.3	81600	75932.3	75847.9	72120.6	63678.4	18972.1	32232.8	62666	79386.5	56726.6	72072.1	51412.2	45733.6
3alpha-Hydroxyoreadone	0.524514					5.73_252.1358n	253.143	5.73083	pos	91225	Organoheterocyclic compounds	Naphthofurans	Unclassified	*		51.2	61.9	M+H-H2O, M+H	C14H20O4	-1.4093	1.27768	0.00486593	0.0208847	1.43845	115005	79950.5	121248	102405	113041	127901	109324	114553	117994	113572	49445.2	59813.6	108766	107832	64909.5	124277	62600.6	61960.8
Difloxacin	0.37761					5.35_417.1740m/z	417.174	5.34972	pos	68932	Unclassified	Unclassified	Unclassified			38.1	0	M+NH4	C21H19F2N3O3	1.83383	1.1363	0.000767025	0.00621296	1.29919	108982	83884.6	116196	133138	107661	110458	97234.9	103751	100977	102439	64650.7	89580.1	100363	87752.7	94315.9	80901.3	69396.5	84117.2
Isoliquiritigenin 2'-glucosyl-(1->4)-rhamnoside	-2.05216					5.46_564.1840n	563.177	5.46423	neg	LMPK12120025	Lipids and lipid-like molecules	Polyketides	Flavonoids			46.9	43.3	M-H, M+FA-H	C27H32O13	-0.540253	1.13623	0.0323049	0.0686972	0.241123	10896.7	45191.7	11145.9	9261.7	13183.8	9609.72	11325.5	9529.35	10329.7	12788.4	71495.1	50793.7	8754.57	12138.9	9274.61	9686.91	102322	97067.6
(3beta,22R,23R,24S)-3,22,23-Trihydroxystigmastan-6-one	0.636043					14.45_462.3705n	445.367	14.4488	pos	94268	Lipids and lipid-like molecules	Steroids and steroid derivatives	Stigmastanes and derivatives	*		37.9	0	M+H-H2O, M+Na, M+H	C29H50O4	-0.902835	1.26735	0.000249458	0.00271454	1.55406	85384.1	54942.6	73472.2	72272	83176.9	73694.9	88548.5	110023	97705.2	84180.3	60041.2	62750.3	47022.1	40866.5	77545.5	52797.4	53598.3	44919.3
Catalposide	-9.38767					5.53_963.2767m/z	963.277	5.52827	neg	67930	Unclassified	Unclassified	Unclassified			36	0	2M-H	C22H26O12	-0.904634	1.26614	0.000727597	0.00598256	0.0014929	44.8176	30020.6	317.485	41.0557	2.49373e-05	2.49373e-05	2.49373e-05	2.49373e-05	2.49373e-05	2.49373e-05	18915.8	23519	20320.4	22258.8	30020.1	9417.63	72380.7	43332.3
Hycanthone mesylate	3.80424					4.60_903.2770m/z	903.277	4.59938	neg	73132	Lipids and lipid-like molecules	Steroids and steroid derivatives	Physalins and derivatives	*		36.5	0	2M-H	C21H28N2O5S2	-4.01443	1.48836	4.28671e-06	0.00012894	13.9698	39243.6	2809.18	45100.5	67437	42036.8	44461.9	31123	26534.1	22803.8	34451.8	2.49373e-05	861.788	3022.65	4475.64	6914.07	2461.58	3154.49	1583.21
10-Deacetyl-2-debenzoylbaccatin III	1.24861					5.91_440.2040n	441.212	5.91275	pos	64018	Unclassified	Unclassified	Unclassified			38.3	0	M+H-H2O, M+H	C22H32O9	-1.33095	1.48709	0.00114713	0.00818343	2.37613	75964.2	31969.8	92074.6	96469.6	67674.2	108222	69928.8	63117.9	51070.4	59156.4	6845.48	17720.6	52291.8	62077.3	47809.1	48864.3	10793.2	9356.21
3,4,5-trihydroxy-6-(2-methyl-3-phenylpropoxy)oxane-2-carboxylic acid	-1.03007					5.55_371.1344m/z	371.134	5.54918	neg	HMDB0133673	Lipids and lipid-like molecules	Fatty Acyls	Fatty acyl glycosides			40.8	8.29	M+FA-H	C16H22O7	-1.16524	1.26448	0.00666048	0.0251129	0.489687	34276.7	69997.1	26890.9	25015.4	32640.5	27167.5	33189.6	39747.2	53172.7	36389.9	118307	111407	73424.3	57996.5	38946.3	70648.4	47484.5	41763.8
ent-17-Hydroxy-16beta-kauran-19-al	1.165					6.56_304.2397n	305.247	6.56105	pos	HMDB0036721	Lipids and lipid-like molecules	Prenol lipids	Diterpenoids	*		37.9	0	M+H-H2O, M+H	C20H32O2	-1.60351	1.48395	0.000297584	0.00308339	2.24233	71815.6	32027.3	73283.7	80920.6	70378.4	47781.5	77561.6	76741	72465.4	75393	13869.1	34503	49760.3	42357.3	68923.2	27712.7	7380.65	11711.9
(3b,16a,21b,22a)-12-Oleanene-3,16,21,23,28-pentol-22-angeloyloxy-23-al	-0.556835					11.39_631.3846m/z	631.385	11.3889	neg	HMDB0032832	Lipids and lipid-like molecules	Prenol lipids	Triterpenoids	*		36.6	0	M+FA-H	C35H54O7	-0.977298	1.01253	0.000131443	0.00169288	0.679792	37328.1	54911.1	34463.3	38837.5	31363.6	41840.9	30578	39686.4	44209.5	37645.3	50742.4	49661	61122.4	57019.6	40816.6	65664.2	62607.9	51654.3
Neu5Acα2-6GalNAcα-Thr	1.814					5.11_652.2581m/z	652.258	5.10552	pos	3567	Unclassified	Unclassified	Unclassified			37.7	0	M+H-H2O	C26H43N3O17	3.20669	1.48162	3.64478e-05	0.000658182	3.51616	53652	15258.7	65372.4	57772.8	44389.1	69520	44130.7	59102.9	47378.7	41549.2	0.0192745	8216.99	30905.1	32124.7	19011.5	31500.4	310.814	2.49373e-05
3-p-Coumaroyl-1,5-quinolactone	-10.1601					4.91_321.0964m/z	321.096	4.90658	pos	HMDB0029292	Phenylpropanoids and polyketides	Cinnamic acids and derivatives	Hydroxycinnamic acids and derivatives	*		49.3	52	M+H	C16H16O7	-1.44105	1.12785	0.0333358	0.0703921	0.000874017	28.8208	32975.1	2.49373e-05	2.49373e-05	2.49373e-05	2.49373e-05	2.49373e-05	2.49373e-05	2.49373e-05	230.566	95376.8	11732.1	528.593	1681.62	11186.3	1738.08	81497	60060
2-(4-hydroxy-3-methoxyphenyl)-8-[3,4,5-trihydroxy-6-(hydroxymethyl)oxan-2-yl]-3,4-dihydro-2H-1-benzopyran-3,5,6,7-tetrol	-5.1569					5.15_482.1417n	481.134	5.15003	neg	HMDB0126722	Phenylpropanoids and polyketides	Flavonoids	Flavonoid glycosides	*		47.2	42.1	M-H, M+FA-H	C22H26O12	-1.46034	1.48032	0.00573765	0.0230892	0.0280298	1360.24	48528.4	511.882	564.614	1868.86	583.595	1158.44	1259.92	911.317	4023.3	88854.9	8309.61	5098.39	18832.6	66013	14342.1	82717.9	104059
Physalin I	1.23209					7.77_603.2078m/z	603.208	7.77118	neg	HMDB0034402	Lipids and lipid-like molecules	Steroids and steroid derivatives	Physalins and derivatives	*		54.4	76.4	M+FA-H	C29H34O11	-1.00771	1.47639	0.0292907	0.0642203	2.34906	104424	44453.4	152132	194939	101515	145245	72811.1	64468.7	38763.1	65516.7	2.49373e-05	18529.5	80835.5	81724.5	105858	68285.2	131.489	262.345
1-Dodecene	-0.354163					6.04_186.2214m/z	186.221	6.03732	pos	HMDB0059874	Hydrocarbons	Unsaturated hydrocarbons	Unsaturated aliphatic hydrocarbons			42.2	15	M+NH4	C12H24	-1.51313	1.12347	0.0225183	0.053566	0.782323	114609	146498	115048	95389.7	120529	97622.8	117438	119184	117275	134382	195648	150004	111948	109890	123932	128880	180417	171264
Pinocembrin 7-apiosyl-(1->5)-apiosyl-(1->2)-glucoside	-2.93711					4.68_727.2087m/z	727.209	4.68483	neg	LMPK12140145	Lipids and lipid-like molecules	Polyketides	Flavonoids			45.9	33.9	M+FA-H	C31H38O17	-0.549905	1.25668	0.00176918	0.0109638	0.13057	4789.86	36684.3	6313.85	9508.18	3261.58	5572.78	4037.6	3093.06	3576.11	2955.7	62669.2	41858.9	8533.79	36414.5	27170.3	76998.2	15692.5	24136.7
PC(O-1:0/2:0)[U]	1.70804					0.85_296.1259m/z	296.126	0.847833	pos	40035	Unclassified	Unclassified	Unclassified			37.8	0	M+H-H2O	C11H24NO7P	0.425358	1.21072	3.4244e-05	0.000631978	3.26716	36701	11233.3	30323.2	23985.7	42780.2	61227.7	33602.1	28208	32950.6	40530.6	9572.96	7518.67	8408.59	10491.8	15499.3	16125.9	10701.1	11548
Nostocyclopeptide A1	1.10028					6.21_755.4064m/z	755.406	6.20712	neg	71054	Unclassified	Unclassified	Unclassified			37.6	0	M-H	C37H56N8O9	-4.38908	1.4658	0.00279251	0.0147904	2.14396	85227.5	39752.5	90276.2	105612	77282.1	103908	83288	82590.4	71787.3	67076.1	3636.04	15992.7	59788	69183.1	89042.4	57330.8	12035.6	11011
Calystegine C1	-0.457882					0.85_192.0863m/z	192.086	0.847833	pos	HMDB0031346	Alkaloids and derivatives	Tropane alkaloids	Unclassified	*		37.9	0	M+H	C7H13NO5	-1.58319	1.4623	6.6575e-05	0.00102419	0.728054	99339.7	136445	99318.1	90889	110887	110842	94416.9	91466.4	95891.3	101007	128256	115771	131312	125637	122930	151185	153666	162806
6-[2-carboxy-2-(hydroxymethyl)-2-methylethoxy]-3,4,5-trihydroxyoxane-2-carboxylic acid	1.14819					2.15_310.0895n	328.123	2.14847	pos	HMDB0127649	Organic oxygen compounds	Organooxygen compounds	Carbohydrates and carbohydrate conjugates			39	0	M+NH4, M+K, M+Na	C11H18O10	-1.50832	1.1213	0.000804334	0.00641462	2.21636	44108.5	19901.3	43854.4	43406.5	47297.9	48309.3	43307.5	40662.4	39295.4	46734.4	3366.97	11468	39764	29064.7	39221.3	27704.2	4780.76	3840.48
2-Feruloyl-1,2'-disinapoylgentiobiose	-1.77724					0.81_929.2739m/z	929.274	0.807167	neg	HMDB0030336	Phenylpropanoids and polyketides	Cinnamic acids and derivatives	Hydroxycinnamic acids and derivatives	*		37.9	0	M-H	C44H50O22	1.92922	1.1193	0.0370273	0.0760044	0.291742	13381.3	45867	24669	23560.9	2.49373e-05	9326.49	25688.9	7684.76	7687.26	8433.2	113822	47145.3	2.49373e-05	11541.8	28251.4	30265.5	90636.2	45273.6
(1S,2S,4R,5S,7S)-2,5,7-Fenchanetriol 2-O-b-D-glucoside	-0.860495					5.11_348.1779n	366.212	5.10552	pos	89086	Lipids and lipid-like molecules	Prenol lipids	Terpene glycosides	*		38.1	0	M+NH4, M+K	C16H28O8	-1.57112	1.25179	1.02865e-05	0.000251091	0.550764	32466.7	58948.6	31593.2	32750	33589.2	27815.2	35387.5	33494	31757.6	33347.3	55899	75651.5	62411.7	55929.5	36738.5	59924.7	65164	59869.9
Secoisolariciresinol 9,9'-diglucoside	-2.01106					4.57_686.2755n	704.309	4.56552	pos	HMDB0036323	Lignans, neolignans and related compounds	Lignan glycosides	Unclassified	*		36.2	0	M+NH4, M+Na	C32H46O16	-4.47066	1.45232	7.51907e-06	0.000196282	0.248091	11593.4	46730.5	14107.5	7832.94	11324.2	17278.4	12416.7	11655.4	11208.4	6923.7	44470.8	55977.5	47333.6	51583.1	18542.7	67992.7	45876.7	42066.6
Valerenolic acid	-0.608833					5.67_251.1638m/z	251.164	5.67347	pos	91639	Lipids and lipid-like molecules	Prenol lipids	Sesquiterpenoids	*		54.1	76.2	M+H	C15H22O3	-1.49754	1.44791	0.00420398	0.0191594	0.655727	83278.1	127001	84443.3	82120.4	82554.4	84575.3	72224.5	84926.7	90013.8	85366.1	188838	145429	111508	98648.4	84589	94078	155526	137392
11-dehydro-2,3-dinor Thromboxane B2	-0.459896					6.08_323.1849m/z	323.185	6.0782	pos	45640	Unclassified	Unclassified	Unclassified			38.4	0	M+H-H2O	C18H28O6	-1.31676	1.25016	0.00277558	0.0147472	0.727038	83836.1	115312	82949.5	90165.3	78309.5	83542.6	82739.6	87819.3	93200.4	71962.7	159819	129381	107479	95596	84024	102979	127649	115567
(2'S)-Deoxymyxol 2'-(2,4-di-O-methyl-α-L-fucoside)	-0.514405					5.59_723.5023m/z	723.502	5.59155	neg	64116	Unclassified	Unclassified	Unclassified			36.7	0	M-H2O-H	C48H70O6	3.86647	1.19672	0.00873811	0.0293499	0.700082	73095.1	104409	89593.6	53387.1	71366.8	74191.5	71416.3	62612.1	89709.2	72484.3	116406	109152	88259.4	76006.6	98261.5	73085.9	152624	121479
3-Deoxyestradiol	-0.247912					9.86_256.1823n	257.19	9.85967	pos	69901	Unclassified	Unclassified	Unclassified			44.9	30.8	M+H-H2O, M+H	C18H24O	-1.80445	1.24782	0.0317747	0.0679421	0.842114	205883	244484	197448	195569	180963	233629	162099	212554	229782	235023	249912	255913	289697	229098	167042	233530	277417	253261
2-(Fluoromethoxy)-1,1,3,3,3-pentafluoro-1-propene (Compound A)	-0.289465					8.45_358.9944m/z	358.994	8.4481	neg	2424	Unclassified	Unclassified	Unclassified			39.6	0	2M-H	C4H2F6O	-0.710769	1.03857	0.00194823	0.0117446	0.818206	97739.4	119456	94521.3	94592.9	98027.4	95662.6	98571.8	99012.1	102590	98937.7	138176	126564	102349	103916	102754	111494	133907	136487
Glycerol trihexanoate	-2.01505					7.49_404.3000m/z	404.3	7.49333	pos	87428	Lipids and lipid-like molecules	Glycerolipids	Triradylcglycerols			37.8	0	M+NH4	C21H38O6	-1.65037	1.24583	0.00432076	0.0194584	0.247406	10652.1	43055.1	12319.2	12592.6	8639.56	10126.1	11900.8	12593	9210.32	7835.16	85153.8	51914.9	14195.2	25189.7	42113.3	6892.6	69763.7	49217.4
Acetyl-maltose	0.953459					0.88_429.1245m/z	429.125	0.875383	neg	65717	Unclassified	Unclassified	Unclassified			38.2	0	M+FA-H	C14H24O12	-1.16109	1.43029	0.00175893	0.0109171	1.93651	80849	41749.8	90665.3	98533.4	96819	91394.3	71168.2	72480.1	54198.4	71532.9	4589.06	24188.2	54862.8	80690.9	53393.7	38091.3	23418.3	54764.5
Mangalkanyl glucoside	-1.41961					7.06_404.3000m/z	404.3	7.06457	pos	91194	Organic oxygen compounds	Organooxygen compounds	Carbohydrates and carbohydrate conjugates	*		37.9	0	M+NH4	C21H38O6	-1.6971	1.24455	0.00959971	0.0310388	0.373813	20808.2	55664.9	20354.6	17224.3	17977.4	20511.7	17672.7	21644.4	23752.9	27327.9	74364.2	51548.2	28583.4	30681.8	31855.4	25362	108011	94913
14-F2-dihomo-IsoP	-0.870079					11.56_400.3051m/z	400.305	11.5557	pos	LMFA03110169	Lipids and lipid-like molecules	Fatty Acyls	Eicosanoids			45.7	36.2	M+NH4	C22H38O5	-1.63922	1.33966	0.031341	0.0672502	0.547117	53785.9	98307.9	54460.4	67986.3	41162.7	53177.6	62707.2	64851.9	49206.2	36735.2	128491	105259	56622.3	65051.7	202807	40241.9	107995	79996.1
Tetraphyllin B	0.710625					0.85_305.1338m/z	305.134	0.847833	pos	HMDB0029914	Organic oxygen compounds	Organooxygen compounds	Carbohydrates and carbohydrate conjugates	*		39	0	M+NH4	C12H17NO7	-1.7812	1.42293	0.00170197	0.0107053	1.63651	102113	62396.4	101274	98353.9	119846	100508	93486.6	89636.1	89469.4	124325	22203	41325.1	81541.4	80205.3	103680	65037.3	48207.3	56972.2
5-(2,3-Dihydroxy-3-methylbutyl)-4-(3,4-epoxy-4-methylpentanoyl)-3,4-dihydroxy-2-isopentanoyl-2-cyclopenten-1-one	0.719471					7.17_413.2162m/z	413.216	7.1699	pos	HMDB0030082	Organic oxygen compounds	Organooxygen compounds	Carbonyl compounds			37.2	0	M+H	C21H32O8	-1.91056	1.42268	0.0413535	0.0824899	1.64658	150431	91359.8	190429	213466	145950	226054	128065	110190	93894.5	95399.8	52298.6	49326.5	118119	150691	159915	124258	45149.5	31120.4
N,N-dimethyl-Safingol	-0.661875					10.35_330.3361m/z	330.336	10.3541	pos	53956	Lipids and lipid-like molecules	Sphingolipids	Sphingoid bases			50.3	57.2	M+H	C20H43NO2	-1.8105	1.42237	0.0298092	0.0649491	0.632056	93186.7	147434	94555.1	108432	99559.5	82175	102772	105319	90232.7	62448.2	190723	142010	106885	79026.5	81289.3	154164	160591	264785
De-O-methylsimmondsin	1.38243					5.15_361.1370n	360.13	5.15003	neg	HMDB0041208	Organic oxygen compounds	Organooxygen compounds	Carbohydrates and carbohydrate conjugates	*		48.3	48.1	M-H2O-H, M-H	C15H23NO9	-0.645307	1.10591	2.92923e-05	0.000564367	2.60707	34042.9	13058	36102.1	37493.6	32788.1	41259.2	31142	32732.2	30615.2	30210.9	4404.73	9296.97	18991.4	22485.5	24569.9	18221.9	3163.2	3330
Dihydropanaxacol	2.12412					11.08_281.2106m/z	281.211	11.0838	pos	LMFA05000651	Lipids and lipid-like molecules	Fatty Acyls	Fatty alcohols	*		38.5	0	M+H	C17H28O3	-1.73922	1.41193	1.60374e-06	6.06991e-05	4.35937	41868.5	9604.26	58076.2	45991.1	51059.1	44745.4	30783.1	39886.1	42935.4	21472	10378.6	12322.3	9981.51	8581.17	7258.12	7753.43	9752.32	10806.6
Hypolaetin 7,3'-dimethyl eter 4'-glucoside	0.679397					7.19_492.1262n	510.16	7.19038	pos	LMPK12111392	Lipids and lipid-like molecules	Polyketides	Flavonoids			44.9	30.8	M+NH4, M+Na	C23H24O12	-1.13951	1.40972	0.000433404	0.00410066	1.60147	95549.5	59663.6	94305.4	115399	99358.3	73157.3	104429	83978	83480.8	110288	42536.4	52403.8	77649	69875.5	88369.2	47372.9	51357.1	47744.9
Magnoshinin	-0.400193					15.23_437.1928m/z	437.193	15.2268	pos	68471	Unclassified	Unclassified	Unclassified			36.3	0	M+Na	C24H30O6	-1.57072	1.10485	0.00879099	0.0294312	0.757757	86729.9	114456	75661.5	68320.3	85749.4	89730.6	89546.5	95747.4	92382.8	96700.3	134567	116174	87660.4	91621.7	98925.2	99489.9	134966	152244
Benzyl beta-primeveroside	-5.56849					1.22_420.1858m/z	420.186	1.21808	pos	HMDB0041190	Organic oxygen compounds	Organooxygen compounds	Carbohydrates and carbohydrate conjugates	*		38.6	0	M+NH4	C18H26O10	-1.60282	1.40822	0.0182605	0.0465592	0.0210726	1079.66	51235.2	2.49373e-05	2.49373e-05	968.182	424.805	2.49373e-05	471.011	2.49373e-05	6773.27	116535	37865.2	7980.19	13098.3	17575.9	12207.7	57226.4	147393
11E,17-Octadecadien-9-ynoic acid	-1.52863					12.86_259.2052m/z	259.205	12.8615	pos	LMFA01031088	Lipids and lipid-like molecules	Fatty Acyls	Fatty Acids and Conjugates			55	80.4	M+H-H2O	C18H28O2	-1.57305	1.40711	0.00772508	0.0272555	0.346606	23096.2	66635.4	21646.7	22035.4	24544.9	20446	18419	21562.5	28050.8	28064.3	114161	71426.3	41601.1	31957.4	21288.1	36847.1	122918	92884.2
(7'R,8'R)-4,7'-Epoxy-3',5-dimethoxy-4',9,9'-lignanetriol 9'-glucoside	0.769737					5.17_522.2099n	567.208	5.17097	neg	HMDB0038711	Phenylpropanoids and polyketides	2-arylbenzofuran flavonoids	Unclassified	*		49	51.4	M-H, M+FA-H	C26H34O11	-0.426351	1.22992	0.000271367	0.00288138	1.70496	66199.9	38827.9	60118.2	62651.8	60344.3	67292.8	75260.4	72740.5	69104.6	62086.9	35127.1	34368.2	29357.4	37778.9	13508.2	43489.1	56424.2	60569.9
Perulactone	-1.65837					11.72_518.3225n	519.33	11.724	pos	HMDB0034392	Lipids and lipid-like molecules	Steroids and steroid derivatives	Bile acids, alcohols and derivatives	*		36.5	0	M+H, M+NH4	C30H46O7	-3.50553	1.22795	0.00628805	0.0243464	0.316797	14592.2	46061.7	15629.5	20186.6	11502.2	13505.8	15796.6	14440.9	15242.5	10433.5	83443.9	47820.3	17250.6	18676.6	53705	17003.3	83937.1	46656.7
alpha-Allocortolone	-0.834203					10.14_384.2737m/z	384.274	10.1372	pos	LMST02030232	Lipids and lipid-like molecules	Sterol Lipids	Steroids			50.8	62.1	M+NH4	C21H34O5	-2.05568	1.2263	0.019111	0.0479572	0.560893	44595.5	79508	43145.9	58796.7	30452.2	42360.5	43611.9	56836.9	46989.3	34570.2	113485	99104.7	52803.1	57568	139854	31068.8	81276	60904.9
Arjunolic acid 3-glucoside	-0.884303					11.66_668.4355m/z	668.435	11.6615	pos	95386	Lipids and lipid-like molecules	Prenol lipids	Terpene glycosides	*		36.6	0	M+NH4	C36H58O10	-2.04247	1.3976	0.00483485	0.0207976	0.541749	49469.9	91315.2	45156.3	55280.4	43174.9	61674.8	48394.9	47266	51373.4	43438.6	123743	104513	74227.5	72075.6	41378.2	56298.3	132290	125995
O-(13-carboxytridecanoyl)carnitine	-1.42521					10.35_402.2844m/z	402.284	10.3541	pos	LMFA07070084	Lipids and lipid-like molecules	Fatty Acyls	Fatty esters			38	0	M+H	C21H39NO6	-1.48396	1.2249	0.0104988	0.0327273	0.372364	20408.3	54807.3	22489.1	26555.4	14707.9	30313.7	27694.1	24132.5	9802.61	7571.23	102443	49932.9	17361.1	41543.4	54977.3	11288.1	78869.5	82043.9
6-O-Acetylarbutin	0.789933					3.55_359.0981m/z	359.098	3.54567	neg	HMDB0034060	Organic oxygen compounds	Organooxygen compounds	Carbohydrates and carbohydrate conjugates	*		57.1	87.4	M+FA-H	C14H18O8	-0.762689	1.09693	0.0326403	0.0692275	1.72899	77909.7	45060.7	78134.1	105220	67955.9	86141.2	84988.8	77967.7	63376	59494.1	5522.23	23219.3	62349.4	77328.4	105341	59782.3	15782.3	11160.3
Isograyanotoxin II	-0.248828					8.39_370.2581m/z	370.258	8.38707	pos	LMPR0104180002	Lipids and lipid-like molecules	Prenol lipids	Isoprenoids			53	72.4	M+NH4	C20H32O5	-1.96658	1.22367	0.0175846	0.0454498	0.84158	194753	231414	192834	162307	206142	176151	155251	212704	252826	199810	255404	261805	238329	225879	187866	230999	230074	220955
ETHOPROPAZINE	1.31549					6.00_623.3278m/z	623.328	5.99522	neg	44158	Organoheterocyclic compounds	Benzothiazines	Phenothiazines			36.9	0	2M-H	C19H24N2S	4.93438	1.09643	0.00012489	0.00163542	2.48886	36303.3	14586.3	40272	42042.3	33031.6	48563.3	32951.3	34010	30810.2	28745.3	2658.81	7422.73	22807.2	26701.8	24671.9	18743.2	7603.67	6081.04
tetranor-PGDM-d6	-0.92025					5.66_379.1888m/z	379.189	5.6557	neg	96413	Unclassified	Unclassified	Unclassified			36.2	0	M+FA-H	C16H18D6O7	2.18663	1.09629	0.00237832	0.0133959	0.528417	27133.4	51348.4	29967.2	25668.4	28107.2	27996.9	20617.4	26129	29538.9	29042.1	81145.4	61625.7	44439.7	39115.5	25828.4	36516.6	67516.6	54599.3
Eriojaposide B	-1.78042					4.05_555.2177m/z	555.218	4.05178	pos	HMDB0038029	Lipids and lipid-like molecules	Fatty Acyls	Fatty acyl glycosides	*		42.2	21.2	M+K	C25H40O11	-4.95389	1.22213	0.0351604	0.0732163	0.291098	16574.3	56937.3	42441.9	19823.3	4642.73	7577.92	5929.34	18146.2	30536.8	3496.39	26855.9	54333.6	114748	65480.1	33196.7	137016	7413.61	16454.9
Linoleyl palmitate	1.65208					14.74_543.4559m/z	543.456	14.7419	pos	LMFA07010126	Lipids and lipid-like molecules	Fatty Acyls	Fatty esters			37	0	M+K	C34H64O2	4.24215	1.17118	0.0025135	0.0137986	3.14286	43096.5	13712.5	36740.9	36121.2	31874	37120.8	35551.4	66378.9	75386.2	25598.3	350.297	3862.5	21718.7	26053.5	37615.4	17544.7	1733.9	820.96
(+)-abscisic acid beta-D-glucopyranosyl ester	-3.84052					5.66_425.1816m/z	425.182	5.6557	neg	LMPR0103050011	Lipids and lipid-like molecules	Prenol lipids	Isoprenoids			53.6	74.7	M-H	C21H30O9	-0.260506	1.09357	0.0248768	0.0571785	0.0698055	2250.88	32245.1	1024.05	478.623	1856.37	1476.25	4051.78	4370.34	3519.77	1229.87	5700.85	7677.29	95780.3	10396	13704.9	10074.5	62464.5	52162.1
2-O-b-D-Galactopyranosyl-D-xylose	-0.62697					0.85_330.1389m/z	330.139	0.847833	pos	HMDB0038863	Organic oxygen compounds	Organooxygen compounds	Carbohydrates and carbohydrate conjugates			37.4	0	M+NH4	C11H20O10	-1.87131	1.37829	1.33673e-05	0.00030908	0.647535	57032.1	88075.7	58035.4	54690.2	62064.1	53515.8	44433.4	57564.1	72510.7	53443.4	72987.8	85391.9	81725.6	78987.5	101378	85881.3	95478	102775
N-Acetyl-leu-leu-leu-leu-tyr-amide	-0.926758					12.22_692.4703m/z	692.47	12.2209	pos	68967	Unclassified	Unclassified	Unclassified			38	0	M+NH4	C35H58N6O7	-0.346315	1.0925	0.0205957	0.0504209	0.526039	31273.3	59450.6	42082.3	40513.8	29923.1	32517.4	33205.5	24163.5	28993.6	18787.5	84353.9	69707.5	29388.3	31362.1	79039	18825	100002	62926.8
16-dimethylarsinoyl-9Z-hexadecenoic acid	1.10284					5.01_413.1419m/z	413.142	5.006	pos	LMFA00000032	Lipids and lipid-like molecules	Fatty Acyls	Other Fatty Acyls			36.4	0	M+K	C18H35AsO3	-3.94408	1.09123	4.96972e-06	0.000143451	2.14777	35548.9	16551.5	36431.2	35141.9	39562.9	32656.6	42387.1	31563.2	29482.1	37166	9553.78	13998.4	25720.3	18846.7	24875.2	16156	13311.8	9949.85
11alpha-Hemiglutaryloxy-1,25-dihydroxyvitamin D3	0.284909					11.93_562.4092m/z	562.409	11.927	pos	LMST03020617	Lipids and lipid-like molecules	Sterol Lipids	Secosteroids			39.1	1.69	M+NH4	C33H52O6	-1.85909	1.04803	0.0346834	0.0725152	1.21833	162202	133134	158767	158533	169053	158397	176685	141542	171312	163325	94523.1	117923	182565	119833	87058.1	157332	154814	151025
N-Acetyl-D-quinovosamine	0.335346					0.85_205.0947n	206.102	0.847833	pos	70939	Unclassified	Unclassified	Unclassified			38.6	0	M+H-H2O, M+H	C8H15NO5	-1.46683	1.36793	1.19892e-05	0.000282265	1.26168	156277	123864	163348	156401	158148	159622	146334	147632	164548	154181	121408	134335	113781	111625	146889	129057	120105	113711
8-C-Glucosylquercetin 2''-O-rhamnoside	1.75308					8.64_611.1591m/z	611.159	8.64327	pos	48954	Phenylpropanoids and polyketides	Flavonoids	Flavonoid glycosides	*		37.9	0	M+H	C27H30O16	-2.52213	1.36716	0.000215893	0.00245536	3.37078	48915.8	14511.7	62908.2	67471.5	42403.8	75930.3	39533.4	33934.8	33393.1	35751.7	1069.77	8546.56	13532.8	33307.1	12107.1	23599	12700.8	11230.7
4,2'-Dihydroxy-3,4',6'-trimethoxychalcone 4-glucoside	-1.52419					6.57_537.1609m/z	537.161	6.56708	neg	LMPK12120326	Unclassified	Unclassified	Unclassified			39.6	0.358	M+FA-H	C24H28O11	-0.933994	1.36542	0.00307062	0.0157301	0.347675	20754.1	59693.8	17377.3	22460.7	22887.7	9762.34	20499.8	19910.4	22733.9	30400.3	73844.1	82061.5	43567.2	33331.6	25753	28475.7	102667	87850.2
PGF2α serinol amide	1.18615					5.11_445.3267m/z	445.327	5.10552	pos	45400	Unclassified	Unclassified	Unclassified			38.3	0	M+NH4	C23H41NO6	-1.13381	1.20372	0.0132875	0.0379402	2.27545	61060	26834.3	87645.8	33144.4	86860.5	50577.5	67758.1	47546.8	54082.3	60864.5	13853.8	5695.42	3494.07	4538.85	79870.2	14629.9	34917.6	57674.3
9alpha-(3-Methylbutanoyloxy)-4S-hydroxy-10(14)-oplopen-3-one	-0.467075					9.40_354.2632m/z	354.263	9.39685	pos	HMDB0039171	Lipids and lipid-like molecules	Prenol lipids	Sesquiterpenoids	*		54.7	82.3	M+NH4	C20H32O4	-2.05564	1.20311	0.00295299	0.015338	0.72343	78032.9	107865	82416.8	65506.9	71659.7	72215.7	68049.6	74229.6	95601.6	94583.7	118696	118433	103749	91780.1	68009.2	106371	130847	125036
Spenolimycin	-0.286272					8.86_347.1823m/z	347.182	8.86337	pos	71966	Unclassified	Unclassified	Unclassified			53.5	74.1	M+H	C15H26N2O7	2.89906	1.20256	0.015874	0.0426602	0.820018	147488	179859	161216	172608	129956	171663	125282	152429	164296	102450	198052	210554	178897	178309	162836	148416	199674	162133
Perilloside E	-2.0702					5.55_370.1261n	739.245	5.54918	neg	HMDB0041115	Organic oxygen compounds	Organooxygen compounds	Carbohydrates and carbohydrate conjugates			40.3	16.3	M-H, 2M-H	C17H22O9	-0.818752	1.20115	0.0125415	0.0366921	0.238127	10727	45047.5	7175.98	6910.94	9403.68	7420.74	9182.63	12051.3	22661	11009.9	91966.9	95549.4	52808.6	31277.7	15564.2	46213.3	14468.6	12531.4
2Z-Dodecenedioic acid	-1.54426					2.68_246.1696m/z	246.17	2.67695	pos	LMFA01170033	Lipids and lipid-like molecules	Fatty Acyls	Fatty Acids and Conjugates			47.5	45.4	M+NH4	C12H20O4	-1.51488	1.19833	5.19266e-06	0.000149283	0.34287	12133	35386.5	13553.2	13109.6	10324.5	11907.7	9895.67	12710	14426.2	11137.1	23822.6	27126.8	35302.1	34848	26935	41958.1	49173	43926.6
Oleoylcarnitine	1.36496					11.93_426.3571m/z	426.357	11.927	pos	HMDB0005065	Lipids and lipid-like molecules	Fatty Acyls	Fatty acid esters	***		38.5	0	M+H	C25H47NO4	-1.66064	1.29119	0.00115385	0.00821679	2.57569	50546.5	19624.4	35849	32254.5	56520	58474.3	64278.5	60011.2	60447.5	36536.6	6020.19	24919.2	40146.1	46220.7	4017.03	24639.6	3651.61	7381.11
Ethyl (S)-3-hydroxybutyrate glucoside	0.543463					4.14_293.1240m/z	293.124	4.13825	neg	HMDB0031693	Lipids and lipid-like molecules	Fatty Acyls	Fatty acyl glycosides	*		56.2	83.5	M-H	C12H22O8	-0.498506	1.1966	0.000121574	0.00160873	1.45747	82521.7	56619.9	83337.1	87538	77440.4	86538.1	81423.6	81276.8	82670.1	79949.7	33188.5	46088.8	71297.3	65469.5	71107.5	62614	55659.7	47534.4
9-oxo-13-hydroxy-11-octadecenoic acid	-1.9828					11.16_293.2121m/z	293.212	11.1551	neg	LMFA02000248	Lipids and lipid-like molecules	Fatty Acyls	Octadecanoids			45.6	34.8	M-H2O-H	C18H32O4	-0.320385	1.11514	0.00256763	0.0140074	0.252999	8641.92	34157.9	9260.71	9037.46	6880.35	7424.13	8210.39	7348.15	7238.91	13735.3	44428.8	32862.1	23001.4	18308.8	10143.7	21908.8	60372.6	62237
GW 6471	-2.50769					15.04_653.2950m/z	653.295	15.036	pos	70981	Unclassified	Unclassified	Unclassified			39.1	0	M+NH4	C35H36F3N3O5	0.681337	1.3478	0.0325718	0.0691114	0.175837	10261.3	58357.1	11087.6	5057.52	4061.29	6058.71	7973.35	9959.15	14619.7	23273.2	151440	135106	9184.45	8129.42	39026.5	5489.89	52847.1	65633.4
5-formyl-6-hydroxy-1,1,4a,6-tetramethyl-decahydronaphthalen-2-yl acetate	2.47741					9.53_279.1947m/z	279.195	9.52607	pos	HMDB0134775	Organic oxygen compounds	Organooxygen compounds	Alcohols and polyols			37.9	0	M+H-H2O	C17H28O4	-2.45973	1.19459	7.66782e-07	3.61896e-05	5.56899	27991	5026.22	36997.4	28111.3	33401.3	30345.5	21203	30032.8	31042	12794.6	3663.18	6951.36	5773.56	4385.82	3942.1	4153.95	6741.92	4597.91
GlcCer(t18:1(8Z)/20:0(2OH[S]))	-1.13198					14.98_832.6151m/z	832.615	14.9831	neg	LMSP05010044	Lipids and lipid-like molecules	Sphingolipids	Neutral glycosphingolipids			37	0	M+FA-H	C44H85NO10	-0.611141	1.34349	0.00631496	0.024385	0.456291	33797.3	74069.6	22533.1	38437.5	33242.2	33007.7	41574.4	33969.4	34095.2	33518.4	34171.4	128817	88723.1	35336.9	41105.6	80599.1	75406.6	108397
4-Megastigmene-6a,9R-diol 9-[apiosyl-(1->6)-glucoside]	0.953736					5.23_551.2709m/z	551.271	5.23178	neg	HMDB0041580	Lipids and lipid-like molecules	Fatty Acyls	Fatty acyl glycosides	*		53.5	72.7	M+FA-H	C24H42O11	0.0480408	1.28511	0.00301901	0.0155447	1.93688	69417.6	35839.9	45672.7	43440.2	69641.6	44381.6	74781.8	84280.6	94685.9	98456.6	16222.9	33443.3	30603.1	34599.2	22694.6	39859.4	57373.9	51922.7
Macrophorin A	-0.978671					10.72_343.2262m/z	343.226	10.7241	pos	HMDB0030454	Organic oxygen compounds	Organooxygen compounds	Carbonyl compounds	*		38.9	0	M+H-H2O	C22H32O4	-1.58199	1.28446	0.00421127	0.0191753	0.507447	35290.3	69544.8	31488.7	35464.7	30538.8	32053.9	28981.6	40059.8	46936.1	36798.8	111920	86696	49275.3	43656.3	38978.6	47998	95093.6	82740.9
Aureothin	-0.540314					8.45_436.1173m/z	436.117	8.44563	pos	71024	Unclassified	Unclassified	Unclassified			37.4	0	M+K	C22H23NO6	4.04247	1.06911	0.00210904	0.0123845	0.687621	51866.3	75428.6	50258.4	45298.2	50816.3	54773.9	50339.4	46101	53512.5	63830.5	73927.1	66619.6	71809.9	68479.6	49017.5	75750	95755.4	102069
Pisumoside A	2.49829					5.42_835.3599m/z	835.36	5.4222	neg	HMDB0037126	Organic acids and derivatives	Thiocarboxylic acids and derivatives	Thioesters	*		38.9	1.27	M-H2O-H	C38H62O21	-0.78102	1.33502	0.00301559	0.015535	5.65015	47535.9	8413.21	82288.3	105447	26330.9	39278.3	26193.9	43422.4	34294.1	23032.1	1602.03	4084.01	11438	15156.9	19852.7	12102.8	2320.35	748.865
Furcatin	-0.999171					5.27_451.1581m/z	451.158	5.27008	pos	68339	Unclassified	Unclassified	Unclassified			38	0	M+Na	C20H28O10	1.42313	1.18632	0.00836798	0.0285395	0.500287	30647.4	61259.5	31860.1	35156	24449.2	22100.9	36797	30837.1	44905	19073.5	87633.2	82984.1	31543.9	24268.5	65741.4	34138.1	86702.3	77064.4
Plantaricin BN	0.773368					9.10_484.2302n	502.264	9.10407	pos	HMDB0038238	Organic acids and derivatives	Carboxylic acids and derivatives	Tetracarboxylic acids and derivatives			38.2	0	M+NH4, M+Na	C24H36O10	-1.3643	1.18576	0.00925455	0.0303609	1.70926	75486.6	44163.4	87970.5	77712.9	84613.1	92596.6	74451.6	44107.3	54727.5	87713	89378.6	62471.4	42401.3	54395.6	32910.3	31335.6	22569.9	17844.6
Spinacetin 3-gentiobioside	3.70428					4.74_688.2058m/z	688.206	4.7446	pos	HMDB0037469	Phenylpropanoids and polyketides	Flavonoids	Flavonoid glycosides	*		37	0	M+NH4	C29H34O18	-3.82938	1.18495	1.47401e-06	5.76795e-05	13.0347	23408.5	1795.86	21060.1	14604.9	28475.9	14999	34408.4	22117.6	20140.6	31461.2	2.49373e-05	1165.89	2255.27	1197.11	7008.36	2196.56	543.713	2.49373e-05
1-O-(8R-hydroxy-8-methyl-3Z,9-decadienoyl)-beta-D-glucopyranose	-0.484188					5.27_405.1764m/z	405.176	5.2735	neg	LMFA13010039	Lipids and lipid-like molecules	Fatty Acyls	Fatty acyl glycosides			51	59.4	M+FA-H	C17H28O8	-0.742303	1.33151	0.00533031	0.0221652	0.714899	94937.4	132798	92648.1	76961.7	93392.1	93656.3	89308	101223	114326	97983.2	153051	172039	109313	96767.6	95833.4	119456	158551	157375
pivaloylcarnitine	-0.717481					3.89_246.1697m/z	246.17	3.88773	pos	96200	Lipids and lipid-like molecules	Fatty Acyls	Fatty acid esters			53.5	71.8	M+H	C12H23NO4	-1.35388	1.17922	0.0435988	0.0858222	0.608158	58908.4	96863.5	53999.1	53297.4	44153.1	65814.2	32511.3	72350.7	87087.6	62053.6	50932	70953.9	124124	104945	47926.5	188427	91734.1	95865.6
9-Acetoxyfukinanolide	-0.504996					1.82_310.2008m/z	310.201	1.82212	pos	HMDB0034658	Lipids and lipid-like molecules	Prenol lipids	Terpene lactones	*		38.3	0	M+NH4	C17H24O4	-1.50652	1.06276	0.00777837	0.0273765	0.704662	59813.3	84882.2	56237.5	44252.9	51602.5	52181	57199.2	62612.1	73642.3	80779	105096	93430.4	68122	68388.6	63170.1	70229.3	111331	99290.1
(±)-Propionylcarnitine	-0.46203					0.88_218.1384m/z	218.138	0.881883	pos	85176	Unclassified	Unclassified	Unclassified			46.4	37.8	M+H	C10H19NO4	-1.44118	1.3257	0.0168426	0.0442887	0.725964	103720	142872	99265.4	90051.4	87411.9	109360	81630.2	139873	146243	75927.3	100428	182457	113465	113436	170911	171720	150667	139896
(Z)-Resveratrol 3,4'-diglucoside	-3.75185					6.39_552.1835n	570.217	6.39173	pos	94453	Phenylpropanoids and polyketides	Stilbenes	Stilbene glycosides	*		38.5	0	M+NH4, M+Na	C26H32O13	-1.40901	1.32228	2.63392e-05	0.000517866	0.0742302	2409.72	32462.8	3328.85	2813.26	2203.84	801.914	3286.62	1729.38	2853.41	2260.5	12114.2	21554.7	44612	46081.4	46731.4	42401.4	23052.2	23155.3
LysoPE(0:0/22:5(7Z,10Z,13Z,16Z,19Z))	0.966508					4.76_550.2854m/z	550.285	4.76453	pos	HMDB0011495	Lipids and lipid-like molecules	Glycerophospholipids	Glycerophosphoethanolamines	***		36.1	0	M+Na	C27H46NO7P	-9.54751	1.31919	0.0466898	0.0899188	1.95411	106368	54433	143093	131662	107454	182184	90107.4	72184.2	64461.9	59795.8	2574.57	24537.8	64925.6	100084	133139	98543.2	5086.95	6571.8
3,4-dimethyl-5-carboxymethyl-2-furanpropanoic acid	0.686113					5.79_226.0839n	209.081	5.7922	pos	LMFA01150048	Lipids and lipid-like molecules	Fatty Acyls	Fatty Acids and Conjugates			44.3	29.1	M+H-H2O, M+H	C11H14O5	-1.02855	1.05938	0.00194112	0.0117124	1.60894	57708.5	35867.4	54527.4	56779.6	57331.1	56610.6	62930.3	54424.4	56991.3	62073.7	12907.2	24257.2	49522.5	56246.1	41240	52040.8	26531.5	24193.6
Arginyl-Leucine	0.573771					2.90_310.1856m/z	310.186	2.90292	pos	HMDB0028713	Organic acids and derivatives	Carboxylic acids and derivatives	Amino acids, peptides, and analogues			39.4	3.93	M+Na	C12H25N5O3	2.13958	1.17516	0.00208708	0.0123021	1.48841	81683.7	54879.9	75869.4	71770.7	82441.3	80135.6	95919.9	87522.9	92381.8	67428.1	33578.2	51864	73046.7	80260.1	55779.5	67507	41124.8	35879
6-({3-[(1E)-buta-1,3-dien-1-yl]-1-oxo-1H-isochromen-5-yl}oxy)-3,4,5-trihydroxyoxane-2-carboxylic acid	1.86667					5.09_435.0930m/z	435.093	5.08692	neg	HMDB0130059	Organic oxygen compounds	Organooxygen compounds	Carbohydrates and carbohydrate conjugates			43.2	18.8	M+FA-H	C19H18O9	-0.69211	1.05714	3.74795e-05	0.000669614	3.64691	25607.4	7021.66	22517.4	18956.7	30441.1	27358.5	38519	19267.3	21003.1	26795.8	3720.79	4946.6	11709.4	5973.11	19605	5491.57	2046.53	2680.27
2-O-(beta-D-galactopyranosyl-(1->6)-beta-D-galactopyranosyl) 2S-hydroxytridecanoic acid	2.74042					5.29_553.2869m/z	553.287	5.29478	neg	LMFA13010048	Lipids and lipid-like molecules	Fatty Acyls	Fatty acyl glycosides			46.5	41.2	M-H	C25H46O13	0.614297	1.17453	3.90458e-07	2.20417e-05	6.68264	25357.8	3794.58	20885.6	18887.9	22508.2	17367.1	25047.4	32128.8	30290.5	35747	933.859	3298.44	4036.08	4289.81	3197.12	6566.95	3696.33	4338.05
Latanoprost Lactol	-0.239732					9.55_306.1829n	305.176	9.54533	neg	63040	Unclassified	Unclassified	Unclassified			39.1	0	M-H, M+FA-H	C18H26O4	-0.616741	1.1741	0.028674	0.0632655	0.846902	185979	219599	169615	184952	150332	191631	172605	215605	218512	184580	186672	258586	258204	223744	245004	195493	208020	181068
17-phenyl-trinor-PGF2alpha isopropyl ester	-0.725941					7.09_448.3052m/z	448.305	7.08555	pos	LMFA03010124	Lipids and lipid-like molecules	Fatty Acyls	Eicosanoids			47.7	42.9	M+NH4	C26H38O5	-1.29771	1.31433	0.00449856	0.0199077	0.604602	54944	90876.3	47954.3	38010.7	56305.8	55754.4	58503.3	68276.9	77974.3	36772.3	132080	116273	75165.3	53197.7	95466.9	63068.2	89154.9	102604
alpha-Amanitin	1.34626					7.73_917.3445m/z	917.344	7.72895	neg	66975	Unclassified	Unclassified	Unclassified			37.5	0	M-H	C39H54N10O14S	-2.658	1.17316	0.0209884	0.0511631	2.54252	57955.8	22794.7	59567.5	132390	45805.8	63466.2	28670.4	38716.7	41004.9	54025.3	494.133	7577.49	33201.8	61115.1	28567	36295.2	5771.23	9335.37
ent-9-L1-PhytoP	-0.37716					11.86_615.3897m/z	615.39	11.8568	neg	LMFA02030003	Lipids and lipid-like molecules	Fatty Acyls	Octadecanoids			49.9	63.1	2M-H	C18H28O4	-0.934796	1.26249	0.000487755	0.00448232	0.769952	95189.2	123630	89977.1	119635	77632.8	98608	87687.3	100046	106065	81862.2	106364	109078	123496	131969	138866	127403	131766	120098
Oenanthoside A	1.44923					0.88_358.1492m/z	358.149	0.881883	pos	90728	Organic oxygen compounds	Organooxygen compounds	Carbohydrates and carbohydrate conjugates	*		38.3	0	M+NH4	C16H20O8	-1.43995	1.31308	0.00121549	0.00850004	2.73062	58004.9	21242.4	62617.9	66812.9	33763	80938.2	37950.1	78835	66263.8	36858.2	2.49373e-05	10596.1	40826.2	33057.5	23492.1	45832.7	11749.5	4384.93
3α,7α,12α-trihydroxy-27-carboxymethyl-5β-cholestan-26-oic acid	-2.67892					13.42_508.3399n	526.374	13.4209	pos	43164	Unclassified	Unclassified	Unclassified			38.8	0	M+NH4, M+Na	C29H48O7	-0.263	1.16999	0.0352003	0.0732767	0.156158	6459.92	41367.8	10599.7	16354.6	4439.39	5034.78	6005.81	4598.66	4033.3	613.142	123035	47279.9	1995.73	7311.01	49899.5	349.633	73489.6	27582
Cyanidin 3-rutinoside-5-glucoside	0.991852					4.58_791.1803m/z	791.18	4.5783	neg	66256	Unclassified	Unclassified	Unclassified			38.5	0	M-H	C33H41ClO20	-0.518501	1.25711	0.000270851	0.00288013	1.98874	56904.1	28613.2	45042.9	43206.9	57146.4	40582.6	63456.6	56839.9	72846.3	76111.5	18892.4	47040.5	25944.4	20314.8	21133.2	26217.9	37926.8	31435.7
Debromoaplysiatoxin	1.8225					5.75_615.3162m/z	615.316	5.75112	pos	66295	Unclassified	Unclassified	Unclassified			38	0	M+Na	C32H48O10	3.83189	1.16823	0.0036283	0.0174305	3.53693	38820.9	10975.9	29069.3	1756.77	54843.5	63643.7	43919.7	34412.6	33760.3	49161.6	2372.89	10388	45.4607	29103.6	24877.8	20872.3	104.17	42.9354
Cassiaside B2	-0.663971					4.30_903.2721m/z	903.272	4.3033	pos	71854	Organic oxygen compounds	Organooxygen compounds	Carbohydrates and carbohydrate conjugates	*		37.4	0	M+H-H2O	C39H52O25	-4.72072	1.12329	0.00090386	0.00698444	0.631139	39952.8	63302.7	47261.2	61398.7	34504	40548.9	33113.6	33940.5	41515.4	27340	39915.2	70950.2	69099.2	55168.4	72255.9	57996.3	74496.9	66539.6
Tanacetol A	-0.593293					7.43_339.1809m/z	339.181	7.43395	neg	HMDB0035722	Lipids and lipid-like molecules	Prenol lipids	Sesquiterpenoids	*		53.1	70.3	M+FA-H	C17H26O4	-1.28305	1.3027	0.00268196	0.0144109	0.662828	65323	98551.8	67256	67908	58340.6	65465.4	55165.6	73623.4	79791.8	55032.8	136877	128425	82912.7	76001.1	90091.8	73134.1	112382	88591.2
Embinin	-2.31358					5.63_605.1871m/z	605.187	5.63437	neg	LMPK12111023	Lipids and lipid-like molecules	Polyketides	Flavonoids			42.4	21.9	M-H	C29H34O14	-0.827846	1.30108	0.00675852	0.0253451	0.20116	9736.88	48403.6	8916.65	5964.62	11741.2	8491.05	12130.5	10044.5	8967.53	11639	58165.5	33473.1	18162.9	25000.6	23357.4	42825.9	62781	123462
Laricitrin 3-rutinoside-7-glucoside	-29.962					4.49_843.2149m/z	843.215	4.4916	pos	50890	Lipids and lipid-like molecules	Polyketides	Flavonoids			37.5	0	M+Na	C34H44O23	-2.00546	1.30007	1.20127e-07	9.68364e-06	9.56207e-10	2.49373e-05	26079.4	2.49373e-05	2.49373e-05	2.49373e-05	2.49373e-05	2.49373e-05	2.49373e-05	2.49373e-05	2.49373e-05	16373.6	19585.3	23795.3	22773.7	22708.4	30660.4	36191	36547.7
2',7-Dihydroxy-4'-methoxy-8-prenylflavan 2',7-diglucoside	5.94595					6.23_709.2706m/z	709.271	6.22828	neg	91542	Phenylpropanoids and polyketides	Flavonoids	Flavonoid glycosides	*		38.7	0	M+FA-H	C33H44O14	-1.13974	1.16355	1.6375e-10	7.24708e-08	61.6465	20624.5	334.561	18007.8	17755.8	18946.7	20941.2	21651.9	26278.9	24802.5	16611.4	2.49373e-05	256.178	613.764	342.501	1464.04	2.49373e-05	2.49373e-05	2.49373e-05
Isonocardicin A	-0.931044					4.44_500.1526n	518.186	4.43645	pos	65542	Unclassified	Unclassified	Unclassified			37.5	0	M+NH4, M+Na	C23H24N4O9	-3.40872	1.2969	0.0420104	0.0834289	0.524479	49510.3	94399.1	49568.8	45956	49980.1	38135.7	50024.4	57366.5	56553.3	48497.6	140382	70609.6	37266.6	40782	117058	29093.1	166086	153915
methyl 5-hydroperoxy-6,8,9,11-bisepidioxy-12,14-eicosadienoate	-0.415123					4.85_432.2588m/z	432.259	4.85115	pos	LMFA01040061	Lipids and lipid-like molecules	Fatty Acyls	Fatty Acids and Conjugates			38.3	0	M+NH4	C21H34O8	-1.01195	1.16285	0.00131275	0.00893267	0.749956	84868.5	113165	95108	95289.5	94054.2	93936.4	92305.3	77981.9	69488.6	60784.3	87974.2	113010	114377	135402	122526	120830	98190.1	113009
WZ811	1.1439					5.91_579.3018m/z	579.302	5.91048	neg	45578	Unclassified	Unclassified	Unclassified			37.9	0	2M-H	C18H18N4	4.78756	1.04111	0.000287622	0.00300958	2.20978	37506.1	16972.8	41114.2	45384.1	29784.6	45614.6	30659.2	37092.1	39327.2	31072.6	3149.5	10297.5	24556.2	27453.2	25428.9	27875.7	8434.74	8586.53
1-dimethylarsinoyl-(2Z,5Z, 8Z,11Z,14Z,17Z)-heneicosahexaene	0.723134					4.24_449.2026m/z	449.203	4.24442	neg	LMFA11000714	Lipids and lipid-like molecules	Fatty Acyls	Hydrocarbons			45.2	37.4	M+FA-H	C23H37AsO	-3.94484	1.16128	0.0111698	0.0340794	1.65076	80128.9	48540.5	80772	93626.5	72075.2	91951.8	78369.9	81044.6	70266	72925.4	11312.2	27432.5	72735.3	83227.3	61504.5	81888.5	27452.8	22770.9
Kanzonol E	-0.680446					4.83_389.1740m/z	389.174	4.83327	pos	48470	Lipids and lipid-like molecules	Polyketides	Flavonoids			38.9	0	M+H	C25H24O4	-1.76877	1.11736	0.00177351	0.0109842	0.623973	42531.7	68162.7	37682.3	38672.9	39351.7	48315.2	38486.3	54331.5	45659.5	37753.9	60728	59758.6	76966.2	85355.4	43877.2	99030.3	55773.1	63812.8
PGP(22:6(4Z,7Z,10Z,13Z,16Z,19Z)/20:3(5Z,8Z,11Z))	29.6841					5.76_923.4848m/z	923.485	5.76178	neg	HMDB0116477	Lipids and lipid-like molecules	Glycerophospholipids	Glycerophosphoglycerophosphates			37.3	0	M-H	C48H78O13P2	0.350346	1.15951	1.53181e-07	1.15189e-05	8.626e+08	21510.9	2.49373e-05	24725.3	34195.8	15273.4	24052.2	16853	22779.9	18108.2	16099.6	2.49373e-05	2.49373e-05	2.49373e-05	2.49373e-05	2.49373e-05	2.49373e-05	2.49373e-05	2.49373e-05
3-(3,4-Dihydroxyphenyl)-1-propanol 3'-glucoside	0.429804					4.16_330.1311n	353.12	4.1647	pos	HMDB0038304	Organic oxygen compounds	Organooxygen compounds	Carbohydrates and carbohydrate conjugates			38.6	8.87	M+Na, M+K, M+NH4, M+H	C15H22O8	-1.17078	1.08265	0.0136493	0.0386169	1.34705	102011	75729.3	103240	98102.3	98764.4	90863.8	108901	106977	105856	103385	33738	49471.3	80394.3	115427	71680.6	98674.8	81395.1	75054.2
21-dimethylarsinoyl-(7Z, 10Z,13Z,16Z,19Z)-heneicosapentaenoic acid	0.857175					5.44_417.1765m/z	417.176	5.4432	neg	LMFA00000028	Lipids and lipid-like molecules	Fatty Acyls	Other Fatty Acyls			44.2	33.8	M-H2O-H	C23H37AsO3	-3.5605	1.28879	0.000248003	0.00270162	1.81149	68018.1	37548.2	73823.8	78399.7	65961.5	65312	63328.5	68983.2	65967.5	62368.9	17042.5	27404.4	51164.8	51588.7	57510.2	51552.5	22409	21713.5
Cysteine-Mesna Disulfide (L-Alanine, 3-[(2-sulfoethyl)dithio]-)	-0.446105					0.24_243.9774m/z	243.977	0.2379	pos	726	Unclassified	Unclassified	Unclassified			36	0	M+H-H2O	C5H11NO5S3	2.72448	1.15762	0.00249329	0.0137286	0.734022	76950.3	104834	74509.5	69076.2	75463.8	65750.7	81093	78642.8	86803.5	84262.8	126507	109496	86000.2	86682.7	84602.4	90219.9	124221	130941
Toonacilin	1.78351					8.60_577.2421m/z	577.242	8.60323	pos	67202	Unclassified	Unclassified	Unclassified			37.7	0	M+Na	C31H38O9	2.28169	1.24549	0.00664806	0.0250943	3.44262	49871.1	14486.4	65095.6	91660.4	41984.6	84095	36627.1	30260.4	23022.8	26223.2	18.8513	771.104	14136.8	45554.8	29614.1	19250	4917.71	1627.67
Mesoporphyrin IX	3.60212					2.52_605.2517m/z	605.252	2.51842	pos	6655	Organoheterocyclic compounds	Tetrapyrroles and derivatives	Porphyrins			36.5	0	M+K	C34H38N4O4	-1.37427	1.11237	1.03245e-07	8.70588e-06	12.1436	20231.4	1666.01	13861.5	21128.1	21927.8	16616.4	25773.5	18032.8	15785.4	28725.6	2.49373e-05	380.826	2148.07	3533.31	283.514	2302.66	2325.23	2354.49
3-Pentadecenal	6.2286					13.41_269.2121m/z	269.212	13.4074	neg	HMDB0040377	Lipids and lipid-like molecules	Fatty Acyls	Fatty aldehydes	*		41.3	8.61	M+FA-H	C15H28O	-0.530465	1.24052	3.45657e-07	2.03091e-05	74.9885	24744.9	329.982	34224.2	28276	25997	31951.5	25238.9	23801.4	18365.1	10104.8	2.49373e-05	931.152	490.531	2.49373e-05	1107.67	110.502	2.49373e-05	2.49373e-05
2-Hydroxylinolenic acid	-2.17001					13.77_587.4314m/z	587.431	13.7673	neg	87410	Lipids and lipid-like molecules	Fatty Acyls	Lineolic acids and derivatives	*		37.9	0	2M-H	C18H30O3	-0.584453	1.11043	0.000900259	0.00697372	0.22221	6720.32	30243.1	5896.27	7335.27	5529.34	7083.92	3251.71	5694.54	3974.09	14997.4	42308.4	35798.5	19846	18487.8	5920.35	25186.2	52425.3	41972.4
3α,7α,12α,22-Tetrahydroxy-5β-cholestan-26-oic acid	-2.15988					12.09_466.3291n	467.336	12.0948	pos	43057	Unclassified	Unclassified	Unclassified			37.7	0	M+H, M+K	C27H46O6	-0.741545	1.23766	0.0052777	0.0220073	0.223774	9518.7	42537	7752.36	9320.05	8488.74	7489.09	7162.55	10535.2	11460.3	13941.3	89642.1	65961	22469.7	22391.3	8308.28	22032.2	62049.1	47442.2
DL-2-hydroxy stearic acid	5.23359					13.56_299.2589m/z	299.259	13.5565	neg	35432	Lipids and lipid-like molecules	Fatty Acyls	Octadecanoids			53.2	70.4	M-H	C18H36O3	-0.791859	1.14465	3.02039e-05	0.00057533	37.6244	22968	610.455	32910.3	20804.7	34595.6	36354.5	20061.8	16153.6	14940.3	7923.02	1784.57	1388.51	145.961	186.495	575.034	455.813	155.692	191.562
3-Sulfocatechol	-0.379724					10.77_378.9811m/z	378.981	10.7724	neg	66375	Unclassified	Unclassified	Unclassified			37.8	0	2M-H	C6H6O5S	3.21347	1.14396	0.00324693	0.0162868	0.768585	90957.7	118344	86703.7	84378.2	92848.5	84313.2	93237.7	92403.8	97585.1	96191.7	146173	127436	94987.4	97323.6	100641	103795	138694	137707
2-Hydroxylauroylcarnitine	2.13506					5.46_360.2738m/z	360.274	5.46118	pos	LMFA07070032	Lipids and lipid-like molecules	Fatty Acyls	Fatty acid esters			38.4	0	M+H	C19H37NO5	-1.81414	1.28103	0.00277345	0.0147398	4.39255	42169.2	9600.18	19896.9	16998.6	47996.4	27154.2	51249.1	37928.4	46616	89514.2	5510.75	4813.13	9611.59	10162.3	686.75	34587.9	4570.25	6858.71
Isanolic acid	-0.377203					8.88_273.1844m/z	273.184	8.88303	pos	LMFA02000200	Lipids and lipid-like molecules	Fatty Acyls	Octadecanoids			52.2	68.8	M+H-H2O	C18H26O3	-1.59765	1.28075	0.00229565	0.0130832	0.769929	110449	143453	108283	108938	107361	121844	93792.4	103161	113782	126427	130647	150242	154869	135223	95046	162739	163698	155160
Cassiaside	1.45435					4.62_405.1174m/z	405.117	4.62335	pos	89612	Organoheterocyclic compounds	Naphthopyrans	Naphthopyranones	*		38.5	0	M+H	C20H20O9	-1.44443	1.27917	0.000437575	0.00413042	2.74033	50171	18308.3	58928.6	54204.8	43202.9	53701.8	49064.3	62581.6	52082.1	27601.8	569.54	18571.4	43472.5	17468.4	36217.5	26933	1912.23	1322.09
Ssioriside	1.27493					5.14_555.2425m/z	555.242	5.14228	pos	93545	Lignans, neolignans and related compounds	Lignan glycosides	Unclassified	*		36.6	0	M+H	C27H38O12	-2.04402	1.23357	0.00496952	0.0211412	2.41987	56121.2	23191.9	64746.8	89314.5	49142.6	58419.1	53089.8	51803.6	36865.1	45588.4	2.49373e-05	6234.23	41847.8	52343.4	44838.4	38735.8	2.49373e-05	1535.21
11,12-Epoxyeicosatrienoic acid	0.680895					6.14_321.2420m/z	321.242	6.14005	pos	HMDB0004673	Lipids and lipid-like molecules	Fatty Acyls	Eicosanoids	***		37.8	0	M+H	C20H32O3	-1.39196	1.13677	0.016798	0.0442116	1.60313	84311.5	52591.7	90880.5	88779.5	78063.9	94017.4	80356	86058.1	82395.2	73941.2	16458.4	36509.5	89869.6	86026.7	73830.8	78279.8	18986.6	20771.9
Methasulfocarb	0.516213					0.75_279.0472m/z	279.047	0.745667	pos	72520	Unclassified	Unclassified	Unclassified			37.5	0	M+NH4	C9H11NO4S2	1.684	1.02147	0.00932532	0.0305086	1.4302	77261.7	54021.8	86589.4	65356.2	103332	69768	72322	62257.1	73885.3	84583.6	51011.5	40096.7	41945.7	41077.4	83448	44464.2	52083.9	78046.5
9-hydroxy-10-oxo-12Z-octadecenoic acid	-0.486942					9.90_311.2224m/z	311.222	9.90282	neg	LMFA02000009	Lipids and lipid-like molecules	Fatty Acyls	Octadecanoids			52.7	69.5	M-H	C18H32O4	-1.18416	1.02039	0.0291673	0.0640315	0.713536	72391.2	101454	61612.1	57818.8	71747.5	73128.7	72193.3	71663.6	66028.4	104937	86088.8	117430	122080	91407.7	40325	133969	92560	127773
Mafoprazine mesylate	-0.786985					4.13_497.2009n	480.198	4.12665	pos	72178	Unclassified	Unclassified	Unclassified			36.8	0	M+H-H2O, M+Na	C23H32FN3O6S	2.73697	1.13617	0.000129824	0.00167929	0.579554	30911.4	53336.5	25043.5	30223.9	26561.7	32256.2	32837.3	26955.5	38947.6	34465.6	53508.5	63758.6	46135.1	45313	76572.7	47354.6	46264.7	47784.9
4-[(4E)-3-hydroxydec-4-en-1-yl]-2-methoxyphenol	-0.402246					9.04_323.1861m/z	323.186	9.03782	neg	HMDB0137260	Benzenoids	Phenols	Methoxyphenols			48.4	45.4	M+FA-H	C17H26O3	-1.00926	1.13579	0.0139288	0.0390576	0.756679	91170.3	120487	94018.4	94157.3	84754.6	91483.3	88112.2	103807	106547	66482.1	146985	144505	101406	97595.2	104515	84262.6	155333	129298
Arginyl-Aspartate	-0.780216					11.58_577.2683m/z	577.268	11.5808	neg	85620	Organic acids and derivatives	Carboxylic acids and derivatives	Amino acids, peptides, and analogues			36.9	0	2M-H	C10H19N5O5	-2.87417	1.26612	0.0092287	0.0303191	0.58228	49232.3	84551	69985.6	86008.7	33785.9	65744.1	35565.3	50062.7	34861.4	17844.7	62124.8	69747.8	68629.7	94242.7	128551	61070.4	86556	105486
PI(O-18:0/15:1(9Z))	0.34823					14.28_808.5455n	831.535	14.2795	pos	81008	Lipids and lipid-like molecules	Glycerophospholipids	Glycerophosphoinositols			38.4	0	M+NH4, M+Na	C42H81O12P	-1.26153	1.26453	0.00503	0.021314	1.273	162797	127885	155294	167633	148467	189565	195062	150890	163673	131792	119728	129069	160186	142116	147005	104214	119958	100801
9-tridecynoic acid	-0.312411					13.65_228.1955m/z	228.195	13.6541	pos	LMFA01030602	Lipids and lipid-like molecules	Fatty Acyls	Fatty Acids and Conjugates			48.3	46.8	M+NH4	C13H22O2	-1.6017	1.13338	0.0220718	0.0528721	0.805295	135712	168525	130431	115338	138727	128724	139529	139757	141660	151530	223050	180851	135583	134920	139623	144049	187925	202197
Physalin O	1.81194					5.17_509.1795m/z	509.179	5.17097	neg	HMDB0039081	Lipids and lipid-like molecules	Steroids and steroid derivatives	Physalins and derivatives	*		36.8	0	M-H2O-H	C28H32O10	-4.21829	1.12933	1.27313e-07	1.01013e-05	3.51113	27372.7	7795.96	26337.1	32952	27121.4	30558.8	28956.5	23250.6	21519.6	28285.4	2066.69	6163.53	11079.8	13665.3	10621	10908.2	4373.81	3489.45
(9S,10E,12Z,15Z)-9-Hydroxy-10,12,15-octadecatrienoic acid	-1.54166					14.52_587.4314m/z	587.431	14.5157	neg	HMDB0031934	Lipids and lipid-like molecules	Fatty Acyls	Lineolic acids and derivatives	*		37.9	0	2M-H	C18H30O3	-0.487228	1.17361	0.00101309	0.00750896	0.343489	13943	40592.3	11607.6	14631	13059.6	13043.9	6949.35	11817.5	12088.5	28346.7	48878	58579.5	33196.4	26163.3	10062	36877.2	57790.8	53191.5
Eruberin B	2.63674					5.25_685.2333m/z	685.233	5.25252	neg	47384	Lipids and lipid-like molecules	Polyketides	Flavonoids			38	0	M+FA-H	C30H40O15	-2.50425	1.09613	8.5484e-06	0.000216155	6.21926	23756.5	3819.82	25116.6	12713	26286.4	37451.1	25521	26453.5	19179.8	17330.2	2.49373e-05	3450.55	6910.71	7924.26	3787.8	8390.54	52.5721	42.1024
1-(O-alpha-D-glucopyranosyl)-(1,3R,27R)-octaconsanetriol	-2.29761					15.42_643.4526m/z	643.453	15.4168	pos	46583	Lipids and lipid-like molecules	Fatty Acyls	Fatty acyl glycosides			36.3	0	M+K	C34H68O8	-3.31573	1.01103	0.0288912	0.0635915	0.2034	6903.37	33939.9	3588.74	4242.45	7021.11	3554.93	7015.62	2446.71	2899.01	24458.4	90379.3	67104.6	13217.1	9361.38	3610.17	16962.3	36367.2	34516.8
1-(3-Methylbutanoyl)-6-apiosylglucose	-0.647628					4.68_377.1451m/z	377.145	4.68483	neg	HMDB0039953	Lipids and lipid-like molecules	Fatty Acyls	Fatty acyl glycosides	*		46.4	36.9	M-H2O-H	C16H28O11	-0.649926	1.26025	0.00185055	0.0113149	0.638329	54560	85473.2	60327.5	64152.8	53179.6	58017.3	46532.1	50312.6	54103.8	49854.4	99784.9	126647	79057.7	65485.5	102936	64655.4	73055.8	72163.3
8-iso Prostaglandin F1β	-1.4982					10.31_374.2893m/z	374.289	10.3123	pos	45615	Unclassified	Unclassified	Unclassified			36.6	0	M+NH4	C20H36O5	-2.21044	1.09255	0.0173761	0.0451438	0.353995	15059.3	42540.9	21672.5	22806.1	11617.2	16474.2	12818.5	13312.5	12007.4	9765.59	70658.9	31606.2	10899	19833.5	58453.6	10028.7	84771.2	54076.3
2-(3-carboxy-3-(trimethylammonio)propyl)-L-histidine	8.00276					12.49_317.2057m/z	317.206	12.4898	pos	96237	Organic acids and derivatives	Carboxylic acids and derivatives	Amino acids, peptides, and analogues			39.1	0	M+NH4	C13H23N4O4+	-0.210371	1.00544	2.86881e-07	1.80672e-05	256.489	15734.9	61.3471	17834.1	10076.7	24123.5	19100.3	14257.5	14916.1	16447.6	9123.3	2.49373e-05	150.51	92.5463	2.49373e-05	92.0874	2.49373e-05	2.49373e-05	155.633
3-(3-Methylbutyl)tricetin 5-neohesperidoside	1.88333					5.11_679.2239m/z	679.224	5.10827	neg	LMPK12110838	Lipids and lipid-like molecules	Polyketides	Flavonoids			39.1	0	M-H	C32H40O16	-0.745294	1.04837	0.000113931	0.00153479	3.68925	27303	7400.68	34594.9	33765.3	22645.9	38909.4	21717.7	27673.7	20869.4	18247.3	229.56	2783.55	13988.7	18235.4	8390.66	14749.8	343.137	484.63
17-Propyl-5alpha-androst-2-en-17beta-ol	-0.539953					13.61_334.3098m/z	334.31	13.6114	pos	70435	Unclassified	Unclassified	Unclassified			38.7	0	M+NH4	C22H36O	-1.92837	1.09101	0.00391608	0.0183068	0.687793	53511.4	77801.6	44648.2	39181	58010.4	74158	44922	67401.4	44555.2	55215.2	101478	91006.1	61753.3	59963.7	70177	66137.2	80451.1	91446.3
13-hydroxy-tridecanoic acid	1.2512					5.69_213.1846m/z	213.185	5.69307	pos	LMFA01050042	Lipids and lipid-like molecules	Fatty Acyls	Fatty Acids and Conjugates			54.1	76	M+H-H2O	C13H26O3	-1.47355	1.25494	5.28832e-06	0.000151601	2.38039	43381.2	18224.4	41185.7	53379.5	42635.1	36877.5	43861.4	43389.3	38393	47328.4	6363.49	12080.9	26638.2	31263.6	21902.1	22368.7	12823.1	12355.5
Vomifoliol 9-[xylosyl-(1->6)-glucoside]	0.609241					5.75_536.2697m/z	536.27	5.75112	pos	HMDB0035520	Lipids and lipid-like molecules	Fatty Acyls	Fatty acyl glycosides	*		38.5	0	M+NH4	C24H38O12	-0.943492	1.12153	0.00543376	0.0223887	1.52546	79011.9	51795.6	87238.1	82951.8	83332.7	80178.1	77057.1	76856.2	74312.6	70168.5	77063.4	63950.5	70291.9	63737.8	56222	47687.1	18921	16490.9
Luteolin 6-C-glucoside 8-C-arabinoside	1.50655					4.73_655.1510m/z	655.151	4.72755	neg	86132	Phenylpropanoids and polyketides	Flavonoids	Flavonoid glycosides	*		38.9	0	M+FA-H	C27H30O16	-1.02592	1.00243	4.98184e-05	0.000828374	2.84129	27545.1	9694.57	29479.9	36302.9	23544.3	29006.3	31156.3	30032.2	25322.8	15516.2	2477.01	11843.1	19235.3	8354.6	16390	11258.1	6198.61	1799.83
Decarbamoylgonyautoxin III	1.30605					5.60_353.0882m/z	353.088	5.5951	pos	HMDB0040137	Phenylpropanoids and polyketides	Saxitoxins, gonyautoxins, and derivatives	Unclassified	*		36.8	0	M+H	C9H16N6O7S	2.40262	1.00229	9.58929e-05	0.00135047	2.47263	28622.3	11575.6	27717.3	26425.4	32369	31777	33526.4	25799.9	24281	27082.1	842.037	5854.79	15638.5	22330.6	18428	19477.3	3917.63	6116.31
Nupharamine	6.49064					4.76_251.1881n	234.185	4.76453	pos	71709	Unclassified	Unclassified	Unclassified			38.5	0	M+H-H2O, M+H	C15H25NO2	-1.55471	1.11852	2.79172e-12	2.96113e-09	89.9241	18486	205.573	15302.7	21960.4	19143.3	15578.3	18210.5	17813.9	18889.9	20988.8	138.402	117.056	621.2	214.15	2.49373e-05	418.159	135.617	2.49373e-05
Monic acid	0.573879					7.39_323.1862m/z	323.186	7.39163	neg	HMDB0061154	Lipids and lipid-like molecules	Fatty Acyls	Fatty acids and conjugates			55	81	M-H2O-H	C18H30O6	-0.672588	1.11762	0.00328208	0.0163834	1.48852	85030.8	57124.4	96670.9	76452.7	100054	98662.7	52775.7	91617.7	95085.4	68927.2	71356	76087.2	56655.8	44541.8	36286.1	45530	68539.5	57998.8
Brosimacutin D	-0.888855					5.63_340.1305n	341.138	5.6342	pos	LMPK12140055	Lipids and lipid-like molecules	Polyketides	Flavonoids			46.2	39.7	M+H-H2O, M+H	C20H20O5	-1.65825	1.2509	0.016434	0.0436931	0.540043	46297.9	85730	43315.4	38126.3	50820.8	43245.4	50407.1	47533.1	48197.4	48737.3	88171.1	61076.3	49576.8	61071.7	60386.3	80618.2	111187	173753
Pirimicarb	-1.77151					6.16_277.1068m/z	277.107	6.16087	pos	68822	Unclassified	Unclassified	Unclassified			38.4	0	M+K	C11H18N4O2	2.65342	1.04102	0.0119116	0.0355112	0.292902	10212.1	34865.3	12535.8	14431.6	9674.15	7080.67	14348.7	9767.99	9947.96	3909.92	79372.2	29072.4	11713.1	12365.9	33344.7	13841.9	54785.2	44427.1
24-Nor-5beta-cholane-3alpha,7alpha,12alpha,23-tetrol	-0.505846					15.63_363.2888m/z	363.289	15.6263	pos	LMST04060003	Unclassified	Unclassified	Unclassified			56.5	87.6	M+H-H2O	C23H40O4	-1.52107	1.15989	0.0138092	0.0388772	0.704247	76960.3	109280	73810.3	68652.8	69787.2	76501.8	85540.2	81001	88477.8	71910.9	135381	124576	82162.5	87268	92212.5	63972.8	138229	150439
11-dehydro-2,3-dinor-TXB2	1.19282					8.02_323.1848m/z	323.185	8.01998	pos	LMFA03030013	Lipids and lipid-like molecules	Fatty Acyls	Eicosanoids			50.3	62.4	M+H-H2O	C18H28O6	-1.57948	1.04003	0.000119669	0.00158873	2.28599	35548	15550.4	38557.3	31544	39939.3	38772.6	23233.3	44741	47917.1	19679.7	22452	19999.8	13335.6	13246.1	13451.3	10496.9	17243.5	14177.7
1-O-(2R-methoxy-4Z,7Z,10Z,13Z,16Z,19Z-docosahexaenyl)-sn-glycerol	-1.24824					11.73_463.3065m/z	463.306	11.7294	neg	LMGL01020044	Lipids and lipid-like molecules	Glycerolipids	Monoradylglycerols			48.8	50.6	M+FA-H	C26H42O4	-0.119024	1.23268	5.05773e-05	0.0008403	0.420962	18506.2	43961.6	17540.3	22104.4	13887.9	18610.9	15966.3	20336.1	20715	18888.5	60125.8	46266.2	35519.9	35550.7	26843.9	40928.5	62348.7	44108.9
7-Methoxy-9-methyl-4E,8E-hexadecadienoic acid	-1.22938					8.72_341.2329m/z	341.233	8.7225	neg	LMFA01080011	Lipids and lipid-like molecules	Fatty Acyls	Fatty Acids and Conjugates			47.5	42.5	M+FA-H	C18H32O3	-1.36802	1.19495	0.0196936	0.0489726	0.426502	25248.5	59199	31822	33641.3	21545.1	28741.4	20942.8	22168.9	21437.5	21688.9	61759.8	50281.2	25935.3	30310.5	56730.7	24727	124937	98910.1
(E)-3,7-Dimethyl-2,6-octadienyl hexanoate	-2.44184					4.72_291.1733m/z	291.173	4.72448	pos	97311	Lipids and lipid-like molecules	Fatty Acyls	Fatty alcohol esters	*		37.6	0	M+K	C16H28O2	4.92408	1.07478	4.29468e-06	0.000128988	0.184049	4341.84	23590.7	4363.01	4873.17	6341.99	5392.44	2922.01	3082.59	2241.52	5517.98	19861.2	14956.7	22128.2	30590.9	12185.4	29465.8	30319.9	29217.6
(3a,5b,7a,12a)-24-[(carboxymethyl)amino]-1,12-dihydroxy-24-oxocholan-3-yl-b-D-Glucopyranosiduronic a	1.20988					8.58_664.3303m/z	664.33	8.5834	pos	6693	Unclassified	Unclassified	Unclassified			36.9	0	M+Na	C32H51NO12	-0.0764892	1.19383	0.000124096	0.00163045	2.31318	44618.3	19288.7	45859.6	65177.7	38261.7	50085.6	41130.3	39032.6	37620.4	39778.6	3963.53	8137.42	15191.3	34493.8	23072.9	27544.5	20319.9	21586.4
5S,6S-epoxy-15R-hydroxy-ETE	-0.405782					4.28_208.1308n	209.138	4.28288	pos	HMDB0062236	Organic oxygen compounds	Organooxygen compounds	Ethers			42.8	17.7	M+H, M+NH4, M+Na, M+K	C9H20O5	-1.27971	1.19369	0.0230639	0.0544191	0.754827	112492	149030	110539	102827	91197.2	109565	128070	111462	108430	137846	191659	192958	143752	111498	116025	97179.1	159145	180026
4-(2-hydroxypropoxy)-3,5-dimethyl-Phenol	0.624649					5.07_197.1170m/z	197.117	5.06522	pos	1266	Unclassified	Unclassified	Unclassified			51.6	64.2	M+H	C11H16O3	-1.36528	1.1528	0.011294	0.0342783	1.54184	88464.9	57376.3	95552.3	105167	83000.1	101890	83118.1	81543.3	77302.6	80145	22907.5	38701.7	82783.5	93611.2	78100.6	77533.7	34693.7	30678.5
Nocardicin C	-1.42166					4.97_486.1734n	504.207	4.9653	pos	71625	Unclassified	Unclassified	Unclassified			37.7	0	M+NH4, M+Na	C23H26N4O8	-3.33573	1.03517	0.00126799	0.00872193	0.373284	12736.6	34120.3	9973.11	5878.87	16124	10891.7	12610.6	13935.2	17101.6	15377.5	20511.8	28066	42866.9	30491.8	22955.6	65514	26256	36300.6
Ureidoglycine	-0.287177					4.15_156.0385m/z	156.039	4.14522	pos	63387	Unclassified	Unclassified	Unclassified			38.3	0	M+Na	C3H7N3O3	4.25538	1.10628	0.0313146	0.0672152	0.819504	150694	183884	137745	132346	157931	143057	154280	164137	153900	162155	212510	192848	151815	149168	148754	155071	218380	242529
PC(21:4(6Z,9Z,12Z,15Z)/0:0)	1.57784					10.76_558.3544m/z	558.354	10.7622	pos	40270	Lipids and lipid-like molecules	Glycerophospholipids	Glycerophosphocholines			37.7	0	M+H	C29H52NO7P	-1.88903	1.02899	0.000801917	0.00640322	2.98523	30890.5	10347.8	25714.1	19090.3	45189.5	55027.8	25415.3	20296.8	20993.8	35396.5	11504.8	8306.65	5274.68	8948.39	6980.56	12834.7	16427.7	12504.8
3,4,5-trihydroxy-6-[2-hydroxy-5-(3-hydroxyprop-1-en-1-yl)-3,4-dimethoxyphenoxy]oxane-2-carboxylic acid	0.961842					2.56_402.1155n	420.149	2.55665	pos	HMDB0128718	Benzenoids	Phenols	Methoxyphenols			38	0	M+NH4, M+Na, M+H-H2O	C17H22O11	-1.8515	1.2351	0.00117679	0.00833302	1.9478	58423.2	29994.5	50706.3	62409	62570.3	55404	62832.4	54730	52127.7	66605.9	3322.77	16133	44022.1	57525	31590.4	49842.8	18041.4	19478.8
Kaempferol 3-sophorotrioside	1.41929					4.39_772.2053n	771.198	4.39098	neg	LMPK12111744	Phenylpropanoids and polyketides	Flavonoids	Flavonoid glycosides	*		38.1	0	M-H, M+FA-H	C33H40O21	-1.16727	1.23419	0.000905343	0.00698789	2.67454	48380.5	18089.3	48558	87885.1	32235.3	40175.9	44243.1	49831	34257.9	49857.8	2384.9	9286.64	24211.3	26622.3	35962.4	20381.1	14138.4	11727.4
Squamostanal A	-1.58075					13.96_587.4313m/z	587.431	13.9596	neg	86626	Lipids and lipid-like molecules	Fatty Acyls	Fatty alcohols	*		38	0	2M-H	C18H30O3	-0.739079	1.18434	0.000231723	0.00256448	0.334309	12543.4	37520.4	10781.3	14800	10478	12733.4	7731.62	12808.6	10245.7	20768.6	49427.2	42159	32105.1	25628	13859.1	34252.8	56605.3	46126.9
Kinetensin 1-3	7.79001					12.49_339.2150m/z	339.215	12.4935	neg	HMDB0012983	Organic acids and derivatives	Carboxylic acids and derivatives	Amino acids, peptides, and analogues			39.1	0	M-H2O-H	C15H30N6O4	-0.163602	1.13862	1.40601e-07	1.07824e-05	221.323	20227.3	91.3929	22721.4	15454.6	29600.1	24706.9	16164.1	21137.8	21152.7	10880.9	159.636	400.043	2.49373e-05	2.49373e-05	171.464	2.49373e-05	2.49373e-05	2.49373e-05
Malvidin 3-O-(6-O-(4-O-malonyl-alpha-rhamnopyranosyl)-beta-glucopyranoside	1.57406					5.09_769.1830m/z	769.183	5.08692	neg	47168	Unclassified	Unclassified	Unclassified			38.6	0	M+FA-H	C32H36O19	-0.403242	1.05023	8.11636e-05	0.00118614	2.97742	29337.2	9853.2	38050.1	42988.2	31316.4	32863.2	27649	22452.5	18868.3	20509.6	5070.03	6829.83	11904	12387.5	21065.9	6039.16	7640.78	7888.36
3-[4-hydroxy-3-(sulfooxy)phenyl]prop-2-enoic acid	-0.536612					15.49_518.9889m/z	518.989	15.4855	neg	HMDB0127962	Phenylpropanoids and polyketides	Cinnamic acids and derivatives	Hydroxycinnamic acids and derivatives	*		36.4	0	2M-H	C9H8O7S	-3.72919	1.17817	0.00121682	0.00850004	0.689388	60005.3	87041.4	57174	55598.1	60381	60910.6	57697.8	61611.4	61153.7	65515.5	110133	101832	62844.3	69821.3	76307.8	71592.7	99609.6	104190
Ascorbyl Palmitate	0.678334					8.19_453.2265m/z	453.227	8.18653	pos	73561	Lipids and lipid-like molecules	Fatty Acyls	Fatty acid esters			38.4	0	M+K	C22H38O7	3.88126	1.10104	0.0233299	0.0548747	1.60029	84938.4	53076.9	80398.5	78145.1	77827.3	102144	71324.2	86326.1	85969.1	97372.7	26038.8	34106.4	108879	71453.1	40141.5	94408	25433.5	24154.4
b-D-Glucuronopyranosyl-(1->3)-a-D-galacturonopyranosyl-(1->2)-L-rhamnose	0.987544					0.88_515.1250m/z	515.125	0.875383	neg	HMDB0039728	Organic oxygen compounds	Organooxygen compounds	Carbohydrates and carbohydrate conjugates	*		37.4	0	M-H	C18H28O17	-0.780181	1.09989	0.00308333	0.0157672	1.98281	47809	24111.8	40320.9	38846.3	55245.8	51763.9	56326.2	44351	33720.5	61897.3	15181.9	25360.8	31913.8	48248.2	43999.4	12022.3	8139.72	8028
4'-Methylliquiritigenin 7-rhamnoside	0.759456					5.77_417.1538m/z	417.154	5.77158	pos	95036	Phenylpropanoids and polyketides	Flavonoids	Flavonoid glycosides	*		37.9	0	M+H	C22H24O8	-1.36992	1.22596	0.00825822	0.0283281	1.69285	80164.6	47354.7	72214.3	93358.3	79949.9	82730.5	88927.1	69108.3	71950.2	83078.1	8649.78	22655.1	76114.7	82928.5	52859.7	77790.1	32546.1	25294.1
6alpha-Carissanol	-0.461892					8.66_235.1689m/z	235.169	8.6631	pos	HMDB0035309	Lipids and lipid-like molecules	Prenol lipids	Sesquiterpenoids	*		53.5	73	M+H-H2O	C15H24O3	-1.56149	1.05867	0.0075173	0.0268849	0.726033	65747.8	90557.6	66336.8	65840.9	63422.5	74563.8	58868.1	61629.6	68453.9	66866.8	88918.6	79574.3	86344.2	84618.3	55268.3	87248.5	127039	115449
[10]-Gingerdione	-2.55015					11.81_366.2632m/z	366.263	11.8061	pos	HMDB0029475	Benzenoids	Phenols	Methoxyphenols	*		37.9	0	M+NH4	C21H32O4	-1.96423	1.01556	0.0140343	0.0392334	0.170737	4880.85	28586.9	5206.17	7740.56	3808.52	5583.39	5120.93	5414	3988.21	2185.01	71269.5	43441.8	5038.97	9950.22	44468.8	2012.88	32051.1	20461.7
6-[2-(carboxymethyl)-5-hydroxy-3-methoxy-4-(3-methylbut-2-en-1-yl)phenoxy]-3,4,5-trihydroxyoxane-2-carboxylic acid	2.24171					6.18_465.1364m/z	465.136	6.18203	pos	HMDB0125468	Organic oxygen compounds	Organooxygen compounds	Carbohydrates and carbohydrate conjugates			38.5	0	M+Na	C20H26O11	-0.787679	1.09652	3.27009e-05	0.000610205	4.72957	25284.7	5346.08	16704.7	11598	25308.6	16947.6	33974.8	31612.2	33993.3	32137.9	1121.01	2187.53	8535.88	5629.42	4059.14	7649.45	6112.59	7473.65
9,10-dihydroxy-Octadecanedioic acid	4.62771					6.56_346.2350n	364.269	6.56105	pos	74916	Unclassified	Unclassified	Unclassified			37.9	0	M+NH4, M+Na	C18H34O6	-1.68583	1.05254	5.75273e-06	0.000161694	24.7218	18947.7	766.439	25685.2	17316	31093.7	20379.7	9297.36	17605.4	19974.8	10229.9	261.078	1136.87	1322.63	773.779	431.115	1794.2	411.846	2.49373e-05
8-Acetoxy-4-acoren-3-one	2.4882					11.14_261.1845m/z	261.185	11.1418	pos	87324	Organic oxygen compounds	Organooxygen compounds	Carbonyl compounds	*		38.2	0	M+H-H2O	C17H26O3	-1.41636	1.01362	1.59455e-07	1.16431e-05	5.61078	19928.8	3551.87	23926.6	20904	22083.2	24169.8	15891.1	22102	20431.2	9922.45	3872.26	2815.37	4237.97	2681.92	3881.72	3884.54	4132.86	2908.32
Ethylvanillin glucoside	0.707387					4.22_328.1156n	373.114	4.22307	neg	HMDB0037682	Organic oxygen compounds	Organooxygen compounds	Carbohydrates and carbohydrate conjugates			40.1	6.63	M-H, M+FA-H	C15H20O8	-0.577704	1.0518	0.00206864	0.01224	1.63284	57567.5	35256	50636.9	50806.6	57769.4	51943.7	65301.1	55591.5	62248.1	66242.6	54443.5	64204.3	24574.4	24315.9	28293.1	25118	34979.9	26118.6
Tumonoic Acid A	-1.78228					11.39_340.2476m/z	340.248	11.3893	pos	65396	Unclassified	Unclassified	Unclassified			38.6	2.19	M+H	C19H33NO4	-1.75029	1.05171	0.016464	0.0437325	0.290724	10405.3	35791.1	14164.6	18705	5796.57	10590.8	8082.93	13891.2	8759.99	3251.58	74102.6	48343.3	7408.49	16067.8	60653.9	3310.5	47786.6	28655.8
Benzenemethanol, 2-(2-hydroxypropoxy)-3-methyl-	0.582229					4.89_197.1169m/z	197.117	4.88743	pos	1265	Unclassified	Unclassified	Unclassified			53.9	75.2	M+H	C11H16O3	-1.38607	1.17077	0.0113262	0.0343499	1.49716	96241.2	64282.5	100872	110549	93395.3	105274	89169	90210	85778.8	94682	24589.2	44073	91309.6	99315.9	88253.5	86943.3	40867.1	38908.3
PI(O-16:0/22:2(13Z,16Z))	1.44123					13.84_899.5964m/z	899.596	13.8389	pos	81001	Lipids and lipid-like molecules	Glycerophospholipids	Glycerophosphoinositols			37.9	0	M+Na	C47H89O12P	-2.30448	1.04056	0.020168	0.0496452	2.71553	43858	16150.8	43418.1	36800.2	66535	78665.5	19387.1	25420.9	42564.6	38072.6	2.49373e-05	1326.38	44051.4	27066.5	2.49373e-05	54039.9	1250.65	1471.66
Isoleucyl-Tyrosine	1.15168					6.57_587.3070m/z	587.307	6.56708	neg	HMDB0028919	Organic acids and derivatives	Carboxylic acids and derivatives	Amino acids, peptides, and analogues			37.4	0	2M-H	C15H22N2O4	-2.78643	1.12375	0.00111331	0.00803312	2.22173	44276.7	19929	42868.6	49976.7	42674.9	25837.3	52672.9	50052.2	43992.2	46139.2	14011.3	27093.8	30256.6	21192.6	47027.4	11580.1	2269.7	6000.07
Ethynylestradiol 3-sulfate	1.0831					4.42_359.1308m/z	359.131	4.4194	pos	1171	Unclassified	Unclassified	Unclassified			36.8	0	M+H-H2O	C20H24O5S	-0.988297	1.00618	0.000493479	0.00451844	2.11859	35470	16742.3	34011	39621.2	38375.1	39284.8	34067.8	31983.1	29792.3	36624.7	2874.25	10034.6	28157.2	28518.2	21976.5	28790	7293.44	6294.19
Tyrosyl-Glutamate	0.477584					2.46_310.1160n	349.08	2.46092	pos	HMDB0029104	Organic acids and derivatives	Carboxylic acids and derivatives	Amino acids, peptides, and analogues	***		39.1	0	M+H, M+K	C14H18N2O6	-1.46182	1.00536	0.0112285	0.0341618	1.39241	89077.2	63973.4	95571.6	91465.1	76693.8	95565.2	76334.3	102572	102730	71686	34364.1	47404.2	76135.7	85191.5	87481.6	81718.1	54516.2	44975.9
Lactobionic acid	-0.61102					0.80_358.1105n	397.074	0.79675	pos	44767	Unclassified	Unclassified	Unclassified			37.8	0	M+NH4, M+K	C12H22O12	-1.77065	1.08966	0.00845364	0.0287005	0.654734	51963.5	79365.8	57519.5	30935.4	65973.2	62979.4	46741.1	52760.8	49315.4	49483	114284	92536.9	62130.1	62948.9	94580.4	66696	46803.1	94947.3
Chloroxanthin/ Hydroxyneurosporene/ OH-Neurosporene	1.30794					15.50_557.4714m/z	557.471	15.4998	pos	LMPR01070113	Lipids and lipid-like molecules	Prenol lipids	Isoprenoids			37.6	0	M+H	C40H60O	-0.568506	1.20931	6.00529e-05	0.000946244	2.47588	42296.1	17083.3	35907.4	41414.1	41497.4	52758.8	43403.6	43606.6	38515.4	41265.3	6473.03	7815.79	24961.1	33723.2	28100.4	23541.5	6581.46	5469.66
2-(3-Hydroxyphenyl)ethanol 1'-glucoside	-1.54795					3.86_345.1189m/z	345.119	3.8631	neg	HMDB0038332	Organic oxygen compounds	Organooxygen compounds	Carbohydrates and carbohydrate conjugates	*		47.6	41.7	M+FA-H	C14H20O7	-0.760902	1.20785	1.15621e-06	4.86453e-05	0.341996	12082.4	35328.9	11650.1	12091.6	10334.1	10902.9	11935.4	13422.8	14574.3	11747.7	41549.9	32152.1	29486.8	32218.4	21413.2	37535.9	43781.1	44494.1
Capryloylglycine	0.296445					2.13_201.1363n	202.143	2.12875	pos	HMDB0000832	Organic acids and derivatives	Carboxylic acids and derivatives	Amino acids, peptides, and analogues			43.1	19.6	M+H-H2O, M+H	C10H19NO3	-1.09768	1.08901	0.0450285	0.0877197	1.22811	198707	161798	184349	208516	182901	208705	171851	218788	233081	181467	125104	97437.9	177508	155672	173467	238241	144301	182658
Kanzonol I	1.03091					8.58_437.2317m/z	437.232	8.5834	pos	HMDB0040606	Phenylpropanoids and polyketides	Isoflavonoids	Pyranoisoflavonoids	*		37.3	0	M+H	C27H32O5	-1.36392	1.08898	0.000154571	0.00189993	2.04332	41039.7	20084.8	38568.2	49914.5	34097.7	47649.9	40279.1	38479.4	40423.4	38905.2	3890.47	8642.83	18433.9	35596.3	21201.1	27552.6	18177.3	27184.2
4-Hydroxyphthalide	1.31234					2.52_168.0653m/z	168.065	2.51842	pos	HMDB0032598	Organoheterocyclic compounds	Isocoumarans	Isobenzofuranones	*		48.9	50.1	M+NH4	C8H6O3	-1.74493	1.04191	4.41121e-05	0.000759172	2.48344	31701.2	12765	24352.3	27414	25983.7	25171.6	31045.5	42467.7	47253.4	29921.5	9693.42	11506.2	13608.9	13743.9	10885.5	20557.4	10853.1	11271.9
Moracin C	1.4209					5.14_311.1272m/z	311.127	5.14228	pos	HMDB0033310	Phenylpropanoids and polyketides	2-arylbenzofuran flavonoids	Unclassified	*		38.6	0	M+H	C19H18O4	-1.74842	1.00153	1.15901e-05	0.00027476	2.67753	26480.6	9889.95	26061	25084.2	24688.3	31999.1	26668.6	29641.3	23814.8	23887.7	1747.72	5616.06	16471.4	18797.1	8119.31	16827.2	5544.38	5996.34
Contignasterol	-1.52562					12.51_531.3290m/z	531.329	12.5086	pos	73423	Unclassified	Unclassified	Unclassified			38.6	0	M+Na	C29H48O7	-0.501953	1.11745	0.0114654	0.0346092	0.34733	14711	42354.5	16331.1	19998.2	12159.1	12819.7	12786.3	16292	15103.5	12198.1	79788.9	45699.2	15854.2	19660.5	43344.1	11525.9	80124.3	42838.9
(9R,10S,12Z)-9,10-Dihydroxy-8-oxo-12-octadecenoic acid	1.2552					8.88_329.2316m/z	329.232	8.88303	pos	HMDB0040611	Lipids and lipid-like molecules	Fatty Acyls	Lineolic acids and derivatives	*		37.8	0	M+H	C18H32O5	-1.94793	1.00051	4.33253e-05	0.000748829	2.38701	29905.9	12528.6	40743.4	31086	39187.8	31856.2	21073.6	27950.6	26981.1	20368.1	16324.5	13673.6	11003.3	8944.93	5106.8	14200.2	15115	15860.4
Isobiflorin	-0.546536					4.58_399.0929m/z	399.093	4.5783	neg	HMDB0040632	Organic oxygen compounds	Organooxygen compounds	Carbohydrates and carbohydrate conjugates	*		53.6	71	M+FA-H	C16H18O9	-1.02476	1.02226	0.0360598	0.07455	0.684662	60170.4	87883.3	64958.4	57524.5	53847.5	60058	57551	70818.2	67791.9	48813.7	39595.7	110198	122514	81171	124473	107093	49669.5	68352.6
Cyproheptadine (hydroxylated aromatic)	1.22343					6.14_609.3486m/z	609.349	6.14373	neg	1920	Unclassified	Unclassified	Unclassified			39.2	0	2M-H	C21H23NO	-0.124985	1.10449	0.000980027	0.00733673	2.33501	41512.2	17778.2	45391.7	46488.9	39770.4	52344.4	39521.2	37614.9	37823.3	33142.7	804.031	7825.33	30503.2	36911.2	33806.1	23671	4898.98	3805.38
beta-Sitosterol 3-O-beta-D-galactopyranoside	-1.16163					14.99_599.4288m/z	599.429	14.9934	pos	LMST01040251	Phenylpropanoids and polyketides	Coumarins and derivatives	Furanocoumarins	*		38.1	0	M+Na	C35H60O6	1.03084	1.15828	0.0203373	0.0499705	0.447009	26542.8	59378.7	27419.2	36330.7	22807.1	25664.5	35723.8	27831.5	23061.1	13504.3	98810.1	68340.2	18544.6	28671	63659.2	13651.1	92884.8	90468.3
Linoleoyl glycine	1.06401					9.76_337.2612n	320.258	9.7616	pos	43426	Unclassified	Unclassified	Unclassified			38.3	0	M+H-H2O, M+Na	C20H35NO3	-1.5529	1.03839	0.00233028	0.0132102	2.09073	41048.8	19633.7	45219.7	35356.2	56729.3	45789.2	41705.4	34124.7	36321	33145.2	7411.71	14136.2	36462.4	27092.8	18327.2	42156.8	5038.73	6443.76
24-Nor-5beta-chol-22-ene-3alpha,7alpha,12alpha-triol	-0.802607					14.91_363.2887m/z	363.289	14.9084	pos	LMST04060012	Unclassified	Unclassified	Unclassified			54.6	83.2	M+H	C23H38O3	-1.7546	1.11363	0.0218079	0.0524097	0.573312	41787.4	72887.7	49077.6	44347.3	39775.3	39421.5	41797.2	43141.3	43818.4	32920.8	93319.3	85009	38685.7	49539.4	62145.8	26156.1	112732	115514
1-Hydroxy-3-methoxy-7-primeverosyloxyxanthone	-4.25374					5.61_597.1457m/z	597.146	5.61298	neg	HMDB0030870	Organoheterocyclic compounds	Benzopyrans	1-benzopyrans	*		39.3	0	M+FA-H	C25H28O14	-0.744288	1.1552	1.8282e-09	4.27858e-07	0.05242	1113.99	21251.3	751.771	981.299	1099.23	130.378	1276.1	1255.57	1709.61	1707.99	19600.3	22111	26972	17683.5	15475	19967.3	20895.9	27305.4
(R)-Bitalin A	-1.17007					4.62_219.1013m/z	219.101	4.62335	pos	HMDB0040358	Benzenoids	Benzene and substituted derivatives	Acetophenones	*		50.6	58.4	M+H	C13H14O3	-1.42274	1.07148	8.5694e-06	0.000216362	0.4444	15433	34727.8	14684	13542.3	13654.5	16227	17839.4	16482.7	17049.7	13984.8	26005.5	30355.3	40109.9	41299.5	24779.3	47495.9	34282.3	33494.7
(Z)-3-Oxo-2-(2-pentenyl)-1-cyclopenteneacetic acid	3.21934					10.46_191.1063m/z	191.106	10.4591	pos	HMDB0030197	Organic oxygen compounds	Organooxygen compounds	Carbonyl compounds	*		46.2	37.4	M+H-H2O	C12H16O3	-1.47967	1.16374	1.16412e-08	1.72503e-06	9.31359	23047.7	2474.63	22828.7	19103.1	20887.1	18738.9	27952.8	32288.4	23955.4	18626.9	2313.6	2008.62	2962.18	2281.49	2878.55	3158.01	2429.73	1764.84
Dihydromelilotoside	-1.07965					4.37_328.1150n	346.149	4.36508	pos	HMDB0038334	Organic oxygen compounds	Organooxygen compounds	Carbohydrates and carbohydrate conjugates	*		38.4	0	M+NH4, M+Na	C15H20O8	-2.55503	1.18805	2.57324e-07	1.68372e-05	0.473144	19935.9	42134.9	17106.1	19933.8	19912.9	16388.4	23308.6	22308.3	21658.4	18870.6	39828.5	46305.8	43202.4	39153.7	33090.1	36071	52684.7	46742.6
Lipoyl-GMP	-9.04029					5.53_596.0887m/z	596.089	5.52827	neg	HMDB0013617	Nucleosides, nucleotides, and analogues	Purine nucleotides	Purine ribonucleotides			39.2	7.87	M+FA-H	C18H26N5O9PS2	-0.836616	1.01484	0.00685895	0.0255505	0.00189934	41.6892	21949.3	2.49373e-05	333.513	2.49373e-05	2.49373e-05	2.49373e-05	2.49373e-05	2.49373e-05	2.49373e-05	15858.9	18537.8	5795.71	7611.14	31284	1707.56	61045	33754.6
Azinphos-ethyl	1.36707					5.65_346.0440m/z	346.044	5.65378	pos	72432	Unclassified	Unclassified	Unclassified			36.5	0	M+H	C12H16N3O3PS2	-0.868074	1.02891	9.83673e-10	2.48958e-07	2.57946	25245.1	9786.97	25409.7	24677.2	26130.9	23909.8	28390.6	22120.1	24801.7	26520.3	6823.06	6502.82	10199.3	13024.6	12564.4	10064.5	8293.27	10823.7
3'-Amino-3'-deoxy-AMP	-2.90248					4.34_385.0438m/z	385.044	4.34447	pos	64574	Unclassified	Unclassified	Unclassified			38.3	0	M+K	C10H15N6O6P	4.50677	1.06499	0.000128109	0.00166245	0.133742	3135.61	23445.2	1906.66	1817.32	4206.76	1045.24	3201.69	3268.87	3019.27	6619.09	32348	28481.7	24481.6	12803.7	6362	15193.7	30400.5	37490.6
DG(14:1(9Z)/20:5(5Z,8Z,11Z,14Z,17Z)/0:0)	-2.8788					14.34_567.4401m/z	567.44	14.3426	pos	HMDB0007056	Lipids and lipid-like molecules	Glycerolipids	Diradylglycerols			36.7	0	M+H-H2O	C37H60O5	-1.19458	1.14049	0.0204148	0.0501303	0.135955	5010.2	36851.9	7826.68	6631.6	4068.35	5037.01	2950.4	6264.29	5065.43	2237.84	87330.7	69993.3	6025.45	9952.27	10702.8	314.604	66840.8	43655.1
Quadrone	-0.405956					7.94_248.1409n	249.148	7.93598	pos	67786	Unclassified	Unclassified	Unclassified			49.1	51.2	M+H-H2O, M+H	C15H20O3	-1.24317	1.01173	0.00022866	0.00254315	0.754736	55280.7	73245.1	51181.3	53696.4	46395	57886.6	47930.7	59899.1	65160.7	60095.6	66601.2	70265.2	81063.2	75326.6	58508.5	78968.1	82137.5	73090.3
Epiacoronene	-0.298314					9.84_234.1616n	235.169	9.8413	pos	87603	Organic oxygen compounds	Organooxygen compounds	Carbonyl compounds	*		38.4	0	M+H-H2O, M+H	C15H22O2	-1.6051	1.12668	0.00303088	0.0155858	0.813202	111588	137220	105249	107971	101434	116591	103256	117077	118681	122443	148023	143312	146478	123808	102656	123837	157351	152295
4',6'-Dihydroxy-2'-methoxyacetophenone 6'-glucoside	-1.24051					2.17_345.1186m/z	345.119	2.16875	pos	90252	Organic oxygen compounds	Organooxygen compounds	Carbohydrates and carbohydrate conjugates	*		38.3	0	M+H	C15H20O9	1.73137	1.02148	0.000154977	0.00190313	0.423222	13134.5	31034.6	14290.1	15480.6	10025.5	15226.8	13044.5	11582.9	9823.24	15602.3	41408.3	22146.9	33430.6	17021.4	28266.3	46025.9	26826.3	33150.7
6-(6-ethyl-3-hydroxy-2-methoxyphenoxy)-3,4,5-trihydroxyoxane-2-carboxylic acid	1.4322					4.09_362.1437m/z	362.144	4.08947	pos	HMDB0128054	Organic oxygen compounds	Organooxygen compounds	Carbohydrates and carbohydrate conjugates			36.2	1.09	M+NH4	C15H20O9	-2.40763	1.17766	0.00125078	0.00866514	2.69858	44318.7	16423	55003.6	75403.4	38917.7	46962	38842.6	37876.8	30864.4	30679.1	3645.84	8372.61	32252.9	26966.9	28803.2	24186.9	3803.89	3351.76
Cyclopassifloic acid A	-2.72496					13.40_554.4049m/z	554.405	13.3996	pos	91129	Lipids and lipid-like molecules	Steroids and steroid derivatives	Cycloartanols and derivatives	*		38	0	M+NH4	C31H52O7	-0.477161	1.17675	0.0407553	0.0816199	0.151254	6505.22	43008.6	10392.8	13992	5366.98	5927.14	6534.52	6003.94	3365.59	458.781	137568	52745.3	1902.56	7745.51	46841.7	327.859	67233.4	29704.5
Pinolidoxin	-0.611297					6.62_338.1723n	339.18	6.6246	pos	67025	Unclassified	Unclassified	Unclassified			37.7	0	M+H-H2O, M+H	C18H26O6	-1.79111	1.06077	0.00356533	0.0172183	0.654608	43595.5	66597.8	47075.6	52001.2	41500.5	43525.6	42170.5	40417.2	44471.5	37601.7	100175	74392	52334.5	50641.6	50746.2	54265.7	81971.8	68255.4
Pregnan-20-one, 17-(acetyloxy)-3-hydroxy-6-methyl-, (3b,5b,6a)-	0.738585					11.33_408.3101m/z	408.31	11.3278	pos	1089	Unclassified	Unclassified	Unclassified			37.3	0	M+NH4	C24H38O4	-1.86954	1.01571	3.63628e-05	0.000657828	1.66854	44552	26701.2	55289.4	45138.1	46590.5	41112.5	43565.4	46104.3	45000	33616.1	39255.9	31903.5	24891.2	22348.7	24612.5	21326.3	25858.8	23413.2
(R)-Apiumetin glucoside	-1.81752					5.75_406.1261n	429.115	5.75112	pos	HMDB0039039	Phenylpropanoids and polyketides	Coumarins and derivatives	Coumarin glycosides	*		43.3	23.7	M+Na, M+K	C20H22O9	-0.810622	1.0368	0.0287671	0.063392	0.283709	11338.8	39966.5	6599.14	7211.49	13384.9	4030.15	14996.9	12152.6	13354.9	18980.7	69952.5	72530.5	10826.3	9106.39	8616.57	8569.44	67412.6	72717.3
3,4,5-trihydroxy-6-{[(2E)-3-(3-methoxyphenyl)prop-2-enoyl]oxy}oxane-2-carboxylic acid	-1.99918					0.76_399.0945m/z	399.094	0.7561	neg	HMDB0133309	Phenylpropanoids and polyketides	Cinnamic acids and derivatives	Cinnamic acid esters	*		37.6	0	M+FA-H	C16H18O9	3.35468	1.13356	0.0224033	0.0534072	0.250143	10011.1	40021.6	13660	11354.6	8711.02	5854.8	6863.04	12668.3	11089.7	9887.37	79955	39017.3	7060.55	5336.37	40738.2	17056.4	96284	34724.9
9-Oxoasimicinone	-2.63291					13.84_654.4919m/z	654.492	13.8389	pos	HMDB0032949	Lipids and lipid-like molecules	Fatty Acyls	Fatty alcohols	*		36	0	M+NH4	C37H64O8	-3.13422	1.16301	0.0263433	0.0595441	0.161219	6703.87	41582.5	6744.1	8414.24	8193.7	3415.53	4922.84	6280.77	4207.19	11452.6	111103	85483.7	11628	11317.2	4602.05	11675.9	54636.6	42213.9
PtdIns-(3,5)-P2 (1,2-dihexanoyl) (sodium salt)	-3.97981					4.55_691.1518m/z	691.152	4.54648	pos	45023	Unclassified	Unclassified	Unclassified			37.9	0	M+H	C21H41O19P3	-1.37096	1.00182	0.0201592	0.0496452	0.0633807	1680.56	26515.3	2.49373e-05	854.8	690.495	2.49373e-05	2606.39	2354.59	2261.92	4676.27	60647.2	41768.1	2271.83	2.49373e-05	670.527	4956.67	50121.6	51686.4
1-Isopropyl citrate	-1.25442					0.75_252.1074m/z	252.107	0.745667	pos	88461	Organic acids and derivatives	Carboxylic acids and derivatives	Tricarboxylic acids and derivatives			38.1	0	M+NH4	C9H14O7	-1.40333	1.05253	0.00285604	0.0149837	0.419162	16341.5	38986	17531.1	19113.1	18592.9	18236.3	15652.4	11892.4	13987.6	15725.9	50060.1	59713.1	25222	19987.6	25736.2	20798.5	58981.3	51389.1
Asparaginyl-Aspartic acid	0.958661					2.53_493.1559m/z	493.156	2.52895	neg	HMDB0028727	Organic acids and derivatives	Carboxylic acids and derivatives	Amino acids, peptides, and analogues			45.2	42.4	2M-H	C8H13N3O6	4.70154	1.12848	0.000521441	0.00470394	1.94351	49907.2	25679	48402.6	51869.1	48811.9	50074.8	54232	46804.8	47790.7	51271.8	19957.2	28092.8	24919.6	29026.8	56511.1	29499.9	10523.1	6901.19
p-Isopropylphenol	-0.568495					5.56_137.0959m/z	137.096	5.55682	pos	87686	Benzenoids	Benzene and substituted derivatives	Cumenes	*		47.8	43.3	M+H	C9H12O	-1.39821	1.10522	0.000383626	0.00374031	0.67432	45546.1	67543.8	56222.1	54539.3	45440.3	61334.7	34747.8	38422.9	39576.5	34085.6	75139.7	62651.6	69082.7	77240.8	75125.2	66883.6	60832.5	53394.2
PI(O-18:0/20:2(11Z,14Z))	1.67467					13.65_876.6083n	899.596	13.6541	pos	81020	Lipids and lipid-like molecules	Glycerophospholipids	Glycerophosphoinositols			37.5	0	M+NH4, M+Na, M+H	C47H89O12P	-0.999324	1.16604	0.00481078	0.0207576	3.19246	43204.2	13533.2	33241	33717.5	71181.1	76304.3	22257.3	35760.5	36915.9	36256.1	3042.48	1448.98	36442.4	23529.9	1322.96	36147.4	3013.17	3318.25
Aricine	-0.493744					8.17_421.1539m/z	421.154	8.16647	pos	67372	Phenylpropanoids and polyketides	Flavonoids	Flavones	*		38.4	0	M+K	C22H26N2O4	3.76622	1.00981	0.00378762	0.0179015	0.71018	52906.6	74497.5	51638.7	52313.8	50629.2	47838.2	53466.1	53955.5	67681.1	45730.2	74369.6	64585.9	61435.5	65595	52396.1	86703	93641.2	97253.7
Anhydroicaritin 3-rhamnosyl-(1->2)-rhamnoside	-2.40425					8.33_661.2487m/z	661.249	8.32665	pos	LMPK12112007	Lipids and lipid-like molecules	Polyketides	Flavonoids			38.4	0	M+H	C33H40O14	-0.523471	1.10296	0.0196241	0.0488675	0.188908	7019.94	37160.7	12804	4761.01	3341.14	3058.32	7063.08	4711.95	11376.8	9043.19	71230.7	85501	1180.27	7664.47	29418.5	2936	45901.8	53453.1
Dihydroxychaulmoogric acid	-0.74203					10.69_335.2189m/z	335.219	10.6866	pos	LMFA01140029	Lipids and lipid-like molecules	Fatty Acyls	Fatty Acids and Conjugates			47.9	46.7	M+Na	C18H32O4	-1.36114	1.06227	0.0115493	0.03476	0.597898	41324.5	69116.3	35082.9	32007.6	40262.5	37393.1	37892.6	35316.7	38306.5	74333.7	81813.3	89160.9	76430.4	58125.6	18239.2	81075.7	61343.6	86741.4
6-N,4-diphenyl-1,4-dihydro-1,3,5-triazine-2,6-diamine	4.45505					4.74_288.1221m/z	288.122	4.7446	pos	96297	Unclassified	Unclassified	Unclassified			37.1	0	M+Na	C15H15N5	0.520903	1.11018	3.31074e-09	7.09803e-07	21.9333	19646	895.715	22641.8	16630.8	21283.9	27822.8	17627.5	16765.8	17435.1	16960.4	105.041	738.948	1215.85	1682.72	1591.43	1831.72	2.49373e-05	2.49373e-05
Acetylenic acids; 10,16-Heptadecadien-8-ynoic acid, 7-hydroxy, (E)-	1.9624					10.46_279.1947m/z	279.195	10.4591	pos	74623	Unclassified	Unclassified	Unclassified			38	0	M+H	C17H26O3	-2.74925	1.1646	5.71707e-08	5.566e-06	3.89709	28333.5	7270.43	29639.4	29365.8	29218.1	28915.6	29725.7	34755.6	30044.9	15003.1	7880.32	7756.39	7153.63	6819.72	6696.36	6790.26	7960.81	7105.97
Tris(2-methyl-1-aziridinyl)phosphine oxide	-0.751698					5.67_233.1533m/z	233.153	5.67347	pos	73227	Unclassified	Unclassified	Unclassified			39.1	0	M+NH4	C9H18N3OP	3.23563	1.09758	0.00260361	0.0141544	0.593904	35593.9	59932.1	38886.9	35784.7	35460.4	36790.8	30449.9	36435.7	38390.5	32552.4	93578.1	72652.6	50613.9	46748.5	41436	40150.2	71377.3	62900.4
4-O-alpha-D-Galactopyranosylcalystegine B2	0.935963					2.53_336.1298m/z	336.13	2.52895	neg	HMDB0038228	Organic oxygen compounds	Organooxygen compounds	Carbohydrates and carbohydrate conjugates	*		43.2	20.9	M-H	C13H23NO9	-0.621547	1.04242	6.49663e-07	3.21687e-05	1.91317	35740.8	18681.5	35497.8	39900.1	35185.4	33604.7	38096	31850.1	31961.9	39830.1	9645.02	17267.9	17973.8	19271.9	17562.1	21762.2	25994.1	19974.6
4'-Cinnamoylmussatioside	-6.98365					5.02_753.2599m/z	753.26	5.02322	neg	68326	Unclassified	Unclassified	Unclassified			39	0	M+FA-H	C34H44O16	-1.81766	1.10549	0.0435812	0.0857958	0.00790153	260.495	32967.7	124.859	309.263	156.174	587.918	170.107	229.396	200.554	305.69	103121	32289.2	391.632	423.835	1884.06	164.952	88403.3	37063.7
(1R,2R,4R)-1,8-Epoxy-p-menthane-2,4-diol	-1.27242					11.07_187.1326m/z	187.133	11.0654	pos	HMDB0041545	Lipids and lipid-like molecules	Prenol lipids	Monoterpenoids	*		49.4	52.6	M+H	C10H18O3	-1.65527	1.01525	0.013903	0.0390328	0.413965	16281.7	39331.1	23577.8	25226	11331.3	21955.5	11472.4	17304.6	12073.4	7312.61	59809.3	51864.1	14020.7	25451.3	59707.3	5884.48	61736	36175.5
Bitolterol	1.73962					5.42_921.4329m/z	921.433	5.4222	neg	66557	Unclassified	Unclassified	Unclassified			37.9	0	2M-H	C28H31NO5	-0.319443	1.00528	3.9901e-05	0.000702293	3.33948	24866.8	7446.31	34225.2	32010.1	21740.6	25354	22190	22130.1	22795.9	18488.5	496.179	3728.3	7528.45	14789.7	12637.2	16393.1	1479.67	2517.81
Allocortol	-0.973499					8.62_386.2894m/z	386.289	8.6234	pos	3176	Unclassified	Unclassified	Unclassified			38	0	M+NH4	C21H36O5	-1.95061	1.14259	8.79835e-05	0.00126112	0.509269	23137.2	45432.1	20599.6	18188.7	16419.6	24607.1	20402	27142.4	25642.2	32095.9	38433	61513.8	54506.2	37034.1	47559.6	29034.1	49943.4	45432.7
6-{4-[3-(4,5-dihydroxy-7-methoxy-2,2-dimethyl-3,4-dihydro-2H-1-benzopyran-6-yl)-3-oxopropyl]phenoxy}-3,4,5-trihydroxyoxane-2-carboxylic acid	4.00911					7.19_548.1888n	549.196	7.19038	pos	HMDB0125812	Phenylpropanoids and polyketides	Flavonoids	Flavonoid glycosides	*		37.1	0	M+H-H2O, M+H	C27H32O12	-1.04422	1.00525	9.47571e-05	0.0013401	16.1013	18974.6	1178.45	21685	9081.28	23936.6	35187.6	25442.1	15838.3	11294.9	9330.62	2.49373e-05	2.49373e-05	2735.5	1609.41	3405.49	1677.17	2.49373e-05	2.49373e-05
3,4,5-trihydroxy-6-{[3-hydroxy-10-(3-hydroxybutanoyl)-2,2-dimethyl-8-oxo-6-propyl-2H,3H,4H,8H-pyrano[3,2-g]chromen-5-yl]oxy}oxane-2-carboxylic acid	1.12395					5.15_565.1922m/z	565.192	5.15003	neg	HMDB0130106	Organic oxygen compounds	Organooxygen compounds	Carbohydrates and carbohydrate conjugates			40.5	11.4	M-H	C27H34O13	-0.801368	1.06148	0.00120134	0.00844165	2.17942	39284.7	18025.3	29581.9	24460.2	41156.7	44996.1	44618.9	40125.4	40082	49256.3	2261.12	9879.79	30868.7	31236.5	8501.77	34439.2	11147.6	15867.6
Sanchinoside B1	-1.87212					10.71_656.4708m/z	656.471	10.7062	pos	HMDB0037129	Lipids and lipid-like molecules	Prenol lipids	Triterpenoids	*		36.2	0	M+NH4	C36H62O9	-3.71627	1.02221	0.00122389	0.00854349	0.273172	7629.11	27927.8	8415.43	12666.7	8433.04	6453.55	3173.15	3637.19	5064.27	13189.5	49404.9	29966.7	16411.1	15227.5	10667.5	23930.5	39160.4	38654.1
15(S)-15-methyl PGF2α	-1.01024					10.84_368.2556n	351.252	10.8407	pos	36151	Unclassified	Unclassified	Unclassified			36.3	0	M+H-H2O, M+Na	C21H36O5	-1.73848	1.12293	0.0224833	0.0535123	0.496464	31187.5	62819.2	40422.7	35984.2	32356.6	29841.5	29995.8	31600.1	22674.5	26624.3	125755	70180	25674.9	38548.8	55766.4	23354.6	78873.4	84400.4
12-Hydroxy-8,10-octadecadienoic acid	2.93966					12.07_295.2276m/z	295.228	12.0696	neg	HMDB0029998	Lipids and lipid-like molecules	Fatty Acyls	Lineolic acids and derivatives	*		47.1	41.8	M-H	C18H32O3	-0.875231	1.08924	3.04637e-08	3.52837e-06	7.6723	21057.3	2744.58	21862.5	15112.9	27227.5	24724.7	14251.5	23581.5	20722.2	20975.4	1796.88	5483.73	3400.78	1420.61	422.011	3505.85	2851.74	3075.05
Asticolorin B	-2.51173					13.98_581.1822m/z	581.182	13.981	neg	HMDB0030134	Organoheterocyclic compounds	Benzopyrans	1-benzopyrans			37	0	M+FA-H	C33H28O7	0.915509	1.07302	0.0215758	0.052074	0.175346	5769.07	32901.2	12651.9	16563.1	927.079	7516.8	2726.39	2942.93	2395.27	429.123	69982	14596.6	3186.62	6637.58	52525.6	2036.88	65039.4	49204.7
(R)-1-O-[b-D-Glucopyranosyl-(1->6)-b-D-glucopyranoside]-1,3-octanediol	0.741966					4.71_451.2183m/z	451.218	4.70618	neg	HMDB0032799	Lipids and lipid-like molecules	Fatty Acyls	Fatty acyl glycosides	*		49.4	57.1	M-H2O-H	C20H38O12	-0.441484	1.05126	0.0144129	0.0399866	1.67245	67430.3	40318.2	73254.8	85721	63269.5	84065.2	60378.1	61905.7	56377.8	54470.4	9564.76	21566.1	59993.1	68886.6	67983.3	53756.4	22456	18339.3
3,4,5-trihydroxy-6-({15-hydroxy-11,17,18-trimethoxy-13-oxo-6,8,20-trioxapentacyclo[10.8.0.0²,⁹.0³,⁷.0¹⁴,¹⁹]icosa-1(12),2(9),4,10,14,16,18-heptaen-16-yl}oxy)oxane-2-carboxylic acid	-6.13709					4.66_621.1093m/z	621.109	4.66348	neg	HMDB0128904	Phenylpropanoids and polyketides	Sterigmatocystins	Unclassified			41.3	21.5	M+FA-H	C26H24O15	-0.740962	1.04668	0.004091	0.0187932	0.0142087	336.55	23686.2	368.857	742.782	2.49373e-05	254.005	148.071	634.544	313.491	230.648	1885.14	8941.58	11752.1	28767.3	26245.7	11699.8	59935.3	40263.1
N-Tritylaziridine	1.94465					7.58_569.2961m/z	569.296	7.5817	neg	3309	Unclassified	Unclassified	Unclassified			39.2	0	2M-H	C21H19N	-0.181329	1.04526	0.00040735	0.00391621	3.84943	26922.1	6993.78	24050.2	28233.8	23667.7	8437.5	39414.9	35954.3	31298.7	24319.7	3598.2	9600.33	9018.29	6931.13	23939.6	2408.13	104.505	350.076
Dictyolene	-0.432866					12.05_306.2786m/z	306.279	12.0525	pos	LMPR0104450003	Lipids and lipid-like molecules	Prenol lipids	Isoprenoids			44.2	28.2	M+NH4	C20H32O	-1.98674	1.04577	0.0451459	0.0878464	0.740788	94070.9	126988	89294.2	97605.4	92337.1	101138	74829.6	79404.1	65737.6	152221	139389	160829	123479	125377	56449.1	116121	131868	162388
Dehydrozingerone	1.24798					4.76_193.0857m/z	193.086	4.76453	pos	71922	Phenylpropanoids and polyketides	Cinnamic acids and derivatives	Hydroxycinnamic acids and derivatives	*		38.3	0	M+H	C11H12O3	-1.14611	1.08937	4.25444e-06	0.000128368	2.37508	33109.4	13940.3	33288.6	33743	32894.7	37900.3	33776.8	33420.1	30544.5	29307.4	5728.62	7715.03	17837.5	23459.2	15994	22917.2	8712.91	9158.1

## Sheet: 说明
说明
绿色背景为富集到通路的差异代谢物
蓝色背景为有KEGG ID，但没有富集到通路的差异代谢物
无背景色为没有KEGG ID的差异代谢物
