# Supplementary material for: Metabolomics Response to Drought Stress in Morus alba L. Variety Yu-711
Source: Plants (Basel). 2021 Aug 9;10(8):1636. doi: 10.3390/plants10081636 (PMC8400578; doi:10.3390/plants10081636)
Supplement: Supplementary file 1 [file plants-10-01636-s001.zip › Table S3 EG_CK.xlsx]

## Sheet: Sheet1
The 20 most differentially expressed metabolites
ID	m/z	Retention time (min)	Ion mode	Metabolites	Compound ID	Super Class	Class	Sub Class	level	kegg	Score	Fragmentation Score	Adducts	Formula	Mass Error (ppm)	VIP	P-value	adj.P-value	log2(FC)	FC	average(EG)	average(CK)	EG1	EG2	EG3	EG4	EG5	EG6	EG7	EG8	CK1	CK2	CK3	CK4	CK5	CK6	CK7	CK8
5.70_919.4526m/z	919.453	5.6984	neg	Lyciumoside VII	HMDB0033501	Lipids and lipid-like molecules	Prenol lipids	Terpene glycosides	*		42.2	18.5	M-H2O-H	C44H74O21	-1.89993	3.77898	2.54991e-07	1.67389e-05	5.7249	52.8891	229069	4331.13	210700	384497	204051	247173	225510	198817	148338	213467	2.49373e-05	2.49373e-05	8903.7	13394.9	6831.88	4740.36	221.107	557.025
12.75_298.2506n	297.243	12.7473	neg	19-HOME(9Z)	LMFA02000181	Lipids and lipid-like molecules	Fatty Acyls	Octadecanoids			51.5	61.5	M-H, 2M-H	C18H34O3	-0.793839	3.565	3.45547e-06	0.000108607	6.62321	98.579	208402	2114.06	342998	177110	302520	211234	139495	196046	192465	105347	4042.15	4135.39	2646.91	834.425	1724.36	2313.84	542.19	673.208
12.26_267.2314m/z	267.231	12.2633	pos	Norlinoleic acid	LMFA01031037	Lipids and lipid-like molecules	Fatty Acyls	Fatty Acids and Conjugates			48.9	50.2	M+H	C17H30O2	-1.70049	1.61906	1.5321e-05	0.000343363	6.95248	123.853	43594.7	351.988	76327	48189.5	62610.5	34167.9	38180.5	31886.1	42226.1	15169.8	195.083	969.395	583.907	487.307	367.179	213.036	2.49373e-05	2.49373e-05
7.41_578.1988n	579.206	7.40877	pos	8-Acetoxypinoresinol 4-glucoside	89141	Lignans, neolignans and related compounds	Lignan glycosides	Unclassified	*		37.6	0	M+H, M+Na, M+NH4, M+H-H2O	C28H34O13	-2.03731	1.48479	1.10826e-06	4.77237e-05	5.82309	56.614	35388.7	625.088	24602.4	14822.2	36585.6	40543.7	51319.6	45535.1	41615.8	28085.4	2.49373e-05	193.875	1966.27	662.807	1194.9	982.845	2.49373e-05	2.49373e-05
13.41_269.2121m/z	269.212	13.4074	neg	3-Pentadecenal	HMDB0040377	Lipids and lipid-like molecules	Fatty Acyls	Fatty aldehydes	*		41.3	8.61	M+FA-H	C15H28O	-0.530465	1.24052	3.45657e-07	2.03091e-05	6.2286	74.9885	24744.9	329.982	34224.2	28276	25997	31951.5	25238.9	23801.4	18365.1	10104.8	2.49373e-05	931.152	490.531	2.49373e-05	1107.67	110.502	2.49373e-05	2.49373e-05
6.23_709.2706m/z	709.271	6.22828	neg	2',7-Dihydroxy-4'-methoxy-8-prenylflavan 2',7-diglucoside	91542	Phenylpropanoids and polyketides	Flavonoids	Flavonoid glycosides	*		38.7	0	M+FA-H	C33H44O14	-1.13974	1.16355	1.6375e-10	7.24708e-08	5.94595	61.6465	20624.5	334.561	18007.8	17755.8	18946.7	20941.2	21651.9	26278.9	24802.5	16611.4	2.49373e-05	256.178	613.764	342.501	1464.04	2.49373e-05	2.49373e-05	2.49373e-05
5.76_923.4848m/z	923.485	5.76178	neg	PGP(22:6(4Z,7Z,10Z,13Z,16Z,19Z)/20:3(5Z,8Z,11Z))	HMDB0116477	Lipids and lipid-like molecules	Glycerophospholipids	Glycerophosphoglycerophosphates			37.3	0	M-H	C48H78O13P2	0.350346	1.15951	1.53181e-07	1.15189e-05	29.6841	8.626e+08	21510.9	2.49373e-05	24725.3	34195.8	15273.4	24052.2	16853	22779.9	18108.2	16099.6	2.49373e-05	2.49373e-05	2.49373e-05	2.49373e-05	2.49373e-05	2.49373e-05	2.49373e-05	2.49373e-05
12.49_339.2150m/z	339.215	12.4935	neg	Kinetensin 1-3	HMDB0012983	Organic acids and derivatives	Carboxylic acids and derivatives	Amino acids, peptides, and analogues			39.1	0	M-H2O-H	C15H30N6O4	-0.163602	1.13862	1.40601e-07	1.07824e-05	7.79001	221.323	20227.3	91.3929	22721.4	15454.6	29600.1	24706.9	16164.1	21137.8	21152.7	10880.9	159.636	400.043	2.49373e-05	2.49373e-05	171.464	2.49373e-05	2.49373e-05	2.49373e-05
4.76_251.1881n	234.185	4.76453	pos	Nupharamine	71709	Unclassified	Unclassified	Unclassified			38.5	0	M+H-H2O, M+H	C15H25NO2	-1.55471	1.11852	2.79172e-12	2.96113e-09	6.49064	89.9241	18486	205.573	15302.7	21960.4	19143.3	15578.3	18210.5	17813.9	18889.9	20988.8	138.402	117.056	621.2	214.15	2.49373e-05	418.159	135.617	2.49373e-05
12.49_317.2057m/z	317.206	12.4898	pos	2-(3-carboxy-3-(trimethylammonio)propyl)-L-histidine	96237	Organic acids and derivatives	Carboxylic acids and derivatives	Amino acids, peptides, and analogues			39.1	0	M+NH4	C13H23N4O4+	-0.210371	1.00544	2.86881e-07	1.80672e-05	8.00276	256.489	15734.9	61.3471	17834.1	10076.7	24123.5	19100.3	14257.5	14916.1	16447.6	9123.3	2.49373e-05	150.51	92.5463	2.49373e-05	92.0874	2.49373e-05	2.49373e-05	155.633
5.27_550.0953n	551.103	5.27008	pos	Quercetin 3-(6''-malonyl-glucoside)	HMDB0037368	Benzenoids	Naphthalenes	Phenylnaphthalenes	***	C12638	56.7	87	M+H, M+Na, M+K	C24H22O15	-1.07001	5.05565	0.00433136	0.0194713	-34.2943	4.74659e-11	2.49373e-05	525374	2.49373e-05	2.49373e-05	2.49373e-05	2.49373e-05	2.49373e-05	2.49373e-05	2.49373e-05	2.49373e-05	136073	207046	267024	369577	1.14045e+06	184990	1.21531e+06	682511
5.27_549.0882m/z	549.088	5.2735	neg	Quercetin 3-(6''-malonylgalactoside)	LMPK12112068	Lipids and lipid-like molecules	Polyketides	Flavonoids			56	81.7	M-H	C24H22O15	-0.672463	2.74851	0.00448631	0.019883	-12.5247	0.000169707	26.3402	155210	2.49373e-05	2.49373e-05	2.49373e-05	2.49373e-05	2.49373e-05	210.722	2.49373e-05	2.49373e-05	40943.9	65721.1	81558.5	105298	338125	54596	365620	189818
5.25_680.1565n	681.164	5.25002	pos	Luteolin 7-(6''-malonylneohesperidoside)	LMPK12110688	Lipids and lipid-like molecules	Polyketides	Flavonoids			54.6	81.7	M+H, M+Na	C30H32O18	-3.46993	2.49127	0.0212303	0.0515078	-10.4542	0.000712808	105.134	147493	2.49373e-05	2.49373e-05	2.49373e-05	2.49373e-05	841.072	2.49373e-05	2.49373e-05	2.49373e-05	213298	113954	22429.7	23067.2	108559	7386.6	494913	196335
9.80_827.3083m/z	827.308	9.80198	pos	PRIEURANIN ACETATE	43668	Unclassified	Unclassified	Unclassified			37.3	0	M+Na	C40H52O17	-1.65154	2.432	0.000346716	0.00344544	-32.0996	2.17306e-10	2.49373e-05	114757	2.49373e-05	2.49373e-05	2.49373e-05	2.49373e-05	2.49373e-05	2.49373e-05	2.49373e-05	2.49373e-05	8100.67	45161.5	153714	238226	104036	133378	122483	112957
9.47_551.1024m/z	551.102	9.46987	pos	Quercetin 3-O-(6-O-malonyl-β-D-glucoside)	64230	Unclassified	Unclassified	Unclassified			38.1	0	M+H	C24H22O15	-1.41521	2.16014	0.000414715	0.00397232	-31.7725	2.72602e-10	2.49373e-05	91478.9	2.49373e-05	2.49373e-05	2.49373e-05	2.49373e-05	2.49373e-05	2.49373e-05	2.49373e-05	2.49373e-05	12582.5	34865.2	80973.5	198526	103084	79604.3	119154	103042
4.91_997.1829m/z	997.183	4.90658	pos	Apigenin 4'-[feruloyl-(->2)-glucuronyl-(1->2)-glucuronide] 7-glucuronide	HMDB0038298	Phenylpropanoids and polyketides	Flavonoids	Flavonoid glycosides	*		36	0	M+Na	C43H42O26	-2.83872	2.13934	0.0231997	0.0546443	-32.1146	2.15055e-10	2.49373e-05	115958	2.49373e-05	2.49373e-05	2.49373e-05	2.49373e-05	2.49373e-05	2.49373e-05	2.49373e-05	2.49373e-05	1216.92	17494.4	72717.5	186524	392216	27513.9	147496	82482.5
8.98_809.2978m/z	809.298	8.9831	pos	UDP-3-(3R-hydroxy-tetradecanoyl)-αD-glucosamine	41548	Unclassified	Unclassified	Unclassified			38.2	0	M+NH4	C29H51N3O18P2	-0.369531	1.93426	0.0013233	0.00898835	-10.9877	0.000492449	38.731	78649.7	2.49373e-05	309.848	2.49373e-05	2.49373e-05	2.49373e-05	2.49373e-05	2.49373e-05	2.49373e-05	3689.52	20761.4	115894	177698	51355	105838	77858.2	76103
5.25_535.1079m/z	535.108	5.25002	pos	2'-Hydroxygenistein 7-(6''-malonylglucoside)	HMDB0039247	Phenylpropanoids and polyketides	Isoflavonoids	Isoflavonoid O-glycosides	*		41.9	15.2	M+H	C24H22O14	-0.601908	1.75904	0.0199389	0.0493283	-31.441	3.43024e-10	2.49373e-05	72698.5	2.49373e-05	2.49373e-05	2.49373e-05	2.49373e-05	2.49373e-05	2.49373e-05	2.49373e-05	2.49373e-05	99982.8	54344.7	11864	12630.6	63277.1	3364.49	243700	92424.2
9.80_535.1075m/z	535.107	9.80198	pos	4',5-Dihydroxy-3,3'-dimethoxy-6,7-methylenedioxyflavone 4'-glucuronide	HMDB0037758	Phenylpropanoids and polyketides	Flavonoids	Flavonoid glycosides	*		37.9	0	M+H	C24H22O14	-1.42134	1.57722	0.000129293	0.00167457	-30.7811	5.41964e-10	2.49373e-05	46012.9	2.49373e-05	2.49373e-05	2.49373e-05	2.49373e-05	2.49373e-05	2.49373e-05	2.49373e-05	2.49373e-05	6019.87	22357.4	59693.2	88928.3	47947.9	39554.4	56676.5	46925.9
4.49_843.2149m/z	843.215	4.4916	pos	Laricitrin 3-rutinoside-7-glucoside	50890	Lipids and lipid-like molecules	Polyketides	Flavonoids			37.5	0	M+Na	C34H44O23	-2.00546	1.30007	1.20127e-07	9.68364e-06	-29.962	9.56207e-10	2.49373e-05	26079.4	2.49373e-05	2.49373e-05	2.49373e-05	2.49373e-05	2.49373e-05	2.49373e-05	2.49373e-05	2.49373e-05	16373.6	19585.3	23795.3	22773.7	22708.4	30660.4	36191	36547.7

## Sheet: Sheet2
Metabolites	VIP	log2(FC)
Lyciumoside VII	3.77898	5.7249
19-HOME(9Z)	3.565	6.62321
Norlinoleic acid	1.61906	6.95248
8-Acetoxypinoresinol 4-glucoside	1.48479	5.82309
3-Pentadecenal	1.24052	6.2286
2',7-Dihydroxy-4'-methoxy-8-prenylflavan 2',7-diglucoside	1.16355	5.94595
PGP(22:6(4Z,7Z,10Z,13Z,16Z,19Z)/20:3(5Z,8Z,11Z))	1.15951	29.6841
Kinetensin 1-3	1.13862	7.79001
Nupharamine	1.11852	6.49064
2-(3-carboxy-3-(trimethylammonio)propyl)-L-histidine	1.00544	8.00276
Quercetin 3-(6''-malonyl-glucoside)	5.05565	-34.2943
Quercetin 3-(6''-malonylgalactoside)	2.74851	-12.5247
Luteolin 7-(6''-malonylneohesperidoside)	2.49127	-10.4542
PRIEURANIN ACETATE	2.432	-32.0996
Quercetin 3-O-(6-O-malonyl-β-D-glucoside)	2.16014	-31.7725
Apigenin 4'-[feruloyl-(->2)-glucuronyl-(1->2)-glucuronide] 7-glucuronide	2.13934	-32.1146
UDP-3-(3R-hydroxy-tetradecanoyl)-αD-glucosamine	1.93426	-10.9877
2'-Hydroxygenistein 7-(6''-malonylglucoside)	1.75904	-31.441
4',5-Dihydroxy-3,3'-dimethoxy-6,7-methylenedioxyflavone 4'-glucuronide	1.57722	-30.7811
Laricitrin 3-rutinoside-7-glucoside	1.30007	-29.962
