# Supplementary material for: Metabolomics Response to Drought Stress in Morus alba L. Variety Yu-711
Source: Plants (Basel). 2021 Aug 9;10(8):1636. doi: 10.3390/plants10081636 (PMC8400578; doi:10.3390/plants10081636)
Supplement: Supplementary file 1 [file plants-10-01636-s001.zip › Table S4 EG_CK.xlsx]

## Sheet: EG_CK
Table S4 Correlation analysis metabolites
	Epothilone A	Thioridazine	Tetramethylquercetin 3-rutinoside	D-Maltose	Neryl rhamnosyl-glucoside	Kaempferol 3-rhamnosyl-(1->6)-glucosyl-(1->6)-galactoside	2-hydroxyhexadecanoic acid	4-Hydroxy-5-(3',4'-dihydroxyphenyl)-valeric acid-O-methyl-O-glucuronide	PI(18:4(6Z,9Z,12Z,15Z)/0:0)	3-amino-2-naphthoic acid	4-Hydroxy-5-(phenyl)-valeric acid-O-glucuronide	8-hydroxy-13Z-octadecene-9,11-diynoic acid	16-J1-PhytoP	PG(a-13:0/i-12:0)	(S)-Oleuropeic acid	Kaempferol 3-(6''-malonylglucoside)-7-glucoside	Quercetin 3-(6''-malonylneohesperidoside)	4-Hydroxy-5-(3',5'-dihydroxyphenyl)-valeric acid-O-methyl-O-glucuronide	4,8 dimethylnonanoyl carnitine	L-Olivosyl-oleandolide	Pederin	Quercetin 3-(6''-malonyl-glucoside)	Kaempferol 3-(6''-malonylgalactoside)	6''-Malonylastragalin	Quinic acid	(S)-Nerolidol 3-O-[a-L-Rhamnopyranosyl-(1->4)-a-L-rhamnopyranosyl-(1->2)-b-D-glucopyranoside]	beta-kamlolenic acid	1-Deoxynojirimycin	(3b,7b,22x)-Cucurbita-5,24-diene-3,7,23-triol 7-glucoside	L-Asparagine	1-heptadecanoyl-sn-glycero-3-phosphocholine	p-CHLOROPHENYLALANINE	1-O-p-Coumaroyl-beta-D-glucose	Palmitic amide	2E,13Z-Octadecadienal	Farnesyl acetone	Nonadecandioic acid	PG(16:1(9Z)/0:0)	LysoPA(0:0/18:1(9Z))	DG(9D3/9D3/0:0)	TOFA	Methyl 8-hydroxy-11E,17-Octadecadien-9-ynoate	3alpha,6alpha,7alpha,12alpha-Tetrahydroxy-5beta-cholest-24-en-26-oic acid	Annosquamosin B	1-(O-alpha-D-mannopyranosyl)-3-keto-(1,27R)-octacosanediol	Galactosylglycerol	Scillirosidin	3,4-Dihydro-2H-1-benzopyran-2-one	Araliacerebroside
Epothilone A	1	0.965217	0.954046	0.830894	0.834697	0.649753	0.791652	0.799714	-0.520856	-0.657942	-0.707988	-0.516936	-0.431885	-0.243809	-0.709394	-0.562476	-0.582215	-0.737027	-0.680104	-0.673307	-0.592276	-0.545293	-0.662484	-0.656907	-0.741937	-0.657996	-0.852723	-0.85269	-0.769422	-0.775341	-0.848961	-0.854307	-0.824004	-0.695506	-0.64941	-0.623816	-0.642196	-0.631408	-0.652194	-0.631453	-0.591282	-0.679712	-0.822281	-0.778249	-0.776617	-0.817619	-0.781206	-0.676634	-0.768895
Thioridazine	0.965217	1	0.894953	0.832308	0.766442	0.569434	0.745454	0.760486	-0.484687	-0.620282	-0.663149	-0.441752	-0.334346	-0.138533	-0.646053	-0.508422	-0.530398	-0.657723	-0.582579	-0.538744	-0.52779	-0.513328	-0.60606	-0.596848	-0.650696	-0.543976	-0.735864	-0.739253	-0.618235	-0.648492	-0.735861	-0.764808	-0.703578	-0.5996	-0.590721	-0.572463	-0.546634	-0.538956	-0.561134	-0.533365	-0.509381	-0.595678	-0.701965	-0.67061	-0.658759	-0.727268	-0.672106	-0.577703	-0.680282
Tetramethylquercetin 3-rutinoside	0.954046	0.894953	1	0.903953	0.808672	0.693381	0.72728	0.797347	-0.484313	-0.670672	-0.721243	-0.486132	-0.420756	-0.250692	-0.685221	-0.506742	-0.531263	-0.701303	-0.651601	-0.634736	-0.516839	-0.543583	-0.696705	-0.695189	-0.82995	-0.739702	-0.921978	-0.906118	-0.848477	-0.818259	-0.868868	-0.904958	-0.905565	-0.740709	-0.682539	-0.661284	-0.767249	-0.757481	-0.771505	-0.760391	-0.712909	-0.781299	-0.899206	-0.884758	-0.889775	-0.894158	-0.873433	-0.774164	-0.849138
D-Maltose	0.830894	0.832308	0.903953	1	0.640829	0.589394	0.482034	0.641612	-0.447009	-0.661333	-0.694022	-0.363911	-0.335708	-0.147263	-0.539999	-0.301557	-0.330957	-0.582532	-0.518663	-0.472654	-0.41785	-0.363775	-0.523456	-0.527555	-0.74519	-0.618868	-0.789425	-0.778241	-0.704177	-0.684575	-0.765069	-0.827617	-0.798176	-0.712321	-0.693574	-0.692228	-0.651198	-0.64088	-0.647494	-0.639129	-0.590188	-0.640761	-0.785693	-0.772387	-0.787712	-0.852086	-0.789828	-0.718679	-0.790539
Neryl rhamnosyl-glucoside	0.834697	0.766442	0.808672	0.640829	1	0.909766	0.873068	0.820878	-0.6047	-0.721483	-0.68625	-0.729056	-0.605247	-0.514247	-0.910111	-0.842027	-0.850361	-0.855553	-0.814277	-0.766947	-0.738876	-0.679967	-0.72698	-0.704823	-0.583858	-0.570206	-0.802376	-0.848958	-0.79936	-0.863407	-0.699456	-0.660961	-0.663356	-0.6424	-0.630709	-0.609524	-0.611603	-0.59682	-0.61886	-0.562453	-0.607831	-0.678508	-0.816107	-0.691372	-0.662167	-0.677848	-0.6574	-0.581551	-0.593093
Kaempferol 3-rhamnosyl-(1->6)-glucosyl-(1->6)-galactoside	0.649753	0.569434	0.693381	0.589394	0.909766	1	0.733979	0.778018	-0.478028	-0.687052	-0.631073	-0.636011	-0.470258	-0.470598	-0.851996	-0.765574	-0.767645	-0.710217	-0.727968	-0.722066	-0.670348	-0.630882	-0.672431	-0.644028	-0.503127	-0.506016	-0.684033	-0.779429	-0.756476	-0.788844	-0.557822	-0.549632	-0.569392	-0.582538	-0.59724	-0.594331	-0.696268	-0.680602	-0.688762	-0.619427	-0.68137	-0.726557	-0.792189	-0.684761	-0.649049	-0.655345	-0.628079	-0.625706	-0.576666
2-hydroxyhexadecanoic acid	0.791652	0.745454	0.72728	0.482034	0.873068	0.733979	1	0.898237	-0.550727	-0.650179	-0.60705	-0.747357	-0.555964	-0.512389	-0.84411	-0.784317	-0.79078	-0.753394	-0.767562	-0.65061	-0.685473	-0.606212	-0.631841	-0.608983	-0.47056	-0.462316	-0.716378	-0.706272	-0.715636	-0.720416	-0.556809	-0.525497	-0.553618	-0.444026	-0.43669	-0.425528	-0.510378	-0.499162	-0.523048	-0.451457	-0.514479	-0.583812	-0.728115	-0.580838	-0.545818	-0.533111	-0.483697	-0.478546	-0.4683
4-Hydroxy-5-(3',4'-dihydroxyphenyl)-valeric acid-O-methyl-O-glucuronide	0.799714	0.760486	0.797347	0.641612	0.820878	0.778018	0.898237	1	-0.50696	-0.674972	-0.677374	-0.605958	-0.406754	-0.363046	-0.793237	-0.70066	-0.706783	-0.696349	-0.710581	-0.524595	-0.565486	-0.588055	-0.657558	-0.63748	-0.542381	-0.480927	-0.726914	-0.692321	-0.711418	-0.683131	-0.542107	-0.551781	-0.617369	-0.483147	-0.49981	-0.48956	-0.597608	-0.591497	-0.609665	-0.60728	-0.668564	-0.698218	-0.809014	-0.703083	-0.660198	-0.593336	-0.508032	-0.558404	-0.567192
PI(18:4(6Z,9Z,12Z,15Z)/0:0)	-0.520856	-0.484687	-0.484313	-0.447009	-0.6047	-0.478028	-0.550727	-0.50696	1	0.889716	0.875432	0.615852	0.589516	0.490782	0.48276	0.307448	0.321418	0.716739	0.717435	0.324016	0.441892	-0.0870902	0.0149419	-0.00257933	0.047648	-0.0157695	0.612973	0.444643	0.523575	0.579313	0.534117	0.301039	0.366401	0.522502	0.471899	0.458212	0.0447817	0.0131151	0.0288405	0.0519741	0.151936	0.167832	0.606048	0.400372	0.37518	0.417965	0.36123	0.524747	0.447953
3-amino-2-naphthoic acid	-0.657942	-0.620282	-0.670672	-0.661333	-0.721483	-0.687052	-0.650179	-0.674972	0.889716	1	0.900117	0.666438	0.605682	0.52507	0.667027	0.425103	0.445571	0.777075	0.837922	0.520565	0.628621	0.0659723	0.173602	0.154364	0.265533	0.180425	0.736468	0.660574	0.705638	0.732755	0.605273	0.485635	0.514122	0.613891	0.551589	0.565243	0.318166	0.286003	0.293979	0.26191	0.312301	0.354811	0.747356	0.546987	0.53051	0.606372	0.566643	0.677982	0.586499
4-Hydroxy-5-(phenyl)-valeric acid-O-glucuronide	-0.707988	-0.663149	-0.721243	-0.694022	-0.68625	-0.631073	-0.60705	-0.677374	0.875432	0.900117	1	0.498109	0.392388	0.292013	0.490944	0.273893	0.286344	0.642261	0.642463	0.388499	0.356289	0.0509902	0.209498	0.186031	0.281519	0.18266	0.732958	0.601746	0.642471	0.629636	0.727951	0.527741	0.581723	0.604761	0.55833	0.547538	0.405954	0.376782	0.383915	0.398433	0.473586	0.497763	0.810765	0.697193	0.666355	0.72683	0.623453	0.818222	0.754251
8-hydroxy-13Z-octadecene-9,11-diynoic acid	-0.516936	-0.441752	-0.486132	-0.363911	-0.729056	-0.636011	-0.747357	-0.605958	0.615852	0.666438	0.498109	1	0.905908	0.916345	0.85205	0.703684	0.723823	0.8413	0.77733	0.629076	0.818881	0.364752	0.353843	0.353023	0.297922	0.386174	0.605309	0.621877	0.718008	0.760818	0.410029	0.330273	0.36578	0.386903	0.347028	0.325281	0.230172	0.20396	0.226037	0.11049	0.13604	0.203194	0.620032	0.28203	0.307907	0.370063	0.341614	0.299389	0.190888
16-J1-PhytoP	-0.431885	-0.334346	-0.420756	-0.335708	-0.605247	-0.470258	-0.555964	-0.406754	0.589516	0.605682	0.392388	0.905908	1	0.946323	0.761596	0.628965	0.652578	0.867541	0.774695	0.629101	0.793411	0.216137	0.221709	0.238649	0.327639	0.407208	0.624498	0.609747	0.707777	0.779926	0.405038	0.348109	0.385336	0.384857	0.303695	0.291898	0.0700418	0.0470316	0.0655181	-0.00692053	-0.0424317	0.0205845	0.526555	0.187166	0.240812	0.283316	0.321846	0.192697	0.110193
PG(a-13:0/i-12:0)	-0.243809	-0.138533	-0.250692	-0.147263	-0.514247	-0.470598	-0.512389	-0.363046	0.490782	0.52507	0.292013	0.916345	0.946323	1	0.724172	0.60912	0.627054	0.751121	0.682757	0.553386	0.743838	0.16927	0.134602	0.144526	0.157646	0.285675	0.465611	0.47793	0.621009	0.672622	0.209614	0.14777	0.201618	0.218248	0.152907	0.144667	0.0316402	0.00664051	0.0196053	-0.0858893	-0.0948974	-0.0441161	0.436272	0.0635835	0.111765	0.152958	0.187081	0.125586	-0.0324709
(S)-Oleuropeic acid	-0.709394	-0.646053	-0.685221	-0.539999	-0.910111	-0.851996	-0.84411	-0.793237	0.48276	0.667027	0.490944	0.85205	0.761596	0.724172	1	0.920964	0.934808	0.894027	0.856976	0.784898	0.893902	0.666039	0.655569	0.645738	0.539926	0.571731	0.709121	0.798155	0.789374	0.860243	0.488862	0.527068	0.530867	0.493464	0.477653	0.468773	0.477711	0.464346	0.4862	0.399468	0.404968	0.479081	0.706711	0.477832	0.475584	0.487776	0.498242	0.364735	0.339042
Kaempferol 3-(6''-malonylglucoside)-7-glucoside	-0.562476	-0.508422	-0.506742	-0.301557	-0.842027	-0.765574	-0.784317	-0.70066	0.307448	0.425103	0.273893	0.703684	0.628965	0.60912	0.920964	1	0.998201	0.771742	0.709927	0.67687	0.759199	0.753218	0.685638	0.668728	0.432447	0.473538	0.529739	0.627211	0.586244	0.696634	0.299703	0.357484	0.358908	0.318918	0.345964	0.336643	0.350978	0.349761	0.374316	0.312611	0.352552	0.411469	0.499494	0.324304	0.29444	0.255026	0.278498	0.121457	0.12632
Quercetin 3-(6''-malonylneohesperidoside)	-0.582215	-0.530398	-0.531263	-0.330957	-0.850361	-0.767645	-0.79078	-0.706783	0.321418	0.445571	0.286344	0.723823	0.652578	0.627054	0.934808	0.998201	1	0.793294	0.722806	0.682107	0.776372	0.754066	0.691544	0.676885	0.456435	0.49756	0.554806	0.652119	0.609567	0.72112	0.319097	0.381905	0.382369	0.337581	0.357713	0.346009	0.362102	0.359972	0.385048	0.321714	0.351904	0.414185	0.517828	0.336985	0.312212	0.274353	0.304793	0.136049	0.141374
4-Hydroxy-5-(3',5'-dihydroxyphenyl)-valeric acid-O-methyl-O-glucuronide	-0.737027	-0.657723	-0.701303	-0.582532	-0.855553	-0.710217	-0.753394	-0.696349	0.716739	0.777075	0.642261	0.8413	0.867541	0.751121	0.894027	0.771742	0.793294	1	0.897004	0.721306	0.834227	0.410762	0.462633	0.466775	0.514234	0.521974	0.816251	0.803636	0.818747	0.91719	0.633479	0.581484	0.618271	0.595077	0.532732	0.50822	0.304882	0.284006	0.306471	0.292369	0.266973	0.337893	0.748702	0.494733	0.511257	0.507851	0.536881	0.424511	0.40756
4,8 dimethylnonanoyl carnitine	-0.680104	-0.582579	-0.651601	-0.518663	-0.814277	-0.727968	-0.767562	-0.710581	0.717435	0.837922	0.642463	0.77733	0.774695	0.682757	0.856976	0.709927	0.722806	0.897004	1	0.782638	0.875091	0.367754	0.41799	0.41057	0.427766	0.409615	0.765777	0.758393	0.807394	0.846444	0.574437	0.527723	0.569167	0.597422	0.516638	0.524644	0.345328	0.325476	0.343947	0.311846	0.323915	0.376626	0.716941	0.498364	0.496411	0.491434	0.517342	0.452759	0.437838
L-Olivosyl-oleandolide	-0.673307	-0.538744	-0.634736	-0.472654	-0.766947	-0.722066	-0.65061	-0.524595	0.324016	0.520565	0.388499	0.629076	0.629101	0.553386	0.784898	0.67687	0.682107	0.721306	0.782638	1	0.852376	0.519984	0.551982	0.549922	0.609771	0.660614	0.69213	0.83797	0.811934	0.829961	0.658662	0.686018	0.641111	0.595948	0.519512	0.526313	0.574236	0.558	0.566057	0.452799	0.380087	0.487147	0.65925	0.527325	0.557628	0.632201	0.684742	0.503183	0.508117
Pederin	-0.592276	-0.52779	-0.516839	-0.41785	-0.738876	-0.670348	-0.685473	-0.565486	0.441892	0.628621	0.356289	0.818881	0.793411	0.743838	0.893902	0.759199	0.776372	0.834227	0.875091	0.852376	1	0.461473	0.431487	0.433096	0.427141	0.48037	0.580952	0.715349	0.710677	0.78745	0.425843	0.465721	0.428331	0.47379	0.416776	0.421644	0.300693	0.281342	0.299716	0.185312	0.13338	0.230495	0.537756	0.275742	0.306228	0.37978	0.428838	0.247366	0.22467
Quercetin 3-(6''-malonyl-glucoside)	-0.545293	-0.513328	-0.543583	-0.363775	-0.679967	-0.630882	-0.606212	-0.588055	-0.0870902	0.0659723	0.0509902	0.364752	0.216137	0.16927	0.666039	0.753218	0.754066	0.410762	0.367754	0.519984	0.461473	1	0.9665	0.959347	0.64898	0.696879	0.418027	0.567518	0.463398	0.484257	0.332957	0.464829	0.46603	0.279568	0.319181	0.282713	0.656851	0.674833	0.70051	0.662963	0.67133	0.702434	0.451269	0.493455	0.470328	0.367056	0.381334	0.132206	0.276378
Kaempferol 3-(6''-malonylgalactoside)	-0.662484	-0.60606	-0.696705	-0.523456	-0.72698	-0.672431	-0.631841	-0.657558	0.0149419	0.173602	0.209498	0.353843	0.221709	0.134602	0.655569	0.685638	0.691544	0.462633	0.41799	0.551982	0.431487	0.9665	1	0.99739	0.782441	0.799759	0.584048	0.689494	0.595525	0.586157	0.521461	0.632736	0.658197	0.433804	0.447395	0.405787	0.783251	0.798229	0.82121	0.814374	0.80568	0.834867	0.615743	0.689144	0.672181	0.549791	0.558728	0.330691	0.488787
6''-Malonylastragalin	-0.656907	-0.596848	-0.695189	-0.527555	-0.704823	-0.644028	-0.608983	-0.63748	-0.00257933	0.154364	0.186031	0.353023	0.238649	0.144526	0.645738	0.668728	0.676885	0.466775	0.41057	0.549922	0.433096	0.959347	0.99739	1	0.807986	0.830825	0.591204	0.695397	0.604767	0.593793	0.527824	0.645747	0.675931	0.434929	0.441323	0.396712	0.776303	0.791819	0.81485	0.814735	0.78968	0.81913	0.61424	0.68514	0.676789	0.545918	0.562838	0.316334	0.4818
Quinic acid	-0.741937	-0.650696	-0.82995	-0.74519	-0.583858	-0.503127	-0.47056	-0.542381	0.047648	0.265533	0.281519	0.297922	0.327639	0.157646	0.539926	0.432447	0.456435	0.514234	0.427766	0.609771	0.427141	0.64898	0.782441	0.807986	1	0.957275	0.789957	0.850669	0.764455	0.72678	0.751513	0.916771	0.916212	0.670432	0.613369	0.587846	0.787698	0.792473	0.800547	0.809847	0.669297	0.737982	0.7086	0.780934	0.823965	0.74955	0.796077	0.526526	0.676936
(S)-Nerolidol 3-O-[a-L-Rhamnopyranosyl-(1->4)-a-L-rhamnopyranosyl-(1->2)-b-D-glucopyranoside]	-0.657996	-0.543976	-0.739702	-0.618868	-0.570206	-0.506016	-0.462316	-0.480927	-0.0157695	0.180425	0.18266	0.386174	0.407208	0.285675	0.571731	0.473538	0.49756	0.521974	0.409615	0.660614	0.48037	0.696879	0.799759	0.830825	0.957275	1	0.732319	0.829855	0.776426	0.737	0.693054	0.831302	0.852921	0.553994	0.483913	0.443317	0.776073	0.780148	0.789812	0.776733	0.621831	0.690626	0.687801	0.709836	0.770657	0.685204	0.754197	0.458504	0.580892
beta-kamlolenic acid	-0.852723	-0.735864	-0.921978	-0.789425	-0.802376	-0.684033	-0.716378	-0.726914	0.612973	0.736468	0.732958	0.605309	0.624498	0.465611	0.709121	0.529739	0.554806	0.816251	0.765777	0.69213	0.580952	0.418027	0.584048	0.591204	0.789957	0.732319	1	0.938348	0.944359	0.929165	0.8867	0.874918	0.92626	0.78057	0.686783	0.667611	0.662891	0.646674	0.657539	0.664703	0.610413	0.675118	0.925077	0.850582	0.869809	0.829722	0.852416	0.760702	0.791454
1-Deoxynojirimycin	-0.85269	-0.739253	-0.906118	-0.778241	-0.848958	-0.779429	-0.706272	-0.692321	0.444643	0.660574	0.601746	0.621877	0.609747	0.47793	0.798155	0.627211	0.652119	0.803636	0.758393	0.83797	0.715349	0.567518	0.689494	0.695397	0.850669	0.829855	0.938348	1	0.951481	0.958464	0.857583	0.90775	0.903784	0.778569	0.691751	0.675038	0.763699	0.747573	0.756908	0.70658	0.616168	0.711017	0.883304	0.811386	0.840735	0.847295	0.89805	0.721441	0.754675
(3b,7b,22x)-Cucurbita-5,24-diene-3,7,23-triol 7-glucoside	-0.769422	-0.618235	-0.848477	-0.704177	-0.79936	-0.756476	-0.715636	-0.711418	0.523575	0.705638	0.642471	0.718008	0.707777	0.621009	0.789374	0.586244	0.609567	0.818747	0.807394	0.811934	0.710677	0.463398	0.595525	0.604767	0.764455	0.776426	0.944359	0.951481	1	0.961059	0.812578	0.809248	0.867024	0.714489	0.609071	0.592086	0.707308	0.688033	0.696161	0.654947	0.586168	0.65491	0.928182	0.790714	0.827803	0.804711	0.836607	0.732168	0.716161
L-Asparagine	-0.775341	-0.648492	-0.818259	-0.684575	-0.863407	-0.788844	-0.720416	-0.683131	0.579313	0.732755	0.629636	0.760818	0.779926	0.672622	0.860243	0.696634	0.72112	0.91719	0.846444	0.829961	0.78745	0.484257	0.586157	0.593793	0.72678	0.737	0.929165	0.958464	0.961059	1	0.784336	0.785551	0.815436	0.733985	0.645328	0.624616	0.600614	0.579626	0.591584	0.552432	0.483333	0.567395	0.870663	0.705585	0.737357	0.728741	0.786007	0.639846	0.626922
1-heptadecanoyl-sn-glycero-3-phosphocholine	-0.848961	-0.735861	-0.868868	-0.765069	-0.699456	-0.557822	-0.556809	-0.542107	0.534117	0.605273	0.727951	0.410029	0.405038	0.209614	0.488862	0.299703	0.319097	0.633479	0.574437	0.658662	0.425843	0.332957	0.521461	0.527824	0.751513	0.693054	0.8867	0.857583	0.812578	0.784336	1	0.911257	0.920393	0.789419	0.685388	0.651636	0.680558	0.661581	0.669698	0.675905	0.601305	0.681063	0.854977	0.862872	0.887594	0.918834	0.90395	0.826266	0.897837
p-CHLOROPHENYLALANINE	-0.854307	-0.764808	-0.904958	-0.827617	-0.660961	-0.549632	-0.525497	-0.551781	0.301039	0.485635	0.527741	0.330273	0.348109	0.14777	0.527068	0.357484	0.381905	0.581484	0.527723	0.686018	0.465721	0.464829	0.632736	0.645747	0.916771	0.831302	0.874918	0.90775	0.809248	0.785551	0.911257	1	0.959261	0.839205	0.764622	0.746862	0.764653	0.754996	0.760278	0.745747	0.626183	0.722304	0.782646	0.842304	0.876051	0.893257	0.922161	0.734672	0.847604
1-O-p-Coumaroyl-beta-D-glucose	-0.824004	-0.703578	-0.905565	-0.798176	-0.663356	-0.569392	-0.553618	-0.617369	0.366401	0.514122	0.581723	0.36578	0.385336	0.201618	0.530867	0.358908	0.382369	0.618271	0.569167	0.641111	0.428331	0.46603	0.658197	0.675931	0.916212	0.852921	0.92626	0.903784	0.867024	0.815436	0.920393	0.959261	1	0.797688	0.707078	0.67761	0.780332	0.772558	0.778993	0.815806	0.710711	0.77304	0.869965	0.915119	0.946882	0.876998	0.903414	0.758913	0.86657
Palmitic amide	-0.695506	-0.5996	-0.740709	-0.712321	-0.6424	-0.582538	-0.444026	-0.483147	0.522502	0.613891	0.604761	0.386903	0.384857	0.218248	0.493464	0.318918	0.337581	0.595077	0.597422	0.595948	0.47379	0.279568	0.433804	0.434929	0.670432	0.553994	0.78057	0.778569	0.714489	0.733985	0.789419	0.839205	0.797688	1	0.965105	0.948238	0.557628	0.537237	0.543087	0.541263	0.50791	0.583559	0.697848	0.717494	0.72701	0.758404	0.767929	0.678469	0.750993
2E,13Z-Octadecadienal	-0.64941	-0.590721	-0.682539	-0.693574	-0.630709	-0.59724	-0.43669	-0.49981	0.471899	0.551589	0.55833	0.347028	0.303695	0.152907	0.477653	0.345964	0.357713	0.532732	0.516638	0.519512	0.416776	0.319181	0.447395	0.441323	0.613369	0.483913	0.686783	0.691751	0.609071	0.645328	0.685388	0.764622	0.707078	0.965105	1	0.991005	0.519348	0.503157	0.508814	0.501522	0.513827	0.580986	0.628556	0.662579	0.652686	0.690571	0.656146	0.602553	0.678185
Farnesyl acetone	-0.623816	-0.572463	-0.661284	-0.692228	-0.609524	-0.594331	-0.425528	-0.48956	0.458212	0.565243	0.547538	0.325281	0.291898	0.144667	0.468773	0.336643	0.346009	0.50822	0.524644	0.526313	0.421644	0.282713	0.405787	0.396712	0.587846	0.443317	0.667611	0.675038	0.592086	0.624616	0.651636	0.746862	0.67761	0.948238	0.991005	1	0.502868	0.486964	0.489116	0.46855	0.48842	0.556028	0.599104	0.634429	0.620314	0.675515	0.634625	0.595278	0.659636
Nonadecandioic acid	-0.642196	-0.546634	-0.767249	-0.651198	-0.611603	-0.696268	-0.510378	-0.597608	0.0447817	0.318166	0.405954	0.230172	0.0700418	0.0316402	0.477711	0.350978	0.362102	0.304882	0.345328	0.574236	0.300693	0.656851	0.783251	0.776303	0.787698	0.776073	0.662891	0.763699	0.707308	0.600614	0.680558	0.764653	0.780332	0.557628	0.519348	0.502868	1	0.998776	0.997237	0.947045	0.901199	0.945199	0.75865	0.878502	0.879269	0.837312	0.838035	0.749194	0.805502
PG(16:1(9Z)/0:0)	-0.631408	-0.538956	-0.757481	-0.64088	-0.59682	-0.680602	-0.499162	-0.591497	0.0131151	0.286003	0.376782	0.20396	0.0470316	0.00664051	0.464346	0.349761	0.359972	0.284006	0.325476	0.558	0.281342	0.674833	0.798229	0.791819	0.792473	0.780148	0.646674	0.747573	0.688033	0.579626	0.661581	0.754996	0.772558	0.537237	0.503157	0.486964	0.998776	1	0.998839	0.954173	0.908807	0.948641	0.740432	0.87176	0.87104	0.818627	0.820299	0.723625	0.790402
LysoPA(0:0/18:1(9Z))	-0.652194	-0.561134	-0.771505	-0.647494	-0.61886	-0.688762	-0.523048	-0.609665	0.0288405	0.293979	0.383915	0.226037	0.0655181	0.0196053	0.4862	0.374316	0.385048	0.306471	0.343947	0.566057	0.299716	0.70051	0.82121	0.81485	0.800547	0.789812	0.657539	0.756908	0.696161	0.591584	0.669698	0.760278	0.778993	0.543087	0.508814	0.489116	0.997237	0.998839	1	0.956854	0.914175	0.954202	0.749358	0.875453	0.873976	0.818455	0.819549	0.714585	0.78854
DG(9D3/9D3/0:0)	-0.631453	-0.533365	-0.760391	-0.639129	-0.562453	-0.619427	-0.451457	-0.60728	0.0519741	0.26191	0.398433	0.11049	-0.00692053	-0.0858893	0.399468	0.312611	0.321714	0.292369	0.311846	0.452799	0.185312	0.662963	0.814374	0.814735	0.809847	0.776733	0.664703	0.70658	0.654947	0.552432	0.675905	0.745747	0.815806	0.541263	0.501522	0.46855	0.947045	0.954173	0.956854	1	0.954251	0.963276	0.752259	0.918327	0.910499	0.769119	0.777754	0.684648	0.803344
TOFA	-0.591282	-0.509381	-0.712909	-0.590188	-0.607831	-0.68137	-0.514479	-0.668564	0.151936	0.312301	0.473586	0.13604	-0.0424317	-0.0948974	0.404968	0.352552	0.351904	0.266973	0.323915	0.380087	0.13338	0.67133	0.80568	0.78968	0.669297	0.621831	0.610413	0.616168	0.586168	0.483333	0.601305	0.626183	0.710711	0.50791	0.513827	0.48842	0.901199	0.908807	0.914175	0.954251	1	0.984097	0.738519	0.899913	0.857491	0.716638	0.670715	0.670359	0.769195
Methyl 8-hydroxy-11E,17-Octadecadien-9-ynoate	-0.679712	-0.595678	-0.781299	-0.640761	-0.678508	-0.726557	-0.583812	-0.698218	0.167832	0.354811	0.497763	0.203194	0.0205845	-0.0441161	0.479081	0.411469	0.414185	0.337893	0.376626	0.487147	0.230495	0.702434	0.834867	0.81913	0.737982	0.690626	0.675118	0.711017	0.65491	0.567395	0.681063	0.722304	0.77304	0.583559	0.580986	0.556028	0.945199	0.948641	0.954202	0.963276	0.984097	1	0.778257	0.925043	0.890854	0.789374	0.754654	0.720798	0.814378
3alpha,6alpha,7alpha,12alpha-Tetrahydroxy-5beta-cholest-24-en-26-oic acid	-0.822281	-0.701965	-0.899206	-0.785693	-0.816107	-0.792189	-0.728115	-0.809014	0.606048	0.747356	0.810765	0.620032	0.526555	0.436272	0.706711	0.499494	0.517828	0.748702	0.716941	0.65925	0.537756	0.451269	0.615743	0.61424	0.7086	0.687801	0.925077	0.883304	0.928182	0.870663	0.854977	0.782646	0.869965	0.697848	0.628556	0.599104	0.75865	0.740432	0.749358	0.752259	0.738519	0.778257	1	0.908576	0.916561	0.877614	0.836177	0.848008	0.841485
Annosquamosin B	-0.778249	-0.67061	-0.884758	-0.772387	-0.691372	-0.684761	-0.580838	-0.703083	0.400372	0.546987	0.697193	0.28203	0.187166	0.0635835	0.477832	0.324304	0.336985	0.494733	0.498364	0.527325	0.275742	0.493455	0.689144	0.68514	0.780934	0.709836	0.850582	0.811386	0.790714	0.705585	0.862872	0.842304	0.915119	0.717494	0.662579	0.634429	0.878502	0.87176	0.875453	0.918327	0.899913	0.925043	0.908576	1	0.989915	0.903355	0.876334	0.867258	0.941997
1-(O-alpha-D-mannopyranosyl)-3-keto-(1,27R)-octacosanediol	-0.776617	-0.658759	-0.889775	-0.787712	-0.662167	-0.649049	-0.545818	-0.660198	0.37518	0.53051	0.666355	0.307907	0.240812	0.111765	0.475584	0.29444	0.312212	0.511257	0.496411	0.557628	0.306228	0.470328	0.672181	0.676789	0.823965	0.770657	0.869809	0.840735	0.827803	0.737357	0.887594	0.876051	0.946882	0.72701	0.652686	0.620314	0.879269	0.87104	0.873976	0.910499	0.857491	0.890854	0.916561	0.989915	1	0.921701	0.910628	0.867687	0.941109
Galactosylglycerol	-0.817619	-0.727268	-0.894158	-0.852086	-0.677848	-0.655345	-0.533111	-0.593336	0.417965	0.606372	0.72683	0.370063	0.283316	0.152958	0.487776	0.255026	0.274353	0.507851	0.491434	0.632201	0.37978	0.367056	0.549791	0.545918	0.74955	0.685204	0.829722	0.847295	0.804711	0.728741	0.918834	0.893257	0.876998	0.758404	0.690571	0.675515	0.837312	0.818627	0.818455	0.769119	0.716638	0.789374	0.877614	0.903355	0.921701	1	0.951009	0.925802	0.951429
Scillirosidin	-0.781206	-0.672106	-0.873433	-0.789828	-0.6574	-0.628079	-0.483697	-0.508032	0.36123	0.566643	0.623453	0.341614	0.321846	0.187081	0.498242	0.278498	0.304793	0.536881	0.517342	0.684742	0.428838	0.381334	0.558728	0.562838	0.796077	0.754197	0.852416	0.89805	0.836607	0.786007	0.90395	0.922161	0.903414	0.767929	0.656146	0.634625	0.838035	0.820299	0.819549	0.777754	0.670715	0.754654	0.836177	0.876334	0.910628	0.951009	1	0.881836	0.917082
3,4-Dihydro-2H-1-benzopyran-2-one	-0.676634	-0.577703	-0.774164	-0.718679	-0.581551	-0.625706	-0.478546	-0.558404	0.524747	0.677982	0.818222	0.299389	0.192697	0.125586	0.364735	0.121457	0.136049	0.424511	0.452759	0.503183	0.247366	0.132206	0.330691	0.316334	0.526526	0.458504	0.760702	0.721441	0.732168	0.639846	0.826266	0.734672	0.758913	0.678469	0.602553	0.595278	0.749194	0.723625	0.714585	0.684648	0.670359	0.720798	0.848008	0.867258	0.867687	0.925802	0.881836	1	0.945568
Araliacerebroside	-0.768895	-0.680282	-0.849138	-0.790539	-0.593093	-0.576666	-0.4683	-0.567192	0.447953	0.586499	0.754251	0.190888	0.110193	-0.0324709	0.339042	0.12632	0.141374	0.40756	0.437838	0.508117	0.22467	0.276378	0.488787	0.4818	0.676936	0.580892	0.791454	0.754675	0.716161	0.626922	0.897837	0.847604	0.86657	0.750993	0.678185	0.659636	0.805502	0.790402	0.78854	0.803344	0.769195	0.814378	0.841485	0.941997	0.941109	0.951429	0.917082	0.945568	1
PA(0:0/18:2(9Z,12Z))	-0.686763	-0.588275	-0.80217	-0.726094	-0.572416	-0.62132	-0.455383	-0.54458	0.299373	0.485721	0.652893	0.213281	0.0824309	0.00843516	0.351106	0.145075	0.160082	0.329773	0.348155	0.510362	0.203117	0.362988	0.552184	0.544212	0.68124	0.639354	0.730983	0.745297	0.719298	0.605349	0.824759	0.79528	0.818891	0.646367	0.57905	0.557223	0.90727	0.893308	0.887845	0.860583	0.821921	0.866888	0.832192	0.929747	0.935828	0.947265	0.919344	0.941168	0.957585
[truncated: 1 more columns]
