# Supplementary material for: Metabolomics Response to Drought Stress in Morus alba L. Variety Yu-711
Source: Plants (Basel). 2021 Aug 9;10(8):1636. doi: 10.3390/plants10081636 (PMC8400578; doi:10.3390/plants10081636)
Supplement: Supplementary file 1 [file plants-10-01636-s001.zip › Table S5 EG_CK.xlsx]

## Sheet: EG_CK
Table S5 Metabolism pathway
ID Annotation	Annotation	in set	set	in background	background	RichFactor	p-value	-lg(p-value)	FDR correction	Matching IDs	URL
ath00220	Arginine biosynthesis	4	72	23	3703	0.173913	0.000879869	3.05558	0.0246885	C00026 C00049 C00062 C03406	https://www.genome.jp/kegg-bin/show_pathway?ath00220/ath:C00026%09red/ath:C00049%09blue/ath:C00062%09blue/ath:C03406%09blue
ath00052	Galactose metabolism	5	72	46	3703	0.108696	0.00178147	2.74922	0.0246885	C00085 C00124 C00492 C01235 C05401	https://www.genome.jp/kegg-bin/show_pathway?ath00052/ath:C00085%09blue/ath:C00124%09red/ath:C00492%09red/ath:C01235%09blue/ath:C05401%09blue
ath00250	Alanine, aspartate and glutamate metabolism	4	72	28	3703	0.142857	0.00189047	2.72343	0.0246885	C00026 C00049 C00152 C03406	https://www.genome.jp/kegg-bin/show_pathway?ath00250/ath:C00026%09red/ath:C00049%09blue/ath:C00152%09blue/ath:C03406%09blue
ath00591	Linoleic acid metabolism	4	72	28	3703	0.142857	0.00189047	2.72343	0.0246885	C06426 C14767 C14827 C14835	https://www.genome.jp/kegg-bin/show_pathway?ath00591/ath:C06426%09blue/ath:C14767%09blue/ath:C14827%09blue/ath:C14835%09blue
ath02010	ABC transporters	7	72	93	3703	0.0752688	0.00195625	2.70858	0.0246885	C00049 C00062 C00093 C00135 C00140 C00208 C00255	https://www.genome.jp/kegg-bin/show_pathway?ath02010/ath:C00049%09blue/ath:C00062%09blue/ath:C00093%09blue/ath:C00135%09blue/ath:C00140%09blue/ath:C00208%09red/ath:C00255%09red
ath00590	Arachidonic acid metabolism	6	72	75	3703	0.08	0.003057	2.5147	0.0246885	C03577 C04853 C05956 C05961 C05963 C14795	https://www.genome.jp/kegg-bin/show_pathway?ath00590/ath:C03577%09red/ath:C04853%09red/ath:C05956%09blue/ath:C05961%09blue/ath:C05963%09blue/ath:C14795%09blue
ath00970	Aminoacyl-tRNA biosynthesis	5	72	52	3703	0.0961538	0.00308607	2.51059	0.0246885	C00049 C00062 C00135 C00152 C00407	https://www.genome.jp/kegg-bin/show_pathway?ath00970/ath:C00049%09blue/ath:C00062%09blue/ath:C00135%09blue/ath:C00152%09blue/ath:C00407%09blue
ath00564	Glycerophospholipid metabolism	5	72	52	3703	0.0961538	0.00308607	2.51059	0.0246885	C00093 C00416 C00588 C01233 C04230	https://www.genome.jp/kegg-bin/show_pathway?ath00564/ath:C00093%09blue/ath:C00416%09blue/ath:C00588%09blue/ath:C01233%09blue/ath:C04230%09blue
ath00710	Carbon fixation in photosynthetic organisms	3	72	23	3703	0.130435	0.00944361	2.02486	0.0671545	C00049 C00085 C05382	https://www.genome.jp/kegg-bin/show_pathway?ath00710/ath:C00049%09blue/ath:C00085%09blue/ath:C05382%09blue
ath00460	Cyanoamino acid metabolism	4	72	45	3703	0.0888889	0.0107321	1.96932	0.0686852	C00049 C00152 C00407 C05143	https://www.genome.jp/kegg-bin/show_pathway?ath00460/ath:C00049%09blue/ath:C00152%09blue/ath:C00407%09blue/ath:C05143%09blue
ath00340	Histidine metabolism	4	72	47	3703	0.0851064	0.0124795	1.9038	0.0726077	C00026 C00049 C00135 C03680	https://www.genome.jp/kegg-bin/show_pathway?ath00340/ath:C00026%09red/ath:C00049%09blue/ath:C00135%09blue/ath:C03680%09blue
ath00410	beta-Alanine metabolism	3	72	32	3703	0.09375	0.023355	1.63162	0.12456	C00049 C00135 C00864	https://www.genome.jp/kegg-bin/show_pathway?ath00410/ath:C00049%09blue/ath:C00135%09blue/ath:C00864%09blue
ath00500	Starch and sucrose metabolism	3	72	37	3703	0.0810811	0.0341576	1.46651	0.167226	C00085 C00092 C00208	https://www.genome.jp/kegg-bin/show_pathway?ath00500/ath:C00085%09blue/ath:C00092%09blue/ath:C00208%09red
ath00561	Glycerolipid metabolism	3	72	38	3703	0.0789474	0.0365807	1.43675	0.167226	C00093 C00416 C05401	https://www.genome.jp/kegg-bin/show_pathway?ath00561/ath:C00093%09blue/ath:C00416%09blue/ath:C05401%09blue
ath00360	Phenylalanine metabolism	3	72	60	3703	0.05	0.110123	0.958123	0.449225	C01586 C01772 C12621	https://www.genome.jp/kegg-bin/show_pathway?ath00360/ath:C01586%09blue/ath:C01772%09blue/ath:C12621%09blue
ath00770	Pantothenate and CoA biosynthesis	2	72	30	3703	0.0666667	0.1145	0.941194	0.449225	C00049 C00864	https://www.genome.jp/kegg-bin/show_pathway?ath00770/ath:C00049%09blue/ath:C00864%09blue
ath00270	Cysteine and methionine metabolism	3	72	63	3703	0.047619	0.122761	0.910939	0.449225	C00049 C00170 C03232	https://www.genome.jp/kegg-bin/show_pathway?ath00270/ath:C00049%09blue/ath:C00170%09blue/ath:C03232%09blue
ath00240	Pyrimidine metabolism	3	72	65	3703	0.0461538	0.131471	0.881169	0.449225	C00299 C02067 C02376	https://www.genome.jp/kegg-bin/show_pathway?ath00240/ath:C00299%09blue/ath:C02067%09red/ath:C02376%09blue
ath00942	Anthocyanin biosynthesis	3	72	66	3703	0.0454545	0.135907	0.866758	0.449225	C08725 C16301 C16305	https://www.genome.jp/kegg-bin/show_pathway?ath00942/ath:C08725%09red/ath:C16301%09blue/ath:C16305%09red
ath00300	Lysine biosynthesis	2	72	35	3703	0.0571429	0.147402	0.831497	0.449225	C00026 C00049	https://www.genome.jp/kegg-bin/show_pathway?ath00300/ath:C00026%09red/ath:C00049%09blue
ath00030	Pentose phosphate pathway	2	72	35	3703	0.0571429	0.147402	0.831497	0.449225	C01151 C05382	https://www.genome.jp/kegg-bin/show_pathway?ath00030/ath:C01151%09blue/ath:C05382%09blue
ath00261	Monobactam biosynthesis	2	72	39	3703	0.0512821	0.174943	0.757104	0.486797	C00049 C00062	https://www.genome.jp/kegg-bin/show_pathway?ath00261/ath:C00049%09blue/ath:C00062%09blue
ath00908	Zeatin biosynthesis	2	72	39	3703	0.0512821	0.174943	0.757104	0.486797	C00147 C00170	https://www.genome.jp/kegg-bin/show_pathway?ath00908/ath:C00147%09blue/ath:C00170%09blue
ath00280	Valine, leucine and isoleucine degradation	2	72	41	3703	0.0487805	0.189012	0.72351	0.504032	C00407 C15976	https://www.genome.jp/kegg-bin/show_pathway?ath00280/ath:C00407%09blue/ath:C15976%09red
ath00310	Lysine degradation	2	72	50	3703	0.04	0.253771	0.595557	0.618765	C00026 C03793	https://www.genome.jp/kegg-bin/show_pathway?ath00310/ath:C00026%09red/ath:C03793%09blue
ath00260	Glycine, serine and threonine metabolism	2	72	50	3703	0.04	0.253771	0.595557	0.618765	C00049 C03232	https://www.genome.jp/kegg-bin/show_pathway?ath00260/ath:C00049%09blue/ath:C03232%09blue
ath00944	Flavone and flavonol biosynthesis	2	72	51	3703	0.0392157	0.261041	0.583291	0.618765	C03951 C12638	https://www.genome.jp/kegg-bin/show_pathway?ath00944/ath:C03951%09red/ath:C12638%09blue
ath00051	Fructose and mannose metabolism	2	72	54	3703	0.037037	0.28286	0.548429	0.624147	C01355 C02985	https://www.genome.jp/kegg-bin/show_pathway?ath00051/ath:C01355%09red/ath:C02985%09blue
ath00040	Pentose and glucuronate interconversions	2	72	56	3703	0.0357143	0.297386	0.52668	0.624147	C00026 C03033	https://www.genome.jp/kegg-bin/show_pathway?ath00040/ath:C00026%09red/ath:C03033%09red
ath00020	Citrate cycle (TCA cycle)	1	72	20	3703	0.05	0.325461	0.487502	0.624147	C00026	https://www.genome.jp/kegg-bin/show_pathway?ath00020/ath:C00026%09red
ath00740	Riboflavin metabolism	1	72	20	3703	0.05	0.325461	0.487502	0.624147	C00255	https://www.genome.jp/kegg-bin/show_pathway?ath00740/ath:C00255%09red
ath00520	Amino sugar and nucleotide sugar metabolism	3	72	108	3703	0.0277778	0.350914	0.4548	0.624147	C00140 C00357 C02985	https://www.genome.jp/kegg-bin/show_pathway?ath00520/ath:C00140%09blue/ath:C00357%09blue/ath:C02985%09blue
ath00430	Taurine and hypotaurine metabolism	1	72	22	3703	0.0454545	0.35158	0.453976	0.624147	C00026	https://www.genome.jp/kegg-bin/show_pathway?ath00430/ath:C00026%09red
ath00232	Caffeine metabolism	1	72	22	3703	0.0454545	0.35158	0.453976	0.624147	C07130	https://www.genome.jp/kegg-bin/show_pathway?ath00232/ath:C07130%09blue
ath00290	Valine, leucine and isoleucine biosynthesis	1	72	23	3703	0.0434783	0.364263	0.438585	0.624147	C00407	https://www.genome.jp/kegg-bin/show_pathway?ath00290/ath:C00407%09blue
ath00940	Phenylpropanoid biosynthesis	2	72	68	3703	0.0294118	0.383119	0.416666	0.624147	C00852 C01772	https://www.genome.jp/kegg-bin/show_pathway?ath00940/ath:C00852%09blue/ath:C01772%09blue
ath00945	Stilbenoid, diarylheptanoid and gingerol biosynthesis	1	72	25	3703	0.04	0.3889	0.410163	0.624147	C00852	https://www.genome.jp/kegg-bin/show_pathway?ath00945/ath:C00852%09blue
ath00565	Ether lipid metabolism	1	72	25	3703	0.04	0.3889	0.410163	0.624147	C01233	https://www.genome.jp/kegg-bin/show_pathway?ath00565/ath:C01233%09blue
ath00600	Sphingolipid metabolism	1	72	25	3703	0.04	0.3889	0.410163	0.624147	C01747	https://www.genome.jp/kegg-bin/show_pathway?ath00600/ath:C01747%09blue
ath01040	Biosynthesis of unsaturated fatty acids	2	72	69	3703	0.0289855	0.390092	0.408833	0.624147	C06426 C06429	https://www.genome.jp/kegg-bin/show_pathway?ath01040/ath:C06426%09blue/ath:C06429%09blue
ath00130	Ubiquinone and other terpenoid-quinone biosynthesis	2	72	71	3703	0.028169	0.403936	0.393688	0.630534	C00156 C17552	https://www.genome.jp/kegg-bin/show_pathway?ath00130/ath:C00156%09blue/ath:C17552%09red
ath04070	Phosphatidylinositol signaling system	1	72	29	3703	0.0344828	0.435382	0.361129	0.648011	C00416	https://www.genome.jp/kegg-bin/show_pathway?ath04070/ath:C00416%09blue
ath00750	Vitamin B6 metabolism	1	72	29	3703	0.0344828	0.435382	0.361129	0.648011	C06050	https://www.genome.jp/kegg-bin/show_pathway?ath00750/ath:C06050%09blue
ath00660	C5-Branched dibasic acid metabolism	1	72	34	3703	0.0294118	0.488608	0.311039	0.69491	C00026	https://www.genome.jp/kegg-bin/show_pathway?ath00660/ath:C00026%09red
ath00400	Phenylalanine, tyrosine and tryptophan biosynthesis	1	72	34	3703	0.0294118	0.488608	0.311039	0.69491	C00296	https://www.genome.jp/kegg-bin/show_pathway?ath00400/ath:C00296%09blue
ath00230	Purine metabolism	2	72	95	3703	0.0210526	0.556634	0.25443	0.767532	C00147 C00242	https://www.genome.jp/kegg-bin/show_pathway?ath00230/ath:C00147%09blue/ath:C00242%09blue
ath00650	Butanoate metabolism	1	72	42	3703	0.0238095	0.563656	0.248986	0.767532	C00026	https://www.genome.jp/kegg-bin/show_pathway?ath00650/ath:C00026%09red
ath00592	alpha-Linolenic acid metabolism	1	72	44	3703	0.0227273	0.580653	0.236084	0.769181	C16308	https://www.genome.jp/kegg-bin/show_pathway?ath00592/ath:C16308%09blue
ath00900	Terpenoid backbone biosynthesis	1	72	45	3703	0.0222222	0.588904	0.229955	0.769181	C04216	https://www.genome.jp/kegg-bin/show_pathway?ath00900/ath:C04216%09blue
ath00562	Inositol phosphate metabolism	1	72	47	3703	0.0212766	0.60493	0.218295	0.774311	C00092	https://www.genome.jp/kegg-bin/show_pathway?ath00562/ath:C00092%09blue
ath00053	Ascorbate and aldarate metabolism	1	72	49	3703	0.0204082	0.62034	0.20737	0.778466	C00026	https://www.genome.jp/kegg-bin/show_pathway?ath00053/ath:C00026%09red
ath00440	Phosphonate and phosphinate metabolism	1	72	53	3703	0.0188679	0.649402	0.187486	0.785896	C01151	https://www.genome.jp/kegg-bin/show_pathway?ath00440/ath:C01151%09blue
ath00906	Carotenoid biosynthesis	2	72	114	3703	0.0175439	0.656895	0.182504	0.785896	C05430 C19759	https://www.genome.jp/kegg-bin/show_pathway?ath00906/ath:C05430%09red/ath:C19759%09red
ath00760	Nicotinate and nicotinamide metabolism	1	72	55	3703	0.0181818	0.6631	0.178421	0.785896	C00049	https://www.genome.jp/kegg-bin/show_pathway?ath00760/ath:C00049%09blue
ath00790	Folate biosynthesis	1	72	58	3703	0.0172414	0.682662	0.165794	0.79437	C00156	https://www.genome.jp/kegg-bin/show_pathway?ath00790/ath:C00156%09blue
ath00630	Glyoxylate and dicarboxylate metabolism	1	72	62	3703	0.016129	0.707012	0.150573	0.806722	C00026	https://www.genome.jp/kegg-bin/show_pathway?ath00630/ath:C00026%09red
ath00903	Limonene and pinene degradation	1	72	64	3703	0.015625	0.718487	0.143581	0.806722	C07271	https://www.genome.jp/kegg-bin/show_pathway?ath00903/ath:C07271%09red
ath00960	Tropane, piperidine and pyridine alkaloid biosynthesis	1	72	68	3703	0.0147059	0.740122	0.130696	0.816687	C00407	https://www.genome.jp/kegg-bin/show_pathway?ath00960/ath:C00407%09blue
ath00941	Flavonoid biosynthesis	1	72	74	3703	0.0135135	0.769537	0.11377	0.820428	C00852	https://www.genome.jp/kegg-bin/show_pathway?ath00941/ath:C00852%09blue
ath00966	Glucosinolate biosynthesis	1	72	77	3703	0.012987	0.782988	0.106245	0.820428	C00407	https://www.genome.jp/kegg-bin/show_pathway?ath00966/ath:C00407%09blue
ath00330	Arginine and proline metabolism	1	72	78	3703	0.0128205	0.787297	0.103862	0.820428	C00062	https://www.genome.jp/kegg-bin/show_pathway?ath00330/ath:C00062%09blue
ath00998	Biosynthesis of various secondary metabolites - part 2	1	72	81	3703	0.0123457	0.799724	0.0970597	0.820428	C00092	https://www.genome.jp/kegg-bin/show_pathway?ath00998/ath:C00092%09blue
ath00380	Tryptophan metabolism	1	72	83	3703	0.0120482	0.807609	0.0927991	0.820428	C05655	https://www.genome.jp/kegg-bin/show_pathway?ath00380/ath:C05655%09blue
ath00904	Diterpenoid biosynthesis	1	72	122	3703	0.00819672	0.912482	0.0397755	0.912482	C11887	https://www.genome.jp/kegg-bin/show_pathway?ath00904/ath:C11887%09red
