# Supplementary material for: Metabolomics Response to Drought Stress in Morus alba L. Variety Yu-711
Source: Plants (Basel). 2021 Aug 9;10(8):1636. doi: 10.3390/plants10081636 (PMC8400578; doi:10.3390/plants10081636)
Supplement: Supplementary file 1 [file plants-10-01636-s001.zip › Table S6 EG_CK.xlsx]

## Sheet: Total lipids
Table S6 Lipids and lipid-like molecules
Metabolites	log2(FC)	KEGG	RED/BLUE	ID Annotation	Annotation	ID	m/z	Retention time (min)	Ion mode	Compound ID	Super Class	Class	Sub Class	level	kegg	Score	Fragmentation Score	Adducts	Formula	Mass Error (ppm)	VIP	P-value	adj.P-value	FC	average(EG)	average(CK)	EG1	EG2	EG3	EG4	EG5	EG6	EG7	EG8	CK1	CK2	CK3	CK4	CK5	CK6	CK7	CK8
(4Z,7Z,10Z,13Z,16Z,19Z)-docosahexaenoate	-1.54724	C06429	blue	ath01040	Biosynthesis of unsaturated fatty acids	14.17_311.2370m/z	311.237	14.1742	pos	HMDB0062579	Lipids and lipid-like molecules	Fatty Acyls	Fatty acids and conjugates	**	C06429	45.4	31.4	M+H-H2O	C22H32O2	0.304781	1.21665	0.012117	0.0358686	0.342165	17870.6	52227.9	16003.4	15973.3	18213.5	13771.2	16811.4	17768.5	23805	20618	79707.7	50223.4	27575.6	22621.3	17576.9	28129.7	100856	91132.5
(9Z,7'Z,9'Z)-7,8-Dihydrolycopene	1.98254	C19759	red	ath00906	Carotenoid biosynthesis	14.78_539.4610m/z	539.461	14.7821	pos	HMDB0039089	Lipids and lipid-like molecules	Prenol lipids	Tetraterpenoids	**	C19759	36.1	0	M+H	C40H58	-0.233785	1.07049	1.16523e-06	4.87823e-05	3.95188	24157.4	6112.9	23095.9	28342.3	23872.9	29278.2	24846.4	22561.1	19302.8	21959.7	2448.46	1572.85	7920.52	16399.4	10721.6	6103.69	2298.34	1438.39
2-Polyprenyl-6-methoxyphenol	2.17835	C17552	red	ath00130	Ubiquinone and other terpenoid-quinone biosynthesis	9.31_261.1845m/z	261.185	9.31335	pos	HMDB0060355	Lipids and lipid-like molecules	Prenol lipids	Monoterpenoids	**	C17552	38.3	0	M+H	C17H24O2	-1.55315	1.40335	1.50521e-06	5.84481e-05	4.52635	41725.7	9218.39	51120.6	39188.3	46385.1	49578.7	26604.2	48247.4	50851.6	21829.8	8589.75	10298.8	10614.5	8867.59	10949.6	8773.84	8414	7239.09
20-Hydroxy-leukotriene B4	0.332892	C04853	red	ath00590	Arachidonic acid metabolism	9.72_370.2582m/z	370.258	9.72197	pos	HMDB0001509	Lipids and lipid-like molecules	Fatty Acyls	Eicosanoids	**	C04853	51.1	62.9	M+NH4	C20H32O5	-1.72886	1.02949	0.0296871	0.0647985	1.25954	143841	114202	147791	162979	146483	154503	133326	156097	158382	91168.3	141127	151950	110261	115368	122242	71637.4	111259	89771
20-hydroxy-LTE4	1.54317	C03577	red	ath00590	Arachidonic acid metabolism	3.83_456.2434m/z	456.243	3.82513	pos	LMFA03020025	Lipids and lipid-like molecules	Fatty Acyls	Eicosanoids	**	C03577	36.4	0	M+H	C23H37NO6S	4.29332	1.51297	4.78741e-06	0.000140207	2.91435	56304.9	19319.9	66290.6	75666.6	55950.1	60353.5	61596.2	47428.5	41182.9	41970.8	6992.46	15892.8	25251.5	29338	18083.1	29887.5	15010.9	14103.1
Pregnanediol-3-glucuronide	-1.55741	C03033	blue	ath00040	Pentose and glucuronate interconversions	10.16_496.3028n	514.337	10.1573	pos	LMST05010049	Lipids and lipid-like molecules	Steroids and steroid derivatives	Steroidal glycosides	**	C03033	37.8	0	M+H, M+Na, M+NH4	C27H44O8	-1.63047	1.67829	0.00818773	0.0281967	0.339762	31887.8	93853.5	31414.3	33056.8	28525.6	31494.8	21659.1	27169.8	38672.9	43109.3	123177	80159.9	50842.1	55474	42096.7	54529.9	199608	144940
6-keto-PGF1alpha	-0.664678	C05961	blue	ath00590	Arachidonic acid metabolism	7.45_388.2688m/z	388.269	7.45107	pos	LMFA03010001	Lipids and lipid-like molecules	Fatty Acyls	Eicosanoids	**	C05961	47.2	45.2	M+NH4	C20H34O6	-1.633	1.54656	0.00673471	0.0253029	0.630829	91414.7	144912	89946	66268.9	86857.6	78946	97868.8	107301	113923	90205.8	183642	169485	107227	102328	112977	95376.5	176520	211741
7,7',8,8'-Tetrahydrolycopene	1.28411	C05430	red	ath00906	Carotenoid biosynthesis	15.42_541.4766m/z	541.477	15.4168	pos	91917	Lipids and lipid-like molecules	Prenol lipids	Tetraterpenoids	**	C05430	37.9	0	M+H	C40H60	-0.421176	1.29447	0.000524304	0.00472247	2.43532	53434	21941.2	50368.1	66245	51847.7	71672.4	50225.2	48953.6	41922.5	46237.5	6182.54	7183.75	31470.7	49172.5	36270.9	31483.5	8006.26	5759.72
9,10,13-TriHOME	-0.711885	C14835	blue	ath00591	Linoleic acid metabolism	7.73_329.2330m/z	329.233	7.72895	neg	HMDB0004710	Lipids and lipid-like molecules	Fatty Acyls	Fatty acids and conjugates	**	C14835	53.3	72	M-H	C18H34O5	-1.18766	3.02187	0.0065959	0.0250004	0.610522	322949	528973	315150	301426	338136	318241	277041	282776	290796	460030	622175	719853	498987	388252	191710	514869	618894	677041
9(S)-HODE	-0.999037	C14767	blue	ath00591	Linoleic acid metabolism	11.09_296.2348n	295.228	11.0913	neg	45662	Lipids and lipid-like molecules	Fatty Acyls	Lineolic acids and derivatives	**	C14767	54.1	75.9	M-H, M+FA-H	C18H32O3	-1.05563	1.11431	0.00179243	0.0110501	0.500334	25124.6	50215.7	25400	27376	21910.8	20605.3	24801.6	23857	24661.5	32384.6	55004.1	62242.9	44075.1	31970.8	18659.7	51754	63810.5	74208.1
9(S)-HPODE	-0.678875	C14827	blue	ath00591	Linoleic acid metabolism	9.90_312.2294n	330.263	9.8963	pos	HMDB0006940	Lipids and lipid-like molecules	Fatty Acyls	Lineolic acids and derivatives	**	C14827	48.4	48.5	M+NH4, M+K	C18H32O4	-2.17799	1.84731	0.0114758	0.0346215	0.624652	134163	214780	135327	125077	136275	135720	110692	115334	124913	189967	262606	299870	189557	153016	85774.3	179764	269174	278483
9S,11R,15S-trihydroxy-2,3-dinor-13E-prostaenoic acid-cyclo[8S,12R]	-0.805042	C14795	blue	ath00590	Arachidonic acid metabolism	8.83_328.2246n	327.217	8.82792	neg	LMFA03010154	Lipids and lipid-like molecules	Fatty Acyls	Eicosanoids	**	C14795	54.7	80.1	M-H, 2M-H	C18H32O5	-1.07049	3.18833	0.00525339	0.0219241	0.572346	298063	520775	305977	275976	319740	287781	264475	280344	303551	346662	685883	567340	399598	367901	176948	592325	648385	727817
Abietinal	1.59787	C11887	red	ath00904	Diterpenoid biosynthesis	7.58_286.2292n	287.236	7.57775	pos	HMDB0034735	Lipids and lipid-like molecules	Prenol lipids	Diterpenoids	**	C11887	38.2	0	M+H-H2O, M+H	C20H30O	-1.51118	1.01744	0.00103193	0.00759548	3.02696	29720.4	9818.56	25235.2	30807.2	24038.4	11450	42720.7	40885.6	36624	26002.2	5504.21	17304.9	10843.6	9170.88	27694.3	5556.74	851.57	1622.29
All-trans-heptaprenyl diphosphate	-1.04074	C04216	blue	ath00900	Terpenoid backbone biosynthesis	10.84_699.3802m/z	699.38	10.8361	neg	HMDB0012187	Lipids and lipid-like molecules	Prenol lipids	Polyprenols	**	C04216	51.4	64.1	M+FA-H	C35H60O7P2	0.944169	1.65745	0.0160863	0.0430642	0.486079	61510.5	126544	58538.8	50456.5	59543.2	54029.9	54164.9	50395.9	65284.5	99670.6	140824	80795.3	79956.9	72959.2	86826.1	101015	245658	204320
D-Glycerol 1-phosphate	-2.55235	C00093	blue	ath02010|ath00564|ath00561	ABC transporters|Glycerophospholipid metabolism|Glycerolipid metabolism	0.77_343.0191m/z	343.019	0.773117	neg	5161	Lipids and lipid-like molecules	Glycerophospholipids	Glycerophosphates	**	C00093	38.7	0	2M-H	C3H9O6P	-2.69057	1.17471	0.0241764	0.0561102	0.170478	6873.12	40316.9	8963.11	10744.5	4576.79	4928.42	5729.08	7461.46	5485.48	7096.16	113288	51330.7	6925.4	7148.41	30963.1	11799.7	72972.4	28106.9
Galactosylglycerol	-0.43374	C05401	blue	ath00052|ath00561	Galactose metabolism|Glycerolipid metabolism	0.83_254.0997n	255.107	0.8308	pos	HMDB0006790	Lipids and lipid-like molecules	Glycerolipids	Glycosylglycerols	**	C05401	48.6	46.6	M+H, M+NH4, M+K, M+Na, M+H-H2O	C9H18O8	-1.85327	6.70477	0.0136202	0.0385516	0.74034	3.00273e+06	4.05588e+06	2.82342e+06	2.58133e+06	3.09459e+06	2.97057e+06	2.81347e+06	3.02507e+06	3.50728e+06	3.20611e+06	6.07666e+06	4.10651e+06	3.14112e+06	3.13961e+06	3.35458e+06	3.42403e+06	4.54871e+06	4.65581e+06
Gamma-Linolenic acid	-0.778931	C06426	blue	ath00591|ath01040	Linoleic acid metabolism|Biosynthesis of unsaturated fatty acids	11.10_278.2241n	279.231	11.1026	pos	HMDB0003073	Lipids and lipid-like molecules	Fatty Acyls	Lineolic acids and derivatives	***	C06426	54.8	80.3	M+H, M+NH4, M+H-H2O	C18H30O2	-1.85914	3.18758	0.00215468	0.0125719	0.582799	288785	495514	248744	236994	280771	309680	272080	340274	281975	339760	606816	690554	379792	355255	292433	421688	564020	653552
Glycerylphosphorylethanolamine	-0.642019	C01233	blue	ath00564|ath00565	Glycerophospholipid metabolism|Ether lipid metabolism	0.73_215.0555n	216.063	0.728633	pos	5151	Lipids and lipid-like molecules	Glycerophospholipids	Glycerophosphoethanolamines	**	C01233	49.8	54.2	M+H, M+K, M+H-H2O	C5H14NO6P	-1.66762	2.96735	0.00118994	0.00839961	0.640816	299368	467166	268655	355956	237219	310575	297880	350358	321405	252892	599324	573469	378705	436791	420416	295452	582202	450971
LysoPC(17:0)	-0.470884	C04230	blue	ath00564	Glycerophospholipid metabolism	11.50_554.3458m/z	554.346	11.4957	neg	HMDB0012108	Lipids and lipid-like molecules	Glycerophospholipids	Glycerophosphocholines	**	C04230	56.8	86	M+FA-H	C25H52NO7P	-0.976492	3.35511	0.00457523	0.0201092	0.721522	640194	887282	529398	505827	683835	619855	710838	607554	702462	761782	1.16758e+06	1.02897e+06	682250	747785	686180	779059	1.05038e+06	956053
PC(18:1(11Z)/0:0)	0.355234	C04230	red	ath00564	Glycerophospholipid metabolism	11.29_522.3551m/z	522.355	11.2874	pos	LMGP01050138	Lipids and lipid-like molecules	Glycerophospholipids	Glycerophosphocholines	**	C04230	48	44.5	M+H	C26H52NO7P	-0.607804	1.5999	0.00313149	0.0159285	1.27919	251595	196682	201804	279495	232860	205355	296355	262858	269266	264764	211745	180654	221558	171523	207464	203057	227033	150425
PC(16:0/0:0)	-2.52369	C04230	blue	ath00564	Glycerophospholipid metabolism	10.90_495.3322n	496.34	10.9037	pos	LMGP01050018	Lipids and lipid-like molecules	Glycerophospholipids	Glycerophosphocholines	**	C04230	56.8	88.5	M+H, M+Na	C24H50NO7P	-0.534519	2.81342	0.0180985	0.0463078	0.173898	39372.3	226411	45430	52161.5	33462.6	38805	42020.6	37465.1	38817.3	26816.2	602090	166491	38878.4	45224.2	256508	38037	362177	301880
LysoPC(18:3(6Z,9Z,12Z))	0.780918	C04230	red	ath00564	Glycerophospholipid metabolism	10.39_562.3145m/z	562.314	10.3903	neg	HMDB0010387	Lipids and lipid-like molecules	Glycerophospholipids	Glycerophosphocholines	**	C04230	57.4	90.8	M+FA-H	C26H48NO7P	-1.11725	1.47118	0.0161602	0.0432244	1.71822	127211	74036.2	94349.4	107020	108384	122348	166007	147260	164720	107598	23897.9	41072	130742	89890.6	124065	121537	27616.7	33468.7
PA(0:0/18:2(9Z,12Z))	-2.8815	C00416	blue	ath00564|ath00561|ath04070	Glycerophospholipid metabolism|Glycerolipid metabolism|Phosphatidylinositol signaling system	12.63_434.2428n	435.25	12.6293	pos	LMGP10050044	Lipids and lipid-like molecules	Glycerophospholipids	Glycerophosphates	**	C00416	55.9	85.6	M+H, M+NH4, M+Na, M+H-H2O	C21H39O7P	-1.16301	5.4808	0.0403594	0.0811173	0.135701	126346	931065	200746	145485	155558	119277	112355	75465.7	79620.4	122261	3.04859e+06	883009	78355.4	95137.7	660246	52014.1	1.45764e+06	1.17353e+06
PGG2	-0.52898	C05956	blue	ath00590	Arachidonic acid metabolism	7.73_386.2530m/z	386.253	7.72548	pos	3508	Lipids and lipid-like molecules	Fatty Acyls	Eicosanoids	**	C05956	38.7	0	M+NH4	C20H32O6	-1.83472	1.25108	0.00543152	0.0223887	0.693044	75989.8	109646	74949.8	64267.2	73388.6	69951.2	70812.2	82142.2	100317	72090.1	149496	144501	86584.6	92565.1	90544.7	81195.9	124598	107685
Psychosine	-1.08024	C01747	blue	ath00600	Sphingolipid metabolism	5.77_462.3420m/z	462.342	5.77158	pos	LMSP07000001	Lipids and lipid-like molecules	Sphingolipids	Glycosphingolipids	**	C01747	54.8	78	M+H	C24H47NO7	-1.21809	1.95388	0.0395702	0.0799135	0.472951	91272.2	192984	93788.6	113389	68056.8	114367	73438	94936.7	94367	77834.3	402406	357204	132851	87381.8	60550.7	112889	215691	174901
Traumatic acid	-1.08	C16308	blue	ath00592	alpha-Linolenic acid metabolism	7.60_228.1353n	227.128	7.60255	neg	HMDB0000933	Lipids and lipid-like molecules	Fatty Acyls	Fatty acids and conjugates	***	C16308	57.8	95.1	M-H2O-H, M-H	C12H20O4	-3.56604	4.59642	0.0033565	0.0166282	0.473027	386393	816852	351930	391214	524425	651956	232847	336526	262302	339947	1.48036e+06	987844	413629	581508	739707	741035	801721	789014
TXB2	-0.730419	C05963	blue	ath00590	Arachidonic acid metabolism	8.54_388.2688m/z	388.269	8.5439	pos	LMFA03030002	Lipids and lipid-like molecules	Fatty Acyls	Eicosanoids	**	C05963	38.7	0	M+NH4	C20H34O6	-1.64872	1.26404	4.61552e-05	0.000783627	0.602729	41410.5	68705.1	38761	35889.4	37766.1	44504.8	36304	41497.5	42196.8	54364.6	62471.1	61442	70392.8	68202.5	47405.6	76141	86248.2	77337.6
1-(sn-Glycero-3-phospho)-1D-myo-inositol	-0.727257	C01225	blue			0.72_333.0588m/z	333.059	0.72205	neg	HMDB0011649	Lipids and lipid-like molecules	Glycerophospholipids	Glycerophosphoinositols		C01225	56.7	86.5	M-H	C9H19O11P	-1.17241	4.28999	0.00170563	0.0107245	0.604051	537541	889893	505054	673165	425383	520974	519526	620688	520998	514542	949668	1.03476e+06	697949	805223	745033	682939	1.41971e+06	783866
10beta-Hydroxy-6beta-isobutyrylfuranoeremophilane	-1.69414	C09685	blue			9.84_321.2054m/z	321.205	9.8413	pos	67884	Lipids and lipid-like molecules	Prenol lipids	Sesquiterpenoids	*	C09685	38.3	0	M+H	C19H28O4	-1.97404	1.61035	0.0042785	0.0193526	0.309039	23490.9	76012.7	28468.6	30231.2	16051.6	25104.2	21428.9	28087.5	20505.2	18049.8	130518	93544.2	32443.1	41929.8	109621	16079.4	119999	63967.1
11-Hydroxyandrosterone	-1.11193	C14606	blue			11.07_306.2190n	289.216	11.0654	pos	LMST02020086	Lipids and lipid-like molecules	Steroids and steroid derivatives	Androstane steroids		C14606	50.9	61.6	M+NH4, M+H-H2O	C19H30O3	-1.76298	3.47323	0.0261062	0.0591809	0.462674	250229	540832	372975	391368	196178	312599	194090	237629	186199	110794	894853	659362	189771	314682	761060	83569.5	893506	529850
11-Hydroxyiridodial glucoside pentaacetate	0.779783	C11666	red			4.09_556.2145n	579.203	4.08947	pos	LMPR0102070031	Lipids and lipid-like molecules	Prenol lipids	Isoprenoids		C11666	37.7	0	M+NH4, M+Na	C26H36O13	-2.0211	1.06846	0.011763	0.0352035	1.71687	59501.3	34656.8	57301.3	69447.6	45737.1	49786.9	82637.8	64186.3	62484	44429.2	12653.2	21410.5	29815.1	73909.9	28168.8	58062.4	25904.7	27329.8
13-Dihydrodaunorubicin	1.42823	C12430	red			4.15_552.1833m/z	552.183	4.14522	pos	LMPK13050004	Lipids and lipid-like molecules	Polyketides	Aromatic polyketides	**	C12430	36.4	0	M+Na	C27H31NO10	-1.33322	1.03839	0.000250535	0.00272185	2.69116	31549.2	11723.3	36234.7	42589.8	36030.8	34752.7	24642.8	23655.2	20475.8	34011.7	9143.08	5568.26	22486.2	15386.2	23684.5	13754	709.317	3054.6
2-Hexaprenyl-3-methyl-6-methoxy-1,4 benzoquinone	-0.299501	C05804	blue			10.86_583.4141m/z	583.414	10.8614	pos	HMDB0006819	Lipids and lipid-like molecules	Prenol lipids	Quinone and hydroquinone lipids	**	C05804	50.2	62.7	M+Na	C38H56O3	3.53007	1.25693	0.04198	0.0833849	0.812533	204897	252171	179396	179563	193540	185450	210253	215450	225800	249729	247825	314720	267006	254053	128220	256206	279633	269705
5,6-Dihydroxyprostaglandin F1a	-0.305546	C06475	blue			11.62_406.2794m/z	406.279	11.6194	pos	HMDB0012109	Lipids and lipid-like molecules	Fatty Acyls	Eicosanoids		C06475	40.3	6.42	M+NH4	C20H36O7	-1.40598	1.09719	0.0428176	0.0846398	0.809136	145141	179378	150741	125239	159139	118201	150285	145257	140125	172140	213103	161115	144367	131695	146024	180279	224435	234003
Cucurbitacin P	-1.42698	C08804	blue			11.68_538.3735m/z	538.373	11.6823	pos	LMST01010114	Lipids and lipid-like molecules	Sterol Lipids	Sterols		C08804	37.2	0	M+NH4	C30H48O7	-0.650364	1.24877	0.000148755	0.00184711	0.371909	15987.2	42986.9	13281.8	19410	13505.8	21300.8	14678	20372.1	16238.1	9110.79	62141	37546.6	20862.5	32393.3	36999.3	40768.7	58947.3	54236.1
S-(2-Methylbutanoyl)-dihydrolipoamide	1.04848	C05118	red			2.52_291.1313n	292.139	2.51842	pos	HMDB0006869	Lipids and lipid-like molecules	Fatty Acyls	Fatty acyl thioesters		C05118	38.8	12.4	M+Na, M+K, M+H	C13H25NO2S2	-4.71091	4.65179	3.80437e-07	2.17811e-05	2.06835	645960	312307	594872	714964	656707	591276	699310	575362	595195	739990	156036	265755	294835	348303	272607	381454	422879	356582
S-Glutaryldihydrolipoamide	1.94441	C06157	red			5.09_321.1063n	322.114	5.08513	pos	HMDB0006832	Lipids and lipid-like molecules	Fatty Acyls	Fatty acids and conjugates		C06157	48.3	53	M+H, M+Na	C13H23NO4S2	-1.67205	1.44054	3.70858e-07	2.14767e-05	3.84879	44422	11541.8	52853.5	49888.9	40671.5	47183.2	39425.5	42955.4	50835.4	31562.6	1634.78	7391.93	15418.5	18340	12160.7	24552.2	5064.05	7772.28
4-Androstenediol	-1.03503	C14210	blue			11.87_291.2313m/z	291.231	11.8658	pos	LMST02020105	Lipids and lipid-like molecules	Steroids and steroid derivatives	Androstane steroids		C14210	49.5	53.3	M+H	C19H30O2	-1.86653	4.36053	0.00407482	0.0187357	0.488005	377020	772575	503091	573580	293348	496904	334084	387655	216680	210819	1.12766e+06	762505	411607	722234	867878	284226	1.03473e+06	969755
digitalin	-2.38664	C08862	blue			5.54_730.3981m/z	730.398	5.53753	pos	57784	Lipids and lipid-like molecules	Sterol Lipids	Sterols		C08862	36.4	0	M+NH4	C36H56O14	-3.87811	1.12306	0.00244501	0.013582	0.191227	6447.74	33717.8	9133.29	799.697	17292.4	3941.54	10969.7	704.8	1708.8	7031.66	55158.9	27366.5	14419.1	22300.3	8734.13	42341.8	32200.4	67221.2
Estriol	-0.531149	C05141	blue			8.86_289.1794m/z	289.179	8.86337	pos	41814	Lipids and lipid-like molecules	Steroids and steroid derivatives	Estrane steroids	**	C05141	38.7	0	M+H	C18H24O3	-1.63104	1.4941	0.000194372	0.00227611	0.692003	87779.6	126849	89458.7	92291.9	78233	94267.1	80937.7	91043.5	100876	75129.5	146251	150479	117518	115181	109754	96298	148642	130666
7alpha-Hydroxytestosterone	-1.3574	C05291	blue			11.64_305.2106m/z	305.211	11.6404	pos	LMST02020068	Lipids and lipid-like molecules	Steroids and steroid derivatives	Androstane steroids		C05291	53.8	75.4	M+H	C19H28O3	-1.75681	2.40096	0.0161711	0.0432338	0.390285	84474.6	216443	104119	129984	62152.5	91128.2	89691.2	92792	69066.2	36863.8	372915	246875	73188.4	123240	406938	48154	281869	178368
8-Epideoxyloganin	1.14126	C11648	red			5.83_374.1571n	392.191	5.83292	pos	41165	Lipids and lipid-like molecules	Prenol lipids	Isoprenoids		C11648	38.2	0	M+NH4, M+Na, M+H	C17H26O9	-1.49031	1.23392	0.000918138	0.00704487	2.20573	54695.8	24797.1	64027.1	61996.4	54401.3	78604.6	52596.2	43846.4	38653.7	43440.9	9506.49	17627.7	33051.8	42231.8	47742.1	28281.1	11588.1	8347.82
Pregnanetriolone	-1.92606	C15368	blue			10.42_368.2789m/z	368.279	10.4171	pos	HMDB0041997	Lipids and lipid-like molecules	Steroids and steroid derivatives	Pregnane steroids		C15368	54.3	78.1	M+NH4	C21H34O4	-1.7314	3.15322	0.00547151	0.0224623	0.263147	74113.9	281644	94294.9	112907	53290.5	83261.2	68844.3	80140.1	53048.7	47123.7	515363	262319	94081.9	166047	327299	50330.3	527662	310052
Panaxytriol	1.61592	C16792	red			7.60_278.1878n	261.185	7.59888	pos	LMFA05000027	Lipids and lipid-like molecules	Fatty Acyls	Fatty alcohols	*	C16792	38.1	0	M+H-H2O, M+H	C17H26O3	-1.27892	1.04235	8.65739e-06	0.000218091	3.06508	27092.1	8838.98	31448	27448.7	33476	36148.3	16001.9	24529.3	27123.4	20561.6	5595.79	5729.79	11421.7	14727.3	10666.9	10904.8	7000.65	4664.87
Catalpol	0.454975	C09773	red			4.33_343.1031m/z	343.103	4.32915	neg	LMPR0102070007	Lipids and lipid-like molecules	Prenol lipids	Isoprenoids		C09773	53.3	72.2	M-H2O-H	C15H22O10	-0.986956	1.31905	0.000152709	0.00188459	1.37076	111500	81341.6	105013	109929	112949	109735	125142	104436	103509	121285	76932.2	91555.6	101107	88046	70332.5	94022	70352.3	58385
Lamioside	1.44432	C11645	red			5.12_443.1525m/z	443.153	5.12408	pos	LMPR0102070018	Lipids and lipid-like molecules	Prenol lipids	Isoprenoids		C11645	39	0	M+Na	C18H28O11	0.290713	1.34484	2.27221e-06	7.90877e-05	2.72134	45897.9	16865.9	51909.2	52536.9	49030.8	50214.9	46911.6	38162.5	37098.4	41318.8	5101.01	13850.1	30161.4	22528.9	25841.8	17394.9	11802.7	8246.44
Corticosterone	-1.01177	C02140	blue			10.71_347.2187m/z	347.219	10.7062	pos	HMDB0001547	Lipids and lipid-like molecules	Steroids and steroid derivatives	Hydroxysteroids	***	C02140	42.4	27.8	M+H	C21H30O4	-8.67149	1.77992	0.0224752	0.0535118	0.495938	73863.6	148937	104410	124406	57954	100727	57264.8	58625.4	44150.5	43371.1	245612	148488	56409.4	104322	196098	45819	240729	154019
all-trans-4-hydroxyretinoic acid	-0.467999	C16677	blue			6.41_334.2371m/z	334.237	6.41303	pos	LMPR01090025	Lipids and lipid-like molecules	Prenol lipids	Retinoids	**	C16677	50.5	58.5	M+NH4	C20H28O3	-1.71861	1.44472	0.0135961	0.0385258	0.722967	126507	174983	108861	95418.2	109438	117927	164219	166192	177952	72044.2	195711	185328	143794	130081	209136	150969	178241	206602
phorbol 13-acetate 12-myristate	-0.270289	C05151	blue			12.53_639.3847m/z	639.385	12.5277	pos	LMPR0104330002	Lipids and lipid-like molecules	Prenol lipids	Isoprenoids		C05151	42.7	47	M+Na	C36H56O8	-3.2609	2.68849	0.00540963	0.0223599	0.829153	733235	884317	719971	843799	600200	824779	628001	740578	800192	708356	805324	840522	1.04806e+06	988091	756213	895308	893007	848013
alpha-Cortolone	-2.04222	C05481	blue			10.67_384.2737m/z	384.274	10.6658	pos	LMST02030227	Lipids and lipid-like molecules	Steroids and steroid derivatives	Hydroxysteroids		C05481	51.7	65.9	M+NH4	C21H34O5	-2.0905	2.75257	0.00879645	0.0294379	0.24279	52769.3	217345	63214	81493.5	34392.3	55817.9	60614.9	60804.8	39378	26439.2	457907	224397	59988.9	94920.8	351559	23485.1	309085	217419
Geranylacetone	0.690991	C13297	red			5.23_194.1668n	177.163	5.2305	pos	HMDB0031846	Lipids and lipid-like molecules	Prenol lipids	Monoterpenoids	*	C13297	38.4	0	M+H-H2O, M+H	C13H22O	-1.43956	1.0776	0.000361534	0.00356284	1.61439	54647.2	33850	42652.6	51730.5	55207.8	42559.2	54170.1	60773.8	62018.2	68065.1	17027.5	27326.2	36386.7	40399.9	28494.6	40272.8	38432.8	42459.5
Epothilone A	1.47431	C12153	red			5.93_493.2520n	476.249	5.93343	pos	LMPK04000040	Lipids and lipid-like molecules	Polyketides	Macrolides and lactone polyketides		C12153	38.4	9.75	M+H-H2O, M+H	C26H39NO6S	4.38414	5.54708	0.000386943	0.00376172	2.77851	910582	327723	1.14409e+06	1.10032e+06	878532	1.36067e+06	776608	721414	620916	682106	52570	159403	559097	609039	540167	483923	106427	111159
Mosin C	-1.49046	C04771	blue			15.56_612.4827m/z	612.483	15.5625	pos	HMDB0031398	Lipids and lipid-like molecules	Fatty Acyls	Fatty alcohols	*	C04771	37.6	0	M+NH4	C35H62O7	-1.17563	1.06637	0.0384627	0.0782415	0.355898	17105.4	48062.5	10735.8	13177.6	13705.9	16207.8	18523.8	14072.8	17687.6	32731.5	129286	72382.6	19624	30453.3	24636.4	21888.3	56691.3	29538.2
O-propanoyl-carnitine	-0.299294	C03017	blue			1.11_217.1311n	218.138	1.11395	pos	36668	Lipids and lipid-like molecules	Fatty Acyls	Fatty acid esters		C03017	45	29.3	M+H-H2O, M+H	C10H19NO4	-1.52825	1.76016	0.0402646	0.0809717	0.81265	357438	439843	337988	311807	364786	377881	287672	416893	457132	305348	372917	418941	363714	441753	479226	624238	375269	442686
Fusidic Acid	-0.312019	C06694	blue			12.41_516.3446n	517.352	12.4071	pos	HMDB0015570	Lipids and lipid-like molecules	Steroids and steroid derivatives	Steroid esters		C06694	39.7	4.08	M+H, M+NH4, M+H-H2O	C31H48O6	-0.961277	1.74976	0.0242538	0.0562245	0.805514	327541	406624	265726	342328	225317	334510	321695	411209	394184	325360	301069	376604	481889	501194	374627	409203	379603	428800
L-Oleandrosyl-oleandolide	0.55979	C11992	red			6.02_548.3426m/z	548.343	6.01683	pos	LMPK04000033	Lipids and lipid-like molecules	Polyketides	Macrolides and lactone polyketides	**	C11992	38.7	0	M+NH4	C27H46O10	-0.683743	1.66007	0.00248766	0.013709	1.47405	186332	126408	182800	223473	148689	201335	149799	207102	200333	177126	144670	165825	183880	134777	82556.3	116468	97804.7	85281.2
Messagenin	-0.792942	C08618	blue			13.86_444.3599n	445.367	13.8602	pos	67084	Lipids and lipid-like molecules	Prenol lipids	Triterpenoids	*	C08618	37.8	0	M+H-H2O, M+H	C29H48O3	-1.08715	1.28227	0.00229488	0.0130832	0.577166	43048.9	74586.7	49580.1	47054.4	37144.3	37509.4	40343	46553.8	48778	37428.1	94870.3	69886.5	51698.4	53642.9	116036	53403.3	89224.3	67930.9
Tetrahydrodeoxycorticosterone	-1.41053	C13713	blue			12.12_352.2840m/z	352.284	12.1155	pos	LMST05030013	Lipids and lipid-like molecules	Steroids and steroid derivatives	Hydroxysteroids		C13713	53.2	72.4	M+NH4	C21H34O3	-1.87925	3.04216	0.00230077	0.0130876	0.376173	110654	294156	119787	143131	77808.5	117460	137286	121778	83916	84063.1	403811	303247	145062	188042	391825	83509.4	445178	392576
L-Olivosyl-oleandolide	-1.00295	C11991	blue			5.20_534.3267m/z	534.327	5.19537	pos	LMPK04000032	Lipids and lipid-like molecules	Polyketides	Macrolides and lactone polyketides	**	C11991	51	57.7	M+NH4	C26H44O10	-1.05171	5.99904	0.00109407	0.00792835	0.498977	736392	1.4758e+06	787416	614101	960865	703445	692322	563738	554441	1.01481e+06	1.61199e+06	1.00292e+06	795884	1.62958e+06	1.03554e+06	1.89724e+06	1.6649e+06	2.16837e+06
Valtratum	1.42991	C09801	red			5.67_423.2010m/z	423.201	5.67347	pos	41160	Lipids and lipid-like molecules	Prenol lipids	Monoterpenoids	*	C09801	38.9	0	M+H	C22H30O8	-0.858357	1.47127	5.85993e-07	2.95978e-05	2.6943	52985.8	19665.9	46714.5	63026.1	51986.3	47588.7	63252	48689.2	45228.6	57400.8	9349.41	13624.8	25592.2	31912.1	28712.8	16678.3	18682	12775.7
Oxidized Latia luciferin	1.66857	C03527	red			5.69_194.1668n	177.164	5.69307	pos	65996	Lipids and lipid-like molecules	Prenol lipids	Sesquiterpenoids	*	C03527	50.7	58.3	M+H-H2O, M+H	C13H22O	-1.35776	3.25701	1.03365e-08	1.5633e-06	3.179	232748	73214.1	229380	287446	236019	228443	226462	223261	194843	236126	37267.8	53026.3	98028.3	116576	89041.3	86086.9	52141.4	53544.2
Sterol	2.87557	C00370	red			11.53_248.2137n	249.221	11.5345	pos	HMDB0060512	Lipids and lipid-like molecules	Steroids and steroid derivatives	Hydroxysteroids		C00370	52.7	69.8	M+H-H2O, M+H	C17H28O	-1.17909	1.35399	5.24606e-08	5.28629e-06	7.33891	33049.6	4503.33	41469.7	30277.2	40242.2	34808	21815	35219	37823	22742.4	5255.25	6627.52	4938.87	2809.78	1190.58	3800.07	5467.08	5937.53
Prostaglandin D1	-0.301429	C06438	blue			8.04_372.2738m/z	372.274	8.04113	pos	HMDB0005102	Lipids and lipid-like molecules	Fatty Acyls	Eicosanoids		C06438	44	26.2	M+NH4	C20H34O5	-1.76292	2.57353	0.0237936	0.0555183	0.811448	744036	916923	729133	633235	751337	716667	707259	774307	813524	826824	1.02459e+06	1.0022e+06	881816	795003	597534	799682	1.0842e+06	1.15037e+06
Tetrahydrocorticosterone	-1.30221	C05476	blue			11.27_368.2786m/z	368.279	11.2671	pos	HMDB0000268	Lipids and lipid-like molecules	Steroids and steroid derivatives	Hydroxysteroids		C05476	49.6	55.7	M+NH4	C21H34O4	-2.60214	2.38417	0.0113889	0.0344572	0.405505	86241.3	212676	110229	114769	76186.6	86018.2	95956	90200.8	75592.7	40978.3	334676	243450	79546.2	104223	328618	41552	326274	243071
Sulfoglycolithocholic acid	2.12797	C15557	red			5.60_496.2749m/z	496.275	5.5951	pos	LMST05030015	Lipids and lipid-like molecules	Steroids and steroid derivatives	Bile acids, alcohols and derivatives		C15557	37	0	M+H-H2O	C26H43NO7S	4.17216	1.86673	2.64791e-07	1.7049e-05	4.37101	71076.4	16260.9	64677.8	70070.6	65226.1	73024.3	75396.7	85121.5	85171.3	49922.9	4802.06	9098.99	23946.9	28917.2	34853.4	20048.4	4190.9	4229.15
2E,13Z-Octadecadienal	-0.443842					13.03_264.2448n	282.278	13.0297	pos	LMFA06000234	Lipids and lipid-like molecules	Fatty Acyls	Fatty aldehydes			57.9	93.9	M+H, M+NH4, M+H-H2O	C18H32O	-1.93262	19.3307	0.0233812	0.0549635	0.735174	2.56903e+07	3.49446e+07	1.86566e+07	1.65209e+07	2.62509e+07	3.48546e+07	2.44457e+07	3.82706e+07	2.30377e+07	2.34858e+07	4.09633e+07	4.32582e+07	2.70158e+07	2.78265e+07	3.02354e+07	3.17905e+07	3.35944e+07	4.48724e+07
Kaempferol 3-(6''-malonylgalactoside)	-8.85678					5.54_534.1004n	535.108	5.53753	pos	LMPK12111689	Lipids and lipid-like molecules	Polyketides	Flavonoids			55.4	79.9	M+H, M+K, M+Na	C24H22O14	-1.1261	14.8372	0.00240072	0.0134618	0.00215696	9349.85	4.33473e+06	21085.1	25370.1	6633.69	12868	3073.93	1217.31	835.989	3714.75	3.10079e+06	3.35261e+06	1.56788e+06	2.25381e+06	7.81188e+06	678311	1.02553e+07	5.65731e+06
(9R,12R,15R)-d10-13-PhytoF[13R,16S]	-1.17574					5.65_344.2193n	362.253	5.65378	pos	LMFA02040006	Lipids and lipid-like molecules	Fatty Acyls	Octadecanoids			45.8	34.9	M+NH4, M+K	C18H32O6	-1.76304	2.52971	0.00720461	0.0262748	0.442657	112152	253362	127221	105773	118949	120836	90019.7	103929	124128	106363	468088	327594	169616	165310	116950	130054	353142	296136
PG(16:1(9Z)/0:0)	-1.44577					13.99_482.2640n	505.253	13.9865	pos	80001	Lipids and lipid-like molecules	Glycerophospholipids	Glycerophosphoglycerols			58.5	96.2	M+H, M+Na, M+K, M+NH4, M+H-H2O	C22H43O9P	-0.980598	9.07219	0.0222	0.0530772	0.367096	1.13906e+06	3.10288e+06	1.75823e+06	1.94666e+06	802353	1.27937e+06	970897	869650	944531	540752	5.98106e+06	2.0639e+06	833280	1.19097e+06	4.07e+06	853386	5.28704e+06	4.54341e+06
13-hydroxy-9-methoxy-10-oxooctadec-11-enoic acid	-1.42319					10.90_325.2368m/z	325.237	10.9037	pos	LMFA02000288	Lipids and lipid-like molecules	Fatty Acyls	Octadecanoids			55.3	81.4	M+H-H2O	C19H34O5	-1.68119	3.38248	0.00967427	0.0311795	0.372886	149351	400526	194750	220491	112624	156447	147180	145081	120247	97983.5	783455	476131	158506	215772	485616	96324	593770	394633
Annosquamosin B	-2.12082					12.61_308.2346n	309.242	12.609	pos	HMDB0031379	Lipids and lipid-like molecules	Prenol lipids	Diterpenoids	*		52.6	68.5	M+H, M+Na, M+K	C19H32O3	-1.85897	8.76918	0.00653786	0.0248693	0.229916	499131	2.17093e+06	621929	672185	387601	487291	612652	495665	384642	331080	4.49012e+06	3.27308e+06	705615	1.05822e+06	1.58297e+06	356220	3.4126e+06	2.48862e+06
Kaempferol 3-(6''-malonylglucoside)-7-glucoside	-3.88737					4.70_696.1512n	697.158	4.70377	pos	LMPK12111806	Lipids and lipid-like molecules	Polyketides	Flavonoids			52.9	71.5	M+H, M+K, M+Na	C30H32O19	-3.70809	8.59412	9.47829e-06	0.000234663	0.067575	90227.1	1.33521e+06	109070	157764	96655	97513.9	71926.1	53528.2	51472.3	83887.6	244579	908539	1.62532e+06	1.79135e+06	1.49068e+06	1.31933e+06	1.56383e+06	1.7381e+06
beta-kamlolenic acid	-1.13028					11.27_294.2191n	295.226	11.2671	pos	LMFA02000157	Lipids and lipid-like molecules	Fatty Acyls	Octadecanoids			53	70.5	M+H-H2O, M+H, M+Na	C18H30O3	-1.43303	8.21601	0.000640358	0.00546254	0.456826	1.07872e+06	2.36134e+06	1.08647e+06	1.06775e+06	968113	989168	980543	981764	1.03333e+06	1.52264e+06	3.07499e+06	3.13648e+06	2.1338e+06	1.62643e+06	1.01617e+06	1.88318e+06	2.96772e+06	3.05194e+06
PI(18:4(6Z,9Z,12Z,15Z)/0:0)	-1.11825					13.53_592.2673n	593.275	13.5269	pos	LMGP06050017	Lipids and lipid-like molecules	Glycerophospholipids	Glycerophosphoinositols			43.5	29.6	M+H, M+Na, M+K	C27H45O12P	4.08623	7.67757	0.0135876	0.0385134	0.460653	1.22564e+06	2.66067e+06	890398	555037	1.23121e+06	1.4217e+06	1.243e+06	1.3548e+06	1.14276e+06	1.96623e+06	3.54733e+06	4.69452e+06	3.35763e+06	2.39623e+06	974721	3.74855e+06	1.36026e+06	1.2061e+06
16-J1-PhytoP	-0.343646					8.88_308.1982n	291.195	8.88303	pos	LMFA02030067	Lipids and lipid-like molecules	Fatty Acyls	Octadecanoids			54.7	79.2	M+H-H2O, M+Na, M+K, M+H	C18H28O4	-1.82079	7.42411	0.0132486	0.037883	0.788047	4.82449e+06	6.12208e+06	4.77207e+06	4.68518e+06	4.61936e+06	5.43819e+06	3.95234e+06	4.41133e+06	4.90731e+06	5.81011e+06	5.19012e+06	5.99176e+06	7.03093e+06	6.12163e+06	3.88777e+06	7.62499e+06	6.68915e+06	6.44031e+06
Methyl 8-hydroxy-11E,17-Octadecadien-9-ynoate	-1.44855					12.12_306.2190n	307.226	12.1155	pos	LMFA01031056	Lipids and lipid-like molecules	Fatty Acyls	Fatty Acids and Conjugates			49.6	53.9	M+H, M+Na, M+K	C19H30O3	-1.76951	7.31986	0.0058365	0.0232855	0.366389	651232	1.77743e+06	783391	927412	453214	792751	710146	702798	478021	362127	2.99226e+06	1.95474e+06	667902	1.10297e+06	2.47008e+06	373994	2.65256e+06	2.00498e+06
Neryl rhamnosyl-glucoside	3.03538					5.77_462.2462n	480.28	5.77158	pos	HMDB0029349	Lipids and lipid-like molecules	Prenol lipids	Terpene glycosides	*		42	13.4	M+NH4, M+Na, M+H-H2O	C22H38O10	-0.538872	7.16799	4.50765e-12	3.94968e-09	8.19863	864094	105395	932855	1.03756e+06	800653	835216	825334	874928	827460	778749	46068	104381	141423	168533	144055	155635	42030.1	41034.3
PG(a-13:0/i-12:0)	-0.396565					12.49_625.4056m/z	625.406	12.4898	pos	HMDB0116642	Lipids and lipid-like molecules	Glycerophospholipids	Glycerophosphoglycerols			46	42.3	M+H	C31H61O10P	-3.06668	6.96466	0.0271475	0.060796	0.759665	3.86078e+06	5.08222e+06	3.86039e+06	4.41839e+06	3.3229e+06	4.84664e+06	2.8255e+06	3.41172e+06	3.65567e+06	4.54503e+06	4.27791e+06	4.19392e+06	6.37174e+06	5.44339e+06	3.06062e+06	6.79957e+06	5.40965e+06	5.10093e+06
Araliacerebroside	-0.66348					15.08_731.5521n	732.559	15.0786	pos	HMDB0033621	Lipids and lipid-like molecules	Sphingolipids	Glycosphingolipids	*		55.7	84.7	M+H, M+K, M+Na	C40H77NO10	-3.62159	6.37789	0.036189	0.0747405	0.631353	1.90487e+06	3.01713e+06	1.80872e+06	1.60235e+06	2.15358e+06	1.60336e+06	2.06459e+06	2.04452e+06	1.93935e+06	2.02252e+06	5.65484e+06	3.84495e+06	1.64644e+06	1.91767e+06	2.32306e+06	1.96717e+06	3.40162e+06	3.38126e+06
(3b,7b,22x)-Cucurbita-5,24-diene-3,7,23-triol 7-glucoside	-0.943341					11.51_620.4271n	638.461	11.5133	pos	HMDB0037034	Lipids and lipid-like molecules	Steroids and steroid derivatives	Cucurbitacins	*		47.6	50.6	M+NH4, M+Na	C36H60O8	-2.78268	6.36435	0.000375563	0.00366701	0.520027	799715	1.53783e+06	843612	1.01447e+06	714694	891977	590644	677855	713870	950596	1.95672e+06	1.57035e+06	1.29789e+06	1.24441e+06	768017	1.56074e+06	1.98464e+06	1.91989e+06
1-(O-alpha-D-mannopyranosyl)-3-keto-(1,27R)-octacosanediol	-1.90364					14.45_641.4365m/z	641.436	14.4488	pos	46595	Lipids and lipid-like molecules	Fatty Acyls	Fatty acyl glycosides			38.3	0	M+K	C34H66O8	-4.05571	6.32835	0.0119552	0.0355937	0.267268	335204	1.25419e+06	388671	429035	309317	327198	348134	315201	278421	285658	2.63802e+06	1.76953e+06	395612	515211	659010	321638	2.19737e+06	1.5371e+06
Nonadecandioic acid	-1.22981					14.01_311.2575m/z	311.257	14.0074	pos	LMFA01170135	Lipids and lipid-like molecules	Fatty Acyls	Fatty Acids and Conjugates			42.1	16	M+H-H2O	C19H36O4	-1.76437	6.24618	0.0185209	0.0469618	0.426373	677253	1.5884e+06	916132	1.0328e+06	530865	777461	615616	548388	589057	407706	2.96458e+06	1.09894e+06	590780	711241	1.95466e+06	631453	2.52195e+06	2.23362e+06
4,8 dimethylnonanoyl carnitine	-1.29181					5.48_330.2633m/z	330.263	5.48008	pos	58362	Lipids and lipid-like molecules	Fatty Acyls	Fatty acid esters			51.2	61.6	M+H	C18H35NO4	-1.70524	6.15356	4.82888e-05	0.000809621	0.408439	457436	1.11996e+06	522392	598014	462536	384789	376308	371101	373445	570908	982447	1.42528e+06	908493	1.04631e+06	675751	1.65557e+06	1.01548e+06	1.25038e+06
LysoPA(0:0/18:1(9Z))	-1.60932					14.00_481.2569m/z	481.257	14.0024	neg	HMDB0007851	Lipids and lipid-like molecules	Glycerophospholipids	Glycerophosphates			44.5	24.2	M+FA-H	C21H41O7P	-0.635836	6.00188	0.0166605	0.0440108	0.327753	404181	1.23319e+06	610301	721378	282107	438881	335914	306525	332181	206164	2.34203e+06	832570	321133	438882	1.65506e+06	337481	2.16361e+06	1.77472e+06
Kaempferol 3-rhamnosyl-(1->6)-glucosyl-(1->6)-galactoside	1.33022					4.58_756.2081n	757.215	4.58488	pos	LMPK12111916	Lipids and lipid-like molecules	Polyketides	Flavonoids			57.7	95.2	M+H, M+Na	C33H40O20	-4.19874	5.96574	1.82385e-07	1.31271e-05	2.51441	904653	359787	778044	907041	881966	722614	970492	887097	931721	1.15825e+06	166467	490751	446364	364508	323583	383489	382571	320566
Scillirosidin	-0.411206					10.19_460.2686m/z	460.269	10.1947	pos	LMST01130002	Lipids and lipid-like molecules	Sterol Lipids	Sterols			53.6	72.5	M+NH4	C26H34O6	-1.65245	5.83064	0.0182927	0.0466259	0.751994	2.558e+06	3.40162e+06	2.56899e+06	2.34555e+06	3.01118e+06	2.41252e+06	2.56373e+06	2.4155e+06	2.42886e+06	2.71769e+06	4.8868e+06	3.35498e+06	2.80211e+06	2.38978e+06	2.67577e+06	2.95427e+06	3.94927e+06	4.19999e+06
(S)-Oleuropeic acid	-1.31715					2.40_202.1435m/z	202.143	2.40265	pos	HMDB0036998	Lipids and lipid-like molecules	Prenol lipids	Monoterpenoids	*		51.7	61.9	M+NH4	C10H16O3	-1.65078	5.75534	1.43438e-07	1.09487e-05	0.401327	341039	849778	352178	384459	291676	329867	278014	371849	404332	315932	666580	698094	912774	822017	721178	1.0289e+06	962493	986186
Quercetin 3-(6''-malonylneohesperidoside)	-4.13648					4.71_695.1463m/z	695.146	4.70618	neg	LMPK12110570	Lipids and lipid-like molecules	Polyketides	Flavonoids			56.7	85.9	M-H	C30H32O19	-0.291515	5.36093	7.06901e-06	0.000188885	0.0568583	28892.1	508142	35305.1	52199.2	31141.2	23949.2	24614.7	19988.3	16171.6	27767.6	97856.8	344888	641343	634468	544238	517119	616983	668242
2-hydroxyhexadecanoic acid	5.54634					12.49_272.2350n	271.228	12.4935	neg	34495	Lipids and lipid-like molecules	Fatty Acyls	Fatty acids and conjugates			53.7	71.7	M-H, M+FA-H, 2M-H	C16H32O3	-0.48358	5.23081	3.17087e-06	0.000101594	46.732	452205	9676.56	550007	336858	737082	603335	331908	408849	430662	218943	12292.9	19602.8	12262.7	4603.86	10554.6	10817.2	4094.57	3183.84
DG(9D3/9D3/0:0)	-0.986986					14.07_662.4972m/z	662.497	14.0705	pos	HMDB0116428	Lipids and lipid-like molecules	Fatty Acyls	Fatty acids and conjugates			47.9	47.6	M+NH4	C39H64O7	-2.7802	5.1146	0.0328509	0.0695899	0.504531	682073	1.3519e+06	878266	1.02978e+06	715279	634840	736315	623808	534564	303736	2.21211e+06	1.49385e+06	475766	731100	1.59421e+06	318330	2.37026e+06	1.61955e+06
8-hydroxy-13Z-octadecene-9,11-diynoic acid	-0.258469					10.72_290.1877n	291.195	10.7241	pos	74651	Lipids and lipid-like molecules	Fatty Acyls	Octadecanoids			49	51	M+H, M+K, M+Na, M+H-H2O	C18H26O3	-1.85488	5.11159	0.00090226	0.00698013	0.835975	2.45686e+06	2.93892e+06	2.28815e+06	2.51682e+06	2.19419e+06	2.68055e+06	2.3007e+06	2.43857e+06	2.54145e+06	2.69447e+06	2.82618e+06	2.73706e+06	3.191e+06	2.90603e+06	2.55091e+06	3.39508e+06	3.06108e+06	2.84403e+06
Palmitic amide	-0.46275					12.78_256.2630m/z	256.263	12.7778	pos	HMDB0012273	Lipids and lipid-like molecules	Fatty Acyls	Fatty amides	***		43.9	24.2	M+H	C16H33NO	-2.10358	5.06562	0.0217178	0.0522663	0.725602	1.69517e+06	2.33623e+06	1.1521e+06	1.27286e+06	1.93919e+06	2.20933e+06	1.64014e+06	2.24395e+06	1.43645e+06	1.66735e+06	2.86921e+06	2.95289e+06	1.76485e+06	1.68539e+06	1.76505e+06	2.24839e+06	2.33699e+06	3.06704e+06
Pisumionoside	0.782599					5.17_449.2025m/z	449.203	5.17097	neg	HMDB0039947	Lipids and lipid-like molecules	Prenol lipids	Terpene glycosides	*		55.8	81.1	M+FA-H	C19H32O9	-0.824703	5.02932	0.00261324	0.0141991	1.72023	1.28869e+06	749141	1.4647e+06	1.38765e+06	1.13559e+06	1.68559e+06	1.12442e+06	1.29107e+06	1.22656e+06	993965	305565	532546	1.04491e+06	1.15565e+06	985748	1.10589e+06	455449	407361
Kaempferol 3-rhamnosyl-(1->2)-glucosyl-(1->6)-galactoside	1.28805					4.60_756.2106n	755.203	4.59938	neg	LMPK12111915	Lipids and lipid-like molecules	Polyketides	Flavonoids			58.3	95.1	M-H, M+FA-H	C33H40O20	-0.924136	2.99429	9.93504e-07	4.40346e-05	2.44198	236207	96727.9	206620	229652	238105	178436	256577	218188	254783	307298	36575.7	132127	120425	98189.5	102095	100993	101278	82140.9
11-methoxy-12,13-epoxy-9-octadecenoic acid	-1.87422					11.41_326.2451n	344.279	11.4102	pos	LMFA01080007	Lipids and lipid-like molecules	Fatty Acyls	Fatty Acids and Conjugates			49.3	52.6	M+NH4, M+Na, M+K	C19H34O4	-1.89967	4.81498	0.0146674	0.0404422	0.272774	203120	744645	294218	315763	161859	220201	176227	186560	148917	121211	1.65885e+06	1.15462e+06	206133	328405	550298	102959	1.15321e+06	802680
LysoPE(18:3(9Z,12Z,15Z)/0:0)	0.849886					10.33_475.2694n	476.277	10.3333	pos	HMDB0011509	Lipids and lipid-like molecules	Glycerophospholipids	Glycerophosphoethanolamines			56.5	85.7	M+H, M+Na, M+K, M+H-H2O	C23H42NO7P	-1.1062	4.72518	0.00695782	0.0257451	1.80236	1.10871e+06	615145	852693	912101	1.05562e+06	1.15369e+06	1.45542e+06	1.15701e+06	1.2971e+06	986056	219702	356504	1.17989e+06	782035	953993	953191	219742	256095
LysoPC(18:3(9Z,12Z,15Z))	0.858977					10.38_517.3163n	518.324	10.3752	pos	HMDB0010388	Lipids and lipid-like molecules	Glycerophospholipids	Glycerophosphocholines			58.1	93.3	M+H, M+Na, M+K	C26H48NO7P	-0.965121	4.71566	0.00763929	0.0270856	1.81375	1.11497e+06	614730	834914	942867	968988	1.09459e+06	1.4601e+06	1.22248e+06	1.45882e+06	936977	207711	323589	1.11816e+06	774832	959109	997901	244934	291600
1-(O-alpha-D-glucopyranosyl)-3-keto-(1,27R)-octacosanediol	-1.6368					13.67_641.4365m/z	641.436	13.6742	pos	LMFA13010019	Lipids and lipid-like molecules	Fatty Acyls	Fatty acyl glycosides			39.9	6.13	M+K	C34H66O8	-4.09884	4.70147	0.0124898	0.0366012	0.321569	239621	745161	304712	296780	239562	258087	201984	194349	189135	232357	1.48494e+06	1.07067e+06	299169	311673	387091	263616	1.31345e+06	830674
17-hydroxy-linolenic acid	-1.1135					12.61_277.2158m/z	277.216	12.609	pos	LMFA02000239	Lipids and lipid-like molecules	Fatty Acyls	Octadecanoids			57.5	94.6	M+H-H2O	C18H30O3	-1.36659	2.93438	0.00204254	0.0121367	0.462172	146445	316862	146261	151410	124612	150759	133323	145020	149658	170514	492191	401792	223228	200962	195999	191341	453925	375459
9R-hydroxy-10E,12E-octadecadienoic acid, methyl ester	-3.04083					13.09_310.2501n	311.257	13.0916	pos	LMFA01050549	Lipids and lipid-like molecules	Fatty Acyls	Fatty Acids and Conjugates			53.4	74	M+H, M+Na	C19H34O3	-2.21301	4.61781	0.0420969	0.0835677	0.121512	80603.6	663338	151818	148227	67769.9	46087.4	98297	44803	59036.2	28790.5	1.89225e+06	1.65785e+06	56615.3	132484	361495	22192.1	840791	343033
Avocadyne 2-acetate	-1.88094					11.03_326.2450n	344.279	11.0262	pos	HMDB0031047	Lipids and lipid-like molecules	Fatty Acyls	Fatty alcohols	*		51.4	63.7	M+NH4, M+Na, M+K	C19H34O4	-2.08513	2.92736	0.0230137	0.0543341	0.271508	78834.7	290359	109683	121008	74663.1	91002.8	72194.7	63353.3	49963.6	48808.9	742878	379809	65121.1	129274	209959	50139.7	451839	293855
1-O-(4-hydroxy-2-methylene-butanoyl)-beta-D-glucopyranose	-2.40378					0.71_296.1334m/z	296.133	0.711617	pos	LMFA13010041	Lipids and lipid-like molecules	Fatty Acyls	Fatty acyl glycosides			42.7	19.2	M+NH4	C11H18O8	-1.99007	4.51375	0.00354127	0.0171597	0.188969	99826.7	528270	122957	88023.7	110286	65362.4	63329.7	120798	129139	98718.2	454260	255906	232857	218329	569717	579609	642523	1.27296e+06
Dieporeticenin	-3.06027					12.82_572.4794n	573.487	12.8195	pos	86499	Lipids and lipid-like molecules	Fatty Acyls	Fatty alcohols	*		36.4	0	M+H, M+K	C37H64O4	-1.80381	2.90799	2.10773e-07	1.45469e-05	0.119886	18174.2	151596	1458.4	2.49373e-05	4154.74	5132.51	3031.05	8827.66	28675.4	94114.2	181089	148975	158125	150516	131375	115654	137978	189059
Persediene	-0.989923					11.07_370.2945m/z	370.295	11.0654	pos	LMFA05000716	Lipids and lipid-like molecules	Fatty Acyls	Fatty alcohols			47.3	42.4	M+NH4	C21H36O4	-1.8358	4.42932	0.0081312	0.0280933	0.503504	431969	857926	544280	558270	393213	460069	445301	438416	348150	268057	1.19139e+06	880449	440885	578757	1.09863e+06	285952	1.31856e+06	1.06879e+06
LysoPE(18:2(9Z,12Z)/0:0)	0.485246					10.74_477.2850n	478.292	10.743	pos	HMDB0011507	Lipids and lipid-like molecules	Glycerophospholipids	Glycerophosphoethanolamines	***		57.9	92.1	M+H, M+Na	C23H44NO7P	-1.19079	2.87273	0.0321768	0.068514	1.39982	725755	518461	556255	510403	739627	624871	944949	803757	860665	765514	308278	437409	795363	624332	514623	775399	314622	377665
(S)-malyl N-acetyl-alpha-D-glucosaminide	-0.626739					0.85_337.1003n	338.107	0.847833	pos	LMFA13010059	Lipids and lipid-like molecules	Fatty Acyls	Fatty acyl glycosides			52.5	69.1	M+H-H2O, M+H	C12H19NO10	-1.63828	4.33242	0.000736997	0.00603768	0.647639	662297	1.02263e+06	685577	546370	695128	841041	614382	607710	638028	670135	853088	751527	1.37313e+06	1.17178e+06	1.00305e+06	1.2574e+06	872725	898354
16-epi-16-J1-PhytoP	-0.388223					9.40_308.1982n	309.205	9.39685	pos	LMFA02030068	Lipids and lipid-like molecules	Fatty Acyls	Octadecanoids			53.3	73.6	M+H, M+Na, M+H-H2O	C18H28O4	-1.81836	4.30665	0.00172782	0.0107971	0.76407	1.17383e+06	1.53629e+06	1.2866e+06	1.14798e+06	1.17435e+06	1.26576e+06	930705	1.04156e+06	1.24679e+06	1.2969e+06	1.5527e+06	1.50566e+06	1.69699e+06	1.38666e+06	1.04895e+06	1.64827e+06	1.76665e+06	1.68443e+06
Dicrocin	-2.25442					8.98_675.2639m/z	675.264	8.9831	pos	HMDB0002353	Lipids and lipid-like molecules	Prenol lipids	Diterpenoids	*		44.8	45.9	M+Na	C32H44O14	2.43417	2.82602	0.0163984	0.0436388	0.209581	51022.4	243449	71771.9	43572.3	27854.4	31269.3	41257.6	55993.9	78089.4	58370.1	438695	547077	30040.8	55542.8	208092	19954.9	298174	350016
GlcCer(d14:2(4E,6E)/18:1(9Z))	-1.53232					13.88_650.4960m/z	650.496	13.8815	pos	LMSP0501AA54	Lipids and lipid-like molecules	Sphingolipids	Neutral glycosphingolipids			37	0	M+H-H2O	C38H69NO8	-4.54551	4.277	0.0102844	0.0323492	0.345722	221344	640238	245815	256558	256181	194355	173396	180917	188178	275354	1.20337e+06	988515	320036	287678	241776	274992	981858	823680
13-Hydroxy-9-methoxy-10-oxo-11-octadecenoic acid	-2.14807					11.81_325.2368m/z	325.237	11.8061	pos	HMDB0040901	Lipids and lipid-like molecules	Fatty Acyls	Lineolic acids and derivatives	*		55.3	83.1	M+H-H2O	C19H34O5	-1.68826	2.81493	0.0152751	0.0415718	0.225614	53868.6	238764	73737.1	78603.4	43365.6	56889.6	53953	51634	41743.3	31022.7	587087	389772	60657.9	88122.4	258238	30801.1	305961	189472
3b,6a-Dihydroxy-alpha-ionol 9-[apiosyl-(1->6)-glucoside]	0.571761					4.76_520.2514n	538.285	4.76453	pos	HMDB0041577	Lipids and lipid-like molecules	Fatty Acyls	Fatty acyl glycosides	*		47.9	44.5	M+NH4, M+K, M+Na, M+H-H2O, M+H	C24H40O12	-1.11569	4.22764	0.00190924	0.0115929	1.48634	1.0702e+06	720022	864823	793460	1.0922e+06	976974	1.31243e+06	1.10453e+06	1.17812e+06	1.23902e+06	483487	827958	564947	627162	572563	761690	1.01022e+06	912153
3,4,5-trihydroxy-6-[1-(4-methoxyphenyl)-3-phenylpropoxy]oxane-2-carboxylic acid	1.30672					5.60_418.1622n	401.159	5.5951	pos	HMDB0135640	Lipids and lipid-like molecules	Fatty Acyls	Fatty acyl glycosides			47.7	43.9	M+H-H2O, M+H	C22H26O8	-1.29444	4.08505	0.000108778	0.00147822	2.47378	485810	196384	493662	505287	489694	594000	535013	419988	402085	446753	28613.9	96649.7	289594	388442	288537	327667	74613.1	76954.4
Armillarin	-0.357102					10.19_414.2035n	415.211	10.1947	pos	HMDB0039380	Lipids and lipid-like molecules	Prenol lipids	Sesquiterpenoids	*		41.3	14.3	M+H, M+K, M+Na, M+NH4, M+H-H2O	C24H30O6	-1.70858	4.08348	0.0150775	0.041201	0.780731	1.41723e+06	1.81527e+06	1.40322e+06	1.3197e+06	1.54797e+06	1.50748e+06	1.33558e+06	1.3947e+06	1.28564e+06	1.54359e+06	2.60962e+06	1.85241e+06	1.73094e+06	1.45271e+06	1.29259e+06	1.71698e+06	1.92431e+06	1.94256e+06
Mosinone A	-3.17866					14.89_638.4969m/z	638.497	14.8872	pos	HMDB0031228	Lipids and lipid-like molecules	Fatty Acyls	Fatty alcohols	*		41.6	19.6	M+NH4	C37H64O7	-3.39437	4.07502	0.0237918	0.0555183	0.110441	52009	470922	53239.3	63984.7	53339.4	39288	47929.2	44836.9	38963.9	74490.6	1.24063e+06	935461	74280.7	87652.8	77491.9	49460.7	746369	556026
1-hexadecanoyl-sn--glycero-3-phospho-D-myo-inositol	-1.07721					12.90_572.2951n	573.302	12.9034	pos	LMGP02060006	Lipids and lipid-like molecules	Glycerophospholipids	Glycerophosphoinositols			55.3	87.4	M+H, M+Na, M+H-H2O	C25H49O12P	-1.79813	3.99654	0.019565	0.0487565	0.473944	346412	730914	446223	557151	264617	397453	424751	264318	255529	161255	958989	538303	251099	582330	1.22447e+06	203827	1.12647e+06	961822
Ginsenoside Rh3	-0.856237					12.49_627.4202m/z	627.42	12.4898	pos	HMDB0039645	Lipids and lipid-like molecules	Prenol lipids	Triterpenoids	*		53.5	80.6	M+Na	C36H60O7	-4.79841	3.9755	0.00632277	0.0244058	0.552391	430247	778882	386309	393680	400318	443336	295567	381474	437916	703381	733727	802491	887552	615392	177654	939787	1.03991e+06	1.03454e+06
(3S,5R,6S,7E,9x)-7-Megastigmene-3,6,9-triol 9-glucoside	3.08059					4.77_435.2233m/z	435.223	4.7701	neg	HMDB0041176	Lipids and lipid-like molecules	Fatty Acyls	Fatty acyl glycosides	*		56.1	83	M+FA-H	C19H34O8	-0.572529	3.93788	2.14681e-12	2.54499e-09	8.45958	257248	30409.1	219834	278630	250612	224059	261122	271028	265981	286722	10792.3	26420.8	42132.4	41729.3	31697.6	53922.2	21235.6	15342.6
Persenone C	-1.45099					12.03_370.2946m/z	370.295	12.0313	pos	LMFA05000717	Lipids and lipid-like molecules	Fatty Acyls	Fatty alcohols			42.2	16.8	M+NH4	C21H36O4	-1.71444	3.92908	0.0197535	0.0490623	0.36577	215705	589727	280923	288802	209323	224109	219785	208580	173466	120651	1.21425e+06	1.02172e+06	206765	259393	603141	89261.1	756104	567189
Artemoin A	-3.06686					13.67_573.4864m/z	573.486	13.6742	pos	89406	Lipids and lipid-like molecules	Fatty Acyls	Fatty alcohols	*		37.8	0	M+Na	C35H66O4	1.94968	3.87316	7.27955e-07	3.46002e-05	0.119339	32488.9	272240	792.116	547.953	734.907	980.347	659.481	949.204	96554.1	158693	334870	275580	261231	248969	244989	202883	246212	363184
alpha-kamlolenic acid	-0.49387					10.69_277.2158m/z	277.216	10.6866	pos	LMFA02000156	Lipids and lipid-like molecules	Fatty Acyls	Octadecanoids			54.8	79	M+H-H2O	C18H30O3	-1.5381	3.84129	0.0411962	0.0822576	0.710118	1.00951e+06	1.42161e+06	897100	930749	834056	1.09331e+06	787283	980963	951323	1.60128e+06	987486	1.28882e+06	1.91773e+06	1.37164e+06	683693	2.02017e+06	1.42948e+06	1.67384e+06
Lyciumoside VII	5.7249					5.70_919.4526m/z	919.453	5.6984	neg	HMDB0033501	Lipids and lipid-like molecules	Prenol lipids	Terpene glycosides	*		42.2	18.5	M-H2O-H	C44H74O21	-1.89993	3.77898	2.54991e-07	1.67389e-05	52.8891	229069	4331.13	210700	384497	204051	247173	225510	198817	148338	213467	2.49373e-05	2.49373e-05	8903.7	13394.9	6831.88	4740.36	221.107	557.025
LysoPA(0:0/18:2(9Z,12Z))	-2.88309					12.64_433.2357m/z	433.236	12.641	neg	HMDB0007852	Lipids and lipid-like molecules	Glycerophospholipids	Glycerophosphates			44.7	30.2	M-H	C21H39O7P	-0.762772	3.75311	0.0350063	0.0729578	0.135551	57794.4	426366	89199.2	66400.2	75918.2	54497	52012	35653.3	32736.2	55939.1	1.35538e+06	437667	39819.8	43992.9	317983	29531.6	663975	522577
PI(18:2(9Z,12Z)/0:0)	-1.23758					11.87_596.2949n	597.302	11.8658	pos	LMGP06050010	Lipids and lipid-like molecules	Glycerophospholipids	Glycerophosphoinositols			55.5	84.7	M+H, M+NH4, M+Na, M+H-H2O	C27H49O12P	-2.19077	3.75185	0.0236366	0.0553185	0.424084	265448	625933	360274	337771	266109	322474	270393	240297	184786	141482	631974	364801	265343	463203	517195	304403	1.13316e+06	1.32738e+06
methyl 9,10-epoxy-12,15-octadecadienoate	-1.66672					11.41_308.2345n	309.242	11.4102	pos	74809	Lipids and lipid-like molecules	Fatty Acyls	Fatty Acids and Conjugates			51.6	64.8	M+H, M+NH4	C19H32O3	-2.08841	3.73211	0.013545	0.0384214	0.314968	148709	472140	206985	211750	136409	166309	136973	137245	102443	91557.8	1.02024e+06	644590	143044	234404	369697	88740.4	721261	555138
methyl 15-hydroperoxy-9Z,12Z,16E-octadecatrienoate	-1.39461					12.03_324.2295n	342.263	12.0313	pos	74464	Lipids and lipid-like molecules	Fatty Acyls	Fatty Acids and Conjugates			49.7	54.3	M+NH4, M+Na, M+K, M+H	C19H32O4	-1.69675	3.70602	0.0294667	0.0644789	0.380347	215675	567049	267890	299631	194943	253526	208029	213837	180322	107225	1.25191e+06	1.02045e+06	188890	290895	595206	77034.6	647410	464594
5a,6a-Epoxy-7E-megastigmene-3b,9e-diol 9-glucoside	1.08241					4.53_388.2091n	411.198	4.52852	pos	HMDB0038306	Lipids and lipid-like molecules	Fatty Acyls	Fatty acyl glycosides	*		46.3	34.8	M+Na, M+K, M+NH4	C19H32O8	-1.48818	3.70512	3.41053e-05	0.000629994	2.11757	445390	210330	451143	387830	425069	545910	467036	431910	470531	383690	106585	168968	247539	304281	285021	349829	108229	112191
5-Androstene-3b,16b,17a-triol	-1.11323					10.14_307.2262m/z	307.226	10.1372	pos	LMST02020098	Lipids and lipid-like molecules	Steroids and steroid derivatives	Androstane steroids			53.8	75.8	M+H	C19H30O3	-1.77956	3.67626	0.0238152	0.0555623	0.462259	275742	596510	379736	428874	236423	340225	207833	207589	195715	209540	1.10185e+06	548488	260560	321255	704330	188170	1.05711e+06	590316
18-oxo-nonadecanoic acid	-1.08247					12.88_313.2730m/z	313.273	12.8827	pos	LMFA01060129	Lipids and lipid-like molecules	Fatty Acyls	Fatty Acids and Conjugates			49.6	55.2	M+H	C19H36O3	-2.20094	3.66374	0.00959981	0.0310388	0.472219	267499	566472	327576	392904	231134	304208	318204	219397	201455	145115	819942	486445	219079	418697	835999	202355	828620	720642
Butein 4'-arabinosyl-(1->4)-galactoside	1.38914					4.62_566.1626n	584.196	4.62335	pos	LMPK12120103	Lipids and lipid-like molecules	Polyketides	Flavonoids			50.2	57.2	M+NH4, M+Na, M+H	C26H30O14	-1.73936	2.63731	0.00178361	0.0110159	2.61923	234114	89383.1	253647	188883	208803	224223	261467	342054	270878	122960	1382.68	103981	227286	77760.8	153932	147473	528.329	2720.28
Lucyoside N	-0.71843					11.10_650.4011n	668.435	11.1026	pos	HMDB0041040	Lipids and lipid-like molecules	Prenol lipids	Terpene glycosides	*		36.5	0	M+NH4, M+Na	C36H58O10	-2.9421	3.57183	0.000452097	0.00422006	0.607758	365932	602101	343140	395818	316755	427805	285445	351791	401485	405216	655261	567271	643447	623108	279454	664736	732460	651071
Hericenone D	-1.30991					14.84_598.4218n	616.456	14.8447	pos	HMDB0039139	Lipids and lipid-like molecules	Prenol lipids	Monoterpenoids	*		49.5	60.1	M+NH4, M+K, M+Na	C37H58O6	-2.5436	3.57063	0.0186108	0.0471362	0.403345	205893	510463	197094	248756	163235	157368	295768	277338	234898	72686.7	1.01711e+06	585784	146660	254013	716529	112420	687494	563699
19-HOME(9Z)	6.62321					12.75_298.2506n	297.243	12.7473	neg	LMFA02000181	Lipids and lipid-like molecules	Fatty Acyls	Octadecanoids			51.5	61.5	M-H, 2M-H	C18H34O3	-0.793839	3.565	3.45547e-06	0.000108607	98.579	208402	2114.06	342998	177110	302520	211234	139495	196046	192465	105347	4042.15	4135.39	2646.91	834.425	1724.36	2313.84	542.19	673.208
Ganoderic acid H	-1.2135					12.90_571.2885m/z	571.288	12.896	neg	91172	Lipids and lipid-like molecules	Prenol lipids	Triterpenoids	*		36.9	0	M-H	C32H44O9	-4.82012	3.55482	0.0124872	0.0366012	0.43122	217898	505306	274348	344967	170909	247837	258902	176796	159254	110171	671505	420838	170539	370688	859228	131352	778936	639360
Polyporusterone A	-1.67808					13.09_496.3626m/z	496.363	13.0916	pos	HMDB0038495	Lipids and lipid-like molecules	Steroids and steroid derivatives	Bile acids, alcohols and derivatives	*		45	31.5	M+NH4	C28H46O6	-1.41423	3.54656	0.0170933	0.0446877	0.312499	133559	427390	168350	203754	116633	115650	145187	140871	128208	49816.9	874545	502843	114924	193149	425784	60668.3	820114	427092
(20R)-Ginsenoside Rh2	-1.56563					11.72_622.4424n	645.431	11.724	pos	94103	Lipids and lipid-like molecules	Prenol lipids	Triterpenoids	*		36.7	0	M+NH4, M+Na, M+H-H2O	C36H62O8	-3.29025	3.53836	0.00217421	0.0126392	0.337831	128627	380743	145933	162104	128044	138250	77744.1	87284.1	99918.3	189738	637687	485068	265231	219218	96962.4	300126	540746	500908
(4R,5S,7R,11x)-11,12-Dihydroxy-1(10)-spirovetiven-2-one 12-glucoside	1.24946					5.66_414.2251n	459.223	5.6557	neg	HMDB0030895	Lipids and lipid-like molecules	Prenol lipids	Terpene glycosides	*		54.1	75.4	M-H, M+FA-H	C21H34O8	-0.529839	3.52832	9.76867e-05	0.0013719	2.37752	376667	158429	402260	467258	372371	437132	377085	337035	300209	319985	51990.4	88047.6	212063	292102	277198	205794	78207.5	62026.6
9S-hydroxy-10S,11S-epoxy-12Z,15Z-octadecadienoic acid	-0.217744					9.67_310.2141n	309.207	9.6716	neg	LMFA02000019	Lipids and lipid-like molecules	Fatty Acyls	Octadecanoids			57.2	90.6	M-H, 2M-H	C18H30O4	-0.895942	2.57223	0.0185097	0.046957	0.859909	963084	1.11998e+06	948776	1.06378e+06	859575	1.10242e+06	865696	888001	969352	1.00708e+06	1.04956e+06	1.09287e+06	1.20602e+06	1.12796e+06	822438	1.24948e+06	1.24746e+06	1.16409e+06
Eremopetasitenin C3	1.16954					3.80_410.1783n	433.168	3.80433	pos	HMDB0032772	Lipids and lipid-like molecules	Prenol lipids	Terpene lactones	*		41.5	21.3	M+Na, M+K, M+H, M+NH4	C21H30O6S	4.84645	3.46882	6.60944e-05	0.00101813	2.2494	378657	168336	416244	519044	346330	394396	357147	288143	294383	413567	66510.8	116155	235153	229112	229541	253983	117310	98926
3-O-(alpha-L-rhamnopyranosyl-(1-2)-alpha-L-rhamnopyranosyl)-3-hydroxydecanoic acid	-0.786863					5.44_479.2495m/z	479.249	5.4432	neg	LMFA13030006	Lipids and lipid-like molecules	Fatty Acyls	Fatty acyl glycosides			56.9	87.7	M-H	C22H40O11	-0.674101	2.53228	0.00489845	0.0209698	0.579603	195550	337387	176599	220376	184871	137340	218327	211645	212269	202976	361664	555062	420732	311616	340901	314782	186877	207461
MG(18:2(9Z,12Z)/0:0/0:0)	-2.3773					12.63_337.2731m/z	337.273	12.6293	pos	HMDB0011568	Lipids and lipid-like molecules	Fatty Acyls	Lineolic acids and derivatives	***		54.9	82.4	M+H-H2O	C21H38O4	-1.86973	3.40078	0.035002	0.0729578	0.19247	72197.2	375109	112176	78549	83189.7	76531.7	67348.2	50069.3	47586.3	62127.5	1.13173e+06	335551	59877.9	66449.2	263220	60425.9	588092	495530
Maslinic acid 3-O-b-D-glucoside	-0.720169					11.33_652.4400m/z	652.44	11.3278	pos	HMDB0029606	Lipids and lipid-like molecules	Prenol lipids	Terpene glycosides	*		37.3	0	M+NH4	C36H58O9	-2.96036	3.37582	0.000775349	0.00624275	0.607026	331048	545361	317020	364313	296191	356804	270557	332175	368352	342974	614877	515436	495056	472703	314081	504483	741855	704395
7,8-Dihydrovomifoliol 9-[apiosyl-(1->6)-glucoside]	0.757423					4.77_520.2506n	565.25	4.7701	neg	HMDB0029771	Lipids and lipid-like molecules	Fatty Acyls	Fatty acyl glycosides	*		57	90.8	M-H, M+FA-H	C24H40O12	-2.67649	3.37124	1.41429e-05	0.000322883	1.69047	456772	270204	394948	370701	460339	442832	534245	463338	484647	503125	146713	273200	237771	273310	266122	327845	345812	290862
1-(O-alpha-D-glucopyranosyl)-3-keto-(1,25R,27R)-octacosanetriol	-1.51497					13.51_657.4319m/z	657.432	13.5059	pos	46597	Lipids and lipid-like molecules	Fatty Acyls	Fatty acyl glycosides			37.3	0	M+K	C34H66O9	-3.12688	3.36123	0.0103737	0.0325056	0.349903	137950	394252	133744	166870	129483	132659	138126	130927	131111	140678	811224	584836	176989	198348	228818	150192	583803	419806
Lippioside I	-1.41167					6.58_538.1678n	556.202	6.58228	pos	HMDB0034265	Lipids and lipid-like molecules	Prenol lipids	Terpene glycosides	*		46.3	36.7	M+NH4, M+K, M+Na	C25H30O13	-1.58518	2.47107	0.00300319	0.0154989	0.375876	76528.7	203601	71884.3	79178	83270.1	41292.5	77746	62483.8	76288.9	120086	245535	272707	150412	115641	93374.1	111892	354809	284438
16-E1t-PhytoP	0.360859					8.45_344.2426m/z	344.243	8.44563	pos	LMFA02030051	Lipids and lipid-like molecules	Fatty Acyls	Octadecanoids			52.6	68.8	M+NH4	C18H30O5	-1.7901	2.44045	0.00177734	0.0109926	1.28419	582360	453484	620312	574410	608003	659267	458577	639584	639028	459697	437018	429693	504598	420341	365634	457770	509890	502928
Ceriporic acid C	-1.17713					10.72_370.2945m/z	370.295	10.7241	pos	LMFA01170127	Lipids and lipid-like molecules	Fatty Acyls	Fatty Acids and Conjugates			39.8	5.49	M+NH4	C21H36O4	-1.8901	3.29677	0.021647	0.0521521	0.442231	204490	462407	269601	333567	171318	246248	215323	191650	123385	84830.4	752682	383412	137360	284762	757468	125245	749541	508783
5a-Tetrahydrocorticosterone	-1.13065					11.66_368.2789m/z	368.279	11.6615	pos	HMDB0000449	Lipids and lipid-like molecules	Steroids and steroid derivatives	Hydroxysteroids			43.7	24.9	M+NH4	C21H34O4	-1.83026	3.28542	0.0330831	0.0699805	0.456711	227287	497661	252900	347597	150776	235940	273086	271617	190434	95949.7	726830	541301	217837	310139	1.10319e+06	126610	566883	388503
Cloversaponin I	-0.412397					11.49_632.3907n	655.38	11.4923	pos	94436	Lipids and lipid-like molecules	Prenol lipids	Terpene glycosides	*		37	0	M+NH4, M+Na	C36H56O9	-2.68664	3.19798	3.00599e-05	0.00057322	0.751374	513166	682971	511662	602313	440049	575263	459946	512395	549642	454061	688285	708929	720761	756383	604392	695626	680570	608818
DG(18:3(9Z,12Z,15Z)/14:0/0:0)	-1.61802					15.18_585.4494m/z	585.449	15.1844	pos	HMDB0007298	Lipids and lipid-like molecules	Fatty Acyls	Lineolic acids and derivatives			50.6	64.6	M+Na	C35H62O5	0.838328	3.19521	0.0119826	0.0356384	0.325783	114705	352090	103439	115795	121549	131085	118897	126341	105976	94557.2	641788	617633	224044	151855	130573	74937.4	533957	441932
PGF2alpha alcohol	-0.74489					9.91_358.2945m/z	358.295	9.91467	pos	LMFA03010113	Lipids and lipid-like molecules	Fatty Acyls	Eicosanoids			50.2	57.5	M+NH4	C20H36O4	-1.98177	1.90523	0.0135441	0.0384214	0.596713	132464	221989	123801	118696	147572	113878	134160	112461	118614	190527	290110	273478	162322	145235	84691	208788	276161	335126
methyl-10-hydroperoxy-8E,12Z,15Z-octadecatrienoate	-1.72018					12.32_324.2295n	342.263	12.3237	pos	74463	Lipids and lipid-like molecules	Fatty Acyls	Fatty Acids and Conjugates			50.5	58.3	M+NH4, M+Na, M+K, M+H	C19H32O4	-1.84888	3.18567	0.03678	0.0756354	0.30351	112838	371776	189814	201465	64915.3	131806	99278.4	111680	80090.6	23654.6	930264	439439	51864.5	146631	573674	13216.9	546402	272719
Pregnanetriol	-2.24802					12.61_354.2996m/z	354.3	12.609	pos	HMDB0006070	Lipids and lipid-like molecules	Steroids and steroid derivatives	Pregnane steroids			51.3	62.7	M+NH4	C21H36O3	-1.8957	3.18294	0.00356095	0.0172137	0.210513	56111.4	266547	68762	80237.9	44863.8	48555.8	70198.3	52132.1	39348.9	44792.3	488506	382905	91385.9	127220	208305	43887	429721	360443
9,13-Dihydroxy-4-megastigmen-3-one 9-glucoside	1.09563					4.54_433.2074m/z	433.207	4.53695	neg	HMDB0036318	Lipids and lipid-like molecules	Fatty Acyls	Fatty acyl glycosides	*		45.9	31.6	M+FA-H	C19H32O8	-1.27026	3.16491	0.000320234	0.0032545	2.13706	354109	165699	390059	364198	330760	457377	340562	344265	338645	267006	60702	107520	213826	248796	245594	307205	74629.1	67320.5
alpha-Ionol O-[arabinosyl-(1->6)-glucoside]	1.72542					5.14_506.2956m/z	506.296	5.14228	pos	HMDB0038732	Lipids and lipid-like molecules	Fatty Acyls	Fatty acyl glycosides	*		47.7	46.8	M+NH4	C24H40O10	-0.774121	3.15872	1.06244e-06	4.60458e-05	3.30676	230733	69776	257267	296977	238931	307617	215235	167777	170081	191974	75190.8	61319.5	64347.2	76037.1	82356.7	90521.5	56094.1	52340.8
1-O-alpha-D-glucopyranosyl-1,2-nonadecandiol	-1.86706					13.07_501.3178m/z	501.318	13.0711	pos	LMFA13010006	Lipids and lipid-like molecules	Fatty Acyls	Fatty acyl glycosides			37.9	0	M+K	C25H50O7	-2.15897	2.38552	0.0201114	0.0495585	0.274131	51487.4	187820	62598.2	74282.7	46978.8	46469.7	61541	61995.2	47232.2	10801.4	424772	258674	33722.1	69589.4	186549	15967.5	330696	182593
Grayanotoxin II	-0.623812					7.96_370.2582m/z	370.258	7.95683	pos	LMPR0104180001	Lipids and lipid-like molecules	Prenol lipids	Isoprenoids			50	57.1	M+NH4	C20H32O5	-1.70634	3.13898	0.000209026	0.00239892	0.648954	325133	501011	306266	296111	296539	299798	324247	366708	394979	316414	592219	602680	405192	453698	460435	367938	607285	518641
12-hydroxyjasmonic acid 12-O-beta-D-glucoside	-0.447808					4.78_386.1933n	409.183	4.78168	pos	LMFA02020207	Lipids and lipid-like molecules	Fatty Acyls	Octadecanoids			39.9	4.07	M+Na, M+K	C19H30O8	-1.87538	3.09113	0.00650587	0.0247991	0.733156	605931	826469	559668	540271	593091	573773	667685	626881	668125	617951	535120	706882	957697	969230	874203	1.12456e+06	695254	748799
12-HpOTrE	-1.12043					11.50_619.4212m/z	619.421	11.4957	neg	LMFA02000109	Lipids and lipid-like molecules	Fatty Acyls	Octadecanoids			45.2	38.5	2M-H	C18H30O4	-0.512974	2.36976	0.00020439	0.0023654	0.459955	84473.3	183655	86099.1	109485	69680.4	91498.5	57338.6	76031.4	81339.4	104314	219209	179441	152007	139933	92887.2	195899	250884	238983
S-Furanopetasitin	0.607853					5.71_432.1979n	450.233	5.71155	pos	HMDB0036131	Lipids and lipid-like molecules	Prenol lipids	Sesquiterpenoids	*		37.7	4.05	M+H, M+Na, M+NH4	C24H32O5S	1.91918	2.36942	0.00201042	0.0119941	1.52399	329015	215891	338072	286748	323854	387933	321654	322573	326807	324481	133837	167333	295462	296365	172251	337903	166510	157466
2,3-Dinor-TXB2	1.3261					4.66_360.2375m/z	360.238	4.663	pos	LMFA03030003	Lipids and lipid-like molecules	Fatty Acyls	Eicosanoids			50	56.8	M+NH4	C18H30O6	-1.64702	3.03188	0.000101491	0.00141156	2.50723	276043	110099	316515	348902	253729	371073	215879	221133	222830	258284	23517.6	64949.3	147665	182898	167883	168384	67687.5	57804.6
Gossypetin 7,8-dimethyl ether 3,3'-disulfate	-0.398775					15.51_505.9817n	550.976	15.5063	neg	LMPK12113268	Lipids and lipid-like molecules	Polyketides	Flavonoids			36.4	0	M-H, M+FA-H	C17H14O14S2	-1.60476	3.02996	0.00475679	0.0206287	0.758502	625636	824831	607648	554421	651763	579785	649460	641163	648225	672620	1.02891e+06	902042	652993	662068	698857	691814	970010	991949
12,13,15-trihydroxy-9E-octadecenoic acid	-0.606268					7.73_330.2401n	348.274	7.72548	pos	LMFA01050555	Lipids and lipid-like molecules	Fatty Acyls	Fatty Acids and Conjugates			44.8	30.9	M+NH4, M+Na, M+K, M+H-H2O	C18H34O5	-1.68534	3.02651	0.0132831	0.0379332	0.656894	425402	647596	434675	415581	447024	432969	330545	338794	355840	647785	746567	835709	664336	510010	225203	665116	740979	792849
Agavegenin A	-2.70846					13.55_480.3447n	498.378	13.5482	pos	LMST01080072	Lipids and lipid-like molecules	Sterol Lipids	Sterols			51.5	63	M+NH4, M+K, M+Na	C28H48O6	-0.877546	3.02619	0.0238442	0.0555785	0.152994	41166.1	269071	47372.3	55640.4	46302	33938.6	46053.9	37855.1	34031.8	28134.9	703315	465407	44265.8	65049.8	114162	17826.5	483300	259239
1-O-(3R,4-dihydroxy-2-methylene-butanoyl)-beta-D-glucopyranose	2.15813					3.36_294.0946n	312.128	3.36498	pos	LMFA13010038	Lipids and lipid-like molecules	Fatty Acyls	Fatty acyl glycosides			49	49	M+NH4, M+K, M+Na, M+H-H2O	C11H18O9	-1.59477	3.02513	0.00151209	0.00982686	4.46337	236553	52998.7	277262	213341	357355	408953	127739	93619	85034.1	329121	8653.32	31121.2	94124.3	81880.9	107753	76550.7	13369.9	10536.4
Geranylcitronellol	-0.567347					14.09_292.2760n	310.31	14.0912	pos	HMDB0032147	Lipids and lipid-like molecules	Prenol lipids	Diterpenoids	*		51.4	62.3	M+H, M+NH4	C20H36O	-2.02427	3.01669	0.00345901	0.0169321	0.674857	383389	568104	332693	277928	400112	473855	353889	506363	342619	379652	807308	632193	447419	420854	515936	486634	575912	658578
PI(22:0/0:0)	-0.657303					11.33_657.3956m/z	657.396	11.3278	pos	81189	Lipids and lipid-like molecules	Glycerophospholipids	Glycerophosphoinositols			37.7	0	M+H	C31H61O12P	-2.67583	3.00577	0.00105203	0.00769285	0.634063	300346	473685	311423	361026	259164	354248	240874	261981	303807	310245	571694	516752	477853	441028	225854	462643	570088	523570
Ginsenoside Rh8	-1.16393					11.10_659.4114m/z	659.411	11.1026	pos	94485	Lipids and lipid-like molecules	Prenol lipids	Triterpenoids	*		36.6	0	M+Na	C36H60O9	-2.41687	3.00165	0.00161609	0.0103165	0.446294	144231	323175	150211	174326	137646	171657	96374.2	110915	120511	192208	486093	389697	288033	249287	88276.4	270152	422520	391344
Tetradecanoylcarnitine	-1.52391					11.41_372.3102m/z	372.31	11.4102	pos	LMFA07070107	Lipids and lipid-like molecules	Fatty Acyls	Fatty acid esters			39.1	2.49	M+H	C21H41NO4	-1.64019	3.0004	0.0102114	0.0322657	0.347743	108150	311006	156597	142637	106183	102034	104896	97071.3	82715.7	73067.3	551725	386220	122131	135929	253375	67688.1	524029	446952
1-Aminocyclohexanecarboxylic acid	1.22343					1.11_144.1017m/z	144.102	1.11395	pos	6589	Lipids and lipid-like molecules	Prenol lipids	Monoterpenoids			51.1	59	M+H	C7H13NO2	-1.26522	2.28453	2.83497e-09	6.21012e-07	2.33501	134802	57730.8	127173	149954	133327	112771	150677	135741	122602	146170	49628.3	41523.3	52132	69212.4	57471.5	65483.4	64366.7	62028.8
Momordicoside I	-0.548052					11.53_636.4452m/z	636.445	11.5345	pos	HMDB0035424	Lipids and lipid-like molecules	Steroids and steroid derivatives	Steroidal glycosides	*		46.3	45.1	M+NH4	C36H58O8	-2.93416	2.96008	0.000374901	0.00366233	0.683943	340727	498180	359547	431171	304521	380262	260948	312229	341903	335234	472173	401584	475076	497809	386230	578274	598647	575647
16-A1-PhytoP	-0.444995					8.87_308.1985n	307.191	8.86983	neg	LMFA02030059	Lipids and lipid-like molecules	Fatty Acyls	Octadecanoids			55.5	81.3	M-H2O-H, M+FA-H, M-H, 2M-H	C18H28O4	-0.826523	2.95066	0.00960726	0.031048	0.734587	548852	747157	535809	522706	526207	610013	433602	485680	564556	712240	578826	748653	885525	732154	450465	973912	837500	770221
Lycopersiconol	-1.08789					11.64_335.2575m/z	335.257	11.6404	pos	HMDB0029583	Lipids and lipid-like molecules	Steroids and steroid derivatives	Pregnane steroids	*		54.5	79.3	M+H	C21H34O3	-1.80584	2.23509	0.040921	0.0818542	0.470448	115794	246135	160672	137128	115643	130918	106046	90599.4	93536	91806.7	451170	252958	79515.6	99978.7	486690	64034.2	268416	266317
(-)-Enunicelline	-0.514046					7.60_372.2739m/z	372.274	7.59888	pos	LMPR0104210002	Lipids and lipid-like molecules	Prenol lipids	Isoprenoids			45.2	33	M+NH4	C20H34O5	-1.63587	2.23137	0.00435014	0.0195318	0.700256	250451	357657	247234	206443	244883	242358	236887	262336	295023	268445	425638	414342	324440	311729	212728	289156	453808	429412
MG(18:2(9Z,12Z)/0:0/0:0)[rac]	-1.7443					11.03_372.3103m/z	372.31	11.0262	pos	LMGL01010006	Lipids and lipid-like molecules	Glycerolipids	Monoradylglycerols			39.1	1.73	M+NH4	C21H38O4	-1.60997	2.91973	0.0132274	0.0378599	0.298478	84405.2	282785	112511	120439	91202.1	85195	87112.8	66654.3	51155	60972.4	611245	318660	83739.4	121726	201232	72008.7	463730	389943
6,10-Dimethyl-5(E),9-undecadien-2-one	2.0068					4.91_194.1668n	177.164	4.90658	pos	98068	Lipids and lipid-like molecules	Fatty Acyls	Hydrocarbons			52.4	66.7	M+H-H2O, M+H	C13H22O	-1.29954	2.21115	6.75523e-09	1.1736e-06	4.01889	97845.2	24346.3	95237.5	118159	90234.9	90532.8	97130.9	94408.8	92857.6	104200	7416.45	15247.8	35578.4	44087.5	31090.2	37012.8	12858.6	11478.7
delta10-12-PhytoF	-1.24493					5.66_343.2122m/z	343.212	5.6557	neg	LMFA02040002	Lipids and lipid-like molecules	Fatty Acyls	Octadecanoids			52.8	68.8	M-H	C18H32O6	-1.06216	2.90078	0.00431124	0.0194459	0.421928	128919	305547	138919	132618	135025	127299	104053	125248	150857	117332	552091	395948	207021	188127	144286	185811	430927	340165
(9Z,11R,12S,13S,15Z)-12,13-Epoxy-11-hydroxy-9,15-octadecadienoic acid	-0.188948					9.66_310.2138n	293.211	9.66353	pos	HMDB0033505	Lipids and lipid-like molecules	Fatty Acyls	Fatty acids and conjugates			54.9	80.7	M+H-H2O, M+K, M+Na	C18H30O4	-1.85101	2.89002	0.0441058	0.0864402	0.877245	1.59609e+06	1.81943e+06	1.63217e+06	1.74433e+06	1.39096e+06	1.80115e+06	1.41402e+06	1.46482e+06	1.60117e+06	1.72009e+06	1.80474e+06	1.76982e+06	2.09343e+06	1.81939e+06	1.29464e+06	1.87604e+06	2.01189e+06	1.88551e+06
OH-Diaponeurosporene glucoside ester	-0.649256					12.20_583.3978m/z	583.398	12.1995	pos	LMPR01070224	Lipids and lipid-like molecules	Prenol lipids	Isoprenoids			47.5	53.1	M+H	C36H54O6	-2.52742	2.88798	3.86765e-05	0.000686737	0.637609	241358	378536	245622	279040	204416	282374	177545	225046	247408	269414	362761	335806	385049	360500	288235	444841	450163	400935
Squamosinin A	-1.46309					13.05_603.4264m/z	603.426	13.045	neg	HMDB0041429	Lipids and lipid-like molecules	Fatty Acyls	Fatty alcohols	*		49.8	58.9	M-H2O-H	C36H62O8	-0.314485	2.88081	0.000530904	0.00477009	0.362716	87811.2	242093	83344.2	99478.5	77278.7	90476.2	59046.4	75420.5	77433.3	140012	333424	296094	188907	158935	90023.6	202823	347296	319243
methyl 13,15-epidioxy-16-hydroperoxy-9,11-octadecadienoate	-1.26821					8.33_356.2192n	379.208	8.32665	pos	74466	Lipids and lipid-like molecules	Fatty Acyls	Fatty Acids and Conjugates			37.7	0	M+NH4, M+Na	C19H32O6	-2.04223	1.76582	0.00405279	0.0186773	0.415175	46213.8	111312	50733.7	64225.8	30699.3	66359	55377.5	52011.7	26554.5	23748.8	177298	115903	49097.9	99957.9	124946	29165.4	159130	134995
12-hydroxy-8E,10E-heptadecadienoic acid	4.14846					11.85_265.2158m/z	265.216	11.8458	pos	LMFA01050194	Lipids and lipid-like molecules	Fatty Acyls	Fatty Acids and Conjugates			53.9	75.3	M+H-H2O	C17H30O3	-1.49583	2.85313	3.73165e-09	7.81668e-07	17.7341	131679	7425.17	172550	132964	143063	140302	105328	140534	136890	81801.5	8234.89	12416.1	9154.55	6288.32	5534.83	7427.21	5173.25	5172.22
Ginsenoside Rh4	-0.599297					12.75_601.4107m/z	601.411	12.7473	neg	HMDB0041534	Lipids and lipid-like molecules	Prenol lipids	Triterpenoids	*		46	39	M-H2O-H	C36H60O8	-0.385227	2.85109	0.0001022	0.00141458	0.660075	268669	407027	260739	329810	223761	305645	210088	260818	263633	294855	356980	352576	424982	400888	317200	486645	474501	442446
Oryzalide A	-1.83575					10.82_320.1982n	321.205	10.8205	pos	HMDB0037591	Lipids and lipid-like molecules	Prenol lipids	Terpene lactones	*		52.3	69.4	M+H, M+K, M+Na, M+NH4	C19H28O4	-1.84531	2.84032	0.00710391	0.0260442	0.280145	66667.3	237974	78124.9	99483.6	42195.8	80170.4	67826.6	78530.5	52713.2	34293.2	449038	331031	78318.4	135793	371270	36181.5	335842	166320
1-Hexanol arabinosylglucoside	1.36362					5.43_419.1906m/z	419.191	5.42617	pos	HMDB0031689	Lipids and lipid-like molecules	Fatty Acyls	Fatty acyl glycosides	*		39.3	6.7	M+Na	C17H32O10	4.66516	2.84004	0.000839254	0.00662678	2.57331	261759	101721	348859	415574	204913	272391	203828	244420	220475	183613	26469.1	54126.9	154453	182501	192140	127173	41484.5	35419.8
Notoginsenoside T1	-0.685126					10.65_652.4164n	670.45	10.6452	pos	HMDB0039049	Lipids and lipid-like molecules	Prenol lipids	Triterpenoids	*		36.3	0	M+NH4, M+Na	C36H60O10	-3.51833	2.17651	0.00309548	0.0158052	0.621951	160397	257892	151830	175050	155363	199963	108579	146392	172683	173313	291390	248913	275105	252170	88699.2	298472	322482	285909
Pinocembrin 7-O-neohesperidoside 3'''-O-acetate	-2.24006					5.63_606.1933n	624.227	5.6342	pos	LMPK12140140	Lipids and lipid-like molecules	Polyketides	Flavonoids			38.8	5.59	M+NH4, M+Na	C29H34O14	-2.54288	2.82458	0.00964844	0.0311211	0.211678	50785.7	239920	41519.1	28200.2	63520.7	39183.2	61022.8	54950.9	55018	62870.4	292560	172876	93301.3	118915	103971	187882	321454	628398
9,10-DiHODE	-0.681885					10.26_311.2225m/z	311.223	10.2634	neg	HMDB0010221	Lipids and lipid-like molecules	Fatty Acyls	Lineolic acids and derivatives			56	84.5	M-H	C18H32O4	-0.822468	2.80932	0.0144271	0.0400041	0.62335	314463	504472	298134	276794	295028	297908	266248	334668	344585	402337	676198	738717	444850	345084	203323	387688	592731	647186
8,13-DiHODE	2.50136					10.98_313.2367m/z	313.237	10.9848	pos	LMFA02000166	Lipids and lipid-like molecules	Fatty Acyls	Octadecanoids			53.8	76.7	M+H	C18H32O4	-2.13826	2.14057	8.53299e-06	0.000216037	5.6622	90315.2	15950.5	132048	74992.7	132197	73351.5	78056.5	79893.6	106879	45103.2	20848.4	18483.6	14161.8	12911.5	10614.9	14377.8	15924.8	20281.5
PI(O-20:0/22:2(13Z,16Z))	-1.60873					15.48_915.6685m/z	915.669	15.4795	pos	81052	Lipids and lipid-like molecules	Glycerophospholipids	Glycerophosphoinositols			36.7	0	M+H-H2O	C51H97O12P	0.0526714	2.79014	0.00917982	0.030219	0.327887	86969.7	265243	62657.4	75270.6	86802.8	87426.4	63403.7	73129.3	86894	160173	523504	464713	188227	153147	45938.6	155642	321798	268972
2-linoleoyl-sn-glycero-3-phosphocholine	0.486943					10.78_519.3320n	520.339	10.782	pos	HMDB0062711	Lipids and lipid-like molecules	Glycerophospholipids	Glycerophosphocholines			50.2	54.1	M+H, M+Na	C26H50NO7P	-1.02384	2.7876	0.0464119	0.0895489	1.40147	738239	526759	510752	525163	668801	585223	993174	844807	955206	822783	323252	420005	818535	577391	497075	816272	358987	402559
DG(18:4(6Z,9Z,12Z,15Z)/24:1(15Z)/0:0)	-0.329314					15.99_698.5857n	699.593	15.9862	pos	HMDB0007355	Lipids and lipid-like molecules	Glycerolipids	Diradylglycerols			37.6	0	M+H, M+Na	C45H78O5	1.13678	2.7787	0.00867625	0.0292053	0.795915	692060	869515	660190	588496	709378	657745	727650	686931	745145	760942	1.05895e+06	899710	726967	698642	738026	772240	994746	1.06684e+06
9-E1t-PhytoP	-0.687824					7.35_344.2427m/z	344.243	7.34595	pos	LMFA02030043	Lipids and lipid-like molecules	Fatty Acyls	Octadecanoids			51.1	61.5	M+NH4	C18H30O5	-1.52134	2.76289	0.000401733	0.00387746	0.62079	224430	361524	227164	231733	212218	246667	181523	231878	243896	220362	448235	418790	336199	295059	255914	278083	469367	390542
2E,13Z-octadecadien-1-ol	-0.432343					13.92_284.2943m/z	284.294	13.9241	pos	LMFA05000057	Lipids and lipid-like molecules	Fatty Acyls	Fatty alcohols			40.7	8.12	M+NH4	C18H34O	-1.97317	2.75281	0.0279971	0.0621806	0.741057	556229	750589	353045	446017	687154	738304	528844	682218	442387	571863	958956	929680	576592	530500	582538	686330	828187	911926
Quercetin 3-(6''-malonylgalactoside)	-12.5247					5.27_549.0882m/z	549.088	5.2735	neg	LMPK12112068	Lipids and lipid-like molecules	Polyketides	Flavonoids			56	81.7	M-H	C24H22O15	-0.672463	2.74851	0.00448631	0.019883	0.000169707	26.3402	155210	2.49373e-05	2.49373e-05	2.49373e-05	2.49373e-05	2.49373e-05	210.722	2.49373e-05	2.49373e-05	40943.9	65721.1	81558.5	105298	338125	54596	365620	189818
PA(O-20:0/17:2(9Z,12Z))	1.9707					14.89_701.5463m/z	701.546	14.8872	pos	LMGP10020051	Lipids and lipid-like molecules	Glycerophospholipids	Glycerophosphates			38.2	0	M+H	C40H77O7P	-2.33227	2.72079	1.79186e-05	0.000388294	3.91959	165003	42097	152411	202924	171759	185876	127147	164364	133005	182538	3511.91	5261.26	92378.9	124107	36341.8	70612.4	3987.14	576.009
Goyaglycoside a	-0.966315					11.95_671.4108m/z	671.411	11.9471	pos	93068	Lipids and lipid-like molecules	Steroids and steroid derivatives	Steroidal glycosides	*		36.9	0	M+Na	C37H60O9	-3.3355	2.07064	0.0163543	0.0435606	0.511812	103953	203108	138266	144849	90984.3	123148	98279.9	91977.4	82949.4	61168.8	354179	222455	96653.1	142982	219242	75381.5	318856	195112
Calabricoside B	-9.99001					5.55_903.2196m/z	903.22	5.54918	neg	LMPK12112268	Lipids and lipid-like molecules	Polyketides	Flavonoids			48.2	43.8	M-H	C41H44O23	-0.52495	2.06824	0.000107569	0.00146773	0.000983348	72.4769	73704.2	307.241	2.49373e-05	36.078	65.8095	47.4271	28.7127	34.1223	60.4247	92042	115945	37986.9	42300.7	90951.5	16221.2	125699	68487.2
12-oxo-14,18-dihydroxy-9Z,13E,15Z-octadecatrienoic acid	-0.466636					7.94_324.1934n	323.186	7.94048	neg	LMFA02000269	Lipids and lipid-like molecules	Fatty Acyls	Octadecanoids			53.1	70.3	M-H2O-H, M-H	C18H28O5	-0.71327	2.0536	6.23168e-05	0.000975055	0.72365	181573	250913	176925	180359	159736	192091	153143	202649	213450	174236	257116	277498	250943	226555	213561	231675	300533	249427
Gingerglycolipid A	-1.2529					10.31_676.3657n	721.365	10.3053	neg	HMDB0041093	Lipids and lipid-like molecules	Glycerolipids	Glycosylglycerols	*		58.3	95.2	M-H, M+FA-H	C33H56O14	-1.91259	2.05353	0.0359751	0.0744512	0.419603	83721.6	199526	49030.7	24396.4	98300	44691	63466.4	43929	86525.3	259434	255274	164967	127691	92458.6	50695.9	171943	383385	349792
2,2,4,4-Tetramethyl-6-(1-oxobutyl)-1,3,5-cyclohexanetrione	0.799049					5.18_252.1358n	253.143	5.17817	pos	89070	Lipids and lipid-like molecules	Prenol lipids	Monoterpenoids	*		44.6	27.9	M+H-H2O, M+H	C14H20O4	-1.4802	2.65905	0.00144312	0.00954802	1.73995	339640	195200	396875	359561	303814	434772	299069	330764	326777	265485	89198.9	145030	272462	292345	248707	285611	117708	110541
28-Glucopyranosyl-3-methyloleanolic acid	-0.677935					12.53_650.4608m/z	650.461	12.5277	pos	HMDB0036966	Lipids and lipid-like molecules	Prenol lipids	Terpene glycosides			37.1	0	M+NH4	C37H60O8	-2.95615	2.65746	0.0234328	0.0550335	0.625059	277340	443702	335708	368358	226889	350409	254192	264548	260995	157621	587242	431131	260968	363973	531549	209546	729477	435730
(3b,5a,22E,24S)-Stigmasta-7,22,25-trien-3-ol 3-glucoside	-0.748417					11.28_617.4056m/z	617.406	11.2826	neg	HMDB0033089	Lipids and lipid-like molecules	Steroids and steroid derivatives	Stigmastanes and derivatives	*		43	24.2	M+FA-H	C35H56O6	-0.550294	2.6554	6.6131e-05	0.00101813	0.595256	174567	293263	180317	218344	148040	195832	142969	161998	170205	178831	298490	257752	258470	262125	220896	312912	386818	348644
3alpha,7alpha,16alpha,22S-Tetrahydroxy-5beta-cholestan-26-oic acid	-1.94955					12.28_484.3627m/z	484.363	12.2837	pos	LMST04030208	Lipids and lipid-like molecules	Sterol Lipids	Bile acids and derivatives			56.6	89.9	M+NH4	C27H46O6	-1.12233	2.65151	0.00512107	0.0215549	0.258897	52579.7	203091	51958.5	53865.4	48611.3	45932.1	45009.2	48768.7	54766.9	71725.7	416184	310009	109029	99020	57938.4	112232	296709	223608
beta-Allocortolone	-2.0595					9.80_384.2738m/z	384.274	9.80198	pos	LMST02030234	Lipids and lipid-like molecules	Sterol Lipids	Steroids			45.9	38.4	M+NH4	C21H34O5	-1.88127	2.01824	0.00910132	0.0300444	0.239899	27818.3	115959	32024.4	37986.2	19432.2	25946.4	30975.1	32309	23868.5	20005	241941	132054	30256.8	44460.5	176315	17590.3	186930	98122.1
ent-16-F1t-PhytoP	-0.482554					8.82_328.2243n	311.221	8.82408	pos	LMFA02030010	Lipids and lipid-like molecules	Fatty Acyls	Octadecanoids			52.5	69.2	M+H-H2O, M+Na, M+K	C18H32O5	-2.04294	2.61943	0.0334522	0.0705767	0.715709	475332	664141	502941	444589	516729	476321	430539	459893	454509	517135	820800	672784	557478	513628	231567	821899	765873	929099
2,3-dinor-PGE1	2.08803					5.46_344.2426m/z	344.243	5.46118	pos	LMFA03010169	Lipids and lipid-like molecules	Fatty Acyls	Eicosanoids			52.1	66.9	M+NH4	C18H30O5	-1.68221	2.60792	3.00285e-06	9.66716e-05	4.25168	147898	34785.7	177683	192397	137120	211596	115033	105607	104713	139035	15892.6	19090.8	34770.8	43396.3	50119.6	41626.8	39206.7	34182.3
Dehydroandrosterone	-1.36365					10.14_289.2157m/z	289.216	10.1372	pos	HMDB0005962	Lipids and lipid-like molecules	Steroids and steroid derivatives	Androstane steroids			50.5	59.5	M+H	C19H28O2	-1.77832	2.60752	0.031787	0.0679469	0.388597	106989	275320	162046	192138	88746.6	132787	84350	80052.4	66175.6	49613.1	565532	257398	79106.1	129741	360108	42889.6	511429	256357
Betuletol 3-glucoside	1.62089					7.47_492.1263n	510.16	7.47222	pos	LMPK12112823	Lipids and lipid-like molecules	Polyketides	Flavonoids			46.5	38.1	M+NH4, M+K, M+Na, M+H	C23H24O12	-0.978161	2.57854	8.3496e-07	3.85056e-05	3.07566	153469	49897.9	146424	210297	160175	111764	167500	129052	121334	181203	50363.3	63451.7	45810.8	43322	59692.7	26440.9	58569.9	51532
delta14-10-PhytoF	-1.33454					5.65_367.2086m/z	367.209	5.65378	pos	LMFA02040004	Lipids and lipid-like molecules	Fatty Acyls	Octadecanoids			44.3	29	M+Na	C18H32O6	-1.41396	1.99071	0.014391	0.0399368	0.396519	61702.1	155609	64664.4	49291.6	68277.2	56033.5	52936.2	63204.4	77899	61310.4	313620	208561	83473.2	80617.4	55107.2	75728.7	234818	192949
PS(18:2(9Z,12Z)/0:0)	-1.40109					11.01_521.2748n	522.282	11.0055	pos	LMGP03050011	Lipids and lipid-like molecules	Glycerophospholipids	Glycerophosphoserines			54.9	79.8	M+H, M+Na	C24H44NO9P	-1.15931	1.9863	0.0181188	0.046321	0.378642	56684.3	149704	77759.1	85994.3	46115	61436.4	62756.4	54252.8	44736.7	20423.9	253497	135632	35405.4	72823.8	211734	22323.7	253626	212590
(R)-1-O-[b-D-Apiofuranosyl-(1->2)-b-D-glucopyranoside]-1,3-octanediol	3.38804					5.78_417.2492m/z	417.249	5.78308	neg	HMDB0032798	Lipids and lipid-like molecules	Fatty Acyls	Fatty alcohols	*		47.9	43.7	M-H2O-H	C21H40O9	-0.433645	1.97751	6.3893e-12	4.95245e-09	10.4689	64298.6	6141.86	67737.2	75406.6	59361.8	69556.8	58075	67545.8	60538.8	56167	1156.19	4443.38	7571.21	11340.8	9601.38	10729.4	2236.24	2056.3
2-Hydroxymyristoylcarnitine	-1.16327					9.08_388.3051m/z	388.305	9.08373	pos	LMFA07070033	Lipids and lipid-like molecules	Fatty Acyls	Fatty acid esters			38.7	0	M+H	C21H41NO5	-1.79046	2.51767	0.0227779	0.053948	0.446499	122372	274069	171227	211384	102354	157880	106639	106706	66357.4	56426.4	495390	252975	85790.5	192796	407211	64962.4	429060	264367
PGF2alpha methyl ether	-1.11416					11.87_337.2730m/z	337.273	11.8658	pos	LMFA03010073	Lipids and lipid-like molecules	Fatty Acyls	Eicosanoids			54.6	81.1	M+H-H2O	C21H38O4	-1.91635	2.5131	0.0338924	0.0713027	0.461961	146661	317476	201672	185286	155085	170172	145586	132310	102594	80586.9	357900	204873	121971	233850	268543	119442	572857	660370
(23S)-1alpha-hydroxy-25,27-didehydrovitamin D3 26,23-lactone	-0.931673					11.97_409.2731m/z	409.273	11.9676	pos	LMST03020599	Lipids and lipid-like molecules	Sterol Lipids	Secosteroids			52.8	71.6	M+H-H2O	C27H38O4	-1.45622	1.63462	0.00498773	0.0211973	0.52425	62748.1	119691	55054.1	57171.4	52252.4	51394.2	47524.7	60664.9	82953.9	94969.6	195138	179963	89834.6	80306.2	70047.9	111328	120723	110189
Luteolin 7-(6''-malonylneohesperidoside)	-10.4542					5.25_680.1565n	681.164	5.25002	pos	LMPK12110688	Lipids and lipid-like molecules	Polyketides	Flavonoids			54.6	81.7	M+H, M+Na	C30H32O18	-3.46993	2.49127	0.0212303	0.0515078	0.000712808	105.134	147493	2.49373e-05	2.49373e-05	2.49373e-05	2.49373e-05	841.072	2.49373e-05	2.49373e-05	2.49373e-05	213298	113954	22429.7	23067.2	108559	7386.6	494913	196335
9,10,11-trihydroxy-12Z-octadecenoic acid	-1.96364					9.53_344.2556n	362.289	9.52607	pos	LMFA05000713	Lipids and lipid-like molecules	Fatty Acyls	Fatty alcohols			46.2	38.2	M+NH4, M+K	C19H36O5	-1.9534	2.48296	0.0146734	0.0404533	0.256381	49375.1	192585	78643.9	84012.1	45984.8	58535.5	38987	34505.1	25965.9	28366.5	417762	239532	45512.3	80157.6	132082	33757.8	356881	234990
12-oxo-5E,8E,10Z-heptadecatrienoic acid	0.990895					9.52_323.1861m/z	323.186	9.52427	neg	LMFA01060111	Lipids and lipid-like molecules	Fatty Acyls	Fatty Acids and Conjugates			51.9	63.5	M+FA-H	C17H26O3	-1.22385	1.94918	0.00013711	0.00174223	1.98742	142003	71450.9	169601	150282	158410	151465	123139	151414	168984	62728.6	85214.1	77030.8	59294.8	47760.6	86611.4	54153	86726.8	74816
Kaempferol 3-(6G-malonylneohesperidoside)	-4.16497					5.25_680.1561n	679.151	5.25252	neg	LMPK12111948	Lipids and lipid-like molecules	Polyketides	Flavonoids			57.3	95.5	M-H2O-H, M-H	C30H32O18	-4.06561	1.93914	0.0210129	0.0511897	0.0557468	5243.98	94067.8	8539.91	10623.6	4627.47	8669.45	3708.87	1629.26	1639.06	2514.28	139683	80797.8	13435.7	16202.8	77514.6	7285.83	299243	118381
p-Menth-3-ene-3-thiol	-1.38758					9.97_340.2245n	323.221	9.97468	pos	92928	Lipids and lipid-like molecules	Prenol lipids	Monoterpenoids			36	0	M+H-H2O, M+Na, M+H	C20H36S2	-3.97784	2.4391	0.0171008	0.0446877	0.382206	84570.6	221270	117777	146142	59851.4	87977.9	77208.1	81642.3	66794.5	39171.3	429208	200748	70763.7	119462	316985	52106.5	364858	216028
Fasciculol C	-2.62127					13.53_526.4097m/z	526.41	13.5269	pos	HMDB0035853	Lipids and lipid-like molecules	Prenol lipids	Triterpenoids	*		40.2	8.38	M+NH4	C30H52O6	-1.00983	1.92607	0.0251273	0.0575444	0.162525	17984.4	110656	25603.2	28563.9	19575.5	13423.6	18564.5	14732.1	13508.6	9903.92	270666	172150	14857	23856.1	39570.4	6638.24	228704	128809
LysoPA(0:0/18:0)	-1.56423					15.03_483.2730m/z	483.273	15.0252	neg	HMDB0007850	Lipids and lipid-like molecules	Glycerophospholipids	Glycerophosphates			47.5	47.7	M+FA-H	C21H43O7P	0.409858	2.41367	0.0273543	0.061164	0.338158	72105	213229	103684	127646	49710.9	81835.3	62036.9	67287.2	62493.6	22145.6	285095	184363	59643.9	86349.4	523496	42753.5	280569	243561
(3''-Apiosyl-6''-malonyl)astragalin	-4.23786					4.56_711.1414m/z	711.141	4.55733	neg	HMDB0038765	Lipids and lipid-like molecules	Prenol lipids	Terpene glycosides	*		55.9	82.1	M+FA-H	C29H30O18	-0.0592578	1.89223	0.000533829	0.00478149	0.053	3733.46	70442.6	3317.07	15725.7	2304.81	2047.44	995.795	1870.6	2155.5	1450.7	10706.1	26442.5	53785.6	89505.1	140034	62132.8	105852	75082.3
Blumenol C glucoside	-1.19586					5.60_372.2143n	373.222	5.5951	pos	HMDB0040668	Lipids and lipid-like molecules	Fatty Acyls	Fatty acyl glycosides	*		47.4	44.3	M+H, M+Na, M+K	C19H32O7	-1.41664	1.88925	0.00760633	0.0270469	0.436527	64290.7	147278	77082.5	73629.3	67226.9	74097.1	53765.7	60668.8	50352	57503.4	82782.5	91863.6	164463	241524	204049	242541	72198.2	78799.2
(Z)-2-Methyl-2-butene-1,4-diol 4-O-beta-D-Glucopyranoside	0.491984					2.45_309.1189m/z	309.119	2.44547	neg	HMDB0041187	Lipids and lipid-like molecules	Fatty Acyls	Fatty acyl glycosides	*		54.7	75.5	M+FA-H	C11H20O7	-0.888853	1.88523	0.0287535	0.0633779	1.40638	348877	248068	378366	408437	306159	417676	285944	375969	343398	275070	106271	173276	316387	334609	367420	347552	182496	156533
Cibaric acid	-0.416432					8.84_324.1931n	307.19	8.84382	pos	LMFA02000289	Lipids and lipid-like molecules	Fatty Acyls	Lineolic acids and derivatives	*		53.7	76.2	M+NH4, M+K, M+H-H2O	C18H28O5	-1.84194	2.38057	0.000613857	0.00527551	0.749276	308722	412028	309708	323522	281712	326996	287185	336592	362735	241329	468359	486274	393215	381810	372619	327911	460694	405341
3beta,15beta,17alpha-Trihydroxy-pregnenone	-1.85221					10.82_366.2632m/z	366.263	10.8205	pos	LMST02030140	Lipids and lipid-like molecules	Sterol Lipids	Steroids			46.3	38.4	M+NH4	C21H32O4	-2.00206	2.38012	0.00469211	0.0204543	0.276968	44328.6	160049	51897.6	59909.9	26968.9	51348.8	52375.1	53304.8	35889.4	22934.1	242491	201999	56958.8	85510.4	274763	25143.5	253326	140202
1,2-Epoxy-1,2,7,7',8,8',11,12-octahydro-psi,psi-carotene	1.02568					15.42_559.4868m/z	559.487	15.4168	pos	HMDB0029853	Lipids and lipid-like molecules	Prenol lipids	Sesquaterpenoids	*		38.1	0	M+H	C40H62O	-0.973054	1.8762	0.00303818	0.0156155	2.03592	144895	71169.1	145499	165882	142898	207576	136755	130618	114103	115828	23312.6	30794	107008	144691	114716	97519.7	28700.1	22612.4
9-epi-9-E1t-PhytoP	-0.263906					7.60_349.1980m/z	349.198	7.59888	pos	LMFA02030044	Lipids and lipid-like molecules	Fatty Acyls	Octadecanoids			40.8	10.3	M+Na	C18H30O5	-1.76526	1.87518	0.014587	0.0402757	0.83283	389169	467284	405142	417965	382043	452988	294250	394278	397641	369041	523101	539388	505777	444685	359883	420282	523616	421544
methyl 10,12,13,15-bisepidioxy-16-hydroperoxy-8E-octadecenoate	-0.319208					4.87_389.2164m/z	389.216	4.86925	pos	74477	Lipids and lipid-like molecules	Fatty Acyls	Fatty Acids and Conjugates			39.2	1.66	M+H	C19H32O8	-1.48037	1.87325	0.0422962	0.0838476	0.80151	411039	512831	432939	424457	391619	437339	412591	401056	420033	368275	381399	415134	607661	670429	577062	656784	407499	386677
DG(15:0/16:1(9Z)/0:0)	-0.700925					15.08_570.5082m/z	570.508	15.0786	pos	HMDB0007070	Lipids and lipid-like molecules	Glycerolipids	Diradylglycerols			51.7	63.5	M+NH4	C34H64O5	-1.88882	2.36794	0.0351349	0.0731737	0.615177	243404	395664	228810	204479	282213	205578	262982	259388	242457	261324	757254	512437	219021	241806	302549	250779	447095	434374
(1(10)E,4a,5E)-1(10),5-Germacradiene-12-acetoxy-4,11-diol	-0.334422					6.67_341.1966m/z	341.197	6.67277	neg	HMDB0038798	Lipids and lipid-like molecules	Prenol lipids	Sesquiterpenoids	*		55.9	83.6	M+FA-H	C17H28O4	-1.18256	2.35954	0.00449857	0.0199077	0.793102	438878	553369	439176	433396	402013	454021	396209	496503	504037	385668	649899	632144	558623	494038	396710	506172	619255	570113
Rebaudioside E	4.54255					5.17_947.4118m/z	947.412	5.17097	neg	HMDB0034946	Lipids and lipid-like molecules	Prenol lipids	Terpene glycosides			40.2	5.91	M-H2O-H	C44H70O23	-1.16923	2.319	1.96484e-07	1.38476e-05	23.3047	86970.6	3731.9	79784.9	135260	81596.2	85213.4	91274.8	67387.8	52587.2	102661	2.49373e-05	634.262	5710.14	11340.2	3380.26	8434.72	355.548	2.49373e-05
Cinncassiol D1	-0.420553					8.82_370.2581m/z	370.258	8.82408	pos	HMDB0034676	Lipids and lipid-like molecules	Prenol lipids	Sesquiterpenoids	*		53.7	75	M+NH4	C20H32O5	-1.90591	2.28475	0.00428926	0.0193805	0.747138	327202	437940	313617	309824	316899	304155	341616	368050	394341	269111	548765	533477	375939	379164	388291	321407	492826	463649
DG(14:1(9Z)/17:1(9Z)/0:0)[iso2]	-2.0804					14.20_573.4508m/z	573.451	14.1951	pos	98404	Lipids and lipid-like molecules	Glycerolipids	Diradylglycerols			38.5	0	M+Na	C34H62O5	3.40104	1.82606	0.00802309	0.0278679	0.236448	23215.5	98184	18652	17167.8	23119.2	22545.1	19496.5	20269.6	22154.9	42318.6	180999	165131	48838.4	38885.1	10721.6	46590.5	156175	138131
PG(a-13:0/i-14:0)	-1.3919					14.20_653.4369m/z	653.437	14.1951	pos	HMDB0116644	Lipids and lipid-like molecules	Glycerophospholipids	Glycerophosphoglycerols			37.4	0	M+H	C33H65O10P	-2.99403	2.2625	0.0243066	0.0563112	0.381061	76791.1	201519	97054.3	105913	72196.5	83667.8	68988.8	69293.1	63550	53665.2	374790	251258	63972.5	85114.3	172143	32713.2	399787	232373
Todatriol glucoside	0.622216					3.99_390.1511n	408.186	3.99168	pos	HMDB0037260	Lipids and lipid-like molecules	Fatty Acyls	Fatty acyl glycosides			45.2	33.4	M+H-H2O, M+NH4, M+K, M+Na	C17H26O10	-3.8138	1.52572	0.0256349	0.0584544	1.53924	169689	110243	183887	221420	161672	185569	166038	143972	134782	160176	50997.9	78524.4	166507	176064	125789	189872	47501.1	46685.3
5-Androstenetriol	-0.652188					12.49_306.2190n	307.226	12.4898	pos	HMDB0000550	Lipids and lipid-like molecules	Steroids and steroid derivatives	Androstane steroids			52.1	69.7	M+H, M+Na	C19H30O3	-1.73229	2.21151	0.0215936	0.0520899	0.636315	203638	320027	277860	264197	167873	231579	194202	210311	174295	108784	351015	347430	198495	292153	465754	131290	454823	319254
Eriodictyol 3'-O-glucoside	-1.25736					4.73_450.1161n	449.109	4.72755	neg	LMPK12140364	Lipids and lipid-like molecules	Polyketides	Flavonoids			52	63.9	M-H, M+FA-H	C21H22O11	-0.317045	1.77665	0.0469036	0.0902385	0.418308	61676.9	147444	42704.6	59523	62815.8	44748.8	48091	82683.6	77860.7	74987.4	25175.1	55886.7	113574	145865	390048	131656	183126	134218
Wanepimedoside A	1.81386					5.61_723.2500m/z	723.25	5.61298	neg	LMPK12112030	Lipids and lipid-like molecules	Polyketides	Flavonoids			39.4	7.22	M+FA-H	C33H42O15	-0.914727	2.2039	5.3776e-08	5.28658e-06	3.51583	102723	29217.2	80312.4	100759	101445	87808.9	110397	108994	106997	125068	6478.3	19391.4	42264.3	45074.9	33160.9	44843.8	22065.2	20459.2
11-deoxy-PGF2beta	-0.216529					9.42_356.2788m/z	356.279	9.41625	pos	LMFA03010164	Lipids and lipid-like molecules	Fatty Acyls	Eicosanoids			48	46.6	M+NH4	C20H34O4	-2.15236	2.20018	0.0295899	0.0646703	0.860634	786185	913496	748486	766455	689977	785826	776246	750750	833788	937955	896493	961269	877275	820691	683991	921824	1.05397e+06	1.09246e+06
Fasciculic acid A	-0.739525					11.49_620.4276n	603.424	11.4923	pos	91574	Lipids and lipid-like molecules	Prenol lipids	Triterpenoids	*		37.4	0	M+H-H2O, M+K	C36H60O8	-2.03687	2.19657	0.0014958	0.00975624	0.598937	141694	236577	143010	154262	136205	158132	104705	125144	138884	173213	266840	227784	231814	201814	98394	289645	287197	289125
3-Hydroxy-1,10-bisaboladien-9-one	-0.54199					5.43_219.1740m/z	219.174	5.42617	pos	HMDB0034722	Lipids and lipid-like molecules	Prenol lipids	Sesquiterpenoids	*		52.6	67.2	M+H-H2O	C15H24O2	-1.26873	1.50843	0.0168788	0.0443549	0.686823	123896	180390	117750	147974	120137	94440.2	131083	125449	133835	120498	204554	286167	210459	156614	198858	155181	110856	120429
zeta-Carotene epoxide	2.08448					15.10_557.4712m/z	557.471	15.0998	pos	88209	Lipids and lipid-like molecules	Prenol lipids	Sesquaterpenoids	*		38.3	0	M+H	C40H60O	-0.918569	1.76184	5.7827e-06	0.00016231	4.24122	65944.9	15548.6	64171.4	76398.5	62185.3	83952.7	66025.4	63827.6	52577.1	58421.6	472.922	2200.76	21745.6	47899.8	30014.5	20774.5	289.563	990.938
Crocin 3	1.10389					5.37_652.2731n	653.28	5.36937	pos	HMDB0039121	Lipids and lipid-like molecules	Prenol lipids	Diterpenoids	*		38.1	0	M+H-H2O, M+H	C32H44O14	-0.00680368	2.18488	0.000187547	0.00220386	2.14934	158302	73651.6	147604	158800	157530	184691	157514	165526	152678	142074	10618.7	27456	97523.1	144648	68595.6	123714	63191.1	53466.5
PGF2alpha-1,15-lactone	-0.43096					8.88_354.2632m/z	354.263	8.88303	pos	LMFA03010072	Lipids and lipid-like molecules	Fatty Acyls	Eicosanoids			52.6	69	M+NH4	C20H32O4	-1.9952	2.17989	0.00524006	0.0219093	0.741768	301349	406258	274223	257071	297129	297984	294277	303988	340307	345813	369106	397048	387765	365025	256464	454526	495597	524533
DG(8:0/10:0/0:0)	-2.16313					9.53_390.3206m/z	390.321	9.52607	pos	HMDB0092901	Lipids and lipid-like molecules	Glycerolipids	Diradylglycerols			38.7	1.9	M+NH4	C21H40O5	-2.14737	1.75772	0.0219152	0.0526084	0.223271	21718.9	97276.2	34875.3	36206.1	23123	20671	17839.3	14808.1	11986.4	14242.2	241947	118161	16488.1	30340.5	65027.3	11346.6	176524	118376
LysoPC(0:0/16:0)	-0.621462					11.07_495.3320n	496.339	11.0654	pos	HMDB0240262	Lipids and lipid-like molecules	Glycerophospholipids	Glycerophosphocholines	***		56.4	95.8	M+H, M+Na	C24H50NO7P	-1.07383	2.17253	0.0256559	0.0584956	0.650012	222676	342573	193701	209134	222937	219720	257874	227294	233353	217398	650534	399159	259904	229508	337262	280161	286099	297956
Cinncassiol A 19-glucoside	1.41029					5.13_589.2497m/z	589.25	5.12902	neg	HMDB0035165	Lipids and lipid-like molecules	Prenol lipids	Terpene glycosides	*		57.2	90.3	M+FA-H	C26H40O12	-0.965351	2.16068	0.000845311	0.00665579	2.6579	144307	54293.8	155348	213215	135298	157449	134358	138491	100384	119917	595.665	21733.5	100076	117549	104890	76164.8	7209.82	6131.86
Kaempferol 3-(6'''-rhamnosyl-2'''-(6-malyl-glucosyl)-glucoside)	2.00204					5.01_911.1835m/z	911.184	5.006	pos	50247	Lipids and lipid-like molecules	Polyketides	Flavonoids			38.6	0	M+K	C37H44O24	-2.15216	1.75371	0.0339433	0.0713678	4.00567	116605	29110	186327	289485	114074	184860	56077.1	34780.9	27498.5	39738	2.49373e-05	2.49373e-05	25434.3	71625	121960	9966.04	3894.85	2.49373e-05
methyl 13,15-epidioxy-12-hydroperoxy-9Z,16E-octadecadienoate	1.56463					4.80_374.2532m/z	374.253	4.79873	pos	LMFA01040043	Lipids and lipid-like molecules	Fatty Acyls	Fatty Acids and Conjugates			37.5	0	M+NH4	C19H32O6	-1.58104	1.26279	0.000488257	0.00448293	2.95801	45387.6	15343.9	48110	59238.3	44057.4	64267.2	38746.6	32695.1	29438.6	46547.3	598.811	6754.79	29805.7	33076	20580.9	29901.5	614.01	1419.91
cis-5-Tetradecenoylcarnitine	-1.64112					12.32_370.2945m/z	370.295	12.3237	pos	LMFA07070057	Lipids and lipid-like molecules	Fatty Acyls	Fatty acid esters			38.7	0	M+H	C21H39NO4	-1.77065	2.11823	0.041321	0.0824642	0.320607	54616.4	170353	100533	110863	32697.8	46721.4	49686.8	43608.6	40814.2	12005.6	393586	176841	21516.5	59668.7	284893	4318.41	289705	132294
PI(22:1(11Z)/0:0)	-0.845644					10.82_654.3730n	677.369	10.8205	pos	LMGP06050022	Lipids and lipid-like molecules	Glycerophospholipids	Glycerophosphoinositols			37.8	0	M+H, M+K, M+Na, M+H-H2O	C31H59O12P	-2.11859	2.11457	0.00457077	0.0201092	0.556462	117483	211124	113397	124298	107197	132436	90621.4	96397.2	112259	163254	217624	151389	179065	182666	134819	182061	362001	279367
3alpha,7alpha,12alpha-Trihydroxy-5beta-23E-cholestan-26-oic acid	-1.7777					13.23_434.3027n	435.31	13.2346	pos	LMST04030199	Lipids and lipid-like molecules	Sterol Lipids	Bile acids and derivatives			52.9	71.8	M+H, M+NH4, M+Na	C26H42O5	-1.32235	2.09605	0.00800823	0.0278306	0.291649	38597.7	132343	41450.2	60199.8	26626.7	33478.2	34983.5	58711.2	40749.1	12582.8	260584	149835	44066	51147.8	234556	42806.5	147271	128479
N-stearoyl arginine	-1.09038					11.89_465.3206m/z	465.321	11.8859	pos	75518	Lipids and lipid-like molecules	Fatty Acyls	Fatty amides			38.8	0	M+K	C23H46N4O3	1.12633	2.09456	9.98344e-05	0.00139333	0.469638	66563	141733	67111.5	82151.6	55539	67545.6	52802.5	68354.4	71675.5	67324	195270	156889	112913	114310	88241.4	125908	192570	147761
Kaempferol 3-rhamninoside	-2.4681					4.94_739.2085m/z	739.208	4.93787	neg	LMPK12111675	Lipids and lipid-like molecules	Polyketides	Flavonoids			53.9	72.5	M-H	C33H40O19	-0.83737	2.08762	0.0126265	0.0368292	0.180729	21297.9	117844	32044	42353.2	17869.2	29576.2	11658.1	16826.7	10477.6	9577.76	163461	134610	39209.3	31087.3	109794	19167.9	309286	136137
3,8-Dihydroxy-6-methoxy-7(11)-eremophilen-12,8-olide	-1.37376					4.32_319.1508m/z	319.151	4.32405	pos	HMDB0041551	Lipids and lipid-like molecules	Prenol lipids	Terpene lactones	*		39.7	8.45	M+Na	C16H24O5	-2.81042	1.71038	0.000446225	0.00417884	0.385884	34678.5	89867.6	34357.2	35251.3	29673.9	27031.3	50790.9	31527.7	35284.6	33510.8	98415.5	107081	56802.3	68132.4	57816.6	61245.8	139550	129898
6'-Methoxypolygoacetophenoside	0.793057					3.55_360.1051n	378.139	3.55352	pos	HMDB0035476	Lipids and lipid-like molecules	Sphingolipids	Ceramides			48.8	49	M+NH4, M+Na	C15H20O10	-1.48927	1.70968	0.0338179	0.0711708	1.73274	188165	108594	183610	242461	161110	206571	215213	189055	156952	150348	10284.4	49177.7	148987	193435	255674	147080	37103.9	27009.2
6-[1]-ladderane hexanol	-0.497639					11.72_278.2475m/z	278.247	11.724	pos	LMFA01140088	Lipids and lipid-like molecules	Fatty Acyls	Fatty Acids and Conjugates			47.7	43.6	M+NH4	C18H28O	-1.48395	1.43407	0.0176504	0.0455395	0.708265	119109	168170	111125	65061.7	109552	154144	98805.9	199382	108437	106362	197047	195632	133230	150091	160351	141433	146281	221292
20-Hydroxy-PGF2a	-0.434938					6.69_388.2688m/z	388.269	6.68715	pos	HMDB0004049	Lipids and lipid-like molecules	Fatty Acyls	Eicosanoids			50	56.3	M+NH4	C20H34O6	-1.61552	1.69524	0.0207553	0.0507316	0.739725	212427	287170	183645	147730	204458	198880	219899	240128	264380	240299	323997	330011	261076	248894	149885	261495	341277	380728
Phytolaccinic acid	0.416575					11.91_516.3446n	539.334	11.9065	pos	HMDB0034640	Lipids and lipid-like molecules	Prenol lipids	Triterpenoids	*		39.5	3.19	M+Na, M+K, M+NH4, M+H	C31H48O6	-0.994019	2.05198	0.00104753	0.00767042	1.33475	330211	247394	332778	357634	307520	393582	342102	299844	341198	267029	209064	261956	325683	281399	197578	235375	245213	222885
5-Tridecynoic acid	1.23552					5.16_211.1689m/z	211.169	5.16027	pos	74255	Lipids and lipid-like molecules	Fatty Acyls	Fatty Acids and Conjugates			48.9	51.5	M+H	C13H22O2	-1.77017	2.03397	1.06326e-05	0.00025706	2.35466	120329	51102.5	131118	141824	109077	136678	109979	117615	110835	105506	17092.2	31072.6	65177.5	85317.2	73923.6	72344.6	33582.5	30309.9
9K,12,13-diHODE	0.57318					9.10_349.1979m/z	349.198	9.10407	pos	LMFA02000058	Lipids and lipid-like molecules	Fatty Acyls	Octadecanoids			50.4	58.4	M+Na	C18H30O5	-1.98535	2.02445	0.00570076	0.0230041	1.4878	285652	191996	282628	316180	222592	350063	303713	327880	300749	181410	124028	163816	263757	251914	227994	235338	130706	138417
3-hydroxytetradecanoylcarnitine	-1.15073					8.72_388.3050m/z	388.305	8.72213	pos	LMFA07070045	Lipids and lipid-like molecules	Fatty Acyls	Fatty esters			38.4	0	M+H	C21H41NO5	-1.85729	1.41725	0.019218	0.0481597	0.450398	39530.2	87767.2	53469.5	51657.4	36619.6	43843	30002.6	31014.1	32259.3	37376	86877.8	71042.9	40626.4	51505.7	81643.7	41134.7	174244	155062
Phytocassane B	-0.22529					9.56_352.2476m/z	352.248	9.5645	pos	HMDB0041055	Lipids and lipid-like molecules	Prenol lipids	Diterpenoids	*		50.8	60.6	M+NH4	C20H30O4	-1.9878	2.01424	0.0307121	0.0663518	0.855423	646049	755240	580475	572303	592534	635378	629180	701826	747054	709645	648099	826171	837802	755403	530971	794506	840981	807983
17-hydroxy-1-oxo-2,3-seco-androstan-3-oic acid	-1.25396					11.47_323.2211m/z	323.221	11.4715	pos	LMST02020113	Lipids and lipid-like molecules	Sterol Lipids	Steroids			55.3	82.4	M+H	C19H30O4	-1.73069	2.01357	0.0410777	0.0820749	0.419295	75854.3	180909	83989	110362	52156.2	86996.7	92930.4	83778.8	65327.3	31294.1	277894	170931	63280.7	116463	446552	54844	195926	121383
Kaempferol 3-sophoroside 7-glucoside	1.28194					4.38_773.2101m/z	773.21	4.38383	pos	92174	Lipids and lipid-like molecules	Prenol lipids	Sesquiterpenoids	*		36.8	0	M+H	C33H40O21	-4.393	2.01149	0.00406428	0.0187084	2.43166	149981	61678.5	169395	289846	98433.2	103882	128076	135638	116865	157713	4568.49	30377.9	97374.1	97140.9	113140	71575.1	45216	34035.1
Momordicoside K	-1.27264					13.65_648.4221n	666.456	13.6541	pos	HMDB0036430	Lipids and lipid-like molecules	Prenol lipids	Terpene glycosides	*		37.4	0	M+NH4, M+Na	C37H60O9	-2.53733	2.00977	0.00881511	0.0294807	0.413901	62197.7	150272	69793.7	83206.9	57862	67178.4	49471.5	49275.9	48795.3	71998.3	278915	201227	81467.1	77958.8	126706	57518.5	236867	141515
LysoPE(18:1(11Z)/0:0)	0.737541					14.45_479.3007n	480.308	14.4488	pos	HMDB0011505	Lipids and lipid-like molecules	Glycerophospholipids	Glycerophosphoethanolamines	***		38.6	0	M+H, M+Na	C23H46NO7P	-0.987396	2.00942	0.015872	0.0426602	1.66733	242143	145228	234536	378180	220761	185365	262388	222559	197621	235736	218536	304050	79194.5	133160	75256.8	92340.7	157744	101543
OOB-PA	-1.36928					10.96_503.2765m/z	503.276	10.964	pos	LMGP20070019	Lipids and lipid-like molecules	Glycerophospholipids	Oxidized glycerophospholipids			38	0	M+H-H2O	C25H45O9P	-0.677714	2.00735	0.0424827	0.0841677	0.387083	67644.6	174755	112185	94346.5	74164.4	87292.1	51018.6	41424.3	38842.9	41883.2	400193	278007	43013	42418.8	155063	35997.4	260414	182931
GlcCer(t18:1(8Z)/16:0(2OH[S]))	-0.813687					15.09_731.5527n	776.552	15.0884	neg	LMSP05010042	Lipids and lipid-like molecules	Sphingolipids	Neutral glycosphingolipids			55.2	85.1	M-H, M+FA-H	C40H77NO10	-2.79845	2.00664	0.0240097	0.0558546	0.568926	136206	239409	130401	110889	154652	108614	151849	145840	142983	144421	454671	344179	128898	145672	182651	147821	270972	240408
CRUSTECDYSONE	-1.2329					10.72_498.3419m/z	498.342	10.7241	pos	43863	Lipids and lipid-like molecules	Steroids and steroid derivatives	Bile acids, alcohols and derivatives	*		38.7	0	M+NH4	C27H44O7	-1.39117	2.00481	3.48621e-05	0.000639287	0.425461	48741	114560	52122.4	69823.6	36483	54303.2	37018.5	44408.8	51771.4	43996.9	140739	98142.8	78911.2	96211	109585	100531	170887	121476
Kaempferol 7,4'-dimethyl ether 3-glucoside	0.684861					7.27_476.1313n	494.165	7.26798	pos	LMPK12112591	Lipids and lipid-like molecules	Polyketides	Flavonoids			46.6	38.6	M+NH4, M+K, M+Na, M+H	C23H24O11	-1.17517	2.00144	0.016849	0.044294	1.60755	247799	154147	192027	277222	295261	136773	237422	198817	226365	418507	183625	221831	218249	118074	128676	97302.1	147656	117766
Oryzalide B	-1.70565					11.31_320.1983n	321.206	11.3074	pos	HMDB0037592	Lipids and lipid-like molecules	Prenol lipids	Terpene lactones	*		55.6	87.1	M+H, M+Na	C19H28O4	-1.42808	1.64883	0.0269024	0.0604554	0.306583	29045.6	94739.9	37923.4	44636.9	21668.9	29377.3	29072.4	30480.1	24565.5	14640.6	169575	94127.8	23987.1	38202.8	225337	13904.2	124310	68475.2
Saringosterol 3-glucoside	-0.950098					10.54_635.4159m/z	635.416	10.5389	neg	86474	Lipids and lipid-like molecules	Glycerolipids	Glycosylglycerols	*		37.4	0	M+FA-H	C35H58O7	-0.872415	1.64733	0.00111908	0.00806306	0.517597	55816.1	107837	58851.9	68647.6	54284.6	66382.2	36981.2	47379.6	53248.9	60752.8	144179	107924	95822.7	84935.5	46959.8	96827.1	148195	137853
methyl 9,12-dihydroxy-13-oxo-10-octadecenoate	-0.929828					9.00_365.2293m/z	365.229	9.0028	pos	LMFA01050149	Lipids and lipid-like molecules	Fatty Acyls	Fatty Acids and Conjugates			40	4.72	M+Na	C19H34O5	-1.56186	1.6469	0.0422351	0.0837595	0.524921	76583.1	145894	104148	138088	52798.9	109010	62905.5	63813	44971.5	36930	236696	133678	61232.1	109966	256340	40172.8	208439	120632
Dendrotrifidic acid	-0.587726					7.94_288.1722n	289.179	7.93598	pos	LMFA01031034	Lipids and lipid-like molecules	Fatty Acyls	Fatty Acids and Conjugates			49.6	55.5	M+H-H2O, M+H	C18H24O3	-1.33775	1.98503	4.85541e-06	0.000141403	0.665391	123228	185196	118442	128631	105225	122664	115552	136200	142116	116995	198596	200390	174194	170176	180984	152948	222215	182070
N-stearoyl valine	-0.238428					13.78_383.3393n	384.347	13.7752	pos	75504	Lipids and lipid-like molecules	Fatty Acyls	Fatty amides			51.4	64.3	M+H, M+Na	C23H45NO3	-1.74335	1.218	0.0317294	0.0678887	0.847669	226947	267731	214502	195245	231268	215024	244204	219405	241838	254090	324668	281968	236765	220449	219891	237016	300655	320434
PA(14:1(9Z)/22:6(4Z,7Z,10Z,13Z,16Z,19Z))	-1.29766					11.31_673.4251m/z	673.425	11.3074	pos	81302	Lipids and lipid-like molecules	Glycerophospholipids	Glycerophosphates			37.3	0	M+H-H2O	C39H63O8P	3.44518	1.97011	0.0105825	0.0329119	0.406784	58747.4	144419	81864	85232	54191.9	77578.1	43884.4	40934.9	37132.5	49161.2	267647	158734	76556.3	84390.3	110406	57743.1	255366	144510
PS(P-16:0/0:0)	-2.57121					5.00_526.2782m/z	526.278	5.00183	neg	LMGP03070003	Lipids and lipid-like molecules	Glycerophospholipids	Glycerophosphoserines			39.4	16.1	M+FA-H	C22H44NO8P	-0.953572	1.3735	0.00785657	0.0275315	0.168263	8758.93	52054.9	5812.87	6194.78	9084.21	4591.57	11364.9	10375.6	11299.1	11348.4	77702.7	38534.8	16512.1	25411.6	10704.1	39399.8	84331.2	123843
OOB-PE	0.489471					10.02_563.3217n	546.318	10.0151	pos	LMGP20020034	Lipids and lipid-like molecules	Glycerophospholipids	Oxidized glycerophospholipids			55	81.1	M+H-H2O, M+Na	C27H50NO9P	-1.16645	1.62398	0.0247919	0.057029	1.40393	269942	192276	326229	321462	240962	324038	256755	247564	287093	155433	219692	202947	160891	129404	335340	151402	189027	149505
methyl 9,12,13,15-bisepidioxy-16-hydroperoxy-10-octadecenoate	0.515197					4.87_371.2059m/z	371.206	4.86925	pos	LMFA01040058	Lipids and lipid-like molecules	Fatty Acyls	Fatty Acids and Conjugates			41.9	16.5	M+H-H2O	C19H32O8	-1.35255	1.95308	0.0145557	0.0402112	1.42919	307421	215101	307139	325907	289683	340227	306237	315458	309340	265374	87408.2	148222	281813	317480	286848	303432	157046	138563
(4R,5S,7R,11S)-11,12-Dihydroxy-1(10)-spirovetiven-2-one 11-glucoside	0.817338					5.91_459.2236m/z	459.224	5.91048	neg	HMDB0033150	Lipids and lipid-like molecules	Prenol lipids	Terpene glycosides	*		51.9	64.1	M+FA-H	C21H34O8	0.181548	1.95009	0.00440904	0.0197062	1.76215	193239	109661	228584	229050	181949	271829	172485	162455	146254	153304	64609.6	75022.7	138936	175422	165005	153940	51620.9	52730.4
Pectenol A/ (Pectenol)	-0.362204					12.92_582.4067n	583.415	12.9243	pos	LMPR01070069	Lipids and lipid-like molecules	Prenol lipids	Isoprenoids			54.3	81	M+H-H2O, M+H	C40H54O3	-0.956634	1.61415	0.00212223	0.012451	0.777975	179453	230667	177740	176918	156373	208633	161954	192313	193728	167966	211885	253998	246134	234783	167682	283789	232442	214621
Matterionate A	1.16671					5.61_665.2084m/z	665.208	5.61298	neg	LMPK12140332	Lipids and lipid-like molecules	Polyketides	Flavonoids			51.6	65.5	M+FA-H	C30H36O14	-0.559224	1.93187	0.000687611	0.00575235	2.24499	127141	56633	136356	134317	124853	164453	133080	113724	99865	110479	7148.75	27916.6	79762.7	111944	89245.7	95771	20712.5	20563
12S-hydroxy-9-octadecynoic acid	-1.82023					13.09_279.2315m/z	279.231	13.0916	pos	LMFA02000218	Lipids and lipid-like molecules	Fatty Acyls	Octadecanoids			48.7	52.2	M+H-H2O	C18H32O3	-1.35394	1.93028	0.0143547	0.039865	0.283175	34649	122359	40736.7	39006.3	31114.7	28053.4	28911	29088.9	35966.7	44314.6	258756	236574	55857.2	47387.6	51927.9	46281.7	170919	111170
Sphingofungin F	-1.58042					8.37_402.2844m/z	402.284	8.36702	pos	LMSP01080066	Lipids and lipid-like molecules	Sphingolipids	Sphingoid bases			37.7	0	M+H	C21H39NO6	-1.65564	1.91949	0.00496765	0.0211412	0.334384	39653.1	118585	40837.5	44183.2	29914	47678.9	55590.3	51957.6	27781.4	19281.9	227688	134550	38656.1	89748.7	131307	25333.3	155279	146123
alpha-Spinasterol 3-glucoside	-1.17783					13.30_597.4141m/z	597.414	13.2975	pos	HMDB0033775	Lipids and lipid-like molecules	Steroids and steroid derivatives	Stigmastanes and derivatives	*		36.3	0	M+Na	C35H58O6	2.75943	1.91752	0.0166372	0.0439703	0.442017	67685.8	153129	85119.2	105773	62690.7	69831.7	65770.3	64918.4	56423.2	30959.9	254414	181131	57243.2	93962.7	185981	30851.5	263830	157623
Ceriporic acid A	-1.84988					9.53_326.2450n	309.242	9.52607	pos	LMFA01170126	Lipids and lipid-like molecules	Fatty Acyls	Fatty Acids and Conjugates			42.9	24.6	M+H-H2O, M+H	C19H34O4	-2.07463	1.59852	0.0193337	0.0483356	0.277416	23419.6	84420.7	36387.3	38915.6	21669	27900.3	18459.2	17482.3	13404.7	13138.8	196431	108093	19843.7	34150	64872.5	14600.8	148268	89106.7
Physangulide	2.08905					8.35_561.2472m/z	561.247	8.34673	pos	92300	Lipids and lipid-like molecules	Steroids and steroid derivatives	Steroid lactones	*		38.6	0	M+K	C28H42O9	2.20651	1.59462	0.00143875	0.00952845	4.25467	66586	15650.1	86086.6	93845.2	68635.7	120438	49229.1	36063.1	27319.7	51070.7	2.49373e-05	2102.97	25874	51673.6	19108.8	22091.1	1975.85	2374.63
Cyclotricuspidogenin C	-0.898958					12.49_536.3707n	554.405	12.4898	pos	HMDB0033635	Lipids and lipid-like molecules	Steroids and steroid derivatives	Cycloartanols and derivatives	*		38.4	0	M+NH4, M+Na	C31H52O7	-1.14947	1.57922	0.00957043	0.0309964	0.536274	62204.2	115993	71090.8	86981.6	53588.6	64295.3	57325.7	62963.7	60677.8	40710.3	149243	120340	62075.7	63741.5	137810	58345.4	187472	148920
PG(20:3(8Z,11Z,14Z)/0:0)	0.387579					12.26_517.2922m/z	517.292	12.2633	pos	80013	Lipids and lipid-like molecules	Glycerophospholipids	Glycerophosphoglycerols			38.3	0	M+H-H2O	C26H47O9P	-0.477564	1.57901	0.0140761	0.0393104	1.3082	246237	188226	267535	235131	277391	320963	252348	208302	208109	200114	129775	142415	211623	233943	182540	241031	163018	201463
PS(18:3(9Z,12Z,15Z)/0:0)	1.09592					10.67_519.2591n	520.266	10.6658	pos	LMGP03050029	Lipids and lipid-like molecules	Glycerophospholipids	Glycerophosphoserines			52.7	68.2	M+H, M+Na	C24H42NO9P	-1.21114	1.87818	0.00489329	0.020964	2.13749	140091	65540	102940	125419	150311	199506	182409	141634	124645	93861.3	15824.8	34693	121156	129824	104029	93769.7	10557.8	14465.5
Goshonoside F1	2.08548					8.47_507.2921m/z	507.292	8.46522	pos	HMDB0038539	Lipids and lipid-like molecules	Prenol lipids	Terpene glycosides	*		38.2	0	M+Na	C26H44O8	-1.45801	1.57423	3.60984e-05	0.000655398	4.24415	55763.7	13139	56004.2	80241.9	35658.4	28831.8	66775.8	73990.8	60938.2	43668.7	16934.8	28933	15019.9	12108.3	17885.6	8813.28	3436.54	1980.29
4-(2,6,6-Trimethyl-1,3-cyclohexadien-1-yl)-2-butanone	0.81647					5.91_193.1585m/z	193.158	5.91275	pos	92107	Lipids and lipid-like molecules	Prenol lipids	Sesquiterpenoids	*		49.3	52.5	M+H	C13H20O	-1.12432	1.56271	0.000217744	0.00247083	1.76109	102631	58277.1	110320	118406	100758	125657	101158	90762	83922.7	90066.6	38095.3	40692	70635.9	85382.6	76639	76718	39649.7	38404
22-Angeloyltheasapogenol A	-0.816138					10.90_633.4003m/z	633.4	10.8999	neg	88752	Lipids and lipid-like molecules	Prenol lipids	Triterpenoids	*		37.4	0	M+FA-H	C35H56O7	-0.793949	1.86664	0.000407497	0.00391621	0.56796	83543.9	147095	81611.6	92502.5	74237	94411.8	65296.8	82371.3	87853.9	90066.2	159040	142889	134431	129453	80082.3	140269	204208	186383
13-Hydroxy-3E,9Z,11E-octadecatrienoic acid	3.03053					11.54_293.2121m/z	293.212	11.5382	neg	LMFA02000301	Lipids and lipid-like molecules	Fatty Acyls	Octadecanoids			43.3	20.5	M-H	C18H30O3	-0.431677	1.85388	1.74122e-05	0.00037936	8.17108	67530.6	8264.59	70281.3	48724	74698.5	108006	35775.3	62440.4	42453.7	97865.4	2394.51	9373.34	15000	7758.53	2756.44	17655.4	5327.97	5850.58
(7Z)-14-hydroxy-10,13-dioxoheptadec-7-enoic acid	-0.440907					6.08_357.1917m/z	357.192	6.08022	neg	LMFA01050450	Lipids and lipid-like molecules	Fatty Acyls	Fatty Acids and Conjugates			54.2	74.2	M+FA-H	C17H28O5	-0.64299	1.55252	0.00132273	0.0089875	0.736671	128950	175044	130427	143014	122253	132638	122979	134014	138458	107818	229468	197984	167707	154227	128615	169302	191030	162021
Homodeoxycholic acid	-1.81671					11.87_420.2869n	421.294	11.8658	pos	LMST04070031	Lipids and lipid-like molecules	Sterol Lipids	Bile acids and derivatives			37.4	0	M+H, M+Na	C25H40O5	-1.61029	1.30431	0.00830241	0.0284072	0.283868	14646.7	51596.9	15071.7	24739.2	10320.6	14122.2	16751.3	19166.4	13523.7	3478.62	102316	66041.4	14517.9	25005	87229.1	10894.5	57924.8	48846.8
PE(P-20:0/17:2(9Z,12Z))	-0.703295					5.60_724.5671m/z	724.567	5.5951	pos	LMGP02030072	Lipids and lipid-like molecules	Glycerophospholipids	Glycerophosphoethanolamines			52.8	76	M+H-H2O	C42H80NO7P	4.20734	1.54132	0.0383853	0.0781411	0.614168	102199	166402	113502	60776.7	101513	98022.9	102429	91944.7	135440	113960	243244	165062	110051	97341.5	103669	92313.3	271362	248171
(9Z,11E)-12-((3S,5S)-5-((S)-1-hydroxypropyl)-1,2-dioxolan-3-yl)dodeca-9,11-dienoic acid	2.61742					9.86_327.2161m/z	327.216	9.85967	pos	LMFA02050002	Lipids and lipid-like molecules	Fatty Acyls	Octadecanoids			46	44.2	M+H	C18H30O5	-1.61448	1.81718	1.01429e-06	4.44984e-05	6.13654	63886.1	10410.8	81707.6	63121.8	80572.6	71948.8	42196.1	68785.9	71956.3	30800.1	15178.9	13928.6	7563.87	7693.37	8616.85	8071.38	11703.2	10530.2
Trans-petroselinic acid ethanolamide	-0.336911					13.28_353.3288n	354.336	13.2767	pos	LMFA08040062	Lipids and lipid-like molecules	Fatty Acyls	Fatty amides			38.4	0	M+H, M+Na, M+H-H2O	C22H43NO2	-1.65588	1.80536	0.0161117	0.0431265	0.791735	300678	379771	271150	258492	313338	314156	291446	316113	302001	338726	495599	424832	306215	301345	287137	361433	409217	452391
16-D1t-PhytoP	0.475935					9.08_344.2426m/z	344.243	9.08373	pos	LMFA02030035	Lipids and lipid-like molecules	Fatty Acyls	Octadecanoids			50.6	59.3	M+NH4	C18H30O5	-1.76168	1.8022	0.00121644	0.00850004	1.39082	231148	166196	220382	221494	214462	249719	243512	259983	270528	169107	127110	149845	207547	193028	187059	192833	130053	142091
sn-glycero-3-Phosphoethanolamine	-0.635254					0.72_214.0478m/z	214.048	0.72205	neg	HMDB0059660	Lipids and lipid-like molecules	Glycerophospholipids	Glycerophosphoethanolamines			53	72.6	M-H	C5H14NO6P	-3.72321	1.52768	0.00128376	0.00879728	0.643828	81796.1	127047	70044.5	94072.2	65949.3	79410.3	85704.9	100708	89320.7	69158.6	151812	161101	102832	127936	110088	83095.9	163036	116471
3-O-cis-Coumaroylmaslinic acid	-0.504812					12.88_641.3796m/z	641.38	12.8827	pos	90005	Lipids and lipid-like molecules	Prenol lipids	Triterpenoids	*		37.8	0	M+Na	C39H54O6	-2.68853	1.52604	4.35912e-05	0.000752135	0.704752	91304.6	129556	95275.7	106520	80431.1	109794	74305	87806.4	85858.3	90446.2	148841	132436	142360	122434	104193	122847	137934	125400
LysoPE(18:3(6Z,9Z,12Z)/0:0)	0.804925					10.35_474.2622m/z	474.262	10.3479	neg	HMDB0011508	Lipids and lipid-like molecules	Glycerophospholipids	Glycerophosphoethanolamines			56.5	86.2	M-H	C23H42NO7P	-0.904362	1.78667	0.0129409	0.0373319	1.74706	176852	101228	133939	149074	164555	182691	232801	194184	205755	151815	35306.1	60383.4	198025	126696	163423	156579	31399.2	38015.4
3alpha,7alpha,12alpha-trihydroxy-27a,27b-dihomo-5beta-cholestane-26,27b-dioic acid	-1.17255					10.72_526.3733m/z	526.373	10.7241	pos	84919	Lipids and lipid-like molecules	Sterol Lipids	Bile acids and derivatives			38.5	0	M+NH4	C29H48O7	-1.01964	1.78551	0.000207814	0.00239046	0.443637	44703.6	100766	48342.1	53319.3	42431.2	40097.5	41938.8	39906.2	47627.4	43966.4	98303.1	70767.3	73669.9	73092.4	88907.7	108922	157197	135269
Artesunate	1.05829					5.85_429.1763m/z	429.176	5.8469	neg	HMDB0240267	Lipids and lipid-like molecules	Prenol lipids	Sesquiterpenoids			43.5	22.2	M+FA-H	C19H28O8	-0.863846	1.51067	1.61233e-06	6.08489e-05	2.08247	68976.7	33122.6	62463.1	61208.7	68434.1	71760.7	72576.6	69085.5	70014.3	76270.7	22973.6	28391.8	43443.8	46225	22321.4	51320.6	25581.7	24722.8
Crithmumdiol	1.86402					10.23_262.1929n	263.2	10.2325	pos	HMDB0033957	Lipids and lipid-like molecules	Fatty Acyls	Fatty alcohols	*		38.1	0	M+H-H2O, M+H	C17H26O2	-1.51675	1.50578	8.68681e-07	3.99527e-05	3.64021	51064.2	14027.8	65256.9	54570.3	57503.6	60866	31490.2	53035.9	53437.7	32353.1	14853.4	13077.3	15604.5	13790.7	11730.1	16466.8	13651.5	13048.3
Beta-Cortolone	-1.87373					10.46_384.2737m/z	384.274	10.4591	pos	HMDB0013221	Lipids and lipid-like molecules	Glycerophospholipids	Glycerophosphocholines			50.2	59.3	M+NH4	C21H34O5	-1.93538	1.76044	0.0117355	0.035142	0.272866	25795.4	94534.9	32649.7	39125	19825.6	25440.2	26206.3	27279.4	22335.8	13501	198275	101529	25571.5	38682.3	136925	12970.2	157019	85308
Fasciculic acid B	-0.707258					10.54_654.4556m/z	654.456	10.5429	pos	LMST01010389	Lipids and lipid-like molecules	Prenol lipids	Triterpenoids	*		36.8	0	M+NH4	C36H60O9	-3.10876	1.2743	0.00153125	0.00990664	0.612483	49054.5	80091.2	57706.5	60008.9	45872.6	60319.3	32159.7	37545.4	45654.2	53169.2	96459	72435.6	74978.2	66307.7	45656.1	83239.4	108852	92801.2
TG(14:1(9Z)/22:6(4Z,7Z,10Z,13Z,16Z,19Z)/o-18:0)	-8.62632					6.44_907.7423m/z	907.742	6.44022	neg	HMDB0048390	Lipids and lipid-like molecules	Glycerolipids	Triradylcglycerols			36.3	0	M+FA-H	C57H98O5	3.14753	1.48961	0.0165086	0.0437817	0.00253057	134.648	53208.6	2.49373e-05	109.447	112.631	269.826	136.506	205.259	110.392	133.125	19558.1	47506	17074.3	40250.7	31309	7093.58	175003	87873.9
methyl 10,13-dihydroxy-9-oxo-11-octadecenoate	-1.67855					10.35_342.2401n	325.237	10.3541	pos	LMFA01050150	Lipids and lipid-like molecules	Fatty Acyls	Fatty Acids and Conjugates			52.9	72	M+H-H2O, M+Na	C19H34O5	-1.60804	1.75717	0.0245417	0.0566799	0.312396	34614.9	110805	46529	50705.7	32421.1	33250.1	32197.8	32060.1	27912.5	21842.5	270126	110916	30357	43225	82530.7	28897	190089	130295
D-Linalool 3-(6''-malonylglucoside)	-3.6192					5.21_401.1813m/z	401.181	5.21135	neg	HMDB0040729	Lipids and lipid-like molecules	Fatty Acyls	Fatty acyl glycosides	*		48.3	46	M-H	C19H30O9	-1.06884	1.75663	0.00297498	0.0154147	0.0813791	5586.33	68645.8	4447.22	5352.79	3455.25	3585.51	7004.22	8629.19	8958.41	3258.08	13339.2	29426.1	157241	43123.9	46912.9	44742.1	116073	98308
3-hydroxytetradecanoyl carnitine	-1.12167					10.88_388.3050m/z	388.305	10.8825	pos	HMDB0061640	Lipids and lipid-like molecules	Fatty Acyls	Fatty acid esters			38.5	0	M+H	C21H41NO5	-1.93283	1.74836	0.00821062	0.0282304	0.45956	58201.2	126646	72666.3	69439.1	61178.9	52841.1	60190.4	52716.3	49051.6	47526.2	200268	173442	62527.8	64931.9	106138	49957	174715	181184
(E)-2-Methylglutaconic acid	-0.174999					0.85_144.0422n	145.049	0.847833	pos	6584	Lipids and lipid-like molecules	Fatty Acyls	Fatty acids and conjugates			46.5	34.8	M+H-H2O, M+H	C6H8O4	-0.184578	1.74464	0.0468764	0.0902119	0.885768	668264	754445	602374	602846	702633	649636	661683	686650	724018	716267	844774	746675	610701	647223	748174	697524	846262	894227
Anandamide (20:l, n-9)	-0.496179					12.28_353.3287n	336.325	12.2837	pos	LMFA08040010	Lipids and lipid-like molecules	Fatty Acyls	Fatty amides			39.6	4.88	M+H-H2O, M+Na	C22H43NO2	-1.97424	1.72518	0.01281	0.0371399	0.708982	163560	230697	141569	125805	153259	210434	137400	215142	151246	173623	332467	258817	161803	174920	189968	215793	232730	279075
9-B1-PhytoP	-0.42209					9.40_308.1986n	307.191	9.39782	neg	LMFA02030025	Lipids and lipid-like molecules	Fatty Acyls	Octadecanoids			49.4	51.2	M-H2O-H, M-H	C18H28O4	-0.674301	1.71989	0.0005678	0.00500344	0.746343	158828	212809	171125	158485	166021	172408	124572	146428	169691	161898	226887	219435	220309	184577	152736	217584	250588	230355
Panaxacol	3.4953					9.29_279.1947m/z	279.195	9.29223	pos	93841	Lipids and lipid-like molecules	Fatty Acyls	Fatty alcohols	*		42.6	21	M+H	C17H26O3	-2.888	1.71669	6.13394e-07	3.06743e-05	11.2769	52180.1	4627.17	72429.7	56237.9	63683.9	62160.7	30285	48934.4	54647.9	29061.6	1895.16	5598.48	6984.79	5133.52	7062.55	4779.49	5046.38	517.028
(4S,8R)-8,9-Dihydroxy-p-menth-1(6)-en-2-one	0.474968					1.17_202.1435m/z	202.143	1.16502	pos	HMDB0039052	Lipids and lipid-like molecules	Prenol lipids	Monoterpenoids	*		47.3	40.7	M+NH4	C10H16O3	-1.48336	1.44653	0.0486185	0.092741	1.38989	234422	168662	262020	277990	178410	224793	175818	244769	284570	227003	113228	160825	107894	153289	117016	127445	312230	257371
Sterebin B	-0.657448					9.40_370.2582m/z	370.258	9.39685	pos	HMDB0035338	Lipids and lipid-like molecules	Prenol lipids	Sesquiterpenoids			46.3	40.6	M+NH4	C20H32O5	-1.80461	1.69037	0.00708873	0.0260122	0.633999	107624	169755	107129	117477	87775	97246.1	114972	115949	126677	93770	225504	229048	127777	123100	160875	84673.8	216648	190411
6-Hydroxymyricetin 3,6,3',5'-tetramethyl ether 7-glucoside	1.12847					4.62_597.1458m/z	597.146	4.62088	neg	LMPK12113038	Lipids and lipid-like molecules	Polyketides	Flavonoids			47	42.2	M+FA-H	C25H28O14	-0.54705	1.4285	0.0175767	0.0454423	2.18626	95089.6	43494.2	114453	110251	109516	99406.3	97240.8	65642.4	66456.3	97750.7	3241.63	11639	50016.2	45503.4	159819	50391.8	17045	10297.6
Norlinolenic acid	2.08965					11.08_247.2052m/z	247.205	11.0838	pos	LMFA01030756	Lipids and lipid-like molecules	Fatty Acyls	Fatty Acids and Conjugates			52.6	69.3	M+H-H2O	C17H28O2	-1.54014	1.68469	2.16999e-05	0.000448532	4.25645	65380	15360.2	96024.9	74777.4	66366.4	96453.8	36413	59081.6	47305.4	46617.5	12973.1	17020.8	18732.4	14033.4	14956.5	19248.4	13548.2	12369
5-Pentyl-2-furanoctanoic acid	2.18033					10.06_281.2107m/z	281.211	10.0561	pos	HMDB0112098	Lipids and lipid-like molecules	Fatty Acyls	Fatty acids and conjugates			50.5	60	M+H	C17H28O3	-1.65021	1.67893	4.06809e-06	0.000124031	4.53258	59877.2	13210.4	81306.3	78896.9	67583.8	60799.1	45329.3	58756.5	60747.7	25598.5	16647.6	15578.2	10628.4	11248.1	11008.2	12576.2	14469.4	13527.3
27-nor-24S-methylcholestan-3beta,4beta,5alpha,6alpha,7beta,8beta,14alpha,15alpha,24-nonol	-1.79649					11.33_516.3294n	534.363	11.3278	pos	84028	Lipids and lipid-like molecules	Sterol Lipids	Sterols			38.4	0	M+NH4, M+Na	C27H48O9	-0.803855	1.67308	0.0283558	0.0627696	0.287874	29129	101187	34281	25740.6	41898	23480.6	20468.5	20119.8	19616	47427.6	154620	69398.8	27426.7	32612.9	41260.3	49211.3	233370	201595
Laurifolin (flavonoid)	-1.4168					5.48_356.1255n	357.133	5.48008	pos	LMPK12110421	Lipids and lipid-like molecules	Polyketides	Flavonoids			52.2	74.1	M+H-H2O, M+H	C20H20O6	-1.39054	1.6708	0.040995	0.0819535	0.374541	45968.7	122733	44162.6	41277	52069.9	44104.1	50483.8	45585.5	45019.7	45047	188807	124497	37747.5	44057.5	38977.6	42845.2	262763	242171
Nomilinic acid 17-glucoside	-3.47651					5.21_757.2910m/z	757.291	5.21135	neg	HMDB0037892	Lipids and lipid-like molecules	Saccharolipids	Unclassified	*		39.4	4.65	M+FA-H	C34H48O16	-1.98283	1.40904	0.0113745	0.0344388	0.0898392	4537.5	50506.9	3337.35	3514.52	1784.03	2234.66	7698.35	8942.24	7747.07	1041.75	4085.76	16088.9	151303	43915.6	42452.1	37723.4	61002.5	47483.9
Sterebin E	-1.15911					11.25_321.2419m/z	321.242	11.2468	pos	HMDB0035379	Lipids and lipid-like molecules	Prenol lipids	Diterpenoids			54.1	76.8	M+H-H2O	C20H34O4	-1.52778	1.66239	0.0198251	0.0491738	0.447788	53495.4	119466	65293	63799.3	49275.1	55271.5	44819.2	51448.1	52784.1	45273.1	220935	170344	53913.8	53507.2	92294.8	36482.6	193301	134949
Sterebin G	0.340938					9.10_372.2738m/z	372.274	9.10407	pos	HMDB0035380	Lipids and lipid-like molecules	Prenol lipids	Diterpenoids			44.2	28.2	M+NH4	C20H34O5	-1.81117	1.662	0.037653	0.0770454	1.26658	349483	275927	308122	299452	313532	347079	406013	403496	412430	305743	185134	252735	363067	339805	264116	377717	190439	234400
10S,11S-epoxy-9S-hydroxy-12Z-octadecenoic acid	-0.628329					10.67_311.2225m/z	311.223	10.6662	neg	LMFA02000010	Lipids and lipid-like molecules	Fatty Acyls	Octadecanoids			54.3	76.6	M-H	C18H32O4	-0.750621	1.40664	0.0355094	0.0737449	0.646925	100065	154677	114125	83657.3	114804	84381.2	84382.6	88049	101166	129953	219167	181188	130221	85290.8	49794.1	151107	186254	234398
(2R)-1-O-beta-D-Galactopyranosylglycerol	-0.422188					0.82_254.0997n	299.098	0.824267	neg	HMDB0038664	Lipids and lipid-like molecules	Glycerolipids	Glycosylglycerols	*		50	56.2	M-H, M+FA-H	C9H18O8	-1.81355	1.65975	0.00534875	0.0222163	0.746292	173554	232555	180138	219726	164149	195213	161946	134853	145069	187335	293960	239094	202163	221425	157881	251436	273685	220791
12,13-dihydroxy-11-methoxy-9-octadecenoic acid	-2.33029					11.20_327.2524m/z	327.252	11.2047	pos	LMFA01080006	Lipids and lipid-like molecules	Fatty Acyls	Fatty Acids and Conjugates			54.8	83	M+H-H2O	C19H36O5	-1.72202	1.39816	0.0434677	0.0856226	0.198844	13193.9	66352.7	19667.4	20879.6	11739.5	11936	12443	10108.2	10468.9	8308.21	212337	71171	13764.8	20033.1	35459.6	7810.78	103037	67208.3
Anandamide (20:2, n-6)	-0.386633					12.55_351.3131n	352.32	12.5473	pos	LMFA08040002	Lipids and lipid-like molecules	Fatty Acyls	Fatty amides			39.6	4.78	M+H, M+Na	C22H41NO2	-1.77637	1.65634	0.0261727	0.0592917	0.764913	222099	290359	177488	175245	225444	296307	201508	249508	200255	251038	382194	365632	230001	221936	208621	300598	295301	318591
Apo-12'-violaxanthal	-1.09295					11.68_382.2503n	383.257	11.6823	pos	HMDB0034953	Lipids and lipid-like molecules	Prenol lipids	Diterpenoids	*		38.4	0	M+H-H2O, M+H	C25H34O3	-1.26545	1.39636	0.00245167	0.0136037	0.468803	34592.4	73788.8	33594.8	32940.6	32357.5	30380	27865.5	34970.9	46611.4	38018.6	124750	93623.2	54045.1	44984.5	40355	55870	92660	84022.4
Tsangane L 3-glucoside	1.19856					5.38_419.2286m/z	419.229	5.38003	neg	HMDB0040824	Lipids and lipid-like molecules	Prenol lipids	Terpene glycosides			41.4	9.76	M+FA-H	C19H34O7	-0.237025	1.09475	2.9299e-06	9.49297e-05	2.2951	33965.4	14799.1	29669.5	41929.9	34371.6	35130.8	31807.7	33236	30221.1	35356.2	5279.57	9391.39	20502.2	22785.8	13437.4	20894.5	12345.6	13756.1
PI(P-20:0/22:2(13Z,16Z))	-1.89451					14.22_931.6627m/z	931.663	14.216	pos	LMGP06030085	Lipids and lipid-like molecules	Glycerophospholipids	Glycerophosphoinositols			36.6	0	M+H	C51H95O12P	-0.779018	1.63919	0.00153929	0.00994275	0.268965	19726.2	73341	15740	25058	20809	19697.9	14171.4	12911.2	16080.8	33341.1	137341	92674.6	51118.5	48387.8	16425	52309.7	96683.6	91788.5
16,16-dimethyl-PGF2beta	-1.22848					10.29_400.3051m/z	400.305	10.2918	pos	LMFA03010083	Lipids and lipid-like molecules	Fatty Acyls	Eicosanoids			45.5	35.1	M+NH4	C22H38O5	-1.61738	1.63913	0.00279234	0.0147904	0.426768	40328.7	94498	36615.4	39367.2	29910.4	49402.9	49481	49866.2	37104.2	30882.3	143589	128173	49774.1	64312.6	105867	29552.3	127848	106868
(3beta,5alpha,9alpha,22E,24R)-3,5,9-Trihydroxy-23-methylergosta-7,22-dien-6-one	-3.29973					10.78_458.3403n	497.31	10.782	pos	HMDB0032669	Lipids and lipid-like molecules	Steroids and steroid derivatives	Ergostane steroids	*		37.3	0	M+Na, M+K	C29H46O4	1.6073	1.21186	0.0393365	0.0795613	0.10155	4343.01	42767.1	4531.48	3517.38	4659.91	3348.53	3710.56	3217.1	2446.04	9313.09	42298.5	20049.9	14696.3	9337.08	13549.1	20997.1	149482	71726.5
Avocadyne 4-acetate	-2.41297					11.85_349.2351m/z	349.235	11.8458	pos	LMFA05000645	Lipids and lipid-like molecules	Fatty Acyls	Fatty alcohols	*		46.7	40.1	M+Na	C19H34O4	0.561273	1.21092	0.0281256	0.0624384	0.187769	8707.94	46375.9	12046.6	16050.1	10999.4	7989.03	11868	5660.74	3319.82	1729.9	129716	70513.6	5324.45	13207.1	30999	1602.83	69028.6	50614.8
10,11-Epoxy-7Z-hexadecenoic acid	2.08927					12.32_267.1964m/z	267.196	12.3239	neg	LMFA01070026	Lipids and lipid-like molecules	Fatty Acyls	Fatty Acids and Conjugates			54.1	74.3	M-H	C16H28O3	-0.476659	1.37196	0.000125912	0.00164346	4.25534	45004.9	10576.1	55872.3	43359.4	56476.4	53446.8	31015.5	52423.1	50653.9	16792	34326.8	24357.6	2898.6	3930.97	6921.6	1096.41	7459.66	3617.23
Hebevinoside IV	-0.732443					13.51_585.4158m/z	585.416	13.5139	neg	HMDB0036060	Lipids and lipid-like molecules	Steroids and steroid derivatives	Steroidal glycosides	*		46.6	41.5	M-H2O-H	C36H60O7	-0.375595	1.62217	0.00148383	0.00972919	0.601884	78782.7	130894	67502.9	80192.4	73561.1	87976.6	57053.8	65114	73572.7	125288	114680	134136	139344	118663	67553.3	164208	155157	153406
Norlinoleic acid	6.95248					12.26_267.2314m/z	267.231	12.2633	pos	LMFA01031037	Lipids and lipid-like molecules	Fatty Acyls	Fatty Acids and Conjugates			48.9	50.2	M+H	C17H30O2	-1.70049	1.61906	1.5321e-05	0.000343363	123.853	43594.7	351.988	76327	48189.5	62610.5	34167.9	38180.5	31886.1	42226.1	15169.8	195.083	969.395	583.907	487.307	367.179	213.036	2.49373e-05	2.49373e-05
Sempervirenoside A	2.90326					5.17_937.2978m/z	937.298	5.17097	neg	LMPK12112023	Lipids and lipid-like molecules	Polyketides	Flavonoids			39.6	1.76	M+FA-H	C42H52O21	-0.529671	1.61097	0.0134197	0.0381906	7.48117	75703.3	10119.2	97616.1	222311	41105.9	85882.6	42728.4	44366.7	23929.7	47686.2	2.49373e-05	110.265	10765.9	20018.8	39390.5	7206.92	2656.7	804.447
PE(0:0/18:2(9Z,12Z))	-0.472553					12.05_476.2780m/z	476.278	12.0484	neg	LMGP02050041	Lipids and lipid-like molecules	Glycerophospholipids	Glycerophosphoethanolamines			39.4	0.934	M-H	C23H44NO7P	-0.612622	1.3571	0.0355833	0.073868	0.720688	136538	189454	131499	144986	129734	144824	103340	116998	89245.2	231674	200353	243946	191232	194783	82683.9	183648	191383	227606
Tephrowatsin A	4.55525					11.72_355.1898m/z	355.19	11.724	pos	LMPK12020160	Lipids and lipid-like molecules	Polyketides	Flavonoids			50.7	59	M+H	C22H26O4	-1.59675	1.60997	2.33579e-08	2.92381e-06	23.5108	40988.2	1743.38	41220.5	37425.7	35916.6	27460.1	53738.7	57112.4	39450	35581.9	2.49373e-05	2096.32	3117.98	2005.33	2602.34	3882.14	2.49373e-05	242.914
Collettiside I	-0.646072					11.99_610.4300m/z	610.43	11.9887	pos	84243	Lipids and lipid-like molecules	Steroids and steroid derivatives	Steroidal glycosides	*		38.2	0	M+NH4	C34H56O8	-2.33143	1.60585	0.019241	0.048202	0.639018	106559	166754	118012	127835	97918.2	96534.3	105861	109333	116088	80887.8	137974	156571	116382	117024	306618	130002	185264	184195
Ganoderic acid Mi	-0.284656					12.41_562.4092m/z	562.409	12.4071	pos	HMDB0035340	Lipids and lipid-like molecules	Prenol lipids	Triterpenoids	*		52.1	67	M+NH4	C33H52O6	-1.82646	1.33499	0.0190064	0.0478137	0.820937	208509	253988	183664	230631	171208	195137	205900	217053	230769	233706	190535	204846	299959	279814	226631	265983	260755	303385
Eruberin C	4.93277					6.02_699.2500m/z	699.25	6.01653	neg	LMPK12020172	Lipids and lipid-like molecules	Polyketides	Flavonoids			56.8	87.7	M+FA-H	C31H42O15	-0.931637	1.33462	9.13112e-07	4.12505e-05	30.543	29500.7	965.874	27877.9	12757.9	28770.9	40942.9	36338.3	38578	31880.8	18858.7	480.571	294.766	950.929	1651.65	1479.67	1657.1	886.594	325.719
Okanin 4'-gentiobioside	-1.99876					4.95_595.1645m/z	595.165	4.9452	pos	LMPK12120166	Lipids and lipid-like molecules	Polyketides	Flavonoids			54.9	86.3	M+H-H2O	C27H32O16	-1.98224	1.33404	0.0174623	0.0452994	0.250215	13604.7	54371.9	22475.1	26239.3	9525.26	16199.5	9547.31	9546.91	6674.41	8629.39	71096.8	58240.8	18134.1	16181.7	58285.4	8248.59	138695	66092.4
beta-Citraurin	-1.60709					14.24_433.3095m/z	433.31	14.237	pos	HMDB0035091	Lipids and lipid-like molecules	Prenol lipids	Triterpenoids	*		38.3	0	M+H	C30H40O2	-1.32448	1.17906	0.0295479	0.0646066	0.328261	17597.3	53607.6	21444.2	22731.6	15117.3	15641.2	16278.5	17521.5	16487.7	15556.1	50372.6	45767.6	16970.4	25037.4	36485	17156.4	122345	114727
PI(O-16:0/17:1(9Z))	0.643598					13.67_808.5458n	831.535	13.6742	pos	80993	Lipids and lipid-like molecules	Glycerophospholipids	Glycerophosphoinositols			38.7	0	M+NH4, M+Na	C42H81O12P	-0.890567	1.57579	0.000112711	0.00152141	1.56222	124774	79869.8	147124	125594	117166	151952	141364	101274	115109	98609.7	98184.6	68672.8	90766.4	70192.6	84682	60080.8	85608.4	80770.7
N-(3-oxo-octadecanoyl)-homoserine lactone	1.64126					8.45_376.2451m/z	376.245	8.44563	pos	LMFA08030016	Lipids and lipid-like molecules	Fatty Acyls	Fatty amides			38.2	0	M+Na	C20H35NO4	-2.07923	1.17648	0.000492075	0.0045111	3.11938	37924	12157.5	34560.8	28824.9	34874.7	37795.8	47788.5	48068.9	56085.8	15392.9	3800.3	8014.16	25920	23281.6	17146.9	16777.2	677.382	1642.8
Methyl (E)-2-dodecenoate	1.68065					4.91_213.1846m/z	213.185	4.90658	pos	LMFA07010931	Lipids and lipid-like molecules	Fatty Acyls	Fatty acid esters	*		39	0	M+H	C13H24O2	-1.61325	1.31552	8.94631e-07	4.068e-05	3.20572	39706.2	12386.1	37821	48428.1	36024.3	39892.3	38954.7	36850.5	37195.6	42482.9	2544.05	6629.49	21168.7	22623.7	18317	18003.1	4344.88	5457.61
Dinor-PGD2	0.77533					9.70_324.1930n	342.227	9.70273	pos	LMFA03010214	Lipids and lipid-like molecules	Fatty Acyls	Eicosanoids			52.6	70.7	M+NH4, M+K	C18H28O5	-2.03439	1.31425	0.0013536	0.00914176	1.71158	84051.6	49107.6	87421.7	94076.4	84096.1	101956	74959.4	91949.6	94853.2	43100.5	46457.3	61680.8	63767.2	69587.6	57981.6	36419	33151.8	23815.4
Taraxinic acid glucosyl ester	-2.09364					6.25_469.1712m/z	469.171	6.24945	neg	HMDB0035249	Lipids and lipid-like molecules	Prenol lipids	Terpene lactones	*		48.5	45.3	M+FA-H	C21H28O9	-0.889261	1.31314	0.000518749	0.00468595	0.234289	10206.8	43565.2	11417.3	4603.32	13375.8	5508.46	10437.4	9432.71	9859.24	17020.4	29604.1	19277.8	48611.7	46679.9	19778.2	79612.3	43856.3	61101.1
(R)-(E)-4,7-Megastigmadien-9-one	0.664415					5.52_193.1585m/z	193.158	5.5185	pos	91003	Lipids and lipid-like molecules	Prenol lipids	Sesquiterpenoids			53	68.5	M+H	C13H20O	-1.25272	1.55297	0.0132655	0.0379151	1.58493	153560	96887.8	168502	168459	157713	188309	151400	136327	125313	132457	37794.6	55700.6	127008	168266	150486	130939	54656.8	50251.3
9-oxo-12,13-epoxy-10-octadecenoic acid	-1.64336					10.79_291.1964m/z	291.196	10.7936	neg	LMFA02000247	Lipids and lipid-like molecules	Fatty Acyls	Octadecanoids			49.3	51.2	M-H2O-H	C18H30O4	-0.471455	1.54524	0.00433803	0.0194969	0.320111	23887.7	74623.2	21084.5	26680.7	15170.7	24674.8	21533.4	26813.3	20257.3	34886.9	75755.6	57371.5	50578.7	52897	40077.1	40396.1	140234	139676
Coagulin R 3-glucoside	0.459657					7.69_677.3170m/z	677.317	7.68675	neg	HMDB0033207	Lipids and lipid-like molecules	Steroids and steroid derivatives	Steroid lactones	*		57.5	90.1	M+FA-H	C34H48O11	-1.3232	1.2934	0.0402216	0.0809211	1.37521	170660	124097	151046	224098	145755	210304	149153	153651	162865	168408	41501.4	68901.4	103864	194007	150191	150291	129177	154843
6alpha-PGI1	-1.31365					5.77_372.2739m/z	372.274	5.77158	pos	LMFA03010128	Lipids and lipid-like molecules	Fatty Acyls	Eicosanoids			48.3	49.7	M+NH4	C20H34O5	-1.65738	1.42421	0.00495853	0.0211338	0.402302	30808.9	76581.5	37657.5	30355	37845.2	27658	25863	22072.3	18369.8	46650.4	56255.3	102576	67422.2	97364.4	65781.1	148342	33228.3	41682.8
3-hydroxy-dodecanedioic acid	-0.674059					7.60_229.1431m/z	229.143	7.59888	pos	LMFA01170089	Lipids and lipid-like molecules	Fatty Acyls	Fatty Acids and Conjugates			48.5	48.9	M+H-H2O	C12H22O5	-1.21604	1.034	0.00132748	0.00901068	0.626741	34543.8	55116.5	32300.5	31901	42373.6	45614.8	26901.6	33211	31083	32964.7	82824.1	58806.6	37981.7	44054.7	52925.9	55876.1	52014.3	56449.2
DG(14:0/15:0/0:0)	-0.881255					13.97_565.4243m/z	565.424	13.9659	pos	58645	Lipids and lipid-like molecules	Glycerolipids	Diradylglycerols			37.2	0	M+K	C32H62O5	2.64026	1.14694	0.0365565	0.0753065	0.542895	40110	73881.7	52014.4	53986.8	35292	53261.9	33564.5	31819.6	31355.5	29585.3	121205	93898.4	43036.6	43705.7	50990.9	23511.6	133065	81639.9
N-(3-(15-methyl-hexadecanoyloxy)-13-methyl-tetradecanoyl)-L-serine	-2.42423					14.36_648.5175m/z	648.518	14.3638	pos	LMFA00000005	Lipids and lipid-like molecules	Fatty Acyls	Other Fatty Acyls			38.6	0	M+Na	C37H71NO6	0.274518	1.50937	0.0346721	0.0724991	0.186309	13528.5	72613.2	20779.2	21110.7	17222.7	13910.2	9019.22	9577.29	8526.49	8081.98	172635	85877.9	12235	13807.1	20390.9	5207.67	174627	96124.6
Isoliquiritigenin 2'-glucosyl-(1->4)-rhamnoside	-2.05216					5.46_564.1840n	563.177	5.46423	neg	LMPK12120025	Lipids and lipid-like molecules	Polyketides	Flavonoids			46.9	43.3	M-H, M+FA-H	C27H32O13	-0.540253	1.13623	0.0323049	0.0686972	0.241123	10896.7	45191.7	11145.9	9261.7	13183.8	9609.72	11325.5	9529.35	10329.7	12788.4	71495.1	50793.7	8754.57	12138.9	9274.61	9686.91	102322	97067.6
(3beta,22R,23R,24S)-3,22,23-Trihydroxystigmastan-6-one	0.636043					14.45_462.3705n	445.367	14.4488	pos	94268	Lipids and lipid-like molecules	Steroids and steroid derivatives	Stigmastanes and derivatives	*		37.9	0	M+H-H2O, M+Na, M+H	C29H50O4	-0.902835	1.26735	0.000249458	0.00271454	1.55406	85384.1	54942.6	73472.2	72272	83176.9	73694.9	88548.5	110023	97705.2	84180.3	60041.2	62750.3	47022.1	40866.5	77545.5	52797.4	53598.3	44919.3
Hycanthone mesylate	3.80424					4.60_903.2770m/z	903.277	4.59938	neg	73132	Lipids and lipid-like molecules	Steroids and steroid derivatives	Physalins and derivatives	*		36.5	0	2M-H	C21H28N2O5S2	-4.01443	1.48836	4.28671e-06	0.00012894	13.9698	39243.6	2809.18	45100.5	67437	42036.8	44461.9	31123	26534.1	22803.8	34451.8	2.49373e-05	861.788	3022.65	4475.64	6914.07	2461.58	3154.49	1583.21
3,4,5-trihydroxy-6-(2-methyl-3-phenylpropoxy)oxane-2-carboxylic acid	-1.03007					5.55_371.1344m/z	371.134	5.54918	neg	HMDB0133673	Lipids and lipid-like molecules	Fatty Acyls	Fatty acyl glycosides			40.8	8.29	M+FA-H	C16H22O7	-1.16524	1.26448	0.00666048	0.0251129	0.489687	34276.7	69997.1	26890.9	25015.4	32640.5	27167.5	33189.6	39747.2	53172.7	36389.9	118307	111407	73424.3	57996.5	38946.3	70648.4	47484.5	41763.8
ent-17-Hydroxy-16beta-kauran-19-al	1.165					6.56_304.2397n	305.247	6.56105	pos	HMDB0036721	Lipids and lipid-like molecules	Prenol lipids	Diterpenoids	*		37.9	0	M+H-H2O, M+H	C20H32O2	-1.60351	1.48395	0.000297584	0.00308339	2.24233	71815.6	32027.3	73283.7	80920.6	70378.4	47781.5	77561.6	76741	72465.4	75393	13869.1	34503	49760.3	42357.3	68923.2	27712.7	7380.65	11711.9
(3b,16a,21b,22a)-12-Oleanene-3,16,21,23,28-pentol-22-angeloyloxy-23-al	-0.556835					11.39_631.3846m/z	631.385	11.3889	neg	HMDB0032832	Lipids and lipid-like molecules	Prenol lipids	Triterpenoids	*		36.6	0	M+FA-H	C35H54O7	-0.977298	1.01253	0.000131443	0.00169288	0.679792	37328.1	54911.1	34463.3	38837.5	31363.6	41840.9	30578	39686.4	44209.5	37645.3	50742.4	49661	61122.4	57019.6	40816.6	65664.2	62607.9	51654.3
Physalin I	1.23209					7.77_603.2078m/z	603.208	7.77118	neg	HMDB0034402	Lipids and lipid-like molecules	Steroids and steroid derivatives	Physalins and derivatives	*		54.4	76.4	M+FA-H	C29H34O11	-1.00771	1.47639	0.0292907	0.0642203	2.34906	104424	44453.4	152132	194939	101515	145245	72811.1	64468.7	38763.1	65516.7	2.49373e-05	18529.5	80835.5	81724.5	105858	68285.2	131.489	262.345
Pinocembrin 7-apiosyl-(1->5)-apiosyl-(1->2)-glucoside	-2.93711					4.68_727.2087m/z	727.209	4.68483	neg	LMPK12140145	Lipids and lipid-like molecules	Polyketides	Flavonoids			45.9	33.9	M+FA-H	C31H38O17	-0.549905	1.25668	0.00176918	0.0109638	0.13057	4789.86	36684.3	6313.85	9508.18	3261.58	5572.78	4037.6	3093.06	3576.11	2955.7	62669.2	41858.9	8533.79	36414.5	27170.3	76998.2	15692.5	24136.7
(1S,2S,4R,5S,7S)-2,5,7-Fenchanetriol 2-O-b-D-glucoside	-0.860495					5.11_348.1779n	366.212	5.10552	pos	89086	Lipids and lipid-like molecules	Prenol lipids	Terpene glycosides	*		38.1	0	M+NH4, M+K	C16H28O8	-1.57112	1.25179	1.02865e-05	0.000251091	0.550764	32466.7	58948.6	31593.2	32750	33589.2	27815.2	35387.5	33494	31757.6	33347.3	55899	75651.5	62411.7	55929.5	36738.5	59924.7	65164	59869.9
Valerenolic acid	-0.608833					5.67_251.1638m/z	251.164	5.67347	pos	91639	Lipids and lipid-like molecules	Prenol lipids	Sesquiterpenoids	*		54.1	76.2	M+H	C15H22O3	-1.49754	1.44791	0.00420398	0.0191594	0.655727	83278.1	127001	84443.3	82120.4	82554.4	84575.3	72224.5	84926.7	90013.8	85366.1	188838	145429	111508	98648.4	84589	94078	155526	137392
Glycerol trihexanoate	-2.01505					7.49_404.3000m/z	404.3	7.49333	pos	87428	Lipids and lipid-like molecules	Glycerolipids	Triradylcglycerols			37.8	0	M+NH4	C21H38O6	-1.65037	1.24583	0.00432076	0.0194584	0.247406	10652.1	43055.1	12319.2	12592.6	8639.56	10126.1	11900.8	12593	9210.32	7835.16	85153.8	51914.9	14195.2	25189.7	42113.3	6892.6	69763.7	49217.4
14-F2-dihomo-IsoP	-0.870079					11.56_400.3051m/z	400.305	11.5557	pos	LMFA03110169	Lipids and lipid-like molecules	Fatty Acyls	Eicosanoids			45.7	36.2	M+NH4	C22H38O5	-1.63922	1.33966	0.031341	0.0672502	0.547117	53785.9	98307.9	54460.4	67986.3	41162.7	53177.6	62707.2	64851.9	49206.2	36735.2	128491	105259	56622.3	65051.7	202807	40241.9	107995	79996.1
N,N-dimethyl-Safingol	-0.661875					10.35_330.3361m/z	330.336	10.3541	pos	53956	Lipids and lipid-like molecules	Sphingolipids	Sphingoid bases			50.3	57.2	M+H	C20H43NO2	-1.8105	1.42237	0.0298092	0.0649491	0.632056	93186.7	147434	94555.1	108432	99559.5	82175	102772	105319	90232.7	62448.2	190723	142010	106885	79026.5	81289.3	154164	160591	264785
Dihydropanaxacol	2.12412					11.08_281.2106m/z	281.211	11.0838	pos	LMFA05000651	Lipids and lipid-like molecules	Fatty Acyls	Fatty alcohols	*		38.5	0	M+H	C17H28O3	-1.73922	1.41193	1.60374e-06	6.06991e-05	4.35937	41868.5	9604.26	58076.2	45991.1	51059.1	44745.4	30783.1	39886.1	42935.4	21472	10378.6	12322.3	9981.51	8581.17	7258.12	7753.43	9752.32	10806.6
Hypolaetin 7,3'-dimethyl eter 4'-glucoside	0.679397					7.19_492.1262n	510.16	7.19038	pos	LMPK12111392	Lipids and lipid-like molecules	Polyketides	Flavonoids			44.9	30.8	M+NH4, M+Na	C23H24O12	-1.13951	1.40972	0.000433404	0.00410066	1.60147	95549.5	59663.6	94305.4	115399	99358.3	73157.3	104429	83978	83480.8	110288	42536.4	52403.8	77649	69875.5	88369.2	47372.9	51357.1	47744.9
11E,17-Octadecadien-9-ynoic acid	-1.52863					12.86_259.2052m/z	259.205	12.8615	pos	LMFA01031088	Lipids and lipid-like molecules	Fatty Acyls	Fatty Acids and Conjugates			55	80.4	M+H-H2O	C18H28O2	-1.57305	1.40711	0.00772508	0.0272555	0.346606	23096.2	66635.4	21646.7	22035.4	24544.9	20446	18419	21562.5	28050.8	28064.3	114161	71426.3	41601.1	31957.4	21288.1	36847.1	122918	92884.2
Perulactone	-1.65837					11.72_518.3225n	519.33	11.724	pos	HMDB0034392	Lipids and lipid-like molecules	Steroids and steroid derivatives	Bile acids, alcohols and derivatives	*		36.5	0	M+H, M+NH4	C30H46O7	-3.50553	1.22795	0.00628805	0.0243464	0.316797	14592.2	46061.7	15629.5	20186.6	11502.2	13505.8	15796.6	14440.9	15242.5	10433.5	83443.9	47820.3	17250.6	18676.6	53705	17003.3	83937.1	46656.7
alpha-Allocortolone	-0.834203					10.14_384.2737m/z	384.274	10.1372	pos	LMST02030232	Lipids and lipid-like molecules	Sterol Lipids	Steroids			50.8	62.1	M+NH4	C21H34O5	-2.05568	1.2263	0.019111	0.0479572	0.560893	44595.5	79508	43145.9	58796.7	30452.2	42360.5	43611.9	56836.9	46989.3	34570.2	113485	99104.7	52803.1	57568	139854	31068.8	81276	60904.9
Arjunolic acid 3-glucoside	-0.884303					11.66_668.4355m/z	668.435	11.6615	pos	95386	Lipids and lipid-like molecules	Prenol lipids	Terpene glycosides	*		36.6	0	M+NH4	C36H58O10	-2.04247	1.3976	0.00483485	0.0207976	0.541749	49469.9	91315.2	45156.3	55280.4	43174.9	61674.8	48394.9	47266	51373.4	43438.6	123743	104513	74227.5	72075.6	41378.2	56298.3	132290	125995
O-(13-carboxytridecanoyl)carnitine	-1.42521					10.35_402.2844m/z	402.284	10.3541	pos	LMFA07070084	Lipids and lipid-like molecules	Fatty Acyls	Fatty esters			38	0	M+H	C21H39NO6	-1.48396	1.2249	0.0104988	0.0327273	0.372364	20408.3	54807.3	22489.1	26555.4	14707.9	30313.7	27694.1	24132.5	9802.61	7571.23	102443	49932.9	17361.1	41543.4	54977.3	11288.1	78869.5	82043.9
Isograyanotoxin II	-0.248828					8.39_370.2581m/z	370.258	8.38707	pos	LMPR0104180002	Lipids and lipid-like molecules	Prenol lipids	Isoprenoids			53	72.4	M+NH4	C20H32O5	-1.96658	1.22367	0.0175846	0.0454498	0.84158	194753	231414	192834	162307	206142	176151	155251	212704	252826	199810	255404	261805	238329	225879	187866	230999	230074	220955
Eriojaposide B	-1.78042					4.05_555.2177m/z	555.218	4.05178	pos	HMDB0038029	Lipids and lipid-like molecules	Fatty Acyls	Fatty acyl glycosides	*		42.2	21.2	M+K	C25H40O11	-4.95389	1.22213	0.0351604	0.0732163	0.291098	16574.3	56937.3	42441.9	19823.3	4642.73	7577.92	5929.34	18146.2	30536.8	3496.39	26855.9	54333.6	114748	65480.1	33196.7	137016	7413.61	16454.9
Linoleyl palmitate	1.65208					14.74_543.4559m/z	543.456	14.7419	pos	LMFA07010126	Lipids and lipid-like molecules	Fatty Acyls	Fatty esters			37	0	M+K	C34H64O2	4.24215	1.17118	0.0025135	0.0137986	3.14286	43096.5	13712.5	36740.9	36121.2	31874	37120.8	35551.4	66378.9	75386.2	25598.3	350.297	3862.5	21718.7	26053.5	37615.4	17544.7	1733.9	820.96
(+)-abscisic acid beta-D-glucopyranosyl ester	-3.84052					5.66_425.1816m/z	425.182	5.6557	neg	LMPR0103050011	Lipids and lipid-like molecules	Prenol lipids	Isoprenoids			53.6	74.7	M-H	C21H30O9	-0.260506	1.09357	0.0248768	0.0571785	0.0698055	2250.88	32245.1	1024.05	478.623	1856.37	1476.25	4051.78	4370.34	3519.77	1229.87	5700.85	7677.29	95780.3	10396	13704.9	10074.5	62464.5	52162.1
16-dimethylarsinoyl-9Z-hexadecenoic acid	1.10284					5.01_413.1419m/z	413.142	5.006	pos	LMFA00000032	Lipids and lipid-like molecules	Fatty Acyls	Other Fatty Acyls			36.4	0	M+K	C18H35AsO3	-3.94408	1.09123	4.96972e-06	0.000143451	2.14777	35548.9	16551.5	36431.2	35141.9	39562.9	32656.6	42387.1	31563.2	29482.1	37166	9553.78	13998.4	25720.3	18846.7	24875.2	16156	13311.8	9949.85
11alpha-Hemiglutaryloxy-1,25-dihydroxyvitamin D3	0.284909					11.93_562.4092m/z	562.409	11.927	pos	LMST03020617	Lipids and lipid-like molecules	Sterol Lipids	Secosteroids			39.1	1.69	M+NH4	C33H52O6	-1.85909	1.04803	0.0346834	0.0725152	1.21833	162202	133134	158767	158533	169053	158397	176685	141542	171312	163325	94523.1	117923	182565	119833	87058.1	157332	154814	151025
9alpha-(3-Methylbutanoyloxy)-4S-hydroxy-10(14)-oplopen-3-one	-0.467075					9.40_354.2632m/z	354.263	9.39685	pos	HMDB0039171	Lipids and lipid-like molecules	Prenol lipids	Sesquiterpenoids	*		54.7	82.3	M+NH4	C20H32O4	-2.05564	1.20311	0.00295299	0.015338	0.72343	78032.9	107865	82416.8	65506.9	71659.7	72215.7	68049.6	74229.6	95601.6	94583.7	118696	118433	103749	91780.1	68009.2	106371	130847	125036
2Z-Dodecenedioic acid	-1.54426					2.68_246.1696m/z	246.17	2.67695	pos	LMFA01170033	Lipids and lipid-like molecules	Fatty Acyls	Fatty Acids and Conjugates			47.5	45.4	M+NH4	C12H20O4	-1.51488	1.19833	5.19266e-06	0.000149283	0.34287	12133	35386.5	13553.2	13109.6	10324.5	11907.7	9895.67	12710	14426.2	11137.1	23822.6	27126.8	35302.1	34848	26935	41958.1	49173	43926.6
Oleoylcarnitine	1.36496					11.93_426.3571m/z	426.357	11.927	pos	HMDB0005065	Lipids and lipid-like molecules	Fatty Acyls	Fatty acid esters	***		38.5	0	M+H	C25H47NO4	-1.66064	1.29119	0.00115385	0.00821679	2.57569	50546.5	19624.4	35849	32254.5	56520	58474.3	64278.5	60011.2	60447.5	36536.6	6020.19	24919.2	40146.1	46220.7	4017.03	24639.6	3651.61	7381.11
Ethyl (S)-3-hydroxybutyrate glucoside	0.543463					4.14_293.1240m/z	293.124	4.13825	neg	HMDB0031693	Lipids and lipid-like molecules	Fatty Acyls	Fatty acyl glycosides	*		56.2	83.5	M-H	C12H22O8	-0.498506	1.1966	0.000121574	0.00160873	1.45747	82521.7	56619.9	83337.1	87538	77440.4	86538.1	81423.6	81276.8	82670.1	79949.7	33188.5	46088.8	71297.3	65469.5	71107.5	62614	55659.7	47534.4
9-oxo-13-hydroxy-11-octadecenoic acid	-1.9828					11.16_293.2121m/z	293.212	11.1551	neg	LMFA02000248	Lipids and lipid-like molecules	Fatty Acyls	Octadecanoids			45.6	34.8	M-H2O-H	C18H32O4	-0.320385	1.11514	0.00256763	0.0140074	0.252999	8641.92	34157.9	9260.71	9037.46	6880.35	7424.13	8210.39	7348.15	7238.91	13735.3	44428.8	32862.1	23001.4	18308.8	10143.7	21908.8	60372.6	62237
GlcCer(t18:1(8Z)/20:0(2OH[S]))	-1.13198					14.98_832.6151m/z	832.615	14.9831	neg	LMSP05010044	Lipids and lipid-like molecules	Sphingolipids	Neutral glycosphingolipids			37	0	M+FA-H	C44H85NO10	-0.611141	1.34349	0.00631496	0.024385	0.456291	33797.3	74069.6	22533.1	38437.5	33242.2	33007.7	41574.4	33969.4	34095.2	33518.4	34171.4	128817	88723.1	35336.9	41105.6	80599.1	75406.6	108397
4-Megastigmene-6a,9R-diol 9-[apiosyl-(1->6)-glucoside]	0.953736					5.23_551.2709m/z	551.271	5.23178	neg	HMDB0041580	Lipids and lipid-like molecules	Fatty Acyls	Fatty acyl glycosides	*		53.5	72.7	M+FA-H	C24H42O11	0.0480408	1.28511	0.00301901	0.0155447	1.93688	69417.6	35839.9	45672.7	43440.2	69641.6	44381.6	74781.8	84280.6	94685.9	98456.6	16222.9	33443.3	30603.1	34599.2	22694.6	39859.4	57373.9	51922.7
1-O-(8R-hydroxy-8-methyl-3Z,9-decadienoyl)-beta-D-glucopyranose	-0.484188					5.27_405.1764m/z	405.176	5.2735	neg	LMFA13010039	Lipids and lipid-like molecules	Fatty Acyls	Fatty acyl glycosides			51	59.4	M+FA-H	C17H28O8	-0.742303	1.33151	0.00533031	0.0221652	0.714899	94937.4	132798	92648.1	76961.7	93392.1	93656.3	89308	101223	114326	97983.2	153051	172039	109313	96767.6	95833.4	119456	158551	157375
pivaloylcarnitine	-0.717481					3.89_246.1697m/z	246.17	3.88773	pos	96200	Lipids and lipid-like molecules	Fatty Acyls	Fatty acid esters			53.5	71.8	M+H	C12H23NO4	-1.35388	1.17922	0.0435988	0.0858222	0.608158	58908.4	96863.5	53999.1	53297.4	44153.1	65814.2	32511.3	72350.7	87087.6	62053.6	50932	70953.9	124124	104945	47926.5	188427	91734.1	95865.6
9-Acetoxyfukinanolide	-0.504996					1.82_310.2008m/z	310.201	1.82212	pos	HMDB0034658	Lipids and lipid-like molecules	Prenol lipids	Terpene lactones	*		38.3	0	M+NH4	C17H24O4	-1.50652	1.06276	0.00777837	0.0273765	0.704662	59813.3	84882.2	56237.5	44252.9	51602.5	52181	57199.2	62612.1	73642.3	80779	105096	93430.4	68122	68388.6	63170.1	70229.3	111331	99290.1
LysoPE(0:0/22:5(7Z,10Z,13Z,16Z,19Z))	0.966508					4.76_550.2854m/z	550.285	4.76453	pos	HMDB0011495	Lipids and lipid-like molecules	Glycerophospholipids	Glycerophosphoethanolamines	***		36.1	0	M+Na	C27H46NO7P	-9.54751	1.31919	0.0466898	0.0899188	1.95411	106368	54433	143093	131662	107454	182184	90107.4	72184.2	64461.9	59795.8	2574.57	24537.8	64925.6	100084	133139	98543.2	5086.95	6571.8
3,4-dimethyl-5-carboxymethyl-2-furanpropanoic acid	0.686113					5.79_226.0839n	209.081	5.7922	pos	LMFA01150048	Lipids and lipid-like molecules	Fatty Acyls	Fatty Acids and Conjugates			44.3	29.1	M+H-H2O, M+H	C11H14O5	-1.02855	1.05938	0.00194112	0.0117124	1.60894	57708.5	35867.4	54527.4	56779.6	57331.1	56610.6	62930.3	54424.4	56991.3	62073.7	12907.2	24257.2	49522.5	56246.1	41240	52040.8	26531.5	24193.6
2-O-(beta-D-galactopyranosyl-(1->6)-beta-D-galactopyranosyl) 2S-hydroxytridecanoic acid	2.74042					5.29_553.2869m/z	553.287	5.29478	neg	LMFA13010048	Lipids and lipid-like molecules	Fatty Acyls	Fatty acyl glycosides			46.5	41.2	M-H	C25H46O13	0.614297	1.17453	3.90458e-07	2.20417e-05	6.68264	25357.8	3794.58	20885.6	18887.9	22508.2	17367.1	25047.4	32128.8	30290.5	35747	933.859	3298.44	4036.08	4289.81	3197.12	6566.95	3696.33	4338.05
17-phenyl-trinor-PGF2alpha isopropyl ester	-0.725941					7.09_448.3052m/z	448.305	7.08555	pos	LMFA03010124	Lipids and lipid-like molecules	Fatty Acyls	Eicosanoids			47.7	42.9	M+NH4	C26H38O5	-1.29771	1.31433	0.00449856	0.0199077	0.604602	54944	90876.3	47954.3	38010.7	56305.8	55754.4	58503.3	68276.9	77974.3	36772.3	132080	116273	75165.3	53197.7	95466.9	63068.2	89154.9	102604
ent-9-L1-PhytoP	-0.37716					11.86_615.3897m/z	615.39	11.8568	neg	LMFA02030003	Lipids and lipid-like molecules	Fatty Acyls	Octadecanoids			49.9	63.1	2M-H	C18H28O4	-0.934796	1.26249	0.000487755	0.00448232	0.769952	95189.2	123630	89977.1	119635	77632.8	98608	87687.3	100046	106065	81862.2	106364	109078	123496	131969	138866	127403	131766	120098
Tanacetol A	-0.593293					7.43_339.1809m/z	339.181	7.43395	neg	HMDB0035722	Lipids and lipid-like molecules	Prenol lipids	Sesquiterpenoids	*		53.1	70.3	M+FA-H	C17H26O4	-1.28305	1.3027	0.00268196	0.0144109	0.662828	65323	98551.8	67256	67908	58340.6	65465.4	55165.6	73623.4	79791.8	55032.8	136877	128425	82912.7	76001.1	90091.8	73134.1	112382	88591.2
Embinin	-2.31358					5.63_605.1871m/z	605.187	5.63437	neg	LMPK12111023	Lipids and lipid-like molecules	Polyketides	Flavonoids			42.4	21.9	M-H	C29H34O14	-0.827846	1.30108	0.00675852	0.0253451	0.20116	9736.88	48403.6	8916.65	5964.62	11741.2	8491.05	12130.5	10044.5	8967.53	11639	58165.5	33473.1	18162.9	25000.6	23357.4	42825.9	62781	123462
Laricitrin 3-rutinoside-7-glucoside	-29.962					4.49_843.2149m/z	843.215	4.4916	pos	50890	Lipids and lipid-like molecules	Polyketides	Flavonoids			37.5	0	M+Na	C34H44O23	-2.00546	1.30007	1.20127e-07	9.68364e-06	9.56207e-10	2.49373e-05	26079.4	2.49373e-05	2.49373e-05	2.49373e-05	2.49373e-05	2.49373e-05	2.49373e-05	2.49373e-05	2.49373e-05	16373.6	19585.3	23795.3	22773.7	22708.4	30660.4	36191	36547.7
methyl 5-hydroperoxy-6,8,9,11-bisepidioxy-12,14-eicosadienoate	-0.415123					4.85_432.2588m/z	432.259	4.85115	pos	LMFA01040061	Lipids and lipid-like molecules	Fatty Acyls	Fatty Acids and Conjugates			38.3	0	M+NH4	C21H34O8	-1.01195	1.16285	0.00131275	0.00893267	0.749956	84868.5	113165	95108	95289.5	94054.2	93936.4	92305.3	77981.9	69488.6	60784.3	87974.2	113010	114377	135402	122526	120830	98190.1	113009
1-dimethylarsinoyl-(2Z,5Z, 8Z,11Z,14Z,17Z)-heneicosahexaene	0.723134					4.24_449.2026m/z	449.203	4.24442	neg	LMFA11000714	Lipids and lipid-like molecules	Fatty Acyls	Hydrocarbons			45.2	37.4	M+FA-H	C23H37AsO	-3.94484	1.16128	0.0111698	0.0340794	1.65076	80128.9	48540.5	80772	93626.5	72075.2	91951.8	78369.9	81044.6	70266	72925.4	11312.2	27432.5	72735.3	83227.3	61504.5	81888.5	27452.8	22770.9
Kanzonol E	-0.680446					4.83_389.1740m/z	389.174	4.83327	pos	48470	Lipids and lipid-like molecules	Polyketides	Flavonoids			38.9	0	M+H	C25H24O4	-1.76877	1.11736	0.00177351	0.0109842	0.623973	42531.7	68162.7	37682.3	38672.9	39351.7	48315.2	38486.3	54331.5	45659.5	37753.9	60728	59758.6	76966.2	85355.4	43877.2	99030.3	55773.1	63812.8
PGP(22:6(4Z,7Z,10Z,13Z,16Z,19Z)/20:3(5Z,8Z,11Z))	29.6841					5.76_923.4848m/z	923.485	5.76178	neg	HMDB0116477	Lipids and lipid-like molecules	Glycerophospholipids	Glycerophosphoglycerophosphates			37.3	0	M-H	C48H78O13P2	0.350346	1.15951	1.53181e-07	1.15189e-05	8.626e+08	21510.9	2.49373e-05	24725.3	34195.8	15273.4	24052.2	16853	22779.9	18108.2	16099.6	2.49373e-05	2.49373e-05	2.49373e-05	2.49373e-05	2.49373e-05	2.49373e-05	2.49373e-05	2.49373e-05
21-dimethylarsinoyl-(7Z, 10Z,13Z,16Z,19Z)-heneicosapentaenoic acid	0.857175					5.44_417.1765m/z	417.176	5.4432	neg	LMFA00000028	Lipids and lipid-like molecules	Fatty Acyls	Other Fatty Acyls			44.2	33.8	M-H2O-H	C23H37AsO3	-3.5605	1.28879	0.000248003	0.00270162	1.81149	68018.1	37548.2	73823.8	78399.7	65961.5	65312	63328.5	68983.2	65967.5	62368.9	17042.5	27404.4	51164.8	51588.7	57510.2	51552.5	22409	21713.5
3-Pentadecenal	6.2286					13.41_269.2121m/z	269.212	13.4074	neg	HMDB0040377	Lipids and lipid-like molecules	Fatty Acyls	Fatty aldehydes	*		41.3	8.61	M+FA-H	C15H28O	-0.530465	1.24052	3.45657e-07	2.03091e-05	74.9885	24744.9	329.982	34224.2	28276	25997	31951.5	25238.9	23801.4	18365.1	10104.8	2.49373e-05	931.152	490.531	2.49373e-05	1107.67	110.502	2.49373e-05	2.49373e-05
2-Hydroxylinolenic acid	-2.17001					13.77_587.4314m/z	587.431	13.7673	neg	87410	Lipids and lipid-like molecules	Fatty Acyls	Lineolic acids and derivatives	*		37.9	0	2M-H	C18H30O3	-0.584453	1.11043	0.000900259	0.00697372	0.22221	6720.32	30243.1	5896.27	7335.27	5529.34	7083.92	3251.71	5694.54	3974.09	14997.4	42308.4	35798.5	19846	18487.8	5920.35	25186.2	52425.3	41972.4
DL-2-hydroxy stearic acid	5.23359					13.56_299.2589m/z	299.259	13.5565	neg	35432	Lipids and lipid-like molecules	Fatty Acyls	Octadecanoids			53.2	70.4	M-H	C18H36O3	-0.791859	1.14465	3.02039e-05	0.00057533	37.6244	22968	610.455	32910.3	20804.7	34595.6	36354.5	20061.8	16153.6	14940.3	7923.02	1784.57	1388.51	145.961	186.495	575.034	455.813	155.692	191.562
2-Hydroxylauroylcarnitine	2.13506					5.46_360.2738m/z	360.274	5.46118	pos	LMFA07070032	Lipids and lipid-like molecules	Fatty Acyls	Fatty acid esters			38.4	0	M+H	C19H37NO5	-1.81414	1.28103	0.00277345	0.0147398	4.39255	42169.2	9600.18	19896.9	16998.6	47996.4	27154.2	51249.1	37928.4	46616	89514.2	5510.75	4813.13	9611.59	10162.3	686.75	34587.9	4570.25	6858.71
Isanolic acid	-0.377203					8.88_273.1844m/z	273.184	8.88303	pos	LMFA02000200	Lipids and lipid-like molecules	Fatty Acyls	Octadecanoids			52.2	68.8	M+H-H2O	C18H26O3	-1.59765	1.28075	0.00229565	0.0130832	0.769929	110449	143453	108283	108938	107361	121844	93792.4	103161	113782	126427	130647	150242	154869	135223	95046	162739	163698	155160
11,12-Epoxyeicosatrienoic acid	0.680895					6.14_321.2420m/z	321.242	6.14005	pos	HMDB0004673	Lipids and lipid-like molecules	Fatty Acyls	Eicosanoids	***		37.8	0	M+H	C20H32O3	-1.39196	1.13677	0.016798	0.0442116	1.60313	84311.5	52591.7	90880.5	88779.5	78063.9	94017.4	80356	86058.1	82395.2	73941.2	16458.4	36509.5	89869.6	86026.7	73830.8	78279.8	18986.6	20771.9
9-hydroxy-10-oxo-12Z-octadecenoic acid	-0.486942					9.90_311.2224m/z	311.222	9.90282	neg	LMFA02000009	Lipids and lipid-like molecules	Fatty Acyls	Octadecanoids			52.7	69.5	M-H	C18H32O4	-1.18416	1.02039	0.0291673	0.0640315	0.713536	72391.2	101454	61612.1	57818.8	71747.5	73128.7	72193.3	71663.6	66028.4	104937	86088.8	117430	122080	91407.7	40325	133969	92560	127773
PI(O-18:0/15:1(9Z))	0.34823					14.28_808.5455n	831.535	14.2795	pos	81008	Lipids and lipid-like molecules	Glycerophospholipids	Glycerophosphoinositols			38.4	0	M+NH4, M+Na	C42H81O12P	-1.26153	1.26453	0.00503	0.021314	1.273	162797	127885	155294	167633	148467	189565	195062	150890	163673	131792	119728	129069	160186	142116	147005	104214	119958	100801
9-tridecynoic acid	-0.312411					13.65_228.1955m/z	228.195	13.6541	pos	LMFA01030602	Lipids and lipid-like molecules	Fatty Acyls	Fatty Acids and Conjugates			48.3	46.8	M+NH4	C13H22O2	-1.6017	1.13338	0.0220718	0.0528721	0.805295	135712	168525	130431	115338	138727	128724	139529	139757	141660	151530	223050	180851	135583	134920	139623	144049	187925	202197
Physalin O	1.81194					5.17_509.1795m/z	509.179	5.17097	neg	HMDB0039081	Lipids and lipid-like molecules	Steroids and steroid derivatives	Physalins and derivatives	*		36.8	0	M-H2O-H	C28H32O10	-4.21829	1.12933	1.27313e-07	1.01013e-05	3.51113	27372.7	7795.96	26337.1	32952	27121.4	30558.8	28956.5	23250.6	21519.6	28285.4	2066.69	6163.53	11079.8	13665.3	10621	10908.2	4373.81	3489.45
(9S,10E,12Z,15Z)-9-Hydroxy-10,12,15-octadecatrienoic acid	-1.54166					14.52_587.4314m/z	587.431	14.5157	neg	HMDB0031934	Lipids and lipid-like molecules	Fatty Acyls	Lineolic acids and derivatives	*		37.9	0	2M-H	C18H30O3	-0.487228	1.17361	0.00101309	0.00750896	0.343489	13943	40592.3	11607.6	14631	13059.6	13043.9	6949.35	11817.5	12088.5	28346.7	48878	58579.5	33196.4	26163.3	10062	36877.2	57790.8	53191.5
Eruberin B	2.63674					5.25_685.2333m/z	685.233	5.25252	neg	47384	Lipids and lipid-like molecules	Polyketides	Flavonoids			38	0	M+FA-H	C30H40O15	-2.50425	1.09613	8.5484e-06	0.000216155	6.21926	23756.5	3819.82	25116.6	12713	26286.4	37451.1	25521	26453.5	19179.8	17330.2	2.49373e-05	3450.55	6910.71	7924.26	3787.8	8390.54	52.5721	42.1024
1-(O-alpha-D-glucopyranosyl)-(1,3R,27R)-octaconsanetriol	-2.29761					15.42_643.4526m/z	643.453	15.4168	pos	46583	Lipids and lipid-like molecules	Fatty Acyls	Fatty acyl glycosides			36.3	0	M+K	C34H68O8	-3.31573	1.01103	0.0288912	0.0635915	0.2034	6903.37	33939.9	3588.74	4242.45	7021.11	3554.93	7015.62	2446.71	2899.01	24458.4	90379.3	67104.6	13217.1	9361.38	3610.17	16962.3	36367.2	34516.8
1-(3-Methylbutanoyl)-6-apiosylglucose	-0.647628					4.68_377.1451m/z	377.145	4.68483	neg	HMDB0039953	Lipids and lipid-like molecules	Fatty Acyls	Fatty acyl glycosides	*		46.4	36.9	M-H2O-H	C16H28O11	-0.649926	1.26025	0.00185055	0.0113149	0.638329	54560	85473.2	60327.5	64152.8	53179.6	58017.3	46532.1	50312.6	54103.8	49854.4	99784.9	126647	79057.7	65485.5	102936	64655.4	73055.8	72163.3
3-(3-Methylbutyl)tricetin 5-neohesperidoside	1.88333					5.11_679.2239m/z	679.224	5.10827	neg	LMPK12110838	Lipids and lipid-like molecules	Polyketides	Flavonoids			39.1	0	M-H	C32H40O16	-0.745294	1.04837	0.000113931	0.00153479	3.68925	27303	7400.68	34594.9	33765.3	22645.9	38909.4	21717.7	27673.7	20869.4	18247.3	229.56	2783.55	13988.7	18235.4	8390.66	14749.8	343.137	484.63
13-hydroxy-tridecanoic acid	1.2512					5.69_213.1846m/z	213.185	5.69307	pos	LMFA01050042	Lipids and lipid-like molecules	Fatty Acyls	Fatty Acids and Conjugates			54.1	76	M+H-H2O	C13H26O3	-1.47355	1.25494	5.28832e-06	0.000151601	2.38039	43381.2	18224.4	41185.7	53379.5	42635.1	36877.5	43861.4	43389.3	38393	47328.4	6363.49	12080.9	26638.2	31263.6	21902.1	22368.7	12823.1	12355.5
Vomifoliol 9-[xylosyl-(1->6)-glucoside]	0.609241					5.75_536.2697m/z	536.27	5.75112	pos	HMDB0035520	Lipids and lipid-like molecules	Fatty Acyls	Fatty acyl glycosides	*		38.5	0	M+NH4	C24H38O12	-0.943492	1.12153	0.00543376	0.0223887	1.52546	79011.9	51795.6	87238.1	82951.8	83332.7	80178.1	77057.1	76856.2	74312.6	70168.5	77063.4	63950.5	70291.9	63737.8	56222	47687.1	18921	16490.9
Monic acid	0.573879					7.39_323.1862m/z	323.186	7.39163	neg	HMDB0061154	Lipids and lipid-like molecules	Fatty Acyls	Fatty acids and conjugates			55	81	M-H2O-H	C18H30O6	-0.672588	1.11762	0.00328208	0.0163834	1.48852	85030.8	57124.4	96670.9	76452.7	100054	98662.7	52775.7	91617.7	95085.4	68927.2	71356	76087.2	56655.8	44541.8	36286.1	45530	68539.5	57998.8
Brosimacutin D	-0.888855					5.63_340.1305n	341.138	5.6342	pos	LMPK12140055	Lipids and lipid-like molecules	Polyketides	Flavonoids			46.2	39.7	M+H-H2O, M+H	C20H20O5	-1.65825	1.2509	0.016434	0.0436931	0.540043	46297.9	85730	43315.4	38126.3	50820.8	43245.4	50407.1	47533.1	48197.4	48737.3	88171.1	61076.3	49576.8	61071.7	60386.3	80618.2	111187	173753
11-dehydro-2,3-dinor-TXB2	1.19282					8.02_323.1848m/z	323.185	8.01998	pos	LMFA03030013	Lipids and lipid-like molecules	Fatty Acyls	Eicosanoids			50.3	62.4	M+H-H2O	C18H28O6	-1.57948	1.04003	0.000119669	0.00158873	2.28599	35548	15550.4	38557.3	31544	39939.3	38772.6	23233.3	44741	47917.1	19679.7	22452	19999.8	13335.6	13246.1	13451.3	10496.9	17243.5	14177.7
1-O-(2R-methoxy-4Z,7Z,10Z,13Z,16Z,19Z-docosahexaenyl)-sn-glycerol	-1.24824					11.73_463.3065m/z	463.306	11.7294	neg	LMGL01020044	Lipids and lipid-like molecules	Glycerolipids	Monoradylglycerols			48.8	50.6	M+FA-H	C26H42O4	-0.119024	1.23268	5.05773e-05	0.0008403	0.420962	18506.2	43961.6	17540.3	22104.4	13887.9	18610.9	15966.3	20336.1	20715	18888.5	60125.8	46266.2	35519.9	35550.7	26843.9	40928.5	62348.7	44108.9
7-Methoxy-9-methyl-4E,8E-hexadecadienoic acid	-1.22938					8.72_341.2329m/z	341.233	8.7225	neg	LMFA01080011	Lipids and lipid-like molecules	Fatty Acyls	Fatty Acids and Conjugates			47.5	42.5	M+FA-H	C18H32O3	-1.36802	1.19495	0.0196936	0.0489726	0.426502	25248.5	59199	31822	33641.3	21545.1	28741.4	20942.8	22168.9	21437.5	21688.9	61759.8	50281.2	25935.3	30310.5	56730.7	24727	124937	98910.1
(E)-3,7-Dimethyl-2,6-octadienyl hexanoate	-2.44184					4.72_291.1733m/z	291.173	4.72448	pos	97311	Lipids and lipid-like molecules	Fatty Acyls	Fatty alcohol esters	*		37.6	0	M+K	C16H28O2	4.92408	1.07478	4.29468e-06	0.000128988	0.184049	4341.84	23590.7	4363.01	4873.17	6341.99	5392.44	2922.01	3082.59	2241.52	5517.98	19861.2	14956.7	22128.2	30590.9	12185.4	29465.8	30319.9	29217.6
PC(21:4(6Z,9Z,12Z,15Z)/0:0)	1.57784					10.76_558.3544m/z	558.354	10.7622	pos	40270	Lipids and lipid-like molecules	Glycerophospholipids	Glycerophosphocholines			37.7	0	M+H	C29H52NO7P	-1.88903	1.02899	0.000801917	0.00640322	2.98523	30890.5	10347.8	25714.1	19090.3	45189.5	55027.8	25415.3	20296.8	20993.8	35396.5	11504.8	8306.65	5274.68	8948.39	6980.56	12834.7	16427.7	12504.8
Squamostanal A	-1.58075					13.96_587.4313m/z	587.431	13.9596	neg	86626	Lipids and lipid-like molecules	Fatty Acyls	Fatty alcohols	*		38	0	2M-H	C18H30O3	-0.739079	1.18434	0.000231723	0.00256448	0.334309	12543.4	37520.4	10781.3	14800	10478	12733.4	7731.62	12808.6	10245.7	20768.6	49427.2	42159	32105.1	25628	13859.1	34252.8	56605.3	46126.9
Ascorbyl Palmitate	0.678334					8.19_453.2265m/z	453.227	8.18653	pos	73561	Lipids and lipid-like molecules	Fatty Acyls	Fatty acid esters			38.4	0	M+K	C22H38O7	3.88126	1.10104	0.0233299	0.0548747	1.60029	84938.4	53076.9	80398.5	78145.1	77827.3	102144	71324.2	86326.1	85969.1	97372.7	26038.8	34106.4	108879	71453.1	40141.5	94408	25433.5	24154.4
6alpha-Carissanol	-0.461892					8.66_235.1689m/z	235.169	8.6631	pos	HMDB0035309	Lipids and lipid-like molecules	Prenol lipids	Sesquiterpenoids	*		53.5	73	M+H-H2O	C15H24O3	-1.56149	1.05867	0.0075173	0.0268849	0.726033	65747.8	90557.6	66336.8	65840.9	63422.5	74563.8	58868.1	61629.6	68453.9	66866.8	88918.6	79574.3	86344.2	84618.3	55268.3	87248.5	127039	115449
PI(O-16:0/22:2(13Z,16Z))	1.44123					13.84_899.5964m/z	899.596	13.8389	pos	81001	Lipids and lipid-like molecules	Glycerophospholipids	Glycerophosphoinositols			37.9	0	M+Na	C47H89O12P	-2.30448	1.04056	0.020168	0.0496452	2.71553	43858	16150.8	43418.1	36800.2	66535	78665.5	19387.1	25420.9	42564.6	38072.6	2.49373e-05	1326.38	44051.4	27066.5	2.49373e-05	54039.9	1250.65	1471.66
Chloroxanthin/ Hydroxyneurosporene/ OH-Neurosporene	1.30794					15.50_557.4714m/z	557.471	15.4998	pos	LMPR01070113	Lipids and lipid-like molecules	Prenol lipids	Isoprenoids			37.6	0	M+H	C40H60O	-0.568506	1.20931	6.00529e-05	0.000946244	2.47588	42296.1	17083.3	35907.4	41414.1	41497.4	52758.8	43403.6	43606.6	38515.4	41265.3	6473.03	7815.79	24961.1	33723.2	28100.4	23541.5	6581.46	5469.66
(9R,10S,12Z)-9,10-Dihydroxy-8-oxo-12-octadecenoic acid	1.2552					8.88_329.2316m/z	329.232	8.88303	pos	HMDB0040611	Lipids and lipid-like molecules	Fatty Acyls	Lineolic acids and derivatives	*		37.8	0	M+H	C18H32O5	-1.94793	1.00051	4.33253e-05	0.000748829	2.38701	29905.9	12528.6	40743.4	31086	39187.8	31856.2	21073.6	27950.6	26981.1	20368.1	16324.5	13673.6	11003.3	8944.93	5106.8	14200.2	15115	15860.4
DG(14:1(9Z)/20:5(5Z,8Z,11Z,14Z,17Z)/0:0)	-2.8788					14.34_567.4401m/z	567.44	14.3426	pos	HMDB0007056	Lipids and lipid-like molecules	Glycerolipids	Diradylglycerols			36.7	0	M+H-H2O	C37H60O5	-1.19458	1.14049	0.0204148	0.0501303	0.135955	5010.2	36851.9	7826.68	6631.6	4068.35	5037.01	2950.4	6264.29	5065.43	2237.84	87330.7	69993.3	6025.45	9952.27	10702.8	314.604	66840.8	43655.1
Cyclopassifloic acid A	-2.72496					13.40_554.4049m/z	554.405	13.3996	pos	91129	Lipids and lipid-like molecules	Steroids and steroid derivatives	Cycloartanols and derivatives	*		38	0	M+NH4	C31H52O7	-0.477161	1.17675	0.0407553	0.0816199	0.151254	6505.22	43008.6	10392.8	13992	5366.98	5927.14	6534.52	6003.94	3365.59	458.781	137568	52745.3	1902.56	7745.51	46841.7	327.859	67233.4	29704.5
9-Oxoasimicinone	-2.63291					13.84_654.4919m/z	654.492	13.8389	pos	HMDB0032949	Lipids and lipid-like molecules	Fatty Acyls	Fatty alcohols	*		36	0	M+NH4	C37H64O8	-3.13422	1.16301	0.0263433	0.0595441	0.161219	6703.87	41582.5	6744.1	8414.24	8193.7	3415.53	4922.84	6280.77	4207.19	11452.6	111103	85483.7	11628	11317.2	4602.05	11675.9	54636.6	42213.9
PI(O-18:0/20:2(11Z,14Z))	1.67467					13.65_876.6083n	899.596	13.6541	pos	81020	Lipids and lipid-like molecules	Glycerophospholipids	Glycerophosphoinositols			37.5	0	M+NH4, M+Na, M+H	C47H89O12P	-0.999324	1.16604	0.00481078	0.0207576	3.19246	43204.2	13533.2	33241	33717.5	71181.1	76304.3	22257.3	35760.5	36915.9	36256.1	3042.48	1448.98	36442.4	23529.9	1322.96	36147.4	3013.17	3318.25
Anhydroicaritin 3-rhamnosyl-(1->2)-rhamnoside	-2.40425					8.33_661.2487m/z	661.249	8.32665	pos	LMPK12112007	Lipids and lipid-like molecules	Polyketides	Flavonoids			38.4	0	M+H	C33H40O14	-0.523471	1.10296	0.0196241	0.0488675	0.188908	7019.94	37160.7	12804	4761.01	3341.14	3058.32	7063.08	4711.95	11376.8	9043.19	71230.7	85501	1180.27	7664.47	29418.5	2936	45901.8	53453.1
Dihydroxychaulmoogric acid	-0.74203					10.69_335.2189m/z	335.219	10.6866	pos	LMFA01140029	Lipids and lipid-like molecules	Fatty Acyls	Fatty Acids and Conjugates			47.9	46.7	M+Na	C18H32O4	-1.36114	1.06227	0.0115493	0.03476	0.597898	41324.5	69116.3	35082.9	32007.6	40262.5	37393.1	37892.6	35316.7	38306.5	74333.7	81813.3	89160.9	76430.4	58125.6	18239.2	81075.7	61343.6	86741.4
(1R,2R,4R)-1,8-Epoxy-p-menthane-2,4-diol	-1.27242					11.07_187.1326m/z	187.133	11.0654	pos	HMDB0041545	Lipids and lipid-like molecules	Prenol lipids	Monoterpenoids	*		49.4	52.6	M+H	C10H18O3	-1.65527	1.01525	0.013903	0.0390328	0.413965	16281.7	39331.1	23577.8	25226	11331.3	21955.5	11472.4	17304.6	12073.4	7312.61	59809.3	51864.1	14020.7	25451.3	59707.3	5884.48	61736	36175.5
Sanchinoside B1	-1.87212					10.71_656.4708m/z	656.471	10.7062	pos	HMDB0037129	Lipids and lipid-like molecules	Prenol lipids	Triterpenoids	*		36.2	0	M+NH4	C36H62O9	-3.71627	1.02221	0.00122389	0.00854349	0.273172	7629.11	27927.8	8415.43	12666.7	8433.04	6453.55	3173.15	3637.19	5064.27	13189.5	49404.9	29966.7	16411.1	15227.5	10667.5	23930.5	39160.4	38654.1
12-Hydroxy-8,10-octadecadienoic acid	2.93966					12.07_295.2276m/z	295.228	12.0696	neg	HMDB0029998	Lipids and lipid-like molecules	Fatty Acyls	Lineolic acids and derivatives	*		47.1	41.8	M-H	C18H32O3	-0.875231	1.08924	3.04637e-08	3.52837e-06	7.6723	21057.3	2744.58	21862.5	15112.9	27227.5	24724.7	14251.5	23581.5	20722.2	20975.4	1796.88	5483.73	3400.78	1420.61	422.011	3505.85	2851.74	3075.05
(R)-1-O-[b-D-Glucopyranosyl-(1->6)-b-D-glucopyranoside]-1,3-octanediol	0.741966					4.71_451.2183m/z	451.218	4.70618	neg	HMDB0032799	Lipids and lipid-like molecules	Fatty Acyls	Fatty acyl glycosides	*		49.4	57.1	M-H2O-H	C20H38O12	-0.441484	1.05126	0.0144129	0.0399866	1.67245	67430.3	40318.2	73254.8	85721	63269.5	84065.2	60378.1	61905.7	56377.8	54470.4	9564.76	21566.1	59993.1	68886.6	67983.3	53756.4	22456	18339.3
Dictyolene	-0.432866					12.05_306.2786m/z	306.279	12.0525	pos	LMPR0104450003	Lipids and lipid-like molecules	Prenol lipids	Isoprenoids			44.2	28.2	M+NH4	C20H32O	-1.98674	1.04577	0.0451459	0.0878464	0.740788	94070.9	126988	89294.2	97605.4	92337.1	101138	74829.6	79404.1	65737.6	152221	139389	160829	123479	125377	56449.1	116121	131868	162388

## Sheet: significant change in lipids
Metabolites	log2(FC)	KEGG	RED/BLUE	ID Annotation	Annotation	ID	m/z	Retention time (min)	Ion mode	Compound ID	Super Class	Class	Sub Class	level	kegg	Score	Fragmentation Score	Adducts	Formula	Mass Error (ppm)	VIP	P-value	adj.P-value	FC	average(EG)	average(CK)	EG1	EG2	EG3	EG4	EG5	EG6	EG7	EG8	CK1	CK2	CK3	CK4	CK5	CK6	CK7	CK8
(4Z,7Z,10Z,13Z,16Z,19Z)-docosahexaenoate	-1.54724	C06429	blue	ath01040	Biosynthesis of unsaturated fatty acids	14.17_311.2370m/z	311.237	14.1742	pos	HMDB0062579	Lipids and lipid-like molecules	Fatty Acyls	Fatty acids and conjugates	**	C06429	45.4	31.4	M+H-H2O	C22H32O2	0.304781	1.21665	0.012117	0.0358686	0.342165	17870.6	52227.9	16003.4	15973.3	18213.5	13771.2	16811.4	17768.5	23805	20618	79707.7	50223.4	27575.6	22621.3	17576.9	28129.7	100856	91132.5
(9Z,7'Z,9'Z)-7,8-Dihydrolycopene	1.98254	C19759	red	ath00906	Carotenoid biosynthesis	14.78_539.4610m/z	539.461	14.7821	pos	HMDB0039089	Lipids and lipid-like molecules	Prenol lipids	Tetraterpenoids	**	C19759	36.1	0	M+H	C40H58	-0.233785	1.07049	1.16523e-06	4.87823e-05	3.95188	24157.4	6112.9	23095.9	28342.3	23872.9	29278.2	24846.4	22561.1	19302.8	21959.7	2448.46	1572.85	7920.52	16399.4	10721.6	6103.69	2298.34	1438.39
2-Polyprenyl-6-methoxyphenol	2.17835	C17552	red	ath00130	Ubiquinone and other terpenoid-quinone biosynthesis	9.31_261.1845m/z	261.185	9.31335	pos	HMDB0060355	Lipids and lipid-like molecules	Prenol lipids	Monoterpenoids	**	C17552	38.3	0	M+H	C17H24O2	-1.55315	1.40335	1.50521e-06	5.84481e-05	4.52635	41725.7	9218.39	51120.6	39188.3	46385.1	49578.7	26604.2	48247.4	50851.6	21829.8	8589.75	10298.8	10614.5	8867.59	10949.6	8773.84	8414	7239.09
20-Hydroxy-leukotriene B4	0.332892	C04853	red	ath00590	Arachidonic acid metabolism	9.72_370.2582m/z	370.258	9.72197	pos	HMDB0001509	Lipids and lipid-like molecules	Fatty Acyls	Eicosanoids	**	C04853	51.1	62.9	M+NH4	C20H32O5	-1.72886	1.02949	0.0296871	0.0647985	1.25954	143841	114202	147791	162979	146483	154503	133326	156097	158382	91168.3	141127	151950	110261	115368	122242	71637.4	111259	89771
20-hydroxy-LTE4	1.54317	C03577	red	ath00590	Arachidonic acid metabolism	3.83_456.2434m/z	456.243	3.82513	pos	LMFA03020025	Lipids and lipid-like molecules	Fatty Acyls	Eicosanoids	**	C03577	36.4	0	M+H	C23H37NO6S	4.29332	1.51297	4.78741e-06	0.000140207	2.91435	56304.9	19319.9	66290.6	75666.6	55950.1	60353.5	61596.2	47428.5	41182.9	41970.8	6992.46	15892.8	25251.5	29338	18083.1	29887.5	15010.9	14103.1
Pregnanediol-3-glucuronide	-1.55741	C03033	blue	ath00040	Pentose and glucuronate interconversions	10.16_496.3028n	514.337	10.1573	pos	LMST05010049	Lipids and lipid-like molecules	Steroids and steroid derivatives	Steroidal glycosides	**	C03033	37.8	0	M+H, M+Na, M+NH4	C27H44O8	-1.63047	1.67829	0.00818773	0.0281967	0.339762	31887.8	93853.5	31414.3	33056.8	28525.6	31494.8	21659.1	27169.8	38672.9	43109.3	123177	80159.9	50842.1	55474	42096.7	54529.9	199608	144940
6-keto-PGF1alpha	-0.664678	C05961	blue	ath00590	Arachidonic acid metabolism	7.45_388.2688m/z	388.269	7.45107	pos	LMFA03010001	Lipids and lipid-like molecules	Fatty Acyls	Eicosanoids	**	C05961	47.2	45.2	M+NH4	C20H34O6	-1.633	1.54656	0.00673471	0.0253029	0.630829	91414.7	144912	89946	66268.9	86857.6	78946	97868.8	107301	113923	90205.8	183642	169485	107227	102328	112977	95376.5	176520	211741
7,7',8,8'-Tetrahydrolycopene	1.28411	C05430	red	ath00906	Carotenoid biosynthesis	15.42_541.4766m/z	541.477	15.4168	pos	91917	Lipids and lipid-like molecules	Prenol lipids	Tetraterpenoids	**	C05430	37.9	0	M+H	C40H60	-0.421176	1.29447	0.000524304	0.00472247	2.43532	53434	21941.2	50368.1	66245	51847.7	71672.4	50225.2	48953.6	41922.5	46237.5	6182.54	7183.75	31470.7	49172.5	36270.9	31483.5	8006.26	5759.72
9,10,13-TriHOME	-0.711885	C14835	blue	ath00591	Linoleic acid metabolism	7.73_329.2330m/z	329.233	7.72895	neg	HMDB0004710	Lipids and lipid-like molecules	Fatty Acyls	Fatty acids and conjugates	**	C14835	53.3	72	M-H	C18H34O5	-1.18766	3.02187	0.0065959	0.0250004	0.610522	322949	528973	315150	301426	338136	318241	277041	282776	290796	460030	622175	719853	498987	388252	191710	514869	618894	677041
9(S)-HODE	-0.999037	C14767	blue	ath00591	Linoleic acid metabolism	11.09_296.2348n	295.228	11.0913	neg	45662	Lipids and lipid-like molecules	Fatty Acyls	Lineolic acids and derivatives	**	C14767	54.1	75.9	M-H, M+FA-H	C18H32O3	-1.05563	1.11431	0.00179243	0.0110501	0.500334	25124.6	50215.7	25400	27376	21910.8	20605.3	24801.6	23857	24661.5	32384.6	55004.1	62242.9	44075.1	31970.8	18659.7	51754	63810.5	74208.1
9(S)-HPODE	-0.678875	C14827	blue	ath00591	Linoleic acid metabolism	9.90_312.2294n	330.263	9.8963	pos	HMDB0006940	Lipids and lipid-like molecules	Fatty Acyls	Lineolic acids and derivatives	**	C14827	48.4	48.5	M+NH4, M+K	C18H32O4	-2.17799	1.84731	0.0114758	0.0346215	0.624652	134163	214780	135327	125077	136275	135720	110692	115334	124913	189967	262606	299870	189557	153016	85774.3	179764	269174	278483
9S,11R,15S-trihydroxy-2,3-dinor-13E-prostaenoic acid-cyclo[8S,12R]	-0.805042	C14795	blue	ath00590	Arachidonic acid metabolism	8.83_328.2246n	327.217	8.82792	neg	LMFA03010154	Lipids and lipid-like molecules	Fatty Acyls	Eicosanoids	**	C14795	54.7	80.1	M-H, 2M-H	C18H32O5	-1.07049	3.18833	0.00525339	0.0219241	0.572346	298063	520775	305977	275976	319740	287781	264475	280344	303551	346662	685883	567340	399598	367901	176948	592325	648385	727817
Abietinal	1.59787	C11887	red	ath00904	Diterpenoid biosynthesis	7.58_286.2292n	287.236	7.57775	pos	HMDB0034735	Lipids and lipid-like molecules	Prenol lipids	Diterpenoids	**	C11887	38.2	0	M+H-H2O, M+H	C20H30O	-1.51118	1.01744	0.00103193	0.00759548	3.02696	29720.4	9818.56	25235.2	30807.2	24038.4	11450	42720.7	40885.6	36624	26002.2	5504.21	17304.9	10843.6	9170.88	27694.3	5556.74	851.57	1622.29
All-trans-heptaprenyl diphosphate	-1.04074	C04216	blue	ath00900	Terpenoid backbone biosynthesis	10.84_699.3802m/z	699.38	10.8361	neg	HMDB0012187	Lipids and lipid-like molecules	Prenol lipids	Polyprenols	**	C04216	51.4	64.1	M+FA-H	C35H60O7P2	0.944169	1.65745	0.0160863	0.0430642	0.486079	61510.5	126544	58538.8	50456.5	59543.2	54029.9	54164.9	50395.9	65284.5	99670.6	140824	80795.3	79956.9	72959.2	86826.1	101015	245658	204320
D-Glycerol 1-phosphate	-2.55235	C00093	blue	ath02010|ath00564|ath00561	ABC transporters|Glycerophospholipid metabolism|Glycerolipid metabolism	0.77_343.0191m/z	343.019	0.773117	neg	5161	Lipids and lipid-like molecules	Glycerophospholipids	Glycerophosphates	**	C00093	38.7	0	2M-H	C3H9O6P	-2.69057	1.17471	0.0241764	0.0561102	0.170478	6873.12	40316.9	8963.11	10744.5	4576.79	4928.42	5729.08	7461.46	5485.48	7096.16	113288	51330.7	6925.4	7148.41	30963.1	11799.7	72972.4	28106.9
Galactosylglycerol	-0.43374	C05401	blue	ath00052|ath00561	Galactose metabolism|Glycerolipid metabolism	0.83_254.0997n	255.107	0.8308	pos	HMDB0006790	Lipids and lipid-like molecules	Glycerolipids	Glycosylglycerols	**	C05401	48.6	46.6	M+H, M+NH4, M+K, M+Na, M+H-H2O	C9H18O8	-1.85327	6.70477	0.0136202	0.0385516	0.74034	3.00273e+06	4.05588e+06	2.82342e+06	2.58133e+06	3.09459e+06	2.97057e+06	2.81347e+06	3.02507e+06	3.50728e+06	3.20611e+06	6.07666e+06	4.10651e+06	3.14112e+06	3.13961e+06	3.35458e+06	3.42403e+06	4.54871e+06	4.65581e+06
Gamma-Linolenic acid	-0.778931	C06426	blue	ath00591|ath01040	Linoleic acid metabolism|Biosynthesis of unsaturated fatty acids	11.10_278.2241n	279.231	11.1026	pos	HMDB0003073	Lipids and lipid-like molecules	Fatty Acyls	Lineolic acids and derivatives	***	C06426	54.8	80.3	M+H, M+NH4, M+H-H2O	C18H30O2	-1.85914	3.18758	0.00215468	0.0125719	0.582799	288785	495514	248744	236994	280771	309680	272080	340274	281975	339760	606816	690554	379792	355255	292433	421688	564020	653552
Glycerylphosphorylethanolamine	-0.642019	C01233	blue	ath00564|ath00565	Glycerophospholipid metabolism|Ether lipid metabolism	0.73_215.0555n	216.063	0.728633	pos	5151	Lipids and lipid-like molecules	Glycerophospholipids	Glycerophosphoethanolamines	**	C01233	49.8	54.2	M+H, M+K, M+H-H2O	C5H14NO6P	-1.66762	2.96735	0.00118994	0.00839961	0.640816	299368	467166	268655	355956	237219	310575	297880	350358	321405	252892	599324	573469	378705	436791	420416	295452	582202	450971
LysoPC(17:0)	-0.470884	C04230	blue	ath00564	Glycerophospholipid metabolism	11.50_554.3458m/z	554.346	11.4957	neg	HMDB0012108	Lipids and lipid-like molecules	Glycerophospholipids	Glycerophosphocholines	**	C04230	56.8	86	M+FA-H	C25H52NO7P	-0.976492	3.35511	0.00457523	0.0201092	0.721522	640194	887282	529398	505827	683835	619855	710838	607554	702462	761782	1.16758e+06	1.02897e+06	682250	747785	686180	779059	1.05038e+06	956053
PC(18:1(11Z)/0:0)	0.355234	C04230	red	ath00564	Glycerophospholipid metabolism	11.29_522.3551m/z	522.355	11.2874	pos	LMGP01050138	Lipids and lipid-like molecules	Glycerophospholipids	Glycerophosphocholines	**	C04230	48	44.5	M+H	C26H52NO7P	-0.607804	1.5999	0.00313149	0.0159285	1.27919	251595	196682	201804	279495	232860	205355	296355	262858	269266	264764	211745	180654	221558	171523	207464	203057	227033	150425
PC(16:0/0:0)	-2.52369	C04230	blue	ath00564	Glycerophospholipid metabolism	10.90_495.3322n	496.34	10.9037	pos	LMGP01050018	Lipids and lipid-like molecules	Glycerophospholipids	Glycerophosphocholines	**	C04230	56.8	88.5	M+H, M+Na	C24H50NO7P	-0.534519	2.81342	0.0180985	0.0463078	0.173898	39372.3	226411	45430	52161.5	33462.6	38805	42020.6	37465.1	38817.3	26816.2	602090	166491	38878.4	45224.2	256508	38037	362177	301880
LysoPC(18:3(6Z,9Z,12Z))	0.780918	C04230	red	ath00564	Glycerophospholipid metabolism	10.39_562.3145m/z	562.314	10.3903	neg	HMDB0010387	Lipids and lipid-like molecules	Glycerophospholipids	Glycerophosphocholines	**	C04230	57.4	90.8	M+FA-H	C26H48NO7P	-1.11725	1.47118	0.0161602	0.0432244	1.71822	127211	74036.2	94349.4	107020	108384	122348	166007	147260	164720	107598	23897.9	41072	130742	89890.6	124065	121537	27616.7	33468.7
PA(0:0/18:2(9Z,12Z))	-2.8815	C00416	blue	ath00564|ath00561|ath04070	Glycerophospholipid metabolism|Glycerolipid metabolism|Phosphatidylinositol signaling system	12.63_434.2428n	435.25	12.6293	pos	LMGP10050044	Lipids and lipid-like molecules	Glycerophospholipids	Glycerophosphates	**	C00416	55.9	85.6	M+H, M+NH4, M+Na, M+H-H2O	C21H39O7P	-1.16301	5.4808	0.0403594	0.0811173	0.135701	126346	931065	200746	145485	155558	119277	112355	75465.7	79620.4	122261	3.04859e+06	883009	78355.4	95137.7	660246	52014.1	1.45764e+06	1.17353e+06
PGG2	-0.52898	C05956	blue	ath00590	Arachidonic acid metabolism	7.73_386.2530m/z	386.253	7.72548	pos	3508	Lipids and lipid-like molecules	Fatty Acyls	Eicosanoids	**	C05956	38.7	0	M+NH4	C20H32O6	-1.83472	1.25108	0.00543152	0.0223887	0.693044	75989.8	109646	74949.8	64267.2	73388.6	69951.2	70812.2	82142.2	100317	72090.1	149496	144501	86584.6	92565.1	90544.7	81195.9	124598	107685
Psychosine	-1.08024	C01747	blue	ath00600	Sphingolipid metabolism	5.77_462.3420m/z	462.342	5.77158	pos	LMSP07000001	Lipids and lipid-like molecules	Sphingolipids	Glycosphingolipids	**	C01747	54.8	78	M+H	C24H47NO7	-1.21809	1.95388	0.0395702	0.0799135	0.472951	91272.2	192984	93788.6	113389	68056.8	114367	73438	94936.7	94367	77834.3	402406	357204	132851	87381.8	60550.7	112889	215691	174901
Traumatic acid	-1.08	C16308	blue	ath00592	alpha-Linolenic acid metabolism	7.60_228.1353n	227.128	7.60255	neg	HMDB0000933	Lipids and lipid-like molecules	Fatty Acyls	Fatty acids and conjugates	***	C16308	57.8	95.1	M-H2O-H, M-H	C12H20O4	-3.56604	4.59642	0.0033565	0.0166282	0.473027	386393	816852	351930	391214	524425	651956	232847	336526	262302	339947	1.48036e+06	987844	413629	581508	739707	741035	801721	789014
TXB2	-0.730419	C05963	blue	ath00590	Arachidonic acid metabolism	8.54_388.2688m/z	388.269	8.5439	pos	LMFA03030002	Lipids and lipid-like molecules	Fatty Acyls	Eicosanoids	**	C05963	38.7	0	M+NH4	C20H34O6	-1.64872	1.26404	4.61552e-05	0.000783627	0.602729	41410.5	68705.1	38761	35889.4	37766.1	44504.8	36304	41497.5	42196.8	54364.6	62471.1	61442	70392.8	68202.5	47405.6	76141	86248.2	77337.6
1-(sn-Glycero-3-phospho)-1D-myo-inositol	-0.727257	C01225	blue			0.72_333.0588m/z	333.059	0.72205	neg	HMDB0011649	Lipids and lipid-like molecules	Glycerophospholipids	Glycerophosphoinositols		C01225	56.7	86.5	M-H	C9H19O11P	-1.17241	4.28999	0.00170563	0.0107245	0.604051	537541	889893	505054	673165	425383	520974	519526	620688	520998	514542	949668	1.03476e+06	697949	805223	745033	682939	1.41971e+06	783866
10beta-Hydroxy-6beta-isobutyrylfuranoeremophilane	-1.69414	C09685	blue			9.84_321.2054m/z	321.205	9.8413	pos	67884	Lipids and lipid-like molecules	Prenol lipids	Sesquiterpenoids	*	C09685	38.3	0	M+H	C19H28O4	-1.97404	1.61035	0.0042785	0.0193526	0.309039	23490.9	76012.7	28468.6	30231.2	16051.6	25104.2	21428.9	28087.5	20505.2	18049.8	130518	93544.2	32443.1	41929.8	109621	16079.4	119999	63967.1
11-Hydroxyandrosterone	-1.11193	C14606	blue			11.07_306.2190n	289.216	11.0654	pos	LMST02020086	Lipids and lipid-like molecules	Steroids and steroid derivatives	Androstane steroids		C14606	50.9	61.6	M+NH4, M+H-H2O	C19H30O3	-1.76298	3.47323	0.0261062	0.0591809	0.462674	250229	540832	372975	391368	196178	312599	194090	237629	186199	110794	894853	659362	189771	314682	761060	83569.5	893506	529850
11-Hydroxyiridodial glucoside pentaacetate	0.779783	C11666	red			4.09_556.2145n	579.203	4.08947	pos	LMPR0102070031	Lipids and lipid-like molecules	Prenol lipids	Isoprenoids		C11666	37.7	0	M+NH4, M+Na	C26H36O13	-2.0211	1.06846	0.011763	0.0352035	1.71687	59501.3	34656.8	57301.3	69447.6	45737.1	49786.9	82637.8	64186.3	62484	44429.2	12653.2	21410.5	29815.1	73909.9	28168.8	58062.4	25904.7	27329.8
13-Dihydrodaunorubicin	1.42823	C12430	red			4.15_552.1833m/z	552.183	4.14522	pos	LMPK13050004	Lipids and lipid-like molecules	Polyketides	Aromatic polyketides	**	C12430	36.4	0	M+Na	C27H31NO10	-1.33322	1.03839	0.000250535	0.00272185	2.69116	31549.2	11723.3	36234.7	42589.8	36030.8	34752.7	24642.8	23655.2	20475.8	34011.7	9143.08	5568.26	22486.2	15386.2	23684.5	13754	709.317	3054.6
2-Hexaprenyl-3-methyl-6-methoxy-1,4 benzoquinone	-0.299501	C05804	blue			10.86_583.4141m/z	583.414	10.8614	pos	HMDB0006819	Lipids and lipid-like molecules	Prenol lipids	Quinone and hydroquinone lipids	**	C05804	50.2	62.7	M+Na	C38H56O3	3.53007	1.25693	0.04198	0.0833849	0.812533	204897	252171	179396	179563	193540	185450	210253	215450	225800	249729	247825	314720	267006	254053	128220	256206	279633	269705
5,6-Dihydroxyprostaglandin F1a	-0.305546	C06475	blue			11.62_406.2794m/z	406.279	11.6194	pos	HMDB0012109	Lipids and lipid-like molecules	Fatty Acyls	Eicosanoids		C06475	40.3	6.42	M+NH4	C20H36O7	-1.40598	1.09719	0.0428176	0.0846398	0.809136	145141	179378	150741	125239	159139	118201	150285	145257	140125	172140	213103	161115	144367	131695	146024	180279	224435	234003
Cucurbitacin P	-1.42698	C08804	blue			11.68_538.3735m/z	538.373	11.6823	pos	LMST01010114	Lipids and lipid-like molecules	Sterol Lipids	Sterols		C08804	37.2	0	M+NH4	C30H48O7	-0.650364	1.24877	0.000148755	0.00184711	0.371909	15987.2	42986.9	13281.8	19410	13505.8	21300.8	14678	20372.1	16238.1	9110.79	62141	37546.6	20862.5	32393.3	36999.3	40768.7	58947.3	54236.1
S-(2-Methylbutanoyl)-dihydrolipoamide	1.04848	C05118	red			2.52_291.1313n	292.139	2.51842	pos	HMDB0006869	Lipids and lipid-like molecules	Fatty Acyls	Fatty acyl thioesters		C05118	38.8	12.4	M+Na, M+K, M+H	C13H25NO2S2	-4.71091	4.65179	3.80437e-07	2.17811e-05	2.06835	645960	312307	594872	714964	656707	591276	699310	575362	595195	739990	156036	265755	294835	348303	272607	381454	422879	356582
S-Glutaryldihydrolipoamide	1.94441	C06157	red			5.09_321.1063n	322.114	5.08513	pos	HMDB0006832	Lipids and lipid-like molecules	Fatty Acyls	Fatty acids and conjugates		C06157	48.3	53	M+H, M+Na	C13H23NO4S2	-1.67205	1.44054	3.70858e-07	2.14767e-05	3.84879	44422	11541.8	52853.5	49888.9	40671.5	47183.2	39425.5	42955.4	50835.4	31562.6	1634.78	7391.93	15418.5	18340	12160.7	24552.2	5064.05	7772.28
4-Androstenediol	-1.03503	C14210	blue			11.87_291.2313m/z	291.231	11.8658	pos	LMST02020105	Lipids and lipid-like molecules	Steroids and steroid derivatives	Androstane steroids		C14210	49.5	53.3	M+H	C19H30O2	-1.86653	4.36053	0.00407482	0.0187357	0.488005	377020	772575	503091	573580	293348	496904	334084	387655	216680	210819	1.12766e+06	762505	411607	722234	867878	284226	1.03473e+06	969755
digitalin	-2.38664	C08862	blue			5.54_730.3981m/z	730.398	5.53753	pos	57784	Lipids and lipid-like molecules	Sterol Lipids	Sterols		C08862	36.4	0	M+NH4	C36H56O14	-3.87811	1.12306	0.00244501	0.013582	0.191227	6447.74	33717.8	9133.29	799.697	17292.4	3941.54	10969.7	704.8	1708.8	7031.66	55158.9	27366.5	14419.1	22300.3	8734.13	42341.8	32200.4	67221.2
Estriol	-0.531149	C05141	blue			8.86_289.1794m/z	289.179	8.86337	pos	41814	Lipids and lipid-like molecules	Steroids and steroid derivatives	Estrane steroids	**	C05141	38.7	0	M+H	C18H24O3	-1.63104	1.4941	0.000194372	0.00227611	0.692003	87779.6	126849	89458.7	92291.9	78233	94267.1	80937.7	91043.5	100876	75129.5	146251	150479	117518	115181	109754	96298	148642	130666
7alpha-Hydroxytestosterone	-1.3574	C05291	blue			11.64_305.2106m/z	305.211	11.6404	pos	LMST02020068	Lipids and lipid-like molecules	Steroids and steroid derivatives	Androstane steroids		C05291	53.8	75.4	M+H	C19H28O3	-1.75681	2.40096	0.0161711	0.0432338	0.390285	84474.6	216443	104119	129984	62152.5	91128.2	89691.2	92792	69066.2	36863.8	372915	246875	73188.4	123240	406938	48154	281869	178368
8-Epideoxyloganin	1.14126	C11648	red			5.83_374.1571n	392.191	5.83292	pos	41165	Lipids and lipid-like molecules	Prenol lipids	Isoprenoids		C11648	38.2	0	M+NH4, M+Na, M+H	C17H26O9	-1.49031	1.23392	0.000918138	0.00704487	2.20573	54695.8	24797.1	64027.1	61996.4	54401.3	78604.6	52596.2	43846.4	38653.7	43440.9	9506.49	17627.7	33051.8	42231.8	47742.1	28281.1	11588.1	8347.82
Pregnanetriolone	-1.92606	C15368	blue			10.42_368.2789m/z	368.279	10.4171	pos	HMDB0041997	Lipids and lipid-like molecules	Steroids and steroid derivatives	Pregnane steroids		C15368	54.3	78.1	M+NH4	C21H34O4	-1.7314	3.15322	0.00547151	0.0224623	0.263147	74113.9	281644	94294.9	112907	53290.5	83261.2	68844.3	80140.1	53048.7	47123.7	515363	262319	94081.9	166047	327299	50330.3	527662	310052
Panaxytriol	1.61592	C16792	red			7.60_278.1878n	261.185	7.59888	pos	LMFA05000027	Lipids and lipid-like molecules	Fatty Acyls	Fatty alcohols	*	C16792	38.1	0	M+H-H2O, M+H	C17H26O3	-1.27892	1.04235	8.65739e-06	0.000218091	3.06508	27092.1	8838.98	31448	27448.7	33476	36148.3	16001.9	24529.3	27123.4	20561.6	5595.79	5729.79	11421.7	14727.3	10666.9	10904.8	7000.65	4664.87
Catalpol	0.454975	C09773	red			4.33_343.1031m/z	343.103	4.32915	neg	LMPR0102070007	Lipids and lipid-like molecules	Prenol lipids	Isoprenoids		C09773	53.3	72.2	M-H2O-H	C15H22O10	-0.986956	1.31905	0.000152709	0.00188459	1.37076	111500	81341.6	105013	109929	112949	109735	125142	104436	103509	121285	76932.2	91555.6	101107	88046	70332.5	94022	70352.3	58385
Lamioside	1.44432	C11645	red			5.12_443.1525m/z	443.153	5.12408	pos	LMPR0102070018	Lipids and lipid-like molecules	Prenol lipids	Isoprenoids		C11645	39	0	M+Na	C18H28O11	0.290713	1.34484	2.27221e-06	7.90877e-05	2.72134	45897.9	16865.9	51909.2	52536.9	49030.8	50214.9	46911.6	38162.5	37098.4	41318.8	5101.01	13850.1	30161.4	22528.9	25841.8	17394.9	11802.7	8246.44
Corticosterone	-1.01177	C02140	blue			10.71_347.2187m/z	347.219	10.7062	pos	HMDB0001547	Lipids and lipid-like molecules	Steroids and steroid derivatives	Hydroxysteroids	***	C02140	42.4	27.8	M+H	C21H30O4	-8.67149	1.77992	0.0224752	0.0535118	0.495938	73863.6	148937	104410	124406	57954	100727	57264.8	58625.4	44150.5	43371.1	245612	148488	56409.4	104322	196098	45819	240729	154019
all-trans-4-hydroxyretinoic acid	-0.467999	C16677	blue			6.41_334.2371m/z	334.237	6.41303	pos	LMPR01090025	Lipids and lipid-like molecules	Prenol lipids	Retinoids	**	C16677	50.5	58.5	M+NH4	C20H28O3	-1.71861	1.44472	0.0135961	0.0385258	0.722967	126507	174983	108861	95418.2	109438	117927	164219	166192	177952	72044.2	195711	185328	143794	130081	209136	150969	178241	206602
phorbol 13-acetate 12-myristate	-0.270289	C05151	blue			12.53_639.3847m/z	639.385	12.5277	pos	LMPR0104330002	Lipids and lipid-like molecules	Prenol lipids	Isoprenoids		C05151	42.7	47	M+Na	C36H56O8	-3.2609	2.68849	0.00540963	0.0223599	0.829153	733235	884317	719971	843799	600200	824779	628001	740578	800192	708356	805324	840522	1.04806e+06	988091	756213	895308	893007	848013
alpha-Cortolone	-2.04222	C05481	blue			10.67_384.2737m/z	384.274	10.6658	pos	LMST02030227	Lipids and lipid-like molecules	Steroids and steroid derivatives	Hydroxysteroids		C05481	51.7	65.9	M+NH4	C21H34O5	-2.0905	2.75257	0.00879645	0.0294379	0.24279	52769.3	217345	63214	81493.5	34392.3	55817.9	60614.9	60804.8	39378	26439.2	457907	224397	59988.9	94920.8	351559	23485.1	309085	217419
Geranylacetone	0.690991	C13297	red			5.23_194.1668n	177.163	5.2305	pos	HMDB0031846	Lipids and lipid-like molecules	Prenol lipids	Monoterpenoids	*	C13297	38.4	0	M+H-H2O, M+H	C13H22O	-1.43956	1.0776	0.000361534	0.00356284	1.61439	54647.2	33850	42652.6	51730.5	55207.8	42559.2	54170.1	60773.8	62018.2	68065.1	17027.5	27326.2	36386.7	40399.9	28494.6	40272.8	38432.8	42459.5
Epothilone A	1.47431	C12153	red			5.93_493.2520n	476.249	5.93343	pos	LMPK04000040	Lipids and lipid-like molecules	Polyketides	Macrolides and lactone polyketides		C12153	38.4	9.75	M+H-H2O, M+H	C26H39NO6S	4.38414	5.54708	0.000386943	0.00376172	2.77851	910582	327723	1.14409e+06	1.10032e+06	878532	1.36067e+06	776608	721414	620916	682106	52570	159403	559097	609039	540167	483923	106427	111159
Mosin C	-1.49046	C04771	blue			15.56_612.4827m/z	612.483	15.5625	pos	HMDB0031398	Lipids and lipid-like molecules	Fatty Acyls	Fatty alcohols	*	C04771	37.6	0	M+NH4	C35H62O7	-1.17563	1.06637	0.0384627	0.0782415	0.355898	17105.4	48062.5	10735.8	13177.6	13705.9	16207.8	18523.8	14072.8	17687.6	32731.5	129286	72382.6	19624	30453.3	24636.4	21888.3	56691.3	29538.2
O-propanoyl-carnitine	-0.299294	C03017	blue			1.11_217.1311n	218.138	1.11395	pos	36668	Lipids and lipid-like molecules	Fatty Acyls	Fatty acid esters		C03017	45	29.3	M+H-H2O, M+H	C10H19NO4	-1.52825	1.76016	0.0402646	0.0809717	0.81265	357438	439843	337988	311807	364786	377881	287672	416893	457132	305348	372917	418941	363714	441753	479226	624238	375269	442686
Fusidic Acid	-0.312019	C06694	blue			12.41_516.3446n	517.352	12.4071	pos	HMDB0015570	Lipids and lipid-like molecules	Steroids and steroid derivatives	Steroid esters		C06694	39.7	4.08	M+H, M+NH4, M+H-H2O	C31H48O6	-0.961277	1.74976	0.0242538	0.0562245	0.805514	327541	406624	265726	342328	225317	334510	321695	411209	394184	325360	301069	376604	481889	501194	374627	409203	379603	428800
L-Oleandrosyl-oleandolide	0.55979	C11992	red			6.02_548.3426m/z	548.343	6.01683	pos	LMPK04000033	Lipids and lipid-like molecules	Polyketides	Macrolides and lactone polyketides	**	C11992	38.7	0	M+NH4	C27H46O10	-0.683743	1.66007	0.00248766	0.013709	1.47405	186332	126408	182800	223473	148689	201335	149799	207102	200333	177126	144670	165825	183880	134777	82556.3	116468	97804.7	85281.2
Messagenin	-0.792942	C08618	blue			13.86_444.3599n	445.367	13.8602	pos	67084	Lipids and lipid-like molecules	Prenol lipids	Triterpenoids	*	C08618	37.8	0	M+H-H2O, M+H	C29H48O3	-1.08715	1.28227	0.00229488	0.0130832	0.577166	43048.9	74586.7	49580.1	47054.4	37144.3	37509.4	40343	46553.8	48778	37428.1	94870.3	69886.5	51698.4	53642.9	116036	53403.3	89224.3	67930.9
Tetrahydrodeoxycorticosterone	-1.41053	C13713	blue			12.12_352.2840m/z	352.284	12.1155	pos	LMST05030013	Lipids and lipid-like molecules	Steroids and steroid derivatives	Hydroxysteroids		C13713	53.2	72.4	M+NH4	C21H34O3	-1.87925	3.04216	0.00230077	0.0130876	0.376173	110654	294156	119787	143131	77808.5	117460	137286	121778	83916	84063.1	403811	303247	145062	188042	391825	83509.4	445178	392576
L-Olivosyl-oleandolide	-1.00295	C11991	blue			5.20_534.3267m/z	534.327	5.19537	pos	LMPK04000032	Lipids and lipid-like molecules	Polyketides	Macrolides and lactone polyketides	**	C11991	51	57.7	M+NH4	C26H44O10	-1.05171	5.99904	0.00109407	0.00792835	0.498977	736392	1.4758e+06	787416	614101	960865	703445	692322	563738	554441	1.01481e+06	1.61199e+06	1.00292e+06	795884	1.62958e+06	1.03554e+06	1.89724e+06	1.6649e+06	2.16837e+06
Valtratum	1.42991	C09801	red			5.67_423.2010m/z	423.201	5.67347	pos	41160	Lipids and lipid-like molecules	Prenol lipids	Monoterpenoids	*	C09801	38.9	0	M+H	C22H30O8	-0.858357	1.47127	5.85993e-07	2.95978e-05	2.6943	52985.8	19665.9	46714.5	63026.1	51986.3	47588.7	63252	48689.2	45228.6	57400.8	9349.41	13624.8	25592.2	31912.1	28712.8	16678.3	18682	12775.7
Oxidized Latia luciferin	1.66857	C03527	red			5.69_194.1668n	177.164	5.69307	pos	65996	Lipids and lipid-like molecules	Prenol lipids	Sesquiterpenoids	*	C03527	50.7	58.3	M+H-H2O, M+H	C13H22O	-1.35776	3.25701	1.03365e-08	1.5633e-06	3.179	232748	73214.1	229380	287446	236019	228443	226462	223261	194843	236126	37267.8	53026.3	98028.3	116576	89041.3	86086.9	52141.4	53544.2
Sterol	2.87557	C00370	red			11.53_248.2137n	249.221	11.5345	pos	HMDB0060512	Lipids and lipid-like molecules	Steroids and steroid derivatives	Hydroxysteroids		C00370	52.7	69.8	M+H-H2O, M+H	C17H28O	-1.17909	1.35399	5.24606e-08	5.28629e-06	7.33891	33049.6	4503.33	41469.7	30277.2	40242.2	34808	21815	35219	37823	22742.4	5255.25	6627.52	4938.87	2809.78	1190.58	3800.07	5467.08	5937.53
Prostaglandin D1	-0.301429	C06438	blue			8.04_372.2738m/z	372.274	8.04113	pos	HMDB0005102	Lipids and lipid-like molecules	Fatty Acyls	Eicosanoids		C06438	44	26.2	M+NH4	C20H34O5	-1.76292	2.57353	0.0237936	0.0555183	0.811448	744036	916923	729133	633235	751337	716667	707259	774307	813524	826824	1.02459e+06	1.0022e+06	881816	795003	597534	799682	1.0842e+06	1.15037e+06
Tetrahydrocorticosterone	-1.30221	C05476	blue			11.27_368.2786m/z	368.279	11.2671	pos	HMDB0000268	Lipids and lipid-like molecules	Steroids and steroid derivatives	Hydroxysteroids		C05476	49.6	55.7	M+NH4	C21H34O4	-2.60214	2.38417	0.0113889	0.0344572	0.405505	86241.3	212676	110229	114769	76186.6	86018.2	95956	90200.8	75592.7	40978.3	334676	243450	79546.2	104223	328618	41552	326274	243071
Sulfoglycolithocholic acid	2.12797	C15557	red			5.60_496.2749m/z	496.275	5.5951	pos	LMST05030015	Lipids and lipid-like molecules	Steroids and steroid derivatives	Bile acids, alcohols and derivatives		C15557	37	0	M+H-H2O	C26H43NO7S	4.17216	1.86673	2.64791e-07	1.7049e-05	4.37101	71076.4	16260.9	64677.8	70070.6	65226.1	73024.3	75396.7	85121.5	85171.3	49922.9	4802.06	9098.99	23946.9	28917.2	34853.4	20048.4	4190.9	4229.15

## Sheet: Fatty acyl class
Lipids in fatty acyl class
Metabolites	log2(FC)	KEGG	RED/BLUE	ID Annotation	Annotation	ID	m/z	Retention time (min)	Ion mode	Compound ID	Super Class	Class	Sub Class	level	kegg	Score	Fragmentation Score	Adducts	Formula	Mass Error (ppm)	VIP	P-value	adj.P-value	FC	average(EG)	average(CK)	EG1	EG2	EG3	EG4	EG5	EG6	EG7	EG8	CK1	CK2	CK3	CK4	CK5	CK6	CK7	CK8
(4Z,7Z,10Z,13Z,16Z,19Z)-docosahexaenoate	-1.54724	C06429	blue	ath01040	Biosynthesis of unsaturated fatty acids	14.17_311.2370m/z	311.237	14.1742	pos	HMDB0062579	Lipids and lipid-like molecules	Fatty Acyls	Fatty acids and conjugates	**	C06429	45.4	31.4	M+H-H2O	C22H32O2	0.304781	1.21665	0.012117	0.0358686	0.342165	17870.6	52227.9	16003.4	15973.3	18213.5	13771.2	16811.4	17768.5	23805	20618	79707.7	50223.4	27575.6	22621.3	17576.9	28129.7	100856	91132.5
20-Hydroxy-leukotriene B4	0.332892	C04853	red	ath00590	Arachidonic acid metabolism	9.72_370.2582m/z	370.258	9.72197	pos	HMDB0001509	Lipids and lipid-like molecules	Fatty Acyls	Eicosanoids	**	C04853	51.1	62.9	M+NH4	C20H32O5	-1.72886	1.02949	0.0296871	0.0647985	1.25954	143841	114202	147791	162979	146483	154503	133326	156097	158382	91168.3	141127	151950	110261	115368	122242	71637.4	111259	89771
20-hydroxy-LTE4	1.54317	C03577	red	ath00590	Arachidonic acid metabolism	3.83_456.2434m/z	456.243	3.82513	pos	LMFA03020025	Lipids and lipid-like molecules	Fatty Acyls	Eicosanoids	**	C03577	36.4	0	M+H	C23H37NO6S	4.29332	1.51297	4.78741e-06	0.000140207	2.91435	56304.9	19319.9	66290.6	75666.6	55950.1	60353.5	61596.2	47428.5	41182.9	41970.8	6992.46	15892.8	25251.5	29338	18083.1	29887.5	15010.9	14103.1
6-keto-PGF1alpha	-0.664678	C05961	blue	ath00590	Arachidonic acid metabolism	7.45_388.2688m/z	388.269	7.45107	pos	LMFA03010001	Lipids and lipid-like molecules	Fatty Acyls	Eicosanoids	**	C05961	47.2	45.2	M+NH4	C20H34O6	-1.633	1.54656	0.00673471	0.0253029	0.630829	91414.7	144912	89946	66268.9	86857.6	78946	97868.8	107301	113923	90205.8	183642	169485	107227	102328	112977	95376.5	176520	211741
9,10,13-TriHOME	-0.711885	C14835	blue	ath00591	Linoleic acid metabolism	7.73_329.2330m/z	329.233	7.72895	neg	HMDB0004710	Lipids and lipid-like molecules	Fatty Acyls	Fatty acids and conjugates	**	C14835	53.3	72	M-H	C18H34O5	-1.18766	3.02187	0.0065959	0.0250004	0.610522	322949	528973	315150	301426	338136	318241	277041	282776	290796	460030	622175	719853	498987	388252	191710	514869	618894	677041
9(S)-HODE	-0.999037	C14767	blue	ath00591	Linoleic acid metabolism	11.09_296.2348n	295.228	11.0913	neg	45662	Lipids and lipid-like molecules	Fatty Acyls	Lineolic acids and derivatives	**	C14767	54.1	75.9	M-H, M+FA-H	C18H32O3	-1.05563	1.11431	0.00179243	0.0110501	0.500334	25124.6	50215.7	25400	27376	21910.8	20605.3	24801.6	23857	24661.5	32384.6	55004.1	62242.9	44075.1	31970.8	18659.7	51754	63810.5	74208.1
9(S)-HPODE	-0.678875	C14827	blue	ath00591	Linoleic acid metabolism	9.90_312.2294n	330.263	9.8963	pos	HMDB0006940	Lipids and lipid-like molecules	Fatty Acyls	Lineolic acids and derivatives	**	C14827	48.4	48.5	M+NH4, M+K	C18H32O4	-2.17799	1.84731	0.0114758	0.0346215	0.624652	134163	214780	135327	125077	136275	135720	110692	115334	124913	189967	262606	299870	189557	153016	85774.3	179764	269174	278483
9S,11R,15S-trihydroxy-2,3-dinor-13E-prostaenoic acid-cyclo[8S,12R]	-0.805042	C14795	blue	ath00590	Arachidonic acid metabolism	8.83_328.2246n	327.217	8.82792	neg	LMFA03010154	Lipids and lipid-like molecules	Fatty Acyls	Eicosanoids	**	C14795	54.7	80.1	M-H, 2M-H	C18H32O5	-1.07049	3.18833	0.00525339	0.0219241	0.572346	298063	520775	305977	275976	319740	287781	264475	280344	303551	346662	685883	567340	399598	367901	176948	592325	648385	727817
Gamma-Linolenic acid	-0.778931	C06426	blue	ath00591|ath01040	Linoleic acid metabolism|Biosynthesis of unsaturated fatty acids	11.10_278.2241n	279.231	11.1026	pos	HMDB0003073	Lipids and lipid-like molecules	Fatty Acyls	Lineolic acids and derivatives	***	C06426	54.8	80.3	M+H, M+NH4, M+H-H2O	C18H30O2	-1.85914	3.18758	0.00215468	0.0125719	0.582799	288785	495514	248744	236994	280771	309680	272080	340274	281975	339760	606816	690554	379792	355255	292433	421688	564020	653552
PGG2	-0.52898	C05956	blue	ath00590	Arachidonic acid metabolism	7.73_386.2530m/z	386.253	7.72548	pos	3508	Lipids and lipid-like molecules	Fatty Acyls	Eicosanoids	**	C05956	38.7	0	M+NH4	C20H32O6	-1.83472	1.25108	0.00543152	0.0223887	0.693044	75989.8	109646	74949.8	64267.2	73388.6	69951.2	70812.2	82142.2	100317	72090.1	149496	144501	86584.6	92565.1	90544.7	81195.9	124598	107685
Traumatic acid	-1.08	C16308	blue	ath00592	alpha-Linolenic acid metabolism	7.60_228.1353n	227.128	7.60255	neg	HMDB0000933	Lipids and lipid-like molecules	Fatty Acyls	Fatty acids and conjugates	***	C16308	57.8	95.1	M-H2O-H, M-H	C12H20O4	-3.56604	4.59642	0.0033565	0.0166282	0.473027	386393	816852	351930	391214	524425	651956	232847	336526	262302	339947	1.48036e+06	987844	413629	581508	739707	741035	801721	789014
TXB2	-0.730419	C05963	blue	ath00590	Arachidonic acid metabolism	8.54_388.2688m/z	388.269	8.5439	pos	LMFA03030002	Lipids and lipid-like molecules	Fatty Acyls	Eicosanoids	**	C05963	38.7	0	M+NH4	C20H34O6	-1.64872	1.26404	4.61552e-05	0.000783627	0.602729	41410.5	68705.1	38761	35889.4	37766.1	44504.8	36304	41497.5	42196.8	54364.6	62471.1	61442	70392.8	68202.5	47405.6	76141	86248.2	77337.6
5,6-Dihydroxyprostaglandin F1a	-0.305546	C06475	blue			11.62_406.2794m/z	406.279	11.6194	pos	HMDB0012109	Lipids and lipid-like molecules	Fatty Acyls	Eicosanoids		C06475	40.3	6.42	M+NH4	C20H36O7	-1.40598	1.09719	0.0428176	0.0846398	0.809136	145141	179378	150741	125239	159139	118201	150285	145257	140125	172140	213103	161115	144367	131695	146024	180279	224435	234003
S-(2-Methylbutanoyl)-dihydrolipoamide	1.04848	C05118	red			2.52_291.1313n	292.139	2.51842	pos	HMDB0006869	Lipids and lipid-like molecules	Fatty Acyls	Fatty acyl thioesters		C05118	38.8	12.4	M+Na, M+K, M+H	C13H25NO2S2	-4.71091	4.65179	3.80437e-07	2.17811e-05	2.06835	645960	312307	594872	714964	656707	591276	699310	575362	595195	739990	156036	265755	294835	348303	272607	381454	422879	356582
S-Glutaryldihydrolipoamide	1.94441	C06157	red			5.09_321.1063n	322.114	5.08513	pos	HMDB0006832	Lipids and lipid-like molecules	Fatty Acyls	Fatty acids and conjugates		C06157	48.3	53	M+H, M+Na	C13H23NO4S2	-1.67205	1.44054	3.70858e-07	2.14767e-05	3.84879	44422	11541.8	52853.5	49888.9	40671.5	47183.2	39425.5	42955.4	50835.4	31562.6	1634.78	7391.93	15418.5	18340	12160.7	24552.2	5064.05	7772.28
Panaxytriol	1.61592	C16792	red			7.60_278.1878n	261.185	7.59888	pos	LMFA05000027	Lipids and lipid-like molecules	Fatty Acyls	Fatty alcohols	*	C16792	38.1	0	M+H-H2O, M+H	C17H26O3	-1.27892	1.04235	8.65739e-06	0.000218091	3.06508	27092.1	8838.98	31448	27448.7	33476	36148.3	16001.9	24529.3	27123.4	20561.6	5595.79	5729.79	11421.7	14727.3	10666.9	10904.8	7000.65	4664.87
Mosin C	-1.49046	C04771	blue			15.56_612.4827m/z	612.483	15.5625	pos	HMDB0031398	Lipids and lipid-like molecules	Fatty Acyls	Fatty alcohols	*	C04771	37.6	0	M+NH4	C35H62O7	-1.17563	1.06637	0.0384627	0.0782415	0.355898	17105.4	48062.5	10735.8	13177.6	13705.9	16207.8	18523.8	14072.8	17687.6	32731.5	129286	72382.6	19624	30453.3	24636.4	21888.3	56691.3	29538.2
O-propanoyl-carnitine	-0.299294	C03017	blue			1.11_217.1311n	218.138	1.11395	pos	36668	Lipids and lipid-like molecules	Fatty Acyls	Fatty acid esters		C03017	45	29.3	M+H-H2O, M+H	C10H19NO4	-1.52825	1.76016	0.0402646	0.0809717	0.81265	357438	439843	337988	311807	364786	377881	287672	416893	457132	305348	372917	418941	363714	441753	479226	624238	375269	442686
Prostaglandin D1	-0.301429	C06438	blue			8.04_372.2738m/z	372.274	8.04113	pos	HMDB0005102	Lipids and lipid-like molecules	Fatty Acyls	Eicosanoids		C06438	44	26.2	M+NH4	C20H34O5	-1.76292	2.57353	0.0237936	0.0555183	0.811448	744036	916923	729133	633235	751337	716667	707259	774307	813524	826824	1.02459e+06	1.0022e+06	881816	795003	597534	799682	1.0842e+06	1.15037e+06
2E,13Z-Octadecadienal	-0.443842					13.03_264.2448n	282.278	13.0297	pos	LMFA06000234	Lipids and lipid-like molecules	Fatty Acyls	Fatty aldehydes			57.9	93.9	M+H, M+NH4, M+H-H2O	C18H32O	-1.93262	19.3307	0.0233812	0.0549635	0.735174	2.56903e+07	3.49446e+07	1.86566e+07	1.65209e+07	2.62509e+07	3.48546e+07	2.44457e+07	3.82706e+07	2.30377e+07	2.34858e+07	4.09633e+07	4.32582e+07	2.70158e+07	2.78265e+07	3.02354e+07	3.17905e+07	3.35944e+07	4.48724e+07
(9R,12R,15R)-d10-13-PhytoF[13R,16S]	-1.17574					5.65_344.2193n	362.253	5.65378	pos	LMFA02040006	Lipids and lipid-like molecules	Fatty Acyls	Octadecanoids			45.8	34.9	M+NH4, M+K	C18H32O6	-1.76304	2.52971	0.00720461	0.0262748	0.442657	112152	253362	127221	105773	118949	120836	90019.7	103929	124128	106363	468088	327594	169616	165310	116950	130054	353142	296136
13-hydroxy-9-methoxy-10-oxooctadec-11-enoic acid	-1.42319					10.90_325.2368m/z	325.237	10.9037	pos	LMFA02000288	Lipids and lipid-like molecules	Fatty Acyls	Octadecanoids			55.3	81.4	M+H-H2O	C19H34O5	-1.68119	3.38248	0.00967427	0.0311795	0.372886	149351	400526	194750	220491	112624	156447	147180	145081	120247	97983.5	783455	476131	158506	215772	485616	96324	593770	394633
beta-kamlolenic acid	-1.13028					11.27_294.2191n	295.226	11.2671	pos	LMFA02000157	Lipids and lipid-like molecules	Fatty Acyls	Octadecanoids			53	70.5	M+H-H2O, M+H, M+Na	C18H30O3	-1.43303	8.21601	0.000640358	0.00546254	0.456826	1.07872e+06	2.36134e+06	1.08647e+06	1.06775e+06	968113	989168	980543	981764	1.03333e+06	1.52264e+06	3.07499e+06	3.13648e+06	2.1338e+06	1.62643e+06	1.01617e+06	1.88318e+06	2.96772e+06	3.05194e+06
16-J1-PhytoP	-0.343646					8.88_308.1982n	291.195	8.88303	pos	LMFA02030067	Lipids and lipid-like molecules	Fatty Acyls	Octadecanoids			54.7	79.2	M+H-H2O, M+Na, M+K, M+H	C18H28O4	-1.82079	7.42411	0.0132486	0.037883	0.788047	4.82449e+06	6.12208e+06	4.77207e+06	4.68518e+06	4.61936e+06	5.43819e+06	3.95234e+06	4.41133e+06	4.90731e+06	5.81011e+06	5.19012e+06	5.99176e+06	7.03093e+06	6.12163e+06	3.88777e+06	7.62499e+06	6.68915e+06	6.44031e+06
Methyl 8-hydroxy-11E,17-Octadecadien-9-ynoate	-1.44855					12.12_306.2190n	307.226	12.1155	pos	LMFA01031056	Lipids and lipid-like molecules	Fatty Acyls	Fatty Acids and Conjugates			49.6	53.9	M+H, M+Na, M+K	C19H30O3	-1.76951	7.31986	0.0058365	0.0232855	0.366389	651232	1.77743e+06	783391	927412	453214	792751	710146	702798	478021	362127	2.99226e+06	1.95474e+06	667902	1.10297e+06	2.47008e+06	373994	2.65256e+06	2.00498e+06
1-(O-alpha-D-mannopyranosyl)-3-keto-(1,27R)-octacosanediol	-1.90364					14.45_641.4365m/z	641.436	14.4488	pos	46595	Lipids and lipid-like molecules	Fatty Acyls	Fatty acyl glycosides			38.3	0	M+K	C34H66O8	-4.05571	6.32835	0.0119552	0.0355937	0.267268	335204	1.25419e+06	388671	429035	309317	327198	348134	315201	278421	285658	2.63802e+06	1.76953e+06	395612	515211	659010	321638	2.19737e+06	1.5371e+06
Nonadecandioic acid	-1.22981					14.01_311.2575m/z	311.257	14.0074	pos	LMFA01170135	Lipids and lipid-like molecules	Fatty Acyls	Fatty Acids and Conjugates			42.1	16	M+H-H2O	C19H36O4	-1.76437	6.24618	0.0185209	0.0469618	0.426373	677253	1.5884e+06	916132	1.0328e+06	530865	777461	615616	548388	589057	407706	2.96458e+06	1.09894e+06	590780	711241	1.95466e+06	631453	2.52195e+06	2.23362e+06
4,8 dimethylnonanoyl carnitine	-1.29181					5.48_330.2633m/z	330.263	5.48008	pos	58362	Lipids and lipid-like molecules	Fatty Acyls	Fatty acid esters			51.2	61.6	M+H	C18H35NO4	-1.70524	6.15356	4.82888e-05	0.000809621	0.408439	457436	1.11996e+06	522392	598014	462536	384789	376308	371101	373445	570908	982447	1.42528e+06	908493	1.04631e+06	675751	1.65557e+06	1.01548e+06	1.25038e+06
2-hydroxyhexadecanoic acid	5.54634					12.49_272.2350n	271.228	12.4935	neg	34495	Lipids and lipid-like molecules	Fatty Acyls	Fatty acids and conjugates			53.7	71.7	M-H, M+FA-H, 2M-H	C16H32O3	-0.48358	5.23081	3.17087e-06	0.000101594	46.732	452205	9676.56	550007	336858	737082	603335	331908	408849	430662	218943	12292.9	19602.8	12262.7	4603.86	10554.6	10817.2	4094.57	3183.84
DG(9D3/9D3/0:0)	-0.986986					14.07_662.4972m/z	662.497	14.0705	pos	HMDB0116428	Lipids and lipid-like molecules	Fatty Acyls	Fatty acids and conjugates			47.9	47.6	M+NH4	C39H64O7	-2.7802	5.1146	0.0328509	0.0695899	0.504531	682073	1.3519e+06	878266	1.02978e+06	715279	634840	736315	623808	534564	303736	2.21211e+06	1.49385e+06	475766	731100	1.59421e+06	318330	2.37026e+06	1.61955e+06
8-hydroxy-13Z-octadecene-9,11-diynoic acid	-0.258469					10.72_290.1877n	291.195	10.7241	pos	74651	Lipids and lipid-like molecules	Fatty Acyls	Octadecanoids			49	51	M+H, M+K, M+Na, M+H-H2O	C18H26O3	-1.85488	5.11159	0.00090226	0.00698013	0.835975	2.45686e+06	2.93892e+06	2.28815e+06	2.51682e+06	2.19419e+06	2.68055e+06	2.3007e+06	2.43857e+06	2.54145e+06	2.69447e+06	2.82618e+06	2.73706e+06	3.191e+06	2.90603e+06	2.55091e+06	3.39508e+06	3.06108e+06	2.84403e+06
Palmitic amide	-0.46275					12.78_256.2630m/z	256.263	12.7778	pos	HMDB0012273	Lipids and lipid-like molecules	Fatty Acyls	Fatty amides	***		43.9	24.2	M+H	C16H33NO	-2.10358	5.06562	0.0217178	0.0522663	0.725602	1.69517e+06	2.33623e+06	1.1521e+06	1.27286e+06	1.93919e+06	2.20933e+06	1.64014e+06	2.24395e+06	1.43645e+06	1.66735e+06	2.86921e+06	2.95289e+06	1.76485e+06	1.68539e+06	1.76505e+06	2.24839e+06	2.33699e+06	3.06704e+06
11-methoxy-12,13-epoxy-9-octadecenoic acid	-1.87422					11.41_326.2451n	344.279	11.4102	pos	LMFA01080007	Lipids and lipid-like molecules	Fatty Acyls	Fatty Acids and Conjugates			49.3	52.6	M+NH4, M+Na, M+K	C19H34O4	-1.89967	4.81498	0.0146674	0.0404422	0.272774	203120	744645	294218	315763	161859	220201	176227	186560	148917	121211	1.65885e+06	1.15462e+06	206133	328405	550298	102959	1.15321e+06	802680
1-(O-alpha-D-glucopyranosyl)-3-keto-(1,27R)-octacosanediol	-1.6368					13.67_641.4365m/z	641.436	13.6742	pos	LMFA13010019	Lipids and lipid-like molecules	Fatty Acyls	Fatty acyl glycosides			39.9	6.13	M+K	C34H66O8	-4.09884	4.70147	0.0124898	0.0366012	0.321569	239621	745161	304712	296780	239562	258087	201984	194349	189135	232357	1.48494e+06	1.07067e+06	299169	311673	387091	263616	1.31345e+06	830674
17-hydroxy-linolenic acid	-1.1135					12.61_277.2158m/z	277.216	12.609	pos	LMFA02000239	Lipids and lipid-like molecules	Fatty Acyls	Octadecanoids			57.5	94.6	M+H-H2O	C18H30O3	-1.36659	2.93438	0.00204254	0.0121367	0.462172	146445	316862	146261	151410	124612	150759	133323	145020	149658	170514	492191	401792	223228	200962	195999	191341	453925	375459
9R-hydroxy-10E,12E-octadecadienoic acid, methyl ester	-3.04083					13.09_310.2501n	311.257	13.0916	pos	LMFA01050549	Lipids and lipid-like molecules	Fatty Acyls	Fatty Acids and Conjugates			53.4	74	M+H, M+Na	C19H34O3	-2.21301	4.61781	0.0420969	0.0835677	0.121512	80603.6	663338	151818	148227	67769.9	46087.4	98297	44803	59036.2	28790.5	1.89225e+06	1.65785e+06	56615.3	132484	361495	22192.1	840791	343033
Avocadyne 2-acetate	-1.88094					11.03_326.2450n	344.279	11.0262	pos	HMDB0031047	Lipids and lipid-like molecules	Fatty Acyls	Fatty alcohols	*		51.4	63.7	M+NH4, M+Na, M+K	C19H34O4	-2.08513	2.92736	0.0230137	0.0543341	0.271508	78834.7	290359	109683	121008	74663.1	91002.8	72194.7	63353.3	49963.6	48808.9	742878	379809	65121.1	129274	209959	50139.7	451839	293855
1-O-(4-hydroxy-2-methylene-butanoyl)-beta-D-glucopyranose	-2.40378					0.71_296.1334m/z	296.133	0.711617	pos	LMFA13010041	Lipids and lipid-like molecules	Fatty Acyls	Fatty acyl glycosides			42.7	19.2	M+NH4	C11H18O8	-1.99007	4.51375	0.00354127	0.0171597	0.188969	99826.7	528270	122957	88023.7	110286	65362.4	63329.7	120798	129139	98718.2	454260	255906	232857	218329	569717	579609	642523	1.27296e+06
Dieporeticenin	-3.06027					12.82_572.4794n	573.487	12.8195	pos	86499	Lipids and lipid-like molecules	Fatty Acyls	Fatty alcohols	*		36.4	0	M+H, M+K	C37H64O4	-1.80381	2.90799	2.10773e-07	1.45469e-05	0.119886	18174.2	151596	1458.4	2.49373e-05	4154.74	5132.51	3031.05	8827.66	28675.4	94114.2	181089	148975	158125	150516	131375	115654	137978	189059
Persediene	-0.989923					11.07_370.2945m/z	370.295	11.0654	pos	LMFA05000716	Lipids and lipid-like molecules	Fatty Acyls	Fatty alcohols			47.3	42.4	M+NH4	C21H36O4	-1.8358	4.42932	0.0081312	0.0280933	0.503504	431969	857926	544280	558270	393213	460069	445301	438416	348150	268057	1.19139e+06	880449	440885	578757	1.09863e+06	285952	1.31856e+06	1.06879e+06
(S)-malyl N-acetyl-alpha-D-glucosaminide	-0.626739					0.85_337.1003n	338.107	0.847833	pos	LMFA13010059	Lipids and lipid-like molecules	Fatty Acyls	Fatty acyl glycosides			52.5	69.1	M+H-H2O, M+H	C12H19NO10	-1.63828	4.33242	0.000736997	0.00603768	0.647639	662297	1.02263e+06	685577	546370	695128	841041	614382	607710	638028	670135	853088	751527	1.37313e+06	1.17178e+06	1.00305e+06	1.2574e+06	872725	898354
16-epi-16-J1-PhytoP	-0.388223					9.40_308.1982n	309.205	9.39685	pos	LMFA02030068	Lipids and lipid-like molecules	Fatty Acyls	Octadecanoids			53.3	73.6	M+H, M+Na, M+H-H2O	C18H28O4	-1.81836	4.30665	0.00172782	0.0107971	0.76407	1.17383e+06	1.53629e+06	1.2866e+06	1.14798e+06	1.17435e+06	1.26576e+06	930705	1.04156e+06	1.24679e+06	1.2969e+06	1.5527e+06	1.50566e+06	1.69699e+06	1.38666e+06	1.04895e+06	1.64827e+06	1.76665e+06	1.68443e+06
13-Hydroxy-9-methoxy-10-oxo-11-octadecenoic acid	-2.14807					11.81_325.2368m/z	325.237	11.8061	pos	HMDB0040901	Lipids and lipid-like molecules	Fatty Acyls	Lineolic acids and derivatives	*		55.3	83.1	M+H-H2O	C19H34O5	-1.68826	2.81493	0.0152751	0.0415718	0.225614	53868.6	238764	73737.1	78603.4	43365.6	56889.6	53953	51634	41743.3	31022.7	587087	389772	60657.9	88122.4	258238	30801.1	305961	189472
3b,6a-Dihydroxy-alpha-ionol 9-[apiosyl-(1->6)-glucoside]	0.571761					4.76_520.2514n	538.285	4.76453	pos	HMDB0041577	Lipids and lipid-like molecules	Fatty Acyls	Fatty acyl glycosides	*		47.9	44.5	M+NH4, M+K, M+Na, M+H-H2O, M+H	C24H40O12	-1.11569	4.22764	0.00190924	0.0115929	1.48634	1.0702e+06	720022	864823	793460	1.0922e+06	976974	1.31243e+06	1.10453e+06	1.17812e+06	1.23902e+06	483487	827958	564947	627162	572563	761690	1.01022e+06	912153
3,4,5-trihydroxy-6-[1-(4-methoxyphenyl)-3-phenylpropoxy]oxane-2-carboxylic acid	1.30672					5.60_418.1622n	401.159	5.5951	pos	HMDB0135640	Lipids and lipid-like molecules	Fatty Acyls	Fatty acyl glycosides			47.7	43.9	M+H-H2O, M+H	C22H26O8	-1.29444	4.08505	0.000108778	0.00147822	2.47378	485810	196384	493662	505287	489694	594000	535013	419988	402085	446753	28613.9	96649.7	289594	388442	288537	327667	74613.1	76954.4
Mosinone A	-3.17866					14.89_638.4969m/z	638.497	14.8872	pos	HMDB0031228	Lipids and lipid-like molecules	Fatty Acyls	Fatty alcohols	*		41.6	19.6	M+NH4	C37H64O7	-3.39437	4.07502	0.0237918	0.0555183	0.110441	52009	470922	53239.3	63984.7	53339.4	39288	47929.2	44836.9	38963.9	74490.6	1.24063e+06	935461	74280.7	87652.8	77491.9	49460.7	746369	556026
(3S,5R,6S,7E,9x)-7-Megastigmene-3,6,9-triol 9-glucoside	3.08059					4.77_435.2233m/z	435.223	4.7701	neg	HMDB0041176	Lipids and lipid-like molecules	Fatty Acyls	Fatty acyl glycosides	*		56.1	83	M+FA-H	C19H34O8	-0.572529	3.93788	2.14681e-12	2.54499e-09	8.45958	257248	30409.1	219834	278630	250612	224059	261122	271028	265981	286722	10792.3	26420.8	42132.4	41729.3	31697.6	53922.2	21235.6	15342.6
Persenone C	-1.45099					12.03_370.2946m/z	370.295	12.0313	pos	LMFA05000717	Lipids and lipid-like molecules	Fatty Acyls	Fatty alcohols			42.2	16.8	M+NH4	C21H36O4	-1.71444	3.92908	0.0197535	0.0490623	0.36577	215705	589727	280923	288802	209323	224109	219785	208580	173466	120651	1.21425e+06	1.02172e+06	206765	259393	603141	89261.1	756104	567189
Artemoin A	-3.06686					13.67_573.4864m/z	573.486	13.6742	pos	89406	Lipids and lipid-like molecules	Fatty Acyls	Fatty alcohols	*		37.8	0	M+Na	C35H66O4	1.94968	3.87316	7.27955e-07	3.46002e-05	0.119339	32488.9	272240	792.116	547.953	734.907	980.347	659.481	949.204	96554.1	158693	334870	275580	261231	248969	244989	202883	246212	363184
alpha-kamlolenic acid	-0.49387					10.69_277.2158m/z	277.216	10.6866	pos	LMFA02000156	Lipids and lipid-like molecules	Fatty Acyls	Octadecanoids			54.8	79	M+H-H2O	C18H30O3	-1.5381	3.84129	0.0411962	0.0822576	0.710118	1.00951e+06	1.42161e+06	897100	930749	834056	1.09331e+06	787283	980963	951323	1.60128e+06	987486	1.28882e+06	1.91773e+06	1.37164e+06	683693	2.02017e+06	1.42948e+06	1.67384e+06
methyl 9,10-epoxy-12,15-octadecadienoate	-1.66672					11.41_308.2345n	309.242	11.4102	pos	74809	Lipids and lipid-like molecules	Fatty Acyls	Fatty Acids and Conjugates			51.6	64.8	M+H, M+NH4	C19H32O3	-2.08841	3.73211	0.013545	0.0384214	0.314968	148709	472140	206985	211750	136409	166309	136973	137245	102443	91557.8	1.02024e+06	644590	143044	234404	369697	88740.4	721261	555138
methyl 15-hydroperoxy-9Z,12Z,16E-octadecatrienoate	-1.39461					12.03_324.2295n	342.263	12.0313	pos	74464	Lipids and lipid-like molecules	Fatty Acyls	Fatty Acids and Conjugates			49.7	54.3	M+NH4, M+Na, M+K, M+H	C19H32O4	-1.69675	3.70602	0.0294667	0.0644789	0.380347	215675	567049	267890	299631	194943	253526	208029	213837	180322	107225	1.25191e+06	1.02045e+06	188890	290895	595206	77034.6	647410	464594
5a,6a-Epoxy-7E-megastigmene-3b,9e-diol 9-glucoside	1.08241					4.53_388.2091n	411.198	4.52852	pos	HMDB0038306	Lipids and lipid-like molecules	Fatty Acyls	Fatty acyl glycosides	*		46.3	34.8	M+Na, M+K, M+NH4	C19H32O8	-1.48818	3.70512	3.41053e-05	0.000629994	2.11757	445390	210330	451143	387830	425069	545910	467036	431910	470531	383690	106585	168968	247539	304281	285021	349829	108229	112191
18-oxo-nonadecanoic acid	-1.08247					12.88_313.2730m/z	313.273	12.8827	pos	LMFA01060129	Lipids and lipid-like molecules	Fatty Acyls	Fatty Acids and Conjugates			49.6	55.2	M+H	C19H36O3	-2.20094	3.66374	0.00959981	0.0310388	0.472219	267499	566472	327576	392904	231134	304208	318204	219397	201455	145115	819942	486445	219079	418697	835999	202355	828620	720642
19-HOME(9Z)	6.62321					12.75_298.2506n	297.243	12.7473	neg	LMFA02000181	Lipids and lipid-like molecules	Fatty Acyls	Octadecanoids			51.5	61.5	M-H, 2M-H	C18H34O3	-0.793839	3.565	3.45547e-06	0.000108607	98.579	208402	2114.06	342998	177110	302520	211234	139495	196046	192465	105347	4042.15	4135.39	2646.91	834.425	1724.36	2313.84	542.19	673.208
9S-hydroxy-10S,11S-epoxy-12Z,15Z-octadecadienoic acid	-0.217744					9.67_310.2141n	309.207	9.6716	neg	LMFA02000019	Lipids and lipid-like molecules	Fatty Acyls	Octadecanoids			57.2	90.6	M-H, 2M-H	C18H30O4	-0.895942	2.57223	0.0185097	0.046957	0.859909	963084	1.11998e+06	948776	1.06378e+06	859575	1.10242e+06	865696	888001	969352	1.00708e+06	1.04956e+06	1.09287e+06	1.20602e+06	1.12796e+06	822438	1.24948e+06	1.24746e+06	1.16409e+06
3-O-(alpha-L-rhamnopyranosyl-(1-2)-alpha-L-rhamnopyranosyl)-3-hydroxydecanoic acid	-0.786863					5.44_479.2495m/z	479.249	5.4432	neg	LMFA13030006	Lipids and lipid-like molecules	Fatty Acyls	Fatty acyl glycosides			56.9	87.7	M-H	C22H40O11	-0.674101	2.53228	0.00489845	0.0209698	0.579603	195550	337387	176599	220376	184871	137340	218327	211645	212269	202976	361664	555062	420732	311616	340901	314782	186877	207461
MG(18:2(9Z,12Z)/0:0/0:0)	-2.3773					12.63_337.2731m/z	337.273	12.6293	pos	HMDB0011568	Lipids and lipid-like molecules	Fatty Acyls	Lineolic acids and derivatives	***		54.9	82.4	M+H-H2O	C21H38O4	-1.86973	3.40078	0.035002	0.0729578	0.19247	72197.2	375109	112176	78549	83189.7	76531.7	67348.2	50069.3	47586.3	62127.5	1.13173e+06	335551	59877.9	66449.2	263220	60425.9	588092	495530
7,8-Dihydrovomifoliol 9-[apiosyl-(1->6)-glucoside]	0.757423					4.77_520.2506n	565.25	4.7701	neg	HMDB0029771	Lipids and lipid-like molecules	Fatty Acyls	Fatty acyl glycosides	*		57	90.8	M-H, M+FA-H	C24H40O12	-2.67649	3.37124	1.41429e-05	0.000322883	1.69047	456772	270204	394948	370701	460339	442832	534245	463338	484647	503125	146713	273200	237771	273310	266122	327845	345812	290862
1-(O-alpha-D-glucopyranosyl)-3-keto-(1,25R,27R)-octacosanetriol	-1.51497					13.51_657.4319m/z	657.432	13.5059	pos	46597	Lipids and lipid-like molecules	Fatty Acyls	Fatty acyl glycosides			37.3	0	M+K	C34H66O9	-3.12688	3.36123	0.0103737	0.0325056	0.349903	137950	394252	133744	166870	129483	132659	138126	130927	131111	140678	811224	584836	176989	198348	228818	150192	583803	419806
16-E1t-PhytoP	0.360859					8.45_344.2426m/z	344.243	8.44563	pos	LMFA02030051	Lipids and lipid-like molecules	Fatty Acyls	Octadecanoids			52.6	68.8	M+NH4	C18H30O5	-1.7901	2.44045	0.00177734	0.0109926	1.28419	582360	453484	620312	574410	608003	659267	458577	639584	639028	459697	437018	429693	504598	420341	365634	457770	509890	502928
Ceriporic acid C	-1.17713					10.72_370.2945m/z	370.295	10.7241	pos	LMFA01170127	Lipids and lipid-like molecules	Fatty Acyls	Fatty Acids and Conjugates			39.8	5.49	M+NH4	C21H36O4	-1.8901	3.29677	0.021647	0.0521521	0.442231	204490	462407	269601	333567	171318	246248	215323	191650	123385	84830.4	752682	383412	137360	284762	757468	125245	749541	508783
DG(18:3(9Z,12Z,15Z)/14:0/0:0)	-1.61802					15.18_585.4494m/z	585.449	15.1844	pos	HMDB0007298	Lipids and lipid-like molecules	Fatty Acyls	Lineolic acids and derivatives			50.6	64.6	M+Na	C35H62O5	0.838328	3.19521	0.0119826	0.0356384	0.325783	114705	352090	103439	115795	121549	131085	118897	126341	105976	94557.2	641788	617633	224044	151855	130573	74937.4	533957	441932
PGF2alpha alcohol	-0.74489					9.91_358.2945m/z	358.295	9.91467	pos	LMFA03010113	Lipids and lipid-like molecules	Fatty Acyls	Eicosanoids			50.2	57.5	M+NH4	C20H36O4	-1.98177	1.90523	0.0135441	0.0384214	0.596713	132464	221989	123801	118696	147572	113878	134160	112461	118614	190527	290110	273478	162322	145235	84691	208788	276161	335126
methyl-10-hydroperoxy-8E,12Z,15Z-octadecatrienoate	-1.72018					12.32_324.2295n	342.263	12.3237	pos	74463	Lipids and lipid-like molecules	Fatty Acyls	Fatty Acids and Conjugates			50.5	58.3	M+NH4, M+Na, M+K, M+H	C19H32O4	-1.84888	3.18567	0.03678	0.0756354	0.30351	112838	371776	189814	201465	64915.3	131806	99278.4	111680	80090.6	23654.6	930264	439439	51864.5	146631	573674	13216.9	546402	272719
9,13-Dihydroxy-4-megastigmen-3-one 9-glucoside	1.09563					4.54_433.2074m/z	433.207	4.53695	neg	HMDB0036318	Lipids and lipid-like molecules	Fatty Acyls	Fatty acyl glycosides	*		45.9	31.6	M+FA-H	C19H32O8	-1.27026	3.16491	0.000320234	0.0032545	2.13706	354109	165699	390059	364198	330760	457377	340562	344265	338645	267006	60702	107520	213826	248796	245594	307205	74629.1	67320.5
alpha-Ionol O-[arabinosyl-(1->6)-glucoside]	1.72542					5.14_506.2956m/z	506.296	5.14228	pos	HMDB0038732	Lipids and lipid-like molecules	Fatty Acyls	Fatty acyl glycosides	*		47.7	46.8	M+NH4	C24H40O10	-0.774121	3.15872	1.06244e-06	4.60458e-05	3.30676	230733	69776	257267	296977	238931	307617	215235	167777	170081	191974	75190.8	61319.5	64347.2	76037.1	82356.7	90521.5	56094.1	52340.8
1-O-alpha-D-glucopyranosyl-1,2-nonadecandiol	-1.86706					13.07_501.3178m/z	501.318	13.0711	pos	LMFA13010006	Lipids and lipid-like molecules	Fatty Acyls	Fatty acyl glycosides			37.9	0	M+K	C25H50O7	-2.15897	2.38552	0.0201114	0.0495585	0.274131	51487.4	187820	62598.2	74282.7	46978.8	46469.7	61541	61995.2	47232.2	10801.4	424772	258674	33722.1	69589.4	186549	15967.5	330696	182593
12-hydroxyjasmonic acid 12-O-beta-D-glucoside	-0.447808					4.78_386.1933n	409.183	4.78168	pos	LMFA02020207	Lipids and lipid-like molecules	Fatty Acyls	Octadecanoids			39.9	4.07	M+Na, M+K	C19H30O8	-1.87538	3.09113	0.00650587	0.0247991	0.733156	605931	826469	559668	540271	593091	573773	667685	626881	668125	617951	535120	706882	957697	969230	874203	1.12456e+06	695254	748799
12-HpOTrE	-1.12043					11.50_619.4212m/z	619.421	11.4957	neg	LMFA02000109	Lipids and lipid-like molecules	Fatty Acyls	Octadecanoids			45.2	38.5	2M-H	C18H30O4	-0.512974	2.36976	0.00020439	0.0023654	0.459955	84473.3	183655	86099.1	109485	69680.4	91498.5	57338.6	76031.4	81339.4	104314	219209	179441	152007	139933	92887.2	195899	250884	238983
2,3-Dinor-TXB2	1.3261					4.66_360.2375m/z	360.238	4.663	pos	LMFA03030003	Lipids and lipid-like molecules	Fatty Acyls	Eicosanoids			50	56.8	M+NH4	C18H30O6	-1.64702	3.03188	0.000101491	0.00141156	2.50723	276043	110099	316515	348902	253729	371073	215879	221133	222830	258284	23517.6	64949.3	147665	182898	167883	168384	67687.5	57804.6
12,13,15-trihydroxy-9E-octadecenoic acid	-0.606268					7.73_330.2401n	348.274	7.72548	pos	LMFA01050555	Lipids and lipid-like molecules	Fatty Acyls	Fatty Acids and Conjugates			44.8	30.9	M+NH4, M+Na, M+K, M+H-H2O	C18H34O5	-1.68534	3.02651	0.0132831	0.0379332	0.656894	425402	647596	434675	415581	447024	432969	330545	338794	355840	647785	746567	835709	664336	510010	225203	665116	740979	792849
1-O-(3R,4-dihydroxy-2-methylene-butanoyl)-beta-D-glucopyranose	2.15813					3.36_294.0946n	312.128	3.36498	pos	LMFA13010038	Lipids and lipid-like molecules	Fatty Acyls	Fatty acyl glycosides			49	49	M+NH4, M+K, M+Na, M+H-H2O	C11H18O9	-1.59477	3.02513	0.00151209	0.00982686	4.46337	236553	52998.7	277262	213341	357355	408953	127739	93619	85034.1	329121	8653.32	31121.2	94124.3	81880.9	107753	76550.7	13369.9	10536.4
Tetradecanoylcarnitine	-1.52391					11.41_372.3102m/z	372.31	11.4102	pos	LMFA07070107	Lipids and lipid-like molecules	Fatty Acyls	Fatty acid esters			39.1	2.49	M+H	C21H41NO4	-1.64019	3.0004	0.0102114	0.0322657	0.347743	108150	311006	156597	142637	106183	102034	104896	97071.3	82715.7	73067.3	551725	386220	122131	135929	253375	67688.1	524029	446952
16-A1-PhytoP	-0.444995					8.87_308.1985n	307.191	8.86983	neg	LMFA02030059	Lipids and lipid-like molecules	Fatty Acyls	Octadecanoids			55.5	81.3	M-H2O-H, M+FA-H, M-H, 2M-H	C18H28O4	-0.826523	2.95066	0.00960726	0.031048	0.734587	548852	747157	535809	522706	526207	610013	433602	485680	564556	712240	578826	748653	885525	732154	450465	973912	837500	770221
6,10-Dimethyl-5(E),9-undecadien-2-one	2.0068					4.91_194.1668n	177.164	4.90658	pos	98068	Lipids and lipid-like molecules	Fatty Acyls	Hydrocarbons			52.4	66.7	M+H-H2O, M+H	C13H22O	-1.29954	2.21115	6.75523e-09	1.1736e-06	4.01889	97845.2	24346.3	95237.5	118159	90234.9	90532.8	97130.9	94408.8	92857.6	104200	7416.45	15247.8	35578.4	44087.5	31090.2	37012.8	12858.6	11478.7
delta10-12-PhytoF	-1.24493					5.66_343.2122m/z	343.212	5.6557	neg	LMFA02040002	Lipids and lipid-like molecules	Fatty Acyls	Octadecanoids			52.8	68.8	M-H	C18H32O6	-1.06216	2.90078	0.00431124	0.0194459	0.421928	128919	305547	138919	132618	135025	127299	104053	125248	150857	117332	552091	395948	207021	188127	144286	185811	430927	340165
(9Z,11R,12S,13S,15Z)-12,13-Epoxy-11-hydroxy-9,15-octadecadienoic acid	-0.188948					9.66_310.2138n	293.211	9.66353	pos	HMDB0033505	Lipids and lipid-like molecules	Fatty Acyls	Fatty acids and conjugates			54.9	80.7	M+H-H2O, M+K, M+Na	C18H30O4	-1.85101	2.89002	0.0441058	0.0864402	0.877245	1.59609e+06	1.81943e+06	1.63217e+06	1.74433e+06	1.39096e+06	1.80115e+06	1.41402e+06	1.46482e+06	1.60117e+06	1.72009e+06	1.80474e+06	1.76982e+06	2.09343e+06	1.81939e+06	1.29464e+06	1.87604e+06	2.01189e+06	1.88551e+06
Squamosinin A	-1.46309					13.05_603.4264m/z	603.426	13.045	neg	HMDB0041429	Lipids and lipid-like molecules	Fatty Acyls	Fatty alcohols	*		49.8	58.9	M-H2O-H	C36H62O8	-0.314485	2.88081	0.000530904	0.00477009	0.362716	87811.2	242093	83344.2	99478.5	77278.7	90476.2	59046.4	75420.5	77433.3	140012	333424	296094	188907	158935	90023.6	202823	347296	319243
methyl 13,15-epidioxy-16-hydroperoxy-9,11-octadecadienoate	-1.26821					8.33_356.2192n	379.208	8.32665	pos	74466	Lipids and lipid-like molecules	Fatty Acyls	Fatty Acids and Conjugates			37.7	0	M+NH4, M+Na	C19H32O6	-2.04223	1.76582	0.00405279	0.0186773	0.415175	46213.8	111312	50733.7	64225.8	30699.3	66359	55377.5	52011.7	26554.5	23748.8	177298	115903	49097.9	99957.9	124946	29165.4	159130	134995
12-hydroxy-8E,10E-heptadecadienoic acid	4.14846					11.85_265.2158m/z	265.216	11.8458	pos	LMFA01050194	Lipids and lipid-like molecules	Fatty Acyls	Fatty Acids and Conjugates			53.9	75.3	M+H-H2O	C17H30O3	-1.49583	2.85313	3.73165e-09	7.81668e-07	17.7341	131679	7425.17	172550	132964	143063	140302	105328	140534	136890	81801.5	8234.89	12416.1	9154.55	6288.32	5534.83	7427.21	5173.25	5172.22
1-Hexanol arabinosylglucoside	1.36362					5.43_419.1906m/z	419.191	5.42617	pos	HMDB0031689	Lipids and lipid-like molecules	Fatty Acyls	Fatty acyl glycosides	*		39.3	6.7	M+Na	C17H32O10	4.66516	2.84004	0.000839254	0.00662678	2.57331	261759	101721	348859	415574	204913	272391	203828	244420	220475	183613	26469.1	54126.9	154453	182501	192140	127173	41484.5	35419.8
9,10-DiHODE	-0.681885					10.26_311.2225m/z	311.223	10.2634	neg	HMDB0010221	Lipids and lipid-like molecules	Fatty Acyls	Lineolic acids and derivatives			56	84.5	M-H	C18H32O4	-0.822468	2.80932	0.0144271	0.0400041	0.62335	314463	504472	298134	276794	295028	297908	266248	334668	344585	402337	676198	738717	444850	345084	203323	387688	592731	647186
8,13-DiHODE	2.50136					10.98_313.2367m/z	313.237	10.9848	pos	LMFA02000166	Lipids and lipid-like molecules	Fatty Acyls	Octadecanoids			53.8	76.7	M+H	C18H32O4	-2.13826	2.14057	8.53299e-06	0.000216037	5.6622	90315.2	15950.5	132048	74992.7	132197	73351.5	78056.5	79893.6	106879	45103.2	20848.4	18483.6	14161.8	12911.5	10614.9	14377.8	15924.8	20281.5
9-E1t-PhytoP	-0.687824					7.35_344.2427m/z	344.243	7.34595	pos	LMFA02030043	Lipids and lipid-like molecules	Fatty Acyls	Octadecanoids			51.1	61.5	M+NH4	C18H30O5	-1.52134	2.76289	0.000401733	0.00387746	0.62079	224430	361524	227164	231733	212218	246667	181523	231878	243896	220362	448235	418790	336199	295059	255914	278083	469367	390542
2E,13Z-octadecadien-1-ol	-0.432343					13.92_284.2943m/z	284.294	13.9241	pos	LMFA05000057	Lipids and lipid-like molecules	Fatty Acyls	Fatty alcohols			40.7	8.12	M+NH4	C18H34O	-1.97317	2.75281	0.0279971	0.0621806	0.741057	556229	750589	353045	446017	687154	738304	528844	682218	442387	571863	958956	929680	576592	530500	582538	686330	828187	911926
12-oxo-14,18-dihydroxy-9Z,13E,15Z-octadecatrienoic acid	-0.466636					7.94_324.1934n	323.186	7.94048	neg	LMFA02000269	Lipids and lipid-like molecules	Fatty Acyls	Octadecanoids			53.1	70.3	M-H2O-H, M-H	C18H28O5	-0.71327	2.0536	6.23168e-05	0.000975055	0.72365	181573	250913	176925	180359	159736	192091	153143	202649	213450	174236	257116	277498	250943	226555	213561	231675	300533	249427
ent-16-F1t-PhytoP	-0.482554					8.82_328.2243n	311.221	8.82408	pos	LMFA02030010	Lipids and lipid-like molecules	Fatty Acyls	Octadecanoids			52.5	69.2	M+H-H2O, M+Na, M+K	C18H32O5	-2.04294	2.61943	0.0334522	0.0705767	0.715709	475332	664141	502941	444589	516729	476321	430539	459893	454509	517135	820800	672784	557478	513628	231567	821899	765873	929099
2,3-dinor-PGE1	2.08803					5.46_344.2426m/z	344.243	5.46118	pos	LMFA03010169	Lipids and lipid-like molecules	Fatty Acyls	Eicosanoids			52.1	66.9	M+NH4	C18H30O5	-1.68221	2.60792	3.00285e-06	9.66716e-05	4.25168	147898	34785.7	177683	192397	137120	211596	115033	105607	104713	139035	15892.6	19090.8	34770.8	43396.3	50119.6	41626.8	39206.7	34182.3
delta14-10-PhytoF	-1.33454					5.65_367.2086m/z	367.209	5.65378	pos	LMFA02040004	Lipids and lipid-like molecules	Fatty Acyls	Octadecanoids			44.3	29	M+Na	C18H32O6	-1.41396	1.99071	0.014391	0.0399368	0.396519	61702.1	155609	64664.4	49291.6	68277.2	56033.5	52936.2	63204.4	77899	61310.4	313620	208561	83473.2	80617.4	55107.2	75728.7	234818	192949
(R)-1-O-[b-D-Apiofuranosyl-(1->2)-b-D-glucopyranoside]-1,3-octanediol	3.38804					5.78_417.2492m/z	417.249	5.78308	neg	HMDB0032798	Lipids and lipid-like molecules	Fatty Acyls	Fatty alcohols	*		47.9	43.7	M-H2O-H	C21H40O9	-0.433645	1.97751	6.3893e-12	4.95245e-09	10.4689	64298.6	6141.86	67737.2	75406.6	59361.8	69556.8	58075	67545.8	60538.8	56167	1156.19	4443.38	7571.21	11340.8	9601.38	10729.4	2236.24	2056.3
2-Hydroxymyristoylcarnitine	-1.16327					9.08_388.3051m/z	388.305	9.08373	pos	LMFA07070033	Lipids and lipid-like molecules	Fatty Acyls	Fatty acid esters			38.7	0	M+H	C21H41NO5	-1.79046	2.51767	0.0227779	0.053948	0.446499	122372	274069	171227	211384	102354	157880	106639	106706	66357.4	56426.4	495390	252975	85790.5	192796	407211	64962.4	429060	264367
PGF2alpha methyl ether	-1.11416					11.87_337.2730m/z	337.273	11.8658	pos	LMFA03010073	Lipids and lipid-like molecules	Fatty Acyls	Eicosanoids			54.6	81.1	M+H-H2O	C21H38O4	-1.91635	2.5131	0.0338924	0.0713027	0.461961	146661	317476	201672	185286	155085	170172	145586	132310	102594	80586.9	357900	204873	121971	233850	268543	119442	572857	660370
9,10,11-trihydroxy-12Z-octadecenoic acid	-1.96364					9.53_344.2556n	362.289	9.52607	pos	LMFA05000713	Lipids and lipid-like molecules	Fatty Acyls	Fatty alcohols			46.2	38.2	M+NH4, M+K	C19H36O5	-1.9534	2.48296	0.0146734	0.0404533	0.256381	49375.1	192585	78643.9	84012.1	45984.8	58535.5	38987	34505.1	25965.9	28366.5	417762	239532	45512.3	80157.6	132082	33757.8	356881	234990
12-oxo-5E,8E,10Z-heptadecatrienoic acid	0.990895					9.52_323.1861m/z	323.186	9.52427	neg	LMFA01060111	Lipids and lipid-like molecules	Fatty Acyls	Fatty Acids and Conjugates			51.9	63.5	M+FA-H	C17H26O3	-1.22385	1.94918	0.00013711	0.00174223	1.98742	142003	71450.9	169601	150282	158410	151465	123139	151414	168984	62728.6	85214.1	77030.8	59294.8	47760.6	86611.4	54153	86726.8	74816
Blumenol C glucoside	-1.19586					5.60_372.2143n	373.222	5.5951	pos	HMDB0040668	Lipids and lipid-like molecules	Fatty Acyls	Fatty acyl glycosides	*		47.4	44.3	M+H, M+Na, M+K	C19H32O7	-1.41664	1.88925	0.00760633	0.0270469	0.436527	64290.7	147278	77082.5	73629.3	67226.9	74097.1	53765.7	60668.8	50352	57503.4	82782.5	91863.6	164463	241524	204049	242541	72198.2	78799.2
(Z)-2-Methyl-2-butene-1,4-diol 4-O-beta-D-Glucopyranoside	0.491984					2.45_309.1189m/z	309.119	2.44547	neg	HMDB0041187	Lipids and lipid-like molecules	Fatty Acyls	Fatty acyl glycosides	*		54.7	75.5	M+FA-H	C11H20O7	-0.888853	1.88523	0.0287535	0.0633779	1.40638	348877	248068	378366	408437	306159	417676	285944	375969	343398	275070	106271	173276	316387	334609	367420	347552	182496	156533
Cibaric acid	-0.416432					8.84_324.1931n	307.19	8.84382	pos	LMFA02000289	Lipids and lipid-like molecules	Fatty Acyls	Lineolic acids and derivatives	*		53.7	76.2	M+NH4, M+K, M+H-H2O	C18H28O5	-1.84194	2.38057	0.000613857	0.00527551	0.749276	308722	412028	309708	323522	281712	326996	287185	336592	362735	241329	468359	486274	393215	381810	372619	327911	460694	405341
9-epi-9-E1t-PhytoP	-0.263906					7.60_349.1980m/z	349.198	7.59888	pos	LMFA02030044	Lipids and lipid-like molecules	Fatty Acyls	Octadecanoids			40.8	10.3	M+Na	C18H30O5	-1.76526	1.87518	0.014587	0.0402757	0.83283	389169	467284	405142	417965	382043	452988	294250	394278	397641	369041	523101	539388	505777	444685	359883	420282	523616	421544
methyl 10,12,13,15-bisepidioxy-16-hydroperoxy-8E-octadecenoate	-0.319208					4.87_389.2164m/z	389.216	4.86925	pos	74477	Lipids and lipid-like molecules	Fatty Acyls	Fatty Acids and Conjugates			39.2	1.66	M+H	C19H32O8	-1.48037	1.87325	0.0422962	0.0838476	0.80151	411039	512831	432939	424457	391619	437339	412591	401056	420033	368275	381399	415134	607661	670429	577062	656784	407499	386677
Todatriol glucoside	0.622216					3.99_390.1511n	408.186	3.99168	pos	HMDB0037260	Lipids and lipid-like molecules	Fatty Acyls	Fatty acyl glycosides			45.2	33.4	M+H-H2O, M+NH4, M+K, M+Na	C17H26O10	-3.8138	1.52572	0.0256349	0.0584544	1.53924	169689	110243	183887	221420	161672	185569	166038	143972	134782	160176	50997.9	78524.4	166507	176064	125789	189872	47501.1	46685.3
11-deoxy-PGF2beta	-0.216529					9.42_356.2788m/z	356.279	9.41625	pos	LMFA03010164	Lipids and lipid-like molecules	Fatty Acyls	Eicosanoids			48	46.6	M+NH4	C20H34O4	-2.15236	2.20018	0.0295899	0.0646703	0.860634	786185	913496	748486	766455	689977	785826	776246	750750	833788	937955	896493	961269	877275	820691	683991	921824	1.05397e+06	1.09246e+06
PGF2alpha-1,15-lactone	-0.43096					8.88_354.2632m/z	354.263	8.88303	pos	LMFA03010072	Lipids and lipid-like molecules	Fatty Acyls	Eicosanoids			52.6	69	M+NH4	C20H32O4	-1.9952	2.17989	0.00524006	0.0219093	0.741768	301349	406258	274223	257071	297129	297984	294277	303988	340307	345813	369106	397048	387765	365025	256464	454526	495597	524533
methyl 13,15-epidioxy-12-hydroperoxy-9Z,16E-octadecadienoate	1.56463					4.80_374.2532m/z	374.253	4.79873	pos	LMFA01040043	Lipids and lipid-like molecules	Fatty Acyls	Fatty Acids and Conjugates			37.5	0	M+NH4	C19H32O6	-1.58104	1.26279	0.000488257	0.00448293	2.95801	45387.6	15343.9	48110	59238.3	44057.4	64267.2	38746.6	32695.1	29438.6	46547.3	598.811	6754.79	29805.7	33076	20580.9	29901.5	614.01	1419.91
cis-5-Tetradecenoylcarnitine	-1.64112					12.32_370.2945m/z	370.295	12.3237	pos	LMFA07070057	Lipids and lipid-like molecules	Fatty Acyls	Fatty acid esters			38.7	0	M+H	C21H39NO4	-1.77065	2.11823	0.041321	0.0824642	0.320607	54616.4	170353	100533	110863	32697.8	46721.4	49686.8	43608.6	40814.2	12005.6	393586	176841	21516.5	59668.7	284893	4318.41	289705	132294
N-stearoyl arginine	-1.09038					11.89_465.3206m/z	465.321	11.8859	pos	75518	Lipids and lipid-like molecules	Fatty Acyls	Fatty amides			38.8	0	M+K	C23H46N4O3	1.12633	2.09456	9.98344e-05	0.00139333	0.469638	66563	141733	67111.5	82151.6	55539	67545.6	52802.5	68354.4	71675.5	67324	195270	156889	112913	114310	88241.4	125908	192570	147761
6-[1]-ladderane hexanol	-0.497639					11.72_278.2475m/z	278.247	11.724	pos	LMFA01140088	Lipids and lipid-like molecules	Fatty Acyls	Fatty Acids and Conjugates			47.7	43.6	M+NH4	C18H28O	-1.48395	1.43407	0.0176504	0.0455395	0.708265	119109	168170	111125	65061.7	109552	154144	98805.9	199382	108437	106362	197047	195632	133230	150091	160351	141433	146281	221292
20-Hydroxy-PGF2a	-0.434938					6.69_388.2688m/z	388.269	6.68715	pos	HMDB0004049	Lipids and lipid-like molecules	Fatty Acyls	Eicosanoids			50	56.3	M+NH4	C20H34O6	-1.61552	1.69524	0.0207553	0.0507316	0.739725	212427	287170	183645	147730	204458	198880	219899	240128	264380	240299	323997	330011	261076	248894	149885	261495	341277	380728
5-Tridecynoic acid	1.23552					5.16_211.1689m/z	211.169	5.16027	pos	74255	Lipids and lipid-like molecules	Fatty Acyls	Fatty Acids and Conjugates			48.9	51.5	M+H	C13H22O2	-1.77017	2.03397	1.06326e-05	0.00025706	2.35466	120329	51102.5	131118	141824	109077	136678	109979	117615	110835	105506	17092.2	31072.6	65177.5	85317.2	73923.6	72344.6	33582.5	30309.9
9K,12,13-diHODE	0.57318					9.10_349.1979m/z	349.198	9.10407	pos	LMFA02000058	Lipids and lipid-like molecules	Fatty Acyls	Octadecanoids			50.4	58.4	M+Na	C18H30O5	-1.98535	2.02445	0.00570076	0.0230041	1.4878	285652	191996	282628	316180	222592	350063	303713	327880	300749	181410	124028	163816	263757	251914	227994	235338	130706	138417
3-hydroxytetradecanoylcarnitine	-1.15073					8.72_388.3050m/z	388.305	8.72213	pos	LMFA07070045	Lipids and lipid-like molecules	Fatty Acyls	Fatty esters			38.4	0	M+H	C21H41NO5	-1.85729	1.41725	0.019218	0.0481597	0.450398	39530.2	87767.2	53469.5	51657.4	36619.6	43843	30002.6	31014.1	32259.3	37376	86877.8	71042.9	40626.4	51505.7	81643.7	41134.7	174244	155062
methyl 9,12-dihydroxy-13-oxo-10-octadecenoate	-0.929828					9.00_365.2293m/z	365.229	9.0028	pos	LMFA01050149	Lipids and lipid-like molecules	Fatty Acyls	Fatty Acids and Conjugates			40	4.72	M+Na	C19H34O5	-1.56186	1.6469	0.0422351	0.0837595	0.524921	76583.1	145894	104148	138088	52798.9	109010	62905.5	63813	44971.5	36930	236696	133678	61232.1	109966	256340	40172.8	208439	120632
Dendrotrifidic acid	-0.587726					7.94_288.1722n	289.179	7.93598	pos	LMFA01031034	Lipids and lipid-like molecules	Fatty Acyls	Fatty Acids and Conjugates			49.6	55.5	M+H-H2O, M+H	C18H24O3	-1.33775	1.98503	4.85541e-06	0.000141403	0.665391	123228	185196	118442	128631	105225	122664	115552	136200	142116	116995	198596	200390	174194	170176	180984	152948	222215	182070
N-stearoyl valine	-0.238428					13.78_383.3393n	384.347	13.7752	pos	75504	Lipids and lipid-like molecules	Fatty Acyls	Fatty amides			51.4	64.3	M+H, M+Na	C23H45NO3	-1.74335	1.218	0.0317294	0.0678887	0.847669	226947	267731	214502	195245	231268	215024	244204	219405	241838	254090	324668	281968	236765	220449	219891	237016	300655	320434
methyl 9,12,13,15-bisepidioxy-16-hydroperoxy-10-octadecenoate	0.515197					4.87_371.2059m/z	371.206	4.86925	pos	LMFA01040058	Lipids and lipid-like molecules	Fatty Acyls	Fatty Acids and Conjugates			41.9	16.5	M+H-H2O	C19H32O8	-1.35255	1.95308	0.0145557	0.0402112	1.42919	307421	215101	307139	325907	289683	340227	306237	315458	309340	265374	87408.2	148222	281813	317480	286848	303432	157046	138563
12S-hydroxy-9-octadecynoic acid	-1.82023					13.09_279.2315m/z	279.231	13.0916	pos	LMFA02000218	Lipids and lipid-like molecules	Fatty Acyls	Octadecanoids			48.7	52.2	M+H-H2O	C18H32O3	-1.35394	1.93028	0.0143547	0.039865	0.283175	34649	122359	40736.7	39006.3	31114.7	28053.4	28911	29088.9	35966.7	44314.6	258756	236574	55857.2	47387.6	51927.9	46281.7	170919	111170
Ceriporic acid A	-1.84988					9.53_326.2450n	309.242	9.52607	pos	LMFA01170126	Lipids and lipid-like molecules	Fatty Acyls	Fatty Acids and Conjugates			42.9	24.6	M+H-H2O, M+H	C19H34O4	-2.07463	1.59852	0.0193337	0.0483356	0.277416	23419.6	84420.7	36387.3	38915.6	21669	27900.3	18459.2	17482.3	13404.7	13138.8	196431	108093	19843.7	34150	64872.5	14600.8	148268	89106.7
13-Hydroxy-3E,9Z,11E-octadecatrienoic acid	3.03053					11.54_293.2121m/z	293.212	11.5382	neg	LMFA02000301	Lipids and lipid-like molecules	Fatty Acyls	Octadecanoids			43.3	20.5	M-H	C18H30O3	-0.431677	1.85388	1.74122e-05	0.00037936	8.17108	67530.6	8264.59	70281.3	48724	74698.5	108006	35775.3	62440.4	42453.7	97865.4	2394.51	9373.34	15000	7758.53	2756.44	17655.4	5327.97	5850.58
(7Z)-14-hydroxy-10,13-dioxoheptadec-7-enoic acid	-0.440907					6.08_357.1917m/z	357.192	6.08022	neg	LMFA01050450	Lipids and lipid-like molecules	Fatty Acyls	Fatty Acids and Conjugates			54.2	74.2	M+FA-H	C17H28O5	-0.64299	1.55252	0.00132273	0.0089875	0.736671	128950	175044	130427	143014	122253	132638	122979	134014	138458	107818	229468	197984	167707	154227	128615	169302	191030	162021
(9Z,11E)-12-((3S,5S)-5-((S)-1-hydroxypropyl)-1,2-dioxolan-3-yl)dodeca-9,11-dienoic acid	2.61742					9.86_327.2161m/z	327.216	9.85967	pos	LMFA02050002	Lipids and lipid-like molecules	Fatty Acyls	Octadecanoids			46	44.2	M+H	C18H30O5	-1.61448	1.81718	1.01429e-06	4.44984e-05	6.13654	63886.1	10410.8	81707.6	63121.8	80572.6	71948.8	42196.1	68785.9	71956.3	30800.1	15178.9	13928.6	7563.87	7693.37	8616.85	8071.38	11703.2	10530.2
Trans-petroselinic acid ethanolamide	-0.336911					13.28_353.3288n	354.336	13.2767	pos	LMFA08040062	Lipids and lipid-like molecules	Fatty Acyls	Fatty amides			38.4	0	M+H, M+Na, M+H-H2O	C22H43NO2	-1.65588	1.80536	0.0161117	0.0431265	0.791735	300678	379771	271150	258492	313338	314156	291446	316113	302001	338726	495599	424832	306215	301345	287137	361433	409217	452391
16-D1t-PhytoP	0.475935					9.08_344.2426m/z	344.243	9.08373	pos	LMFA02030035	Lipids and lipid-like molecules	Fatty Acyls	Octadecanoids			50.6	59.3	M+NH4	C18H30O5	-1.76168	1.8022	0.00121644	0.00850004	1.39082	231148	166196	220382	221494	214462	249719	243512	259983	270528	169107	127110	149845	207547	193028	187059	192833	130053	142091
Crithmumdiol	1.86402					10.23_262.1929n	263.2	10.2325	pos	HMDB0033957	Lipids and lipid-like molecules	Fatty Acyls	Fatty alcohols	*		38.1	0	M+H-H2O, M+H	C17H26O2	-1.51675	1.50578	8.68681e-07	3.99527e-05	3.64021	51064.2	14027.8	65256.9	54570.3	57503.6	60866	31490.2	53035.9	53437.7	32353.1	14853.4	13077.3	15604.5	13790.7	11730.1	16466.8	13651.5	13048.3
methyl 10,13-dihydroxy-9-oxo-11-octadecenoate	-1.67855					10.35_342.2401n	325.237	10.3541	pos	LMFA01050150	Lipids and lipid-like molecules	Fatty Acyls	Fatty Acids and Conjugates			52.9	72	M+H-H2O, M+Na	C19H34O5	-1.60804	1.75717	0.0245417	0.0566799	0.312396	34614.9	110805	46529	50705.7	32421.1	33250.1	32197.8	32060.1	27912.5	21842.5	270126	110916	30357	43225	82530.7	28897	190089	130295
D-Linalool 3-(6''-malonylglucoside)	-3.6192					5.21_401.1813m/z	401.181	5.21135	neg	HMDB0040729	Lipids and lipid-like molecules	Fatty Acyls	Fatty acyl glycosides	*		48.3	46	M-H	C19H30O9	-1.06884	1.75663	0.00297498	0.0154147	0.0813791	5586.33	68645.8	4447.22	5352.79	3455.25	3585.51	7004.22	8629.19	8958.41	3258.08	13339.2	29426.1	157241	43123.9	46912.9	44742.1	116073	98308
3-hydroxytetradecanoyl carnitine	-1.12167					10.88_388.3050m/z	388.305	10.8825	pos	HMDB0061640	Lipids and lipid-like molecules	Fatty Acyls	Fatty acid esters			38.5	0	M+H	C21H41NO5	-1.93283	1.74836	0.00821062	0.0282304	0.45956	58201.2	126646	72666.3	69439.1	61178.9	52841.1	60190.4	52716.3	49051.6	47526.2	200268	173442	62527.8	64931.9	106138	49957	174715	181184
(E)-2-Methylglutaconic acid	-0.174999					0.85_144.0422n	145.049	0.847833	pos	6584	Lipids and lipid-like molecules	Fatty Acyls	Fatty acids and conjugates			46.5	34.8	M+H-H2O, M+H	C6H8O4	-0.184578	1.74464	0.0468764	0.0902119	0.885768	668264	754445	602374	602846	702633	649636	661683	686650	724018	716267	844774	746675	610701	647223	748174	697524	846262	894227
Anandamide (20:l, n-9)	-0.496179					12.28_353.3287n	336.325	12.2837	pos	LMFA08040010	Lipids and lipid-like molecules	Fatty Acyls	Fatty amides			39.6	4.88	M+H-H2O, M+Na	C22H43NO2	-1.97424	1.72518	0.01281	0.0371399	0.708982	163560	230697	141569	125805	153259	210434	137400	215142	151246	173623	332467	258817	161803	174920	189968	215793	232730	279075
9-B1-PhytoP	-0.42209					9.40_308.1986n	307.191	9.39782	neg	LMFA02030025	Lipids and lipid-like molecules	Fatty Acyls	Octadecanoids			49.4	51.2	M-H2O-H, M-H	C18H28O4	-0.674301	1.71989	0.0005678	0.00500344	0.746343	158828	212809	171125	158485	166021	172408	124572	146428	169691	161898	226887	219435	220309	184577	152736	217584	250588	230355
Panaxacol	3.4953					9.29_279.1947m/z	279.195	9.29223	pos	93841	Lipids and lipid-like molecules	Fatty Acyls	Fatty alcohols	*		42.6	21	M+H	C17H26O3	-2.888	1.71669	6.13394e-07	3.06743e-05	11.2769	52180.1	4627.17	72429.7	56237.9	63683.9	62160.7	30285	48934.4	54647.9	29061.6	1895.16	5598.48	6984.79	5133.52	7062.55	4779.49	5046.38	517.028
Norlinolenic acid	2.08965					11.08_247.2052m/z	247.205	11.0838	pos	LMFA01030756	Lipids and lipid-like molecules	Fatty Acyls	Fatty Acids and Conjugates			52.6	69.3	M+H-H2O	C17H28O2	-1.54014	1.68469	2.16999e-05	0.000448532	4.25645	65380	15360.2	96024.9	74777.4	66366.4	96453.8	36413	59081.6	47305.4	46617.5	12973.1	17020.8	18732.4	14033.4	14956.5	19248.4	13548.2	12369
5-Pentyl-2-furanoctanoic acid	2.18033					10.06_281.2107m/z	281.211	10.0561	pos	HMDB0112098	Lipids and lipid-like molecules	Fatty Acyls	Fatty acids and conjugates			50.5	60	M+H	C17H28O3	-1.65021	1.67893	4.06809e-06	0.000124031	4.53258	59877.2	13210.4	81306.3	78896.9	67583.8	60799.1	45329.3	58756.5	60747.7	25598.5	16647.6	15578.2	10628.4	11248.1	11008.2	12576.2	14469.4	13527.3
10S,11S-epoxy-9S-hydroxy-12Z-octadecenoic acid	-0.628329					10.67_311.2225m/z	311.223	10.6662	neg	LMFA02000010	Lipids and lipid-like molecules	Fatty Acyls	Octadecanoids			54.3	76.6	M-H	C18H32O4	-0.750621	1.40664	0.0355094	0.0737449	0.646925	100065	154677	114125	83657.3	114804	84381.2	84382.6	88049	101166	129953	219167	181188	130221	85290.8	49794.1	151107	186254	234398
12,13-dihydroxy-11-methoxy-9-octadecenoic acid	-2.33029					11.20_327.2524m/z	327.252	11.2047	pos	LMFA01080006	Lipids and lipid-like molecules	Fatty Acyls	Fatty Acids and Conjugates			54.8	83	M+H-H2O	C19H36O5	-1.72202	1.39816	0.0434677	0.0856226	0.198844	13193.9	66352.7	19667.4	20879.6	11739.5	11936	12443	10108.2	10468.9	8308.21	212337	71171	13764.8	20033.1	35459.6	7810.78	103037	67208.3
Anandamide (20:2, n-6)	-0.386633					12.55_351.3131n	352.32	12.5473	pos	LMFA08040002	Lipids and lipid-like molecules	Fatty Acyls	Fatty amides			39.6	4.78	M+H, M+Na	C22H41NO2	-1.77637	1.65634	0.0261727	0.0592917	0.764913	222099	290359	177488	175245	225444	296307	201508	249508	200255	251038	382194	365632	230001	221936	208621	300598	295301	318591
16,16-dimethyl-PGF2beta	-1.22848					10.29_400.3051m/z	400.305	10.2918	pos	LMFA03010083	Lipids and lipid-like molecules	Fatty Acyls	Eicosanoids			45.5	35.1	M+NH4	C22H38O5	-1.61738	1.63913	0.00279234	0.0147904	0.426768	40328.7	94498	36615.4	39367.2	29910.4	49402.9	49481	49866.2	37104.2	30882.3	143589	128173	49774.1	64312.6	105867	29552.3	127848	106868
Avocadyne 4-acetate	-2.41297					11.85_349.2351m/z	349.235	11.8458	pos	LMFA05000645	Lipids and lipid-like molecules	Fatty Acyls	Fatty alcohols	*		46.7	40.1	M+Na	C19H34O4	0.561273	1.21092	0.0281256	0.0624384	0.187769	8707.94	46375.9	12046.6	16050.1	10999.4	7989.03	11868	5660.74	3319.82	1729.9	129716	70513.6	5324.45	13207.1	30999	1602.83	69028.6	50614.8
10,11-Epoxy-7Z-hexadecenoic acid	2.08927					12.32_267.1964m/z	267.196	12.3239	neg	LMFA01070026	Lipids and lipid-like molecules	Fatty Acyls	Fatty Acids and Conjugates			54.1	74.3	M-H	C16H28O3	-0.476659	1.37196	0.000125912	0.00164346	4.25534	45004.9	10576.1	55872.3	43359.4	56476.4	53446.8	31015.5	52423.1	50653.9	16792	34326.8	24357.6	2898.6	3930.97	6921.6	1096.41	7459.66	3617.23
Norlinoleic acid	6.95248					12.26_267.2314m/z	267.231	12.2633	pos	LMFA01031037	Lipids and lipid-like molecules	Fatty Acyls	Fatty Acids and Conjugates			48.9	50.2	M+H	C17H30O2	-1.70049	1.61906	1.5321e-05	0.000343363	123.853	43594.7	351.988	76327	48189.5	62610.5	34167.9	38180.5	31886.1	42226.1	15169.8	195.083	969.395	583.907	487.307	367.179	213.036	2.49373e-05	2.49373e-05
N-(3-oxo-octadecanoyl)-homoserine lactone	1.64126					8.45_376.2451m/z	376.245	8.44563	pos	LMFA08030016	Lipids and lipid-like molecules	Fatty Acyls	Fatty amides			38.2	0	M+Na	C20H35NO4	-2.07923	1.17648	0.000492075	0.0045111	3.11938	37924	12157.5	34560.8	28824.9	34874.7	37795.8	47788.5	48068.9	56085.8	15392.9	3800.3	8014.16	25920	23281.6	17146.9	16777.2	677.382	1642.8
Methyl (E)-2-dodecenoate	1.68065					4.91_213.1846m/z	213.185	4.90658	pos	LMFA07010931	Lipids and lipid-like molecules	Fatty Acyls	Fatty acid esters	*		39	0	M+H	C13H24O2	-1.61325	1.31552	8.94631e-07	4.068e-05	3.20572	39706.2	12386.1	37821	48428.1	36024.3	39892.3	38954.7	36850.5	37195.6	42482.9	2544.05	6629.49	21168.7	22623.7	18317	18003.1	4344.88	5457.61
Dinor-PGD2	0.77533					9.70_324.1930n	342.227	9.70273	pos	LMFA03010214	Lipids and lipid-like molecules	Fatty Acyls	Eicosanoids			52.6	70.7	M+NH4, M+K	C18H28O5	-2.03439	1.31425	0.0013536	0.00914176	1.71158	84051.6	49107.6	87421.7	94076.4	84096.1	101956	74959.4	91949.6	94853.2	43100.5	46457.3	61680.8	63767.2	69587.6	57981.6	36419	33151.8	23815.4
9-oxo-12,13-epoxy-10-octadecenoic acid	-1.64336					10.79_291.1964m/z	291.196	10.7936	neg	LMFA02000247	Lipids and lipid-like molecules	Fatty Acyls	Octadecanoids			49.3	51.2	M-H2O-H	C18H30O4	-0.471455	1.54524	0.00433803	0.0194969	0.320111	23887.7	74623.2	21084.5	26680.7	15170.7	24674.8	21533.4	26813.3	20257.3	34886.9	75755.6	57371.5	50578.7	52897	40077.1	40396.1	140234	139676
6alpha-PGI1	-1.31365					5.77_372.2739m/z	372.274	5.77158	pos	LMFA03010128	Lipids and lipid-like molecules	Fatty Acyls	Eicosanoids			48.3	49.7	M+NH4	C20H34O5	-1.65738	1.42421	0.00495853	0.0211338	0.402302	30808.9	76581.5	37657.5	30355	37845.2	27658	25863	22072.3	18369.8	46650.4	56255.3	102576	67422.2	97364.4	65781.1	148342	33228.3	41682.8
3-hydroxy-dodecanedioic acid	-0.674059					7.60_229.1431m/z	229.143	7.59888	pos	LMFA01170089	Lipids and lipid-like molecules	Fatty Acyls	Fatty Acids and Conjugates			48.5	48.9	M+H-H2O	C12H22O5	-1.21604	1.034	0.00132748	0.00901068	0.626741	34543.8	55116.5	32300.5	31901	42373.6	45614.8	26901.6	33211	31083	32964.7	82824.1	58806.6	37981.7	44054.7	52925.9	55876.1	52014.3	56449.2
N-(3-(15-methyl-hexadecanoyloxy)-13-methyl-tetradecanoyl)-L-serine	-2.42423					14.36_648.5175m/z	648.518	14.3638	pos	LMFA00000005	Lipids and lipid-like molecules	Fatty Acyls	Other Fatty Acyls			38.6	0	M+Na	C37H71NO6	0.274518	1.50937	0.0346721	0.0724991	0.186309	13528.5	72613.2	20779.2	21110.7	17222.7	13910.2	9019.22	9577.29	8526.49	8081.98	172635	85877.9	12235	13807.1	20390.9	5207.67	174627	96124.6
3,4,5-trihydroxy-6-(2-methyl-3-phenylpropoxy)oxane-2-carboxylic acid	-1.03007					5.55_371.1344m/z	371.134	5.54918	neg	HMDB0133673	Lipids and lipid-like molecules	Fatty Acyls	Fatty acyl glycosides			40.8	8.29	M+FA-H	C16H22O7	-1.16524	1.26448	0.00666048	0.0251129	0.489687	34276.7	69997.1	26890.9	25015.4	32640.5	27167.5	33189.6	39747.2	53172.7	36389.9	118307	111407	73424.3	57996.5	38946.3	70648.4	47484.5	41763.8
14-F2-dihomo-IsoP	-0.870079					11.56_400.3051m/z	400.305	11.5557	pos	LMFA03110169	Lipids and lipid-like molecules	Fatty Acyls	Eicosanoids			45.7	36.2	M+NH4	C22H38O5	-1.63922	1.33966	0.031341	0.0672502	0.547117	53785.9	98307.9	54460.4	67986.3	41162.7	53177.6	62707.2	64851.9	49206.2	36735.2	128491	105259	56622.3	65051.7	202807	40241.9	107995	79996.1
Dihydropanaxacol	2.12412					11.08_281.2106m/z	281.211	11.0838	pos	LMFA05000651	Lipids and lipid-like molecules	Fatty Acyls	Fatty alcohols	*		38.5	0	M+H	C17H28O3	-1.73922	1.41193	1.60374e-06	6.06991e-05	4.35937	41868.5	9604.26	58076.2	45991.1	51059.1	44745.4	30783.1	39886.1	42935.4	21472	10378.6	12322.3	9981.51	8581.17	7258.12	7753.43	9752.32	10806.6
11E,17-Octadecadien-9-ynoic acid	-1.52863					12.86_259.2052m/z	259.205	12.8615	pos	LMFA01031088	Lipids and lipid-like molecules	Fatty Acyls	Fatty Acids and Conjugates			55	80.4	M+H-H2O	C18H28O2	-1.57305	1.40711	0.00772508	0.0272555	0.346606	23096.2	66635.4	21646.7	22035.4	24544.9	20446	18419	21562.5	28050.8	28064.3	114161	71426.3	41601.1	31957.4	21288.1	36847.1	122918	92884.2
O-(13-carboxytridecanoyl)carnitine	-1.42521					10.35_402.2844m/z	402.284	10.3541	pos	LMFA07070084	Lipids and lipid-like molecules	Fatty Acyls	Fatty esters			38	0	M+H	C21H39NO6	-1.48396	1.2249	0.0104988	0.0327273	0.372364	20408.3	54807.3	22489.1	26555.4	14707.9	30313.7	27694.1	24132.5	9802.61	7571.23	102443	49932.9	17361.1	41543.4	54977.3	11288.1	78869.5	82043.9
Eriojaposide B	-1.78042					4.05_555.2177m/z	555.218	4.05178	pos	HMDB0038029	Lipids and lipid-like molecules	Fatty Acyls	Fatty acyl glycosides	*		42.2	21.2	M+K	C25H40O11	-4.95389	1.22213	0.0351604	0.0732163	0.291098	16574.3	56937.3	42441.9	19823.3	4642.73	7577.92	5929.34	18146.2	30536.8	3496.39	26855.9	54333.6	114748	65480.1	33196.7	137016	7413.61	16454.9
Linoleyl palmitate	1.65208					14.74_543.4559m/z	543.456	14.7419	pos	LMFA07010126	Lipids and lipid-like molecules	Fatty Acyls	Fatty esters			37	0	M+K	C34H64O2	4.24215	1.17118	0.0025135	0.0137986	3.14286	43096.5	13712.5	36740.9	36121.2	31874	37120.8	35551.4	66378.9	75386.2	25598.3	350.297	3862.5	21718.7	26053.5	37615.4	17544.7	1733.9	820.96
16-dimethylarsinoyl-9Z-hexadecenoic acid	1.10284					5.01_413.1419m/z	413.142	5.006	pos	LMFA00000032	Lipids and lipid-like molecules	Fatty Acyls	Other Fatty Acyls			36.4	0	M+K	C18H35AsO3	-3.94408	1.09123	4.96972e-06	0.000143451	2.14777	35548.9	16551.5	36431.2	35141.9	39562.9	32656.6	42387.1	31563.2	29482.1	37166	9553.78	13998.4	25720.3	18846.7	24875.2	16156	13311.8	9949.85
2Z-Dodecenedioic acid	-1.54426					2.68_246.1696m/z	246.17	2.67695	pos	LMFA01170033	Lipids and lipid-like molecules	Fatty Acyls	Fatty Acids and Conjugates			47.5	45.4	M+NH4	C12H20O4	-1.51488	1.19833	5.19266e-06	0.000149283	0.34287	12133	35386.5	13553.2	13109.6	10324.5	11907.7	9895.67	12710	14426.2	11137.1	23822.6	27126.8	35302.1	34848	26935	41958.1	49173	43926.6
Oleoylcarnitine	1.36496					11.93_426.3571m/z	426.357	11.927	pos	HMDB0005065	Lipids and lipid-like molecules	Fatty Acyls	Fatty acid esters	***		38.5	0	M+H	C25H47NO4	-1.66064	1.29119	0.00115385	0.00821679	2.57569	50546.5	19624.4	35849	32254.5	56520	58474.3	64278.5	60011.2	60447.5	36536.6	6020.19	24919.2	40146.1	46220.7	4017.03	24639.6	3651.61	7381.11
Ethyl (S)-3-hydroxybutyrate glucoside	0.543463					4.14_293.1240m/z	293.124	4.13825	neg	HMDB0031693	Lipids and lipid-like molecules	Fatty Acyls	Fatty acyl glycosides	*		56.2	83.5	M-H	C12H22O8	-0.498506	1.1966	0.000121574	0.00160873	1.45747	82521.7	56619.9	83337.1	87538	77440.4	86538.1	81423.6	81276.8	82670.1	79949.7	33188.5	46088.8	71297.3	65469.5	71107.5	62614	55659.7	47534.4
9-oxo-13-hydroxy-11-octadecenoic acid	-1.9828					11.16_293.2121m/z	293.212	11.1551	neg	LMFA02000248	Lipids and lipid-like molecules	Fatty Acyls	Octadecanoids			45.6	34.8	M-H2O-H	C18H32O4	-0.320385	1.11514	0.00256763	0.0140074	0.252999	8641.92	34157.9	9260.71	9037.46	6880.35	7424.13	8210.39	7348.15	7238.91	13735.3	44428.8	32862.1	23001.4	18308.8	10143.7	21908.8	60372.6	62237
4-Megastigmene-6a,9R-diol 9-[apiosyl-(1->6)-glucoside]	0.953736					5.23_551.2709m/z	551.271	5.23178	neg	HMDB0041580	Lipids and lipid-like molecules	Fatty Acyls	Fatty acyl glycosides	*		53.5	72.7	M+FA-H	C24H42O11	0.0480408	1.28511	0.00301901	0.0155447	1.93688	69417.6	35839.9	45672.7	43440.2	69641.6	44381.6	74781.8	84280.6	94685.9	98456.6	16222.9	33443.3	30603.1	34599.2	22694.6	39859.4	57373.9	51922.7
1-O-(8R-hydroxy-8-methyl-3Z,9-decadienoyl)-beta-D-glucopyranose	-0.484188					5.27_405.1764m/z	405.176	5.2735	neg	LMFA13010039	Lipids and lipid-like molecules	Fatty Acyls	Fatty acyl glycosides			51	59.4	M+FA-H	C17H28O8	-0.742303	1.33151	0.00533031	0.0221652	0.714899	94937.4	132798	92648.1	76961.7	93392.1	93656.3	89308	101223	114326	97983.2	153051	172039	109313	96767.6	95833.4	119456	158551	157375
pivaloylcarnitine	-0.717481					3.89_246.1697m/z	246.17	3.88773	pos	96200	Lipids and lipid-like molecules	Fatty Acyls	Fatty acid esters			53.5	71.8	M+H	C12H23NO4	-1.35388	1.17922	0.0435988	0.0858222	0.608158	58908.4	96863.5	53999.1	53297.4	44153.1	65814.2	32511.3	72350.7	87087.6	62053.6	50932	70953.9	124124	104945	47926.5	188427	91734.1	95865.6
3,4-dimethyl-5-carboxymethyl-2-furanpropanoic acid	0.686113					5.79_226.0839n	209.081	5.7922	pos	LMFA01150048	Lipids and lipid-like molecules	Fatty Acyls	Fatty Acids and Conjugates			44.3	29.1	M+H-H2O, M+H	C11H14O5	-1.02855	1.05938	0.00194112	0.0117124	1.60894	57708.5	35867.4	54527.4	56779.6	57331.1	56610.6	62930.3	54424.4	56991.3	62073.7	12907.2	24257.2	49522.5	56246.1	41240	52040.8	26531.5	24193.6
2-O-(beta-D-galactopyranosyl-(1->6)-beta-D-galactopyranosyl) 2S-hydroxytridecanoic acid	2.74042					5.29_553.2869m/z	553.287	5.29478	neg	LMFA13010048	Lipids and lipid-like molecules	Fatty Acyls	Fatty acyl glycosides			46.5	41.2	M-H	C25H46O13	0.614297	1.17453	3.90458e-07	2.20417e-05	6.68264	25357.8	3794.58	20885.6	18887.9	22508.2	17367.1	25047.4	32128.8	30290.5	35747	933.859	3298.44	4036.08	4289.81	3197.12	6566.95	3696.33	4338.05
17-phenyl-trinor-PGF2alpha isopropyl ester	-0.725941					7.09_448.3052m/z	448.305	7.08555	pos	LMFA03010124	Lipids and lipid-like molecules	Fatty Acyls	Eicosanoids			47.7	42.9	M+NH4	C26H38O5	-1.29771	1.31433	0.00449856	0.0199077	0.604602	54944	90876.3	47954.3	38010.7	56305.8	55754.4	58503.3	68276.9	77974.3	36772.3	132080	116273	75165.3	53197.7	95466.9	63068.2	89154.9	102604
ent-9-L1-PhytoP	-0.37716					11.86_615.3897m/z	615.39	11.8568	neg	LMFA02030003	Lipids and lipid-like molecules	Fatty Acyls	Octadecanoids			49.9	63.1	2M-H	C18H28O4	-0.934796	1.26249	0.000487755	0.00448232	0.769952	95189.2	123630	89977.1	119635	77632.8	98608	87687.3	100046	106065	81862.2	106364	109078	123496	131969	138866	127403	131766	120098
methyl 5-hydroperoxy-6,8,9,11-bisepidioxy-12,14-eicosadienoate	-0.415123					4.85_432.2588m/z	432.259	4.85115	pos	LMFA01040061	Lipids and lipid-like molecules	Fatty Acyls	Fatty Acids and Conjugates			38.3	0	M+NH4	C21H34O8	-1.01195	1.16285	0.00131275	0.00893267	0.749956	84868.5	113165	95108	95289.5	94054.2	93936.4	92305.3	77981.9	69488.6	60784.3	87974.2	113010	114377	135402	122526	120830	98190.1	113009
1-dimethylarsinoyl-(2Z,5Z, 8Z,11Z,14Z,17Z)-heneicosahexaene	0.723134					4.24_449.2026m/z	449.203	4.24442	neg	LMFA11000714	Lipids and lipid-like molecules	Fatty Acyls	Hydrocarbons			45.2	37.4	M+FA-H	C23H37AsO	-3.94484	1.16128	0.0111698	0.0340794	1.65076	80128.9	48540.5	80772	93626.5	72075.2	91951.8	78369.9	81044.6	70266	72925.4	11312.2	27432.5	72735.3	83227.3	61504.5	81888.5	27452.8	22770.9
21-dimethylarsinoyl-(7Z, 10Z,13Z,16Z,19Z)-heneicosapentaenoic acid	0.857175					5.44_417.1765m/z	417.176	5.4432	neg	LMFA00000028	Lipids and lipid-like molecules	Fatty Acyls	Other Fatty Acyls			44.2	33.8	M-H2O-H	C23H37AsO3	-3.5605	1.28879	0.000248003	0.00270162	1.81149	68018.1	37548.2	73823.8	78399.7	65961.5	65312	63328.5	68983.2	65967.5	62368.9	17042.5	27404.4	51164.8	51588.7	57510.2	51552.5	22409	21713.5
3-Pentadecenal	6.2286					13.41_269.2121m/z	269.212	13.4074	neg	HMDB0040377	Lipids and lipid-like molecules	Fatty Acyls	Fatty aldehydes	*		41.3	8.61	M+FA-H	C15H28O	-0.530465	1.24052	3.45657e-07	2.03091e-05	74.9885	24744.9	329.982	34224.2	28276	25997	31951.5	25238.9	23801.4	18365.1	10104.8	2.49373e-05	931.152	490.531	2.49373e-05	1107.67	110.502	2.49373e-05	2.49373e-05
2-Hydroxylinolenic acid	-2.17001					13.77_587.4314m/z	587.431	13.7673	neg	87410	Lipids and lipid-like molecules	Fatty Acyls	Lineolic acids and derivatives	*		37.9	0	2M-H	C18H30O3	-0.584453	1.11043	0.000900259	0.00697372	0.22221	6720.32	30243.1	5896.27	7335.27	5529.34	7083.92	3251.71	5694.54	3974.09	14997.4	42308.4	35798.5	19846	18487.8	5920.35	25186.2	52425.3	41972.4
DL-2-hydroxy stearic acid	5.23359					13.56_299.2589m/z	299.259	13.5565	neg	35432	Lipids and lipid-like molecules	Fatty Acyls	Octadecanoids			53.2	70.4	M-H	C18H36O3	-0.791859	1.14465	3.02039e-05	0.00057533	37.6244	22968	610.455	32910.3	20804.7	34595.6	36354.5	20061.8	16153.6	14940.3	7923.02	1784.57	1388.51	145.961	186.495	575.034	455.813	155.692	191.562
2-Hydroxylauroylcarnitine	2.13506					5.46_360.2738m/z	360.274	5.46118	pos	LMFA07070032	Lipids and lipid-like molecules	Fatty Acyls	Fatty acid esters			38.4	0	M+H	C19H37NO5	-1.81414	1.28103	0.00277345	0.0147398	4.39255	42169.2	9600.18	19896.9	16998.6	47996.4	27154.2	51249.1	37928.4	46616	89514.2	5510.75	4813.13	9611.59	10162.3	686.75	34587.9	4570.25	6858.71
Isanolic acid	-0.377203					8.88_273.1844m/z	273.184	8.88303	pos	LMFA02000200	Lipids and lipid-like molecules	Fatty Acyls	Octadecanoids			52.2	68.8	M+H-H2O	C18H26O3	-1.59765	1.28075	0.00229565	0.0130832	0.769929	110449	143453	108283	108938	107361	121844	93792.4	103161	113782	126427	130647	150242	154869	135223	95046	162739	163698	155160
11,12-Epoxyeicosatrienoic acid	0.680895					6.14_321.2420m/z	321.242	6.14005	pos	HMDB0004673	Lipids and lipid-like molecules	Fatty Acyls	Eicosanoids	***		37.8	0	M+H	C20H32O3	-1.39196	1.13677	0.016798	0.0442116	1.60313	84311.5	52591.7	90880.5	88779.5	78063.9	94017.4	80356	86058.1	82395.2	73941.2	16458.4	36509.5	89869.6	86026.7	73830.8	78279.8	18986.6	20771.9
9-hydroxy-10-oxo-12Z-octadecenoic acid	-0.486942					9.90_311.2224m/z	311.222	9.90282	neg	LMFA02000009	Lipids and lipid-like molecules	Fatty Acyls	Octadecanoids			52.7	69.5	M-H	C18H32O4	-1.18416	1.02039	0.0291673	0.0640315	0.713536	72391.2	101454	61612.1	57818.8	71747.5	73128.7	72193.3	71663.6	66028.4	104937	86088.8	117430	122080	91407.7	40325	133969	92560	127773
9-tridecynoic acid	-0.312411					13.65_228.1955m/z	228.195	13.6541	pos	LMFA01030602	Lipids and lipid-like molecules	Fatty Acyls	Fatty Acids and Conjugates			48.3	46.8	M+NH4	C13H22O2	-1.6017	1.13338	0.0220718	0.0528721	0.805295	135712	168525	130431	115338	138727	128724	139529	139757	141660	151530	223050	180851	135583	134920	139623	144049	187925	202197
(9S,10E,12Z,15Z)-9-Hydroxy-10,12,15-octadecatrienoic acid	-1.54166					14.52_587.4314m/z	587.431	14.5157	neg	HMDB0031934	Lipids and lipid-like molecules	Fatty Acyls	Lineolic acids and derivatives	*		37.9	0	2M-H	C18H30O3	-0.487228	1.17361	0.00101309	0.00750896	0.343489	13943	40592.3	11607.6	14631	13059.6	13043.9	6949.35	11817.5	12088.5	28346.7	48878	58579.5	33196.4	26163.3	10062	36877.2	57790.8	53191.5
1-(O-alpha-D-glucopyranosyl)-(1,3R,27R)-octaconsanetriol	-2.29761					15.42_643.4526m/z	643.453	15.4168	pos	46583	Lipids and lipid-like molecules	Fatty Acyls	Fatty acyl glycosides			36.3	0	M+K	C34H68O8	-3.31573	1.01103	0.0288912	0.0635915	0.2034	6903.37	33939.9	3588.74	4242.45	7021.11	3554.93	7015.62	2446.71	2899.01	24458.4	90379.3	67104.6	13217.1	9361.38	3610.17	16962.3	36367.2	34516.8
1-(3-Methylbutanoyl)-6-apiosylglucose	-0.647628					4.68_377.1451m/z	377.145	4.68483	neg	HMDB0039953	Lipids and lipid-like molecules	Fatty Acyls	Fatty acyl glycosides	*		46.4	36.9	M-H2O-H	C16H28O11	-0.649926	1.26025	0.00185055	0.0113149	0.638329	54560	85473.2	60327.5	64152.8	53179.6	58017.3	46532.1	50312.6	54103.8	49854.4	99784.9	126647	79057.7	65485.5	102936	64655.4	73055.8	72163.3
13-hydroxy-tridecanoic acid	1.2512					5.69_213.1846m/z	213.185	5.69307	pos	LMFA01050042	Lipids and lipid-like molecules	Fatty Acyls	Fatty Acids and Conjugates			54.1	76	M+H-H2O	C13H26O3	-1.47355	1.25494	5.28832e-06	0.000151601	2.38039	43381.2	18224.4	41185.7	53379.5	42635.1	36877.5	43861.4	43389.3	38393	47328.4	6363.49	12080.9	26638.2	31263.6	21902.1	22368.7	12823.1	12355.5
Vomifoliol 9-[xylosyl-(1->6)-glucoside]	0.609241					5.75_536.2697m/z	536.27	5.75112	pos	HMDB0035520	Lipids and lipid-like molecules	Fatty Acyls	Fatty acyl glycosides	*		38.5	0	M+NH4	C24H38O12	-0.943492	1.12153	0.00543376	0.0223887	1.52546	79011.9	51795.6	87238.1	82951.8	83332.7	80178.1	77057.1	76856.2	74312.6	70168.5	77063.4	63950.5	70291.9	63737.8	56222	47687.1	18921	16490.9
Monic acid	0.573879					7.39_323.1862m/z	323.186	7.39163	neg	HMDB0061154	Lipids and lipid-like molecules	Fatty Acyls	Fatty acids and conjugates			55	81	M-H2O-H	C18H30O6	-0.672588	1.11762	0.00328208	0.0163834	1.48852	85030.8	57124.4	96670.9	76452.7	100054	98662.7	52775.7	91617.7	95085.4	68927.2	71356	76087.2	56655.8	44541.8	36286.1	45530	68539.5	57998.8
11-dehydro-2,3-dinor-TXB2	1.19282					8.02_323.1848m/z	323.185	8.01998	pos	LMFA03030013	Lipids and lipid-like molecules	Fatty Acyls	Eicosanoids			50.3	62.4	M+H-H2O	C18H28O6	-1.57948	1.04003	0.000119669	0.00158873	2.28599	35548	15550.4	38557.3	31544	39939.3	38772.6	23233.3	44741	47917.1	19679.7	22452	19999.8	13335.6	13246.1	13451.3	10496.9	17243.5	14177.7
7-Methoxy-9-methyl-4E,8E-hexadecadienoic acid	-1.22938					8.72_341.2329m/z	341.233	8.7225	neg	LMFA01080011	Lipids and lipid-like molecules	Fatty Acyls	Fatty Acids and Conjugates			47.5	42.5	M+FA-H	C18H32O3	-1.36802	1.19495	0.0196936	0.0489726	0.426502	25248.5	59199	31822	33641.3	21545.1	28741.4	20942.8	22168.9	21437.5	21688.9	61759.8	50281.2	25935.3	30310.5	56730.7	24727	124937	98910.1
(E)-3,7-Dimethyl-2,6-octadienyl hexanoate	-2.44184					4.72_291.1733m/z	291.173	4.72448	pos	97311	Lipids and lipid-like molecules	Fatty Acyls	Fatty alcohol esters	*		37.6	0	M+K	C16H28O2	4.92408	1.07478	4.29468e-06	0.000128988	0.184049	4341.84	23590.7	4363.01	4873.17	6341.99	5392.44	2922.01	3082.59	2241.52	5517.98	19861.2	14956.7	22128.2	30590.9	12185.4	29465.8	30319.9	29217.6
Squamostanal A	-1.58075					13.96_587.4313m/z	587.431	13.9596	neg	86626	Lipids and lipid-like molecules	Fatty Acyls	Fatty alcohols	*		38	0	2M-H	C18H30O3	-0.739079	1.18434	0.000231723	0.00256448	0.334309	12543.4	37520.4	10781.3	14800	10478	12733.4	7731.62	12808.6	10245.7	20768.6	49427.2	42159	32105.1	25628	13859.1	34252.8	56605.3	46126.9
Ascorbyl Palmitate	0.678334					8.19_453.2265m/z	453.227	8.18653	pos	73561	Lipids and lipid-like molecules	Fatty Acyls	Fatty acid esters			38.4	0	M+K	C22H38O7	3.88126	1.10104	0.0233299	0.0548747	1.60029	84938.4	53076.9	80398.5	78145.1	77827.3	102144	71324.2	86326.1	85969.1	97372.7	26038.8	34106.4	108879	71453.1	40141.5	94408	25433.5	24154.4
(9R,10S,12Z)-9,10-Dihydroxy-8-oxo-12-octadecenoic acid	1.2552					8.88_329.2316m/z	329.232	8.88303	pos	HMDB0040611	Lipids and lipid-like molecules	Fatty Acyls	Lineolic acids and derivatives	*		37.8	0	M+H	C18H32O5	-1.94793	1.00051	4.33253e-05	0.000748829	2.38701	29905.9	12528.6	40743.4	31086	39187.8	31856.2	21073.6	27950.6	26981.1	20368.1	16324.5	13673.6	11003.3	8944.93	5106.8	14200.2	15115	15860.4
9-Oxoasimicinone	-2.63291					13.84_654.4919m/z	654.492	13.8389	pos	HMDB0032949	Lipids and lipid-like molecules	Fatty Acyls	Fatty alcohols	*		36	0	M+NH4	C37H64O8	-3.13422	1.16301	0.0263433	0.0595441	0.161219	6703.87	41582.5	6744.1	8414.24	8193.7	3415.53	4922.84	6280.77	4207.19	11452.6	111103	85483.7	11628	11317.2	4602.05	11675.9	54636.6	42213.9
Dihydroxychaulmoogric acid	-0.74203					10.69_335.2189m/z	335.219	10.6866	pos	LMFA01140029	Lipids and lipid-like molecules	Fatty Acyls	Fatty Acids and Conjugates			47.9	46.7	M+Na	C18H32O4	-1.36114	1.06227	0.0115493	0.03476	0.597898	41324.5	69116.3	35082.9	32007.6	40262.5	37393.1	37892.6	35316.7	38306.5	74333.7	81813.3	89160.9	76430.4	58125.6	18239.2	81075.7	61343.6	86741.4
12-Hydroxy-8,10-octadecadienoic acid	2.93966					12.07_295.2276m/z	295.228	12.0696	neg	HMDB0029998	Lipids and lipid-like molecules	Fatty Acyls	Lineolic acids and derivatives	*		47.1	41.8	M-H	C18H32O3	-0.875231	1.08924	3.04637e-08	3.52837e-06	7.6723	21057.3	2744.58	21862.5	15112.9	27227.5	24724.7	14251.5	23581.5	20722.2	20975.4	1796.88	5483.73	3400.78	1420.61	422.011	3505.85	2851.74	3075.05
(R)-1-O-[b-D-Glucopyranosyl-(1->6)-b-D-glucopyranoside]-1,3-octanediol	0.741966					4.71_451.2183m/z	451.218	4.70618	neg	HMDB0032799	Lipids and lipid-like molecules	Fatty Acyls	Fatty acyl glycosides	*		49.4	57.1	M-H2O-H	C20H38O12	-0.441484	1.05126	0.0144129	0.0399866	1.67245	67430.3	40318.2	73254.8	85721	63269.5	84065.2	60378.1	61905.7	56377.8	54470.4	9564.76	21566.1	59993.1	68886.6	67983.3	53756.4	22456	18339.3

## Sheet: Prenol lipids class
Prenol lipids class
Metabolites	log2(FC)	KEGG	RED/BLUE	ID Annotation	Annotation	ID	m/z	Retention time (min)	Ion mode	Compound ID	Super Class	Class	Sub Class	level	kegg	Score	Fragmentation Score	Adducts	Formula	Mass Error (ppm)	VIP	P-value	adj.P-value	FC	average(EG)	average(CK)	EG1	EG2	EG3	EG4	EG5	EG6	EG7	EG8	CK1	CK2	CK3	CK4	CK5	CK6	CK7	CK8
(9Z,7'Z,9'Z)-7,8-Dihydrolycopene	1.98254	C19759	red	ath00906	Carotenoid biosynthesis	14.78_539.4610m/z	539.461	14.7821	pos	HMDB0039089	Lipids and lipid-like molecules	Prenol lipids	Tetraterpenoids	**	C19759	36.1	0	M+H	C40H58	-0.233785	1.07049	1.16523e-06	4.87823e-05	3.95188	24157.4	6112.9	23095.9	28342.3	23872.9	29278.2	24846.4	22561.1	19302.8	21959.7	2448.46	1572.85	7920.52	16399.4	10721.6	6103.69	2298.34	1438.39
2-Polyprenyl-6-methoxyphenol	2.17835	C17552	red	ath00130	Ubiquinone and other terpenoid-quinone biosynthesis	9.31_261.1845m/z	261.185	9.31335	pos	HMDB0060355	Lipids and lipid-like molecules	Prenol lipids	Monoterpenoids	**	C17552	38.3	0	M+H	C17H24O2	-1.55315	1.40335	1.50521e-06	5.84481e-05	4.52635	41725.7	9218.39	51120.6	39188.3	46385.1	49578.7	26604.2	48247.4	50851.6	21829.8	8589.75	10298.8	10614.5	8867.59	10949.6	8773.84	8414	7239.09
7,7',8,8'-Tetrahydrolycopene	1.28411	C05430	red	ath00906	Carotenoid biosynthesis	15.42_541.4766m/z	541.477	15.4168	pos	91917	Lipids and lipid-like molecules	Prenol lipids	Tetraterpenoids	**	C05430	37.9	0	M+H	C40H60	-0.421176	1.29447	0.000524304	0.00472247	2.43532	53434	21941.2	50368.1	66245	51847.7	71672.4	50225.2	48953.6	41922.5	46237.5	6182.54	7183.75	31470.7	49172.5	36270.9	31483.5	8006.26	5759.72
Abietinal	1.59787	C11887	red	ath00904	Diterpenoid biosynthesis	7.58_286.2292n	287.236	7.57775	pos	HMDB0034735	Lipids and lipid-like molecules	Prenol lipids	Diterpenoids	**	C11887	38.2	0	M+H-H2O, M+H	C20H30O	-1.51118	1.01744	0.00103193	0.00759548	3.02696	29720.4	9818.56	25235.2	30807.2	24038.4	11450	42720.7	40885.6	36624	26002.2	5504.21	17304.9	10843.6	9170.88	27694.3	5556.74	851.57	1622.29
All-trans-heptaprenyl diphosphate	-1.04074	C04216	blue	ath00900	Terpenoid backbone biosynthesis	10.84_699.3802m/z	699.38	10.8361	neg	HMDB0012187	Lipids and lipid-like molecules	Prenol lipids	Polyprenols	**	C04216	51.4	64.1	M+FA-H	C35H60O7P2	0.944169	1.65745	0.0160863	0.0430642	0.486079	61510.5	126544	58538.8	50456.5	59543.2	54029.9	54164.9	50395.9	65284.5	99670.6	140824	80795.3	79956.9	72959.2	86826.1	101015	245658	204320
10beta-Hydroxy-6beta-isobutyrylfuranoeremophilane	-1.69414	C09685	blue			9.84_321.2054m/z	321.205	9.8413	pos	67884	Lipids and lipid-like molecules	Prenol lipids	Sesquiterpenoids	*	C09685	38.3	0	M+H	C19H28O4	-1.97404	1.61035	0.0042785	0.0193526	0.309039	23490.9	76012.7	28468.6	30231.2	16051.6	25104.2	21428.9	28087.5	20505.2	18049.8	130518	93544.2	32443.1	41929.8	109621	16079.4	119999	63967.1
11-Hydroxyiridodial glucoside pentaacetate	0.779783	C11666	red			4.09_556.2145n	579.203	4.08947	pos	LMPR0102070031	Lipids and lipid-like molecules	Prenol lipids	Isoprenoids		C11666	37.7	0	M+NH4, M+Na	C26H36O13	-2.0211	1.06846	0.011763	0.0352035	1.71687	59501.3	34656.8	57301.3	69447.6	45737.1	49786.9	82637.8	64186.3	62484	44429.2	12653.2	21410.5	29815.1	73909.9	28168.8	58062.4	25904.7	27329.8
2-Hexaprenyl-3-methyl-6-methoxy-1,4 benzoquinone	-0.299501	C05804	blue			10.86_583.4141m/z	583.414	10.8614	pos	HMDB0006819	Lipids and lipid-like molecules	Prenol lipids	Quinone and hydroquinone lipids	**	C05804	50.2	62.7	M+Na	C38H56O3	3.53007	1.25693	0.04198	0.0833849	0.812533	204897	252171	179396	179563	193540	185450	210253	215450	225800	249729	247825	314720	267006	254053	128220	256206	279633	269705
8-Epideoxyloganin	1.14126	C11648	red			5.83_374.1571n	392.191	5.83292	pos	41165	Lipids and lipid-like molecules	Prenol lipids	Isoprenoids		C11648	38.2	0	M+NH4, M+Na, M+H	C17H26O9	-1.49031	1.23392	0.000918138	0.00704487	2.20573	54695.8	24797.1	64027.1	61996.4	54401.3	78604.6	52596.2	43846.4	38653.7	43440.9	9506.49	17627.7	33051.8	42231.8	47742.1	28281.1	11588.1	8347.82
Catalpol	0.454975	C09773	red			4.33_343.1031m/z	343.103	4.32915	neg	LMPR0102070007	Lipids and lipid-like molecules	Prenol lipids	Isoprenoids		C09773	53.3	72.2	M-H2O-H	C15H22O10	-0.986956	1.31905	0.000152709	0.00188459	1.37076	111500	81341.6	105013	109929	112949	109735	125142	104436	103509	121285	76932.2	91555.6	101107	88046	70332.5	94022	70352.3	58385
Lamioside	1.44432	C11645	red			5.12_443.1525m/z	443.153	5.12408	pos	LMPR0102070018	Lipids and lipid-like molecules	Prenol lipids	Isoprenoids		C11645	39	0	M+Na	C18H28O11	0.290713	1.34484	2.27221e-06	7.90877e-05	2.72134	45897.9	16865.9	51909.2	52536.9	49030.8	50214.9	46911.6	38162.5	37098.4	41318.8	5101.01	13850.1	30161.4	22528.9	25841.8	17394.9	11802.7	8246.44
all-trans-4-hydroxyretinoic acid	-0.467999	C16677	blue			6.41_334.2371m/z	334.237	6.41303	pos	LMPR01090025	Lipids and lipid-like molecules	Prenol lipids	Retinoids	**	C16677	50.5	58.5	M+NH4	C20H28O3	-1.71861	1.44472	0.0135961	0.0385258	0.722967	126507	174983	108861	95418.2	109438	117927	164219	166192	177952	72044.2	195711	185328	143794	130081	209136	150969	178241	206602
phorbol 13-acetate 12-myristate	-0.270289	C05151	blue			12.53_639.3847m/z	639.385	12.5277	pos	LMPR0104330002	Lipids and lipid-like molecules	Prenol lipids	Isoprenoids		C05151	42.7	47	M+Na	C36H56O8	-3.2609	2.68849	0.00540963	0.0223599	0.829153	733235	884317	719971	843799	600200	824779	628001	740578	800192	708356	805324	840522	1.04806e+06	988091	756213	895308	893007	848013
Geranylacetone	0.690991	C13297	red			5.23_194.1668n	177.163	5.2305	pos	HMDB0031846	Lipids and lipid-like molecules	Prenol lipids	Monoterpenoids	*	C13297	38.4	0	M+H-H2O, M+H	C13H22O	-1.43956	1.0776	0.000361534	0.00356284	1.61439	54647.2	33850	42652.6	51730.5	55207.8	42559.2	54170.1	60773.8	62018.2	68065.1	17027.5	27326.2	36386.7	40399.9	28494.6	40272.8	38432.8	42459.5
Messagenin	-0.792942	C08618	blue			13.86_444.3599n	445.367	13.8602	pos	67084	Lipids and lipid-like molecules	Prenol lipids	Triterpenoids	*	C08618	37.8	0	M+H-H2O, M+H	C29H48O3	-1.08715	1.28227	0.00229488	0.0130832	0.577166	43048.9	74586.7	49580.1	47054.4	37144.3	37509.4	40343	46553.8	48778	37428.1	94870.3	69886.5	51698.4	53642.9	116036	53403.3	89224.3	67930.9
Valtratum	1.42991	C09801	red			5.67_423.2010m/z	423.201	5.67347	pos	41160	Lipids and lipid-like molecules	Prenol lipids	Monoterpenoids	*	C09801	38.9	0	M+H	C22H30O8	-0.858357	1.47127	5.85993e-07	2.95978e-05	2.6943	52985.8	19665.9	46714.5	63026.1	51986.3	47588.7	63252	48689.2	45228.6	57400.8	9349.41	13624.8	25592.2	31912.1	28712.8	16678.3	18682	12775.7
Oxidized Latia luciferin	1.66857	C03527	red			5.69_194.1668n	177.164	5.69307	pos	65996	Lipids and lipid-like molecules	Prenol lipids	Sesquiterpenoids	*	C03527	50.7	58.3	M+H-H2O, M+H	C13H22O	-1.35776	3.25701	1.03365e-08	1.5633e-06	3.179	232748	73214.1	229380	287446	236019	228443	226462	223261	194843	236126	37267.8	53026.3	98028.3	116576	89041.3	86086.9	52141.4	53544.2
Annosquamosin B	-2.12082					12.61_308.2346n	309.242	12.609	pos	HMDB0031379	Lipids and lipid-like molecules	Prenol lipids	Diterpenoids	*		52.6	68.5	M+H, M+Na, M+K	C19H32O3	-1.85897	8.76918	0.00653786	0.0248693	0.229916	499131	2.17093e+06	621929	672185	387601	487291	612652	495665	384642	331080	4.49012e+06	3.27308e+06	705615	1.05822e+06	1.58297e+06	356220	3.4126e+06	2.48862e+06
Neryl rhamnosyl-glucoside	3.03538					5.77_462.2462n	480.28	5.77158	pos	HMDB0029349	Lipids and lipid-like molecules	Prenol lipids	Terpene glycosides	*		42	13.4	M+NH4, M+Na, M+H-H2O	C22H38O10	-0.538872	7.16799	4.50765e-12	3.94968e-09	8.19863	864094	105395	932855	1.03756e+06	800653	835216	825334	874928	827460	778749	46068	104381	141423	168533	144055	155635	42030.1	41034.3
(S)-Oleuropeic acid	-1.31715					2.40_202.1435m/z	202.143	2.40265	pos	HMDB0036998	Lipids and lipid-like molecules	Prenol lipids	Monoterpenoids	*		51.7	61.9	M+NH4	C10H16O3	-1.65078	5.75534	1.43438e-07	1.09487e-05	0.401327	341039	849778	352178	384459	291676	329867	278014	371849	404332	315932	666580	698094	912774	822017	721178	1.0289e+06	962493	986186
Pisumionoside	0.782599					5.17_449.2025m/z	449.203	5.17097	neg	HMDB0039947	Lipids and lipid-like molecules	Prenol lipids	Terpene glycosides	*		55.8	81.1	M+FA-H	C19H32O9	-0.824703	5.02932	0.00261324	0.0141991	1.72023	1.28869e+06	749141	1.4647e+06	1.38765e+06	1.13559e+06	1.68559e+06	1.12442e+06	1.29107e+06	1.22656e+06	993965	305565	532546	1.04491e+06	1.15565e+06	985748	1.10589e+06	455449	407361
Dicrocin	-2.25442					8.98_675.2639m/z	675.264	8.9831	pos	HMDB0002353	Lipids and lipid-like molecules	Prenol lipids	Diterpenoids	*		44.8	45.9	M+Na	C32H44O14	2.43417	2.82602	0.0163984	0.0436388	0.209581	51022.4	243449	71771.9	43572.3	27854.4	31269.3	41257.6	55993.9	78089.4	58370.1	438695	547077	30040.8	55542.8	208092	19954.9	298174	350016
Armillarin	-0.357102					10.19_414.2035n	415.211	10.1947	pos	HMDB0039380	Lipids and lipid-like molecules	Prenol lipids	Sesquiterpenoids	*		41.3	14.3	M+H, M+K, M+Na, M+NH4, M+H-H2O	C24H30O6	-1.70858	4.08348	0.0150775	0.041201	0.780731	1.41723e+06	1.81527e+06	1.40322e+06	1.3197e+06	1.54797e+06	1.50748e+06	1.33558e+06	1.3947e+06	1.28564e+06	1.54359e+06	2.60962e+06	1.85241e+06	1.73094e+06	1.45271e+06	1.29259e+06	1.71698e+06	1.92431e+06	1.94256e+06
Ginsenoside Rh3	-0.856237					12.49_627.4202m/z	627.42	12.4898	pos	HMDB0039645	Lipids and lipid-like molecules	Prenol lipids	Triterpenoids	*		53.5	80.6	M+Na	C36H60O7	-4.79841	3.9755	0.00632277	0.0244058	0.552391	430247	778882	386309	393680	400318	443336	295567	381474	437916	703381	733727	802491	887552	615392	177654	939787	1.03991e+06	1.03454e+06
Lyciumoside VII	5.7249					5.70_919.4526m/z	919.453	5.6984	neg	HMDB0033501	Lipids and lipid-like molecules	Prenol lipids	Terpene glycosides	*		42.2	18.5	M-H2O-H	C44H74O21	-1.89993	3.77898	2.54991e-07	1.67389e-05	52.8891	229069	4331.13	210700	384497	204051	247173	225510	198817	148338	213467	2.49373e-05	2.49373e-05	8903.7	13394.9	6831.88	4740.36	221.107	557.025
Lucyoside N	-0.71843					11.10_650.4011n	668.435	11.1026	pos	HMDB0041040	Lipids and lipid-like molecules	Prenol lipids	Terpene glycosides	*		36.5	0	M+NH4, M+Na	C36H58O10	-2.9421	3.57183	0.000452097	0.00422006	0.607758	365932	602101	343140	395818	316755	427805	285445	351791	401485	405216	655261	567271	643447	623108	279454	664736	732460	651071
Hericenone D	-1.30991					14.84_598.4218n	616.456	14.8447	pos	HMDB0039139	Lipids and lipid-like molecules	Prenol lipids	Monoterpenoids	*		49.5	60.1	M+NH4, M+K, M+Na	C37H58O6	-2.5436	3.57063	0.0186108	0.0471362	0.403345	205893	510463	197094	248756	163235	157368	295768	277338	234898	72686.7	1.01711e+06	585784	146660	254013	716529	112420	687494	563699
Ganoderic acid H	-1.2135					12.90_571.2885m/z	571.288	12.896	neg	91172	Lipids and lipid-like molecules	Prenol lipids	Triterpenoids	*		36.9	0	M-H	C32H44O9	-4.82012	3.55482	0.0124872	0.0366012	0.43122	217898	505306	274348	344967	170909	247837	258902	176796	159254	110171	671505	420838	170539	370688	859228	131352	778936	639360
(20R)-Ginsenoside Rh2	-1.56563					11.72_622.4424n	645.431	11.724	pos	94103	Lipids and lipid-like molecules	Prenol lipids	Triterpenoids	*		36.7	0	M+NH4, M+Na, M+H-H2O	C36H62O8	-3.29025	3.53836	0.00217421	0.0126392	0.337831	128627	380743	145933	162104	128044	138250	77744.1	87284.1	99918.3	189738	637687	485068	265231	219218	96962.4	300126	540746	500908
(4R,5S,7R,11x)-11,12-Dihydroxy-1(10)-spirovetiven-2-one 12-glucoside	1.24946					5.66_414.2251n	459.223	5.6557	neg	HMDB0030895	Lipids and lipid-like molecules	Prenol lipids	Terpene glycosides	*		54.1	75.4	M-H, M+FA-H	C21H34O8	-0.529839	3.52832	9.76867e-05	0.0013719	2.37752	376667	158429	402260	467258	372371	437132	377085	337035	300209	319985	51990.4	88047.6	212063	292102	277198	205794	78207.5	62026.6
Eremopetasitenin C3	1.16954					3.80_410.1783n	433.168	3.80433	pos	HMDB0032772	Lipids and lipid-like molecules	Prenol lipids	Terpene lactones	*		41.5	21.3	M+Na, M+K, M+H, M+NH4	C21H30O6S	4.84645	3.46882	6.60944e-05	0.00101813	2.2494	378657	168336	416244	519044	346330	394396	357147	288143	294383	413567	66510.8	116155	235153	229112	229541	253983	117310	98926
Maslinic acid 3-O-b-D-glucoside	-0.720169					11.33_652.4400m/z	652.44	11.3278	pos	HMDB0029606	Lipids and lipid-like molecules	Prenol lipids	Terpene glycosides	*		37.3	0	M+NH4	C36H58O9	-2.96036	3.37582	0.000775349	0.00624275	0.607026	331048	545361	317020	364313	296191	356804	270557	332175	368352	342974	614877	515436	495056	472703	314081	504483	741855	704395
Lippioside I	-1.41167					6.58_538.1678n	556.202	6.58228	pos	HMDB0034265	Lipids and lipid-like molecules	Prenol lipids	Terpene glycosides	*		46.3	36.7	M+NH4, M+K, M+Na	C25H30O13	-1.58518	2.47107	0.00300319	0.0154989	0.375876	76528.7	203601	71884.3	79178	83270.1	41292.5	77746	62483.8	76288.9	120086	245535	272707	150412	115641	93374.1	111892	354809	284438
Cloversaponin I	-0.412397					11.49_632.3907n	655.38	11.4923	pos	94436	Lipids and lipid-like molecules	Prenol lipids	Terpene glycosides	*		37	0	M+NH4, M+Na	C36H56O9	-2.68664	3.19798	3.00599e-05	0.00057322	0.751374	513166	682971	511662	602313	440049	575263	459946	512395	549642	454061	688285	708929	720761	756383	604392	695626	680570	608818
Grayanotoxin II	-0.623812					7.96_370.2582m/z	370.258	7.95683	pos	LMPR0104180001	Lipids and lipid-like molecules	Prenol lipids	Isoprenoids			50	57.1	M+NH4	C20H32O5	-1.70634	3.13898	0.000209026	0.00239892	0.648954	325133	501011	306266	296111	296539	299798	324247	366708	394979	316414	592219	602680	405192	453698	460435	367938	607285	518641
S-Furanopetasitin	0.607853					5.71_432.1979n	450.233	5.71155	pos	HMDB0036131	Lipids and lipid-like molecules	Prenol lipids	Sesquiterpenoids	*		37.7	4.05	M+H, M+Na, M+NH4	C24H32O5S	1.91918	2.36942	0.00201042	0.0119941	1.52399	329015	215891	338072	286748	323854	387933	321654	322573	326807	324481	133837	167333	295462	296365	172251	337903	166510	157466
Geranylcitronellol	-0.567347					14.09_292.2760n	310.31	14.0912	pos	HMDB0032147	Lipids and lipid-like molecules	Prenol lipids	Diterpenoids	*		51.4	62.3	M+H, M+NH4	C20H36O	-2.02427	3.01669	0.00345901	0.0169321	0.674857	383389	568104	332693	277928	400112	473855	353889	506363	342619	379652	807308	632193	447419	420854	515936	486634	575912	658578
Ginsenoside Rh8	-1.16393					11.10_659.4114m/z	659.411	11.1026	pos	94485	Lipids and lipid-like molecules	Prenol lipids	Triterpenoids	*		36.6	0	M+Na	C36H60O9	-2.41687	3.00165	0.00161609	0.0103165	0.446294	144231	323175	150211	174326	137646	171657	96374.2	110915	120511	192208	486093	389697	288033	249287	88276.4	270152	422520	391344
1-Aminocyclohexanecarboxylic acid	1.22343					1.11_144.1017m/z	144.102	1.11395	pos	6589	Lipids and lipid-like molecules	Prenol lipids	Monoterpenoids			51.1	59	M+H	C7H13NO2	-1.26522	2.28453	2.83497e-09	6.21012e-07	2.33501	134802	57730.8	127173	149954	133327	112771	150677	135741	122602	146170	49628.3	41523.3	52132	69212.4	57471.5	65483.4	64366.7	62028.8
(-)-Enunicelline	-0.514046					7.60_372.2739m/z	372.274	7.59888	pos	LMPR0104210002	Lipids and lipid-like molecules	Prenol lipids	Isoprenoids			45.2	33	M+NH4	C20H34O5	-1.63587	2.23137	0.00435014	0.0195318	0.700256	250451	357657	247234	206443	244883	242358	236887	262336	295023	268445	425638	414342	324440	311729	212728	289156	453808	429412
OH-Diaponeurosporene glucoside ester	-0.649256					12.20_583.3978m/z	583.398	12.1995	pos	LMPR01070224	Lipids and lipid-like molecules	Prenol lipids	Isoprenoids			47.5	53.1	M+H	C36H54O6	-2.52742	2.88798	3.86765e-05	0.000686737	0.637609	241358	378536	245622	279040	204416	282374	177545	225046	247408	269414	362761	335806	385049	360500	288235	444841	450163	400935
Ginsenoside Rh4	-0.599297					12.75_601.4107m/z	601.411	12.7473	neg	HMDB0041534	Lipids and lipid-like molecules	Prenol lipids	Triterpenoids	*		46	39	M-H2O-H	C36H60O8	-0.385227	2.85109	0.0001022	0.00141458	0.660075	268669	407027	260739	329810	223761	305645	210088	260818	263633	294855	356980	352576	424982	400888	317200	486645	474501	442446
Oryzalide A	-1.83575					10.82_320.1982n	321.205	10.8205	pos	HMDB0037591	Lipids and lipid-like molecules	Prenol lipids	Terpene lactones	*		52.3	69.4	M+H, M+K, M+Na, M+NH4	C19H28O4	-1.84531	2.84032	0.00710391	0.0260442	0.280145	66667.3	237974	78124.9	99483.6	42195.8	80170.4	67826.6	78530.5	52713.2	34293.2	449038	331031	78318.4	135793	371270	36181.5	335842	166320
Notoginsenoside T1	-0.685126					10.65_652.4164n	670.45	10.6452	pos	HMDB0039049	Lipids and lipid-like molecules	Prenol lipids	Triterpenoids	*		36.3	0	M+NH4, M+Na	C36H60O10	-3.51833	2.17651	0.00309548	0.0158052	0.621951	160397	257892	151830	175050	155363	199963	108579	146392	172683	173313	291390	248913	275105	252170	88699.2	298472	322482	285909
2,2,4,4-Tetramethyl-6-(1-oxobutyl)-1,3,5-cyclohexanetrione	0.799049					5.18_252.1358n	253.143	5.17817	pos	89070	Lipids and lipid-like molecules	Prenol lipids	Monoterpenoids	*		44.6	27.9	M+H-H2O, M+H	C14H20O4	-1.4802	2.65905	0.00144312	0.00954802	1.73995	339640	195200	396875	359561	303814	434772	299069	330764	326777	265485	89198.9	145030	272462	292345	248707	285611	117708	110541
28-Glucopyranosyl-3-methyloleanolic acid	-0.677935					12.53_650.4608m/z	650.461	12.5277	pos	HMDB0036966	Lipids and lipid-like molecules	Prenol lipids	Terpene glycosides			37.1	0	M+NH4	C37H60O8	-2.95615	2.65746	0.0234328	0.0550335	0.625059	277340	443702	335708	368358	226889	350409	254192	264548	260995	157621	587242	431131	260968	363973	531549	209546	729477	435730
p-Menth-3-ene-3-thiol	-1.38758					9.97_340.2245n	323.221	9.97468	pos	92928	Lipids and lipid-like molecules	Prenol lipids	Monoterpenoids			36	0	M+H-H2O, M+Na, M+H	C20H36S2	-3.97784	2.4391	0.0171008	0.0446877	0.382206	84570.6	221270	117777	146142	59851.4	87977.9	77208.1	81642.3	66794.5	39171.3	429208	200748	70763.7	119462	316985	52106.5	364858	216028
Fasciculol C	-2.62127					13.53_526.4097m/z	526.41	13.5269	pos	HMDB0035853	Lipids and lipid-like molecules	Prenol lipids	Triterpenoids	*		40.2	8.38	M+NH4	C30H52O6	-1.00983	1.92607	0.0251273	0.0575444	0.162525	17984.4	110656	25603.2	28563.9	19575.5	13423.6	18564.5	14732.1	13508.6	9903.92	270666	172150	14857	23856.1	39570.4	6638.24	228704	128809
(3''-Apiosyl-6''-malonyl)astragalin	-4.23786					4.56_711.1414m/z	711.141	4.55733	neg	HMDB0038765	Lipids and lipid-like molecules	Prenol lipids	Terpene glycosides	*		55.9	82.1	M+FA-H	C29H30O18	-0.0592578	1.89223	0.000533829	0.00478149	0.053	3733.46	70442.6	3317.07	15725.7	2304.81	2047.44	995.795	1870.6	2155.5	1450.7	10706.1	26442.5	53785.6	89505.1	140034	62132.8	105852	75082.3
1,2-Epoxy-1,2,7,7',8,8',11,12-octahydro-psi,psi-carotene	1.02568					15.42_559.4868m/z	559.487	15.4168	pos	HMDB0029853	Lipids and lipid-like molecules	Prenol lipids	Sesquaterpenoids	*		38.1	0	M+H	C40H62O	-0.973054	1.8762	0.00303818	0.0156155	2.03592	144895	71169.1	145499	165882	142898	207576	136755	130618	114103	115828	23312.6	30794	107008	144691	114716	97519.7	28700.1	22612.4
(1(10)E,4a,5E)-1(10),5-Germacradiene-12-acetoxy-4,11-diol	-0.334422					6.67_341.1966m/z	341.197	6.67277	neg	HMDB0038798	Lipids and lipid-like molecules	Prenol lipids	Sesquiterpenoids	*		55.9	83.6	M+FA-H	C17H28O4	-1.18256	2.35954	0.00449857	0.0199077	0.793102	438878	553369	439176	433396	402013	454021	396209	496503	504037	385668	649899	632144	558623	494038	396710	506172	619255	570113
Rebaudioside E	4.54255					5.17_947.4118m/z	947.412	5.17097	neg	HMDB0034946	Lipids and lipid-like molecules	Prenol lipids	Terpene glycosides			40.2	5.91	M-H2O-H	C44H70O23	-1.16923	2.319	1.96484e-07	1.38476e-05	23.3047	86970.6	3731.9	79784.9	135260	81596.2	85213.4	91274.8	67387.8	52587.2	102661	2.49373e-05	634.262	5710.14	11340.2	3380.26	8434.72	355.548	2.49373e-05
Cinncassiol D1	-0.420553					8.82_370.2581m/z	370.258	8.82408	pos	HMDB0034676	Lipids and lipid-like molecules	Prenol lipids	Sesquiterpenoids	*		53.7	75	M+NH4	C20H32O5	-1.90591	2.28475	0.00428926	0.0193805	0.747138	327202	437940	313617	309824	316899	304155	341616	368050	394341	269111	548765	533477	375939	379164	388291	321407	492826	463649
Fasciculic acid A	-0.739525					11.49_620.4276n	603.424	11.4923	pos	91574	Lipids and lipid-like molecules	Prenol lipids	Triterpenoids	*		37.4	0	M+H-H2O, M+K	C36H60O8	-2.03687	2.19657	0.0014958	0.00975624	0.598937	141694	236577	143010	154262	136205	158132	104705	125144	138884	173213	266840	227784	231814	201814	98394	289645	287197	289125
3-Hydroxy-1,10-bisaboladien-9-one	-0.54199					5.43_219.1740m/z	219.174	5.42617	pos	HMDB0034722	Lipids and lipid-like molecules	Prenol lipids	Sesquiterpenoids	*		52.6	67.2	M+H-H2O	C15H24O2	-1.26873	1.50843	0.0168788	0.0443549	0.686823	123896	180390	117750	147974	120137	94440.2	131083	125449	133835	120498	204554	286167	210459	156614	198858	155181	110856	120429
zeta-Carotene epoxide	2.08448					15.10_557.4712m/z	557.471	15.0998	pos	88209	Lipids and lipid-like molecules	Prenol lipids	Sesquaterpenoids	*		38.3	0	M+H	C40H60O	-0.918569	1.76184	5.7827e-06	0.00016231	4.24122	65944.9	15548.6	64171.4	76398.5	62185.3	83952.7	66025.4	63827.6	52577.1	58421.6	472.922	2200.76	21745.6	47899.8	30014.5	20774.5	289.563	990.938
Crocin 3	1.10389					5.37_652.2731n	653.28	5.36937	pos	HMDB0039121	Lipids and lipid-like molecules	Prenol lipids	Diterpenoids	*		38.1	0	M+H-H2O, M+H	C32H44O14	-0.00680368	2.18488	0.000187547	0.00220386	2.14934	158302	73651.6	147604	158800	157530	184691	157514	165526	152678	142074	10618.7	27456	97523.1	144648	68595.6	123714	63191.1	53466.5
Cinncassiol A 19-glucoside	1.41029					5.13_589.2497m/z	589.25	5.12902	neg	HMDB0035165	Lipids and lipid-like molecules	Prenol lipids	Terpene glycosides	*		57.2	90.3	M+FA-H	C26H40O12	-0.965351	2.16068	0.000845311	0.00665579	2.6579	144307	54293.8	155348	213215	135298	157449	134358	138491	100384	119917	595.665	21733.5	100076	117549	104890	76164.8	7209.82	6131.86
3,8-Dihydroxy-6-methoxy-7(11)-eremophilen-12,8-olide	-1.37376					4.32_319.1508m/z	319.151	4.32405	pos	HMDB0041551	Lipids and lipid-like molecules	Prenol lipids	Terpene lactones	*		39.7	8.45	M+Na	C16H24O5	-2.81042	1.71038	0.000446225	0.00417884	0.385884	34678.5	89867.6	34357.2	35251.3	29673.9	27031.3	50790.9	31527.7	35284.6	33510.8	98415.5	107081	56802.3	68132.4	57816.6	61245.8	139550	129898
Phytolaccinic acid	0.416575					11.91_516.3446n	539.334	11.9065	pos	HMDB0034640	Lipids and lipid-like molecules	Prenol lipids	Triterpenoids	*		39.5	3.19	M+Na, M+K, M+NH4, M+H	C31H48O6	-0.994019	2.05198	0.00104753	0.00767042	1.33475	330211	247394	332778	357634	307520	393582	342102	299844	341198	267029	209064	261956	325683	281399	197578	235375	245213	222885
Phytocassane B	-0.22529					9.56_352.2476m/z	352.248	9.5645	pos	HMDB0041055	Lipids and lipid-like molecules	Prenol lipids	Diterpenoids	*		50.8	60.6	M+NH4	C20H30O4	-1.9878	2.01424	0.0307121	0.0663518	0.855423	646049	755240	580475	572303	592534	635378	629180	701826	747054	709645	648099	826171	837802	755403	530971	794506	840981	807983
Kaempferol 3-sophoroside 7-glucoside	1.28194					4.38_773.2101m/z	773.21	4.38383	pos	92174	Lipids and lipid-like molecules	Prenol lipids	Sesquiterpenoids	*		36.8	0	M+H	C33H40O21	-4.393	2.01149	0.00406428	0.0187084	2.43166	149981	61678.5	169395	289846	98433.2	103882	128076	135638	116865	157713	4568.49	30377.9	97374.1	97140.9	113140	71575.1	45216	34035.1
Momordicoside K	-1.27264					13.65_648.4221n	666.456	13.6541	pos	HMDB0036430	Lipids and lipid-like molecules	Prenol lipids	Terpene glycosides	*		37.4	0	M+NH4, M+Na	C37H60O9	-2.53733	2.00977	0.00881511	0.0294807	0.413901	62197.7	150272	69793.7	83206.9	57862	67178.4	49471.5	49275.9	48795.3	71998.3	278915	201227	81467.1	77958.8	126706	57518.5	236867	141515
Oryzalide B	-1.70565					11.31_320.1983n	321.206	11.3074	pos	HMDB0037592	Lipids and lipid-like molecules	Prenol lipids	Terpene lactones	*		55.6	87.1	M+H, M+Na	C19H28O4	-1.42808	1.64883	0.0269024	0.0604554	0.306583	29045.6	94739.9	37923.4	44636.9	21668.9	29377.3	29072.4	30480.1	24565.5	14640.6	169575	94127.8	23987.1	38202.8	225337	13904.2	124310	68475.2
(4R,5S,7R,11S)-11,12-Dihydroxy-1(10)-spirovetiven-2-one 11-glucoside	0.817338					5.91_459.2236m/z	459.224	5.91048	neg	HMDB0033150	Lipids and lipid-like molecules	Prenol lipids	Terpene glycosides	*		51.9	64.1	M+FA-H	C21H34O8	0.181548	1.95009	0.00440904	0.0197062	1.76215	193239	109661	228584	229050	181949	271829	172485	162455	146254	153304	64609.6	75022.7	138936	175422	165005	153940	51620.9	52730.4
Pectenol A/ (Pectenol)	-0.362204					12.92_582.4067n	583.415	12.9243	pos	LMPR01070069	Lipids and lipid-like molecules	Prenol lipids	Isoprenoids			54.3	81	M+H-H2O, M+H	C40H54O3	-0.956634	1.61415	0.00212223	0.012451	0.777975	179453	230667	177740	176918	156373	208633	161954	192313	193728	167966	211885	253998	246134	234783	167682	283789	232442	214621
Goshonoside F1	2.08548					8.47_507.2921m/z	507.292	8.46522	pos	HMDB0038539	Lipids and lipid-like molecules	Prenol lipids	Terpene glycosides	*		38.2	0	M+Na	C26H44O8	-1.45801	1.57423	3.60984e-05	0.000655398	4.24415	55763.7	13139	56004.2	80241.9	35658.4	28831.8	66775.8	73990.8	60938.2	43668.7	16934.8	28933	15019.9	12108.3	17885.6	8813.28	3436.54	1980.29
4-(2,6,6-Trimethyl-1,3-cyclohexadien-1-yl)-2-butanone	0.81647					5.91_193.1585m/z	193.158	5.91275	pos	92107	Lipids and lipid-like molecules	Prenol lipids	Sesquiterpenoids	*		49.3	52.5	M+H	C13H20O	-1.12432	1.56271	0.000217744	0.00247083	1.76109	102631	58277.1	110320	118406	100758	125657	101158	90762	83922.7	90066.6	38095.3	40692	70635.9	85382.6	76639	76718	39649.7	38404
22-Angeloyltheasapogenol A	-0.816138					10.90_633.4003m/z	633.4	10.8999	neg	88752	Lipids and lipid-like molecules	Prenol lipids	Triterpenoids	*		37.4	0	M+FA-H	C35H56O7	-0.793949	1.86664	0.000407497	0.00391621	0.56796	83543.9	147095	81611.6	92502.5	74237	94411.8	65296.8	82371.3	87853.9	90066.2	159040	142889	134431	129453	80082.3	140269	204208	186383
3-O-cis-Coumaroylmaslinic acid	-0.504812					12.88_641.3796m/z	641.38	12.8827	pos	90005	Lipids and lipid-like molecules	Prenol lipids	Triterpenoids	*		37.8	0	M+Na	C39H54O6	-2.68853	1.52604	4.35912e-05	0.000752135	0.704752	91304.6	129556	95275.7	106520	80431.1	109794	74305	87806.4	85858.3	90446.2	148841	132436	142360	122434	104193	122847	137934	125400
Artesunate	1.05829					5.85_429.1763m/z	429.176	5.8469	neg	HMDB0240267	Lipids and lipid-like molecules	Prenol lipids	Sesquiterpenoids			43.5	22.2	M+FA-H	C19H28O8	-0.863846	1.51067	1.61233e-06	6.08489e-05	2.08247	68976.7	33122.6	62463.1	61208.7	68434.1	71760.7	72576.6	69085.5	70014.3	76270.7	22973.6	28391.8	43443.8	46225	22321.4	51320.6	25581.7	24722.8
Fasciculic acid B	-0.707258					10.54_654.4556m/z	654.456	10.5429	pos	LMST01010389	Lipids and lipid-like molecules	Prenol lipids	Triterpenoids	*		36.8	0	M+NH4	C36H60O9	-3.10876	1.2743	0.00153125	0.00990664	0.612483	49054.5	80091.2	57706.5	60008.9	45872.6	60319.3	32159.7	37545.4	45654.2	53169.2	96459	72435.6	74978.2	66307.7	45656.1	83239.4	108852	92801.2
(4S,8R)-8,9-Dihydroxy-p-menth-1(6)-en-2-one	0.474968					1.17_202.1435m/z	202.143	1.16502	pos	HMDB0039052	Lipids and lipid-like molecules	Prenol lipids	Monoterpenoids	*		47.3	40.7	M+NH4	C10H16O3	-1.48336	1.44653	0.0486185	0.092741	1.38989	234422	168662	262020	277990	178410	224793	175818	244769	284570	227003	113228	160825	107894	153289	117016	127445	312230	257371
Sterebin B	-0.657448					9.40_370.2582m/z	370.258	9.39685	pos	HMDB0035338	Lipids and lipid-like molecules	Prenol lipids	Sesquiterpenoids			46.3	40.6	M+NH4	C20H32O5	-1.80461	1.69037	0.00708873	0.0260122	0.633999	107624	169755	107129	117477	87775	97246.1	114972	115949	126677	93770	225504	229048	127777	123100	160875	84673.8	216648	190411
Sterebin E	-1.15911					11.25_321.2419m/z	321.242	11.2468	pos	HMDB0035379	Lipids and lipid-like molecules	Prenol lipids	Diterpenoids			54.1	76.8	M+H-H2O	C20H34O4	-1.52778	1.66239	0.0198251	0.0491738	0.447788	53495.4	119466	65293	63799.3	49275.1	55271.5	44819.2	51448.1	52784.1	45273.1	220935	170344	53913.8	53507.2	92294.8	36482.6	193301	134949
Sterebin G	0.340938					9.10_372.2738m/z	372.274	9.10407	pos	HMDB0035380	Lipids and lipid-like molecules	Prenol lipids	Diterpenoids			44.2	28.2	M+NH4	C20H34O5	-1.81117	1.662	0.037653	0.0770454	1.26658	349483	275927	308122	299452	313532	347079	406013	403496	412430	305743	185134	252735	363067	339805	264116	377717	190439	234400
Apo-12'-violaxanthal	-1.09295					11.68_382.2503n	383.257	11.6823	pos	HMDB0034953	Lipids and lipid-like molecules	Prenol lipids	Diterpenoids	*		38.4	0	M+H-H2O, M+H	C25H34O3	-1.26545	1.39636	0.00245167	0.0136037	0.468803	34592.4	73788.8	33594.8	32940.6	32357.5	30380	27865.5	34970.9	46611.4	38018.6	124750	93623.2	54045.1	44984.5	40355	55870	92660	84022.4
Tsangane L 3-glucoside	1.19856					5.38_419.2286m/z	419.229	5.38003	neg	HMDB0040824	Lipids and lipid-like molecules	Prenol lipids	Terpene glycosides			41.4	9.76	M+FA-H	C19H34O7	-0.237025	1.09475	2.9299e-06	9.49297e-05	2.2951	33965.4	14799.1	29669.5	41929.9	34371.6	35130.8	31807.7	33236	30221.1	35356.2	5279.57	9391.39	20502.2	22785.8	13437.4	20894.5	12345.6	13756.1
Ganoderic acid Mi	-0.284656					12.41_562.4092m/z	562.409	12.4071	pos	HMDB0035340	Lipids and lipid-like molecules	Prenol lipids	Triterpenoids	*		52.1	67	M+NH4	C33H52O6	-1.82646	1.33499	0.0190064	0.0478137	0.820937	208509	253988	183664	230631	171208	195137	205900	217053	230769	233706	190535	204846	299959	279814	226631	265983	260755	303385
beta-Citraurin	-1.60709					14.24_433.3095m/z	433.31	14.237	pos	HMDB0035091	Lipids and lipid-like molecules	Prenol lipids	Triterpenoids	*		38.3	0	M+H	C30H40O2	-1.32448	1.17906	0.0295479	0.0646066	0.328261	17597.3	53607.6	21444.2	22731.6	15117.3	15641.2	16278.5	17521.5	16487.7	15556.1	50372.6	45767.6	16970.4	25037.4	36485	17156.4	122345	114727
Taraxinic acid glucosyl ester	-2.09364					6.25_469.1712m/z	469.171	6.24945	neg	HMDB0035249	Lipids and lipid-like molecules	Prenol lipids	Terpene lactones	*		48.5	45.3	M+FA-H	C21H28O9	-0.889261	1.31314	0.000518749	0.00468595	0.234289	10206.8	43565.2	11417.3	4603.32	13375.8	5508.46	10437.4	9432.71	9859.24	17020.4	29604.1	19277.8	48611.7	46679.9	19778.2	79612.3	43856.3	61101.1
(R)-(E)-4,7-Megastigmadien-9-one	0.664415					5.52_193.1585m/z	193.158	5.5185	pos	91003	Lipids and lipid-like molecules	Prenol lipids	Sesquiterpenoids			53	68.5	M+H	C13H20O	-1.25272	1.55297	0.0132655	0.0379151	1.58493	153560	96887.8	168502	168459	157713	188309	151400	136327	125313	132457	37794.6	55700.6	127008	168266	150486	130939	54656.8	50251.3
ent-17-Hydroxy-16beta-kauran-19-al	1.165					6.56_304.2397n	305.247	6.56105	pos	HMDB0036721	Lipids and lipid-like molecules	Prenol lipids	Diterpenoids	*		37.9	0	M+H-H2O, M+H	C20H32O2	-1.60351	1.48395	0.000297584	0.00308339	2.24233	71815.6	32027.3	73283.7	80920.6	70378.4	47781.5	77561.6	76741	72465.4	75393	13869.1	34503	49760.3	42357.3	68923.2	27712.7	7380.65	11711.9
(3b,16a,21b,22a)-12-Oleanene-3,16,21,23,28-pentol-22-angeloyloxy-23-al	-0.556835					11.39_631.3846m/z	631.385	11.3889	neg	HMDB0032832	Lipids and lipid-like molecules	Prenol lipids	Triterpenoids	*		36.6	0	M+FA-H	C35H54O7	-0.977298	1.01253	0.000131443	0.00169288	0.679792	37328.1	54911.1	34463.3	38837.5	31363.6	41840.9	30578	39686.4	44209.5	37645.3	50742.4	49661	61122.4	57019.6	40816.6	65664.2	62607.9	51654.3
(1S,2S,4R,5S,7S)-2,5,7-Fenchanetriol 2-O-b-D-glucoside	-0.860495					5.11_348.1779n	366.212	5.10552	pos	89086	Lipids and lipid-like molecules	Prenol lipids	Terpene glycosides	*		38.1	0	M+NH4, M+K	C16H28O8	-1.57112	1.25179	1.02865e-05	0.000251091	0.550764	32466.7	58948.6	31593.2	32750	33589.2	27815.2	35387.5	33494	31757.6	33347.3	55899	75651.5	62411.7	55929.5	36738.5	59924.7	65164	59869.9
Valerenolic acid	-0.608833					5.67_251.1638m/z	251.164	5.67347	pos	91639	Lipids and lipid-like molecules	Prenol lipids	Sesquiterpenoids	*		54.1	76.2	M+H	C15H22O3	-1.49754	1.44791	0.00420398	0.0191594	0.655727	83278.1	127001	84443.3	82120.4	82554.4	84575.3	72224.5	84926.7	90013.8	85366.1	188838	145429	111508	98648.4	84589	94078	155526	137392
Arjunolic acid 3-glucoside	-0.884303					11.66_668.4355m/z	668.435	11.6615	pos	95386	Lipids and lipid-like molecules	Prenol lipids	Terpene glycosides	*		36.6	0	M+NH4	C36H58O10	-2.04247	1.3976	0.00483485	0.0207976	0.541749	49469.9	91315.2	45156.3	55280.4	43174.9	61674.8	48394.9	47266	51373.4	43438.6	123743	104513	74227.5	72075.6	41378.2	56298.3	132290	125995
Isograyanotoxin II	-0.248828					8.39_370.2581m/z	370.258	8.38707	pos	LMPR0104180002	Lipids and lipid-like molecules	Prenol lipids	Isoprenoids			53	72.4	M+NH4	C20H32O5	-1.96658	1.22367	0.0175846	0.0454498	0.84158	194753	231414	192834	162307	206142	176151	155251	212704	252826	199810	255404	261805	238329	225879	187866	230999	230074	220955
(+)-abscisic acid beta-D-glucopyranosyl ester	-3.84052					5.66_425.1816m/z	425.182	5.6557	neg	LMPR0103050011	Lipids and lipid-like molecules	Prenol lipids	Isoprenoids			53.6	74.7	M-H	C21H30O9	-0.260506	1.09357	0.0248768	0.0571785	0.0698055	2250.88	32245.1	1024.05	478.623	1856.37	1476.25	4051.78	4370.34	3519.77	1229.87	5700.85	7677.29	95780.3	10396	13704.9	10074.5	62464.5	52162.1
9alpha-(3-Methylbutanoyloxy)-4S-hydroxy-10(14)-oplopen-3-one	-0.467075					9.40_354.2632m/z	354.263	9.39685	pos	HMDB0039171	Lipids and lipid-like molecules	Prenol lipids	Sesquiterpenoids	*		54.7	82.3	M+NH4	C20H32O4	-2.05564	1.20311	0.00295299	0.015338	0.72343	78032.9	107865	82416.8	65506.9	71659.7	72215.7	68049.6	74229.6	95601.6	94583.7	118696	118433	103749	91780.1	68009.2	106371	130847	125036
9-Acetoxyfukinanolide	-0.504996					1.82_310.2008m/z	310.201	1.82212	pos	HMDB0034658	Lipids and lipid-like molecules	Prenol lipids	Terpene lactones	*		38.3	0	M+NH4	C17H24O4	-1.50652	1.06276	0.00777837	0.0273765	0.704662	59813.3	84882.2	56237.5	44252.9	51602.5	52181	57199.2	62612.1	73642.3	80779	105096	93430.4	68122	68388.6	63170.1	70229.3	111331	99290.1
Tanacetol A	-0.593293					7.43_339.1809m/z	339.181	7.43395	neg	HMDB0035722	Lipids and lipid-like molecules	Prenol lipids	Sesquiterpenoids	*		53.1	70.3	M+FA-H	C17H26O4	-1.28305	1.3027	0.00268196	0.0144109	0.662828	65323	98551.8	67256	67908	58340.6	65465.4	55165.6	73623.4	79791.8	55032.8	136877	128425	82912.7	76001.1	90091.8	73134.1	112382	88591.2
6alpha-Carissanol	-0.461892					8.66_235.1689m/z	235.169	8.6631	pos	HMDB0035309	Lipids and lipid-like molecules	Prenol lipids	Sesquiterpenoids	*		53.5	73	M+H-H2O	C15H24O3	-1.56149	1.05867	0.0075173	0.0268849	0.726033	65747.8	90557.6	66336.8	65840.9	63422.5	74563.8	58868.1	61629.6	68453.9	66866.8	88918.6	79574.3	86344.2	84618.3	55268.3	87248.5	127039	115449
Chloroxanthin/ Hydroxyneurosporene/ OH-Neurosporene	1.30794					15.50_557.4714m/z	557.471	15.4998	pos	LMPR01070113	Lipids and lipid-like molecules	Prenol lipids	Isoprenoids			37.6	0	M+H	C40H60O	-0.568506	1.20931	6.00529e-05	0.000946244	2.47588	42296.1	17083.3	35907.4	41414.1	41497.4	52758.8	43403.6	43606.6	38515.4	41265.3	6473.03	7815.79	24961.1	33723.2	28100.4	23541.5	6581.46	5469.66
(1R,2R,4R)-1,8-Epoxy-p-menthane-2,4-diol	-1.27242					11.07_187.1326m/z	187.133	11.0654	pos	HMDB0041545	Lipids and lipid-like molecules	Prenol lipids	Monoterpenoids	*		49.4	52.6	M+H	C10H18O3	-1.65527	1.01525	0.013903	0.0390328	0.413965	16281.7	39331.1	23577.8	25226	11331.3	21955.5	11472.4	17304.6	12073.4	7312.61	59809.3	51864.1	14020.7	25451.3	59707.3	5884.48	61736	36175.5
Sanchinoside B1	-1.87212					10.71_656.4708m/z	656.471	10.7062	pos	HMDB0037129	Lipids and lipid-like molecules	Prenol lipids	Triterpenoids	*		36.2	0	M+NH4	C36H62O9	-3.71627	1.02221	0.00122389	0.00854349	0.273172	7629.11	27927.8	8415.43	12666.7	8433.04	6453.55	3173.15	3637.19	5064.27	13189.5	49404.9	29966.7	16411.1	15227.5	10667.5	23930.5	39160.4	38654.1
Dictyolene	-0.432866					12.05_306.2786m/z	306.279	12.0525	pos	LMPR0104450003	Lipids and lipid-like molecules	Prenol lipids	Isoprenoids			44.2	28.2	M+NH4	C20H32O	-1.98674	1.04577	0.0451459	0.0878464	0.740788	94070.9	126988	89294.2	97605.4	92337.1	101138	74829.6	79404.1	65737.6	152221	139389	160829	123479	125377	56449.1	116121	131868	162388

## Sheet: Steroids lipids
Steroids class of lipids
Metabolites	log2(FC)	KEGG	RED/BLUE	ID Annotation	Annotation	ID	m/z	Retention time (min)	Ion mode	Compound ID	Super Class	Class	Sub Class	level	kegg	Score	Fragmentation Score	Adducts	Formula	Mass Error (ppm)	VIP	P-value	adj.P-value	FC	average(EG)	average(CK)	EG1	EG2	EG3	EG4	EG5	EG6	EG7	EG8	CK1	CK2	CK3	CK4	CK5	CK6	CK7	CK8
Pregnanediol-3-glucuronide	-1.55741	C03033	blue	ath00040	Pentose and glucuronate interconversions	10.16_496.3028n	514.337	10.1573	pos	LMST05010049	Lipids and lipid-like molecules	Steroids and steroid derivatives	Steroidal glycosides	**	C03033	37.8	0	M+H, M+Na, M+NH4	C27H44O8	-1.63047	1.67829	0.00818773	0.0281967	0.339762	31887.8	93853.5	31414.3	33056.8	28525.6	31494.8	21659.1	27169.8	38672.9	43109.3	123177	80159.9	50842.1	55474	42096.7	54529.9	199608	144940
11-Hydroxyandrosterone	-1.11193	C14606	blue			11.07_306.2190n	289.216	11.0654	pos	LMST02020086	Lipids and lipid-like molecules	Steroids and steroid derivatives	Androstane steroids		C14606	50.9	61.6	M+NH4, M+H-H2O	C19H30O3	-1.76298	3.47323	0.0261062	0.0591809	0.462674	250229	540832	372975	391368	196178	312599	194090	237629	186199	110794	894853	659362	189771	314682	761060	83569.5	893506	529850
4-Androstenediol	-1.03503	C14210	blue			11.87_291.2313m/z	291.231	11.8658	pos	LMST02020105	Lipids and lipid-like molecules	Steroids and steroid derivatives	Androstane steroids		C14210	49.5	53.3	M+H	C19H30O2	-1.86653	4.36053	0.00407482	0.0187357	0.488005	377020	772575	503091	573580	293348	496904	334084	387655	216680	210819	1.12766e+06	762505	411607	722234	867878	284226	1.03473e+06	969755
Estriol	-0.531149	C05141	blue			8.86_289.1794m/z	289.179	8.86337	pos	41814	Lipids and lipid-like molecules	Steroids and steroid derivatives	Estrane steroids	**	C05141	38.7	0	M+H	C18H24O3	-1.63104	1.4941	0.000194372	0.00227611	0.692003	87779.6	126849	89458.7	92291.9	78233	94267.1	80937.7	91043.5	100876	75129.5	146251	150479	117518	115181	109754	96298	148642	130666
7alpha-Hydroxytestosterone	-1.3574	C05291	blue			11.64_305.2106m/z	305.211	11.6404	pos	LMST02020068	Lipids and lipid-like molecules	Steroids and steroid derivatives	Androstane steroids		C05291	53.8	75.4	M+H	C19H28O3	-1.75681	2.40096	0.0161711	0.0432338	0.390285	84474.6	216443	104119	129984	62152.5	91128.2	89691.2	92792	69066.2	36863.8	372915	246875	73188.4	123240	406938	48154	281869	178368
Pregnanetriolone	-1.92606	C15368	blue			10.42_368.2789m/z	368.279	10.4171	pos	HMDB0041997	Lipids and lipid-like molecules	Steroids and steroid derivatives	Pregnane steroids		C15368	54.3	78.1	M+NH4	C21H34O4	-1.7314	3.15322	0.00547151	0.0224623	0.263147	74113.9	281644	94294.9	112907	53290.5	83261.2	68844.3	80140.1	53048.7	47123.7	515363	262319	94081.9	166047	327299	50330.3	527662	310052
Corticosterone	-1.01177	C02140	blue			10.71_347.2187m/z	347.219	10.7062	pos	HMDB0001547	Lipids and lipid-like molecules	Steroids and steroid derivatives	Hydroxysteroids	***	C02140	42.4	27.8	M+H	C21H30O4	-8.67149	1.77992	0.0224752	0.0535118	0.495938	73863.6	148937	104410	124406	57954	100727	57264.8	58625.4	44150.5	43371.1	245612	148488	56409.4	104322	196098	45819	240729	154019
alpha-Cortolone	-2.04222	C05481	blue			10.67_384.2737m/z	384.274	10.6658	pos	LMST02030227	Lipids and lipid-like molecules	Steroids and steroid derivatives	Hydroxysteroids		C05481	51.7	65.9	M+NH4	C21H34O5	-2.0905	2.75257	0.00879645	0.0294379	0.24279	52769.3	217345	63214	81493.5	34392.3	55817.9	60614.9	60804.8	39378	26439.2	457907	224397	59988.9	94920.8	351559	23485.1	309085	217419
Fusidic Acid	-0.312019	C06694	blue			12.41_516.3446n	517.352	12.4071	pos	HMDB0015570	Lipids and lipid-like molecules	Steroids and steroid derivatives	Steroid esters		C06694	39.7	4.08	M+H, M+NH4, M+H-H2O	C31H48O6	-0.961277	1.74976	0.0242538	0.0562245	0.805514	327541	406624	265726	342328	225317	334510	321695	411209	394184	325360	301069	376604	481889	501194	374627	409203	379603	428800
Tetrahydrodeoxycorticosterone	-1.41053	C13713	blue			12.12_352.2840m/z	352.284	12.1155	pos	LMST05030013	Lipids and lipid-like molecules	Steroids and steroid derivatives	Hydroxysteroids		C13713	53.2	72.4	M+NH4	C21H34O3	-1.87925	3.04216	0.00230077	0.0130876	0.376173	110654	294156	119787	143131	77808.5	117460	137286	121778	83916	84063.1	403811	303247	145062	188042	391825	83509.4	445178	392576
Sterol	2.87557	C00370	red			11.53_248.2137n	249.221	11.5345	pos	HMDB0060512	Lipids and lipid-like molecules	Steroids and steroid derivatives	Hydroxysteroids		C00370	52.7	69.8	M+H-H2O, M+H	C17H28O	-1.17909	1.35399	5.24606e-08	5.28629e-06	7.33891	33049.6	4503.33	41469.7	30277.2	40242.2	34808	21815	35219	37823	22742.4	5255.25	6627.52	4938.87	2809.78	1190.58	3800.07	5467.08	5937.53
Tetrahydrocorticosterone	-1.30221	C05476	blue			11.27_368.2786m/z	368.279	11.2671	pos	HMDB0000268	Lipids and lipid-like molecules	Steroids and steroid derivatives	Hydroxysteroids		C05476	49.6	55.7	M+NH4	C21H34O4	-2.60214	2.38417	0.0113889	0.0344572	0.405505	86241.3	212676	110229	114769	76186.6	86018.2	95956	90200.8	75592.7	40978.3	334676	243450	79546.2	104223	328618	41552	326274	243071
Sulfoglycolithocholic acid	2.12797	C15557	red			5.60_496.2749m/z	496.275	5.5951	pos	LMST05030015	Lipids and lipid-like molecules	Steroids and steroid derivatives	Bile acids, alcohols and derivatives		C15557	37	0	M+H-H2O	C26H43NO7S	4.17216	1.86673	2.64791e-07	1.7049e-05	4.37101	71076.4	16260.9	64677.8	70070.6	65226.1	73024.3	75396.7	85121.5	85171.3	49922.9	4802.06	9098.99	23946.9	28917.2	34853.4	20048.4	4190.9	4229.15
(3b,7b,22x)-Cucurbita-5,24-diene-3,7,23-triol 7-glucoside	-0.943341					11.51_620.4271n	638.461	11.5133	pos	HMDB0037034	Lipids and lipid-like molecules	Steroids and steroid derivatives	Cucurbitacins	*		47.6	50.6	M+NH4, M+Na	C36H60O8	-2.78268	6.36435	0.000375563	0.00366701	0.520027	799715	1.53783e+06	843612	1.01447e+06	714694	891977	590644	677855	713870	950596	1.95672e+06	1.57035e+06	1.29789e+06	1.24441e+06	768017	1.56074e+06	1.98464e+06	1.91989e+06
5-Androstene-3b,16b,17a-triol	-1.11323					10.14_307.2262m/z	307.226	10.1372	pos	LMST02020098	Lipids and lipid-like molecules	Steroids and steroid derivatives	Androstane steroids			53.8	75.8	M+H	C19H30O3	-1.77956	3.67626	0.0238152	0.0555623	0.462259	275742	596510	379736	428874	236423	340225	207833	207589	195715	209540	1.10185e+06	548488	260560	321255	704330	188170	1.05711e+06	590316
Polyporusterone A	-1.67808					13.09_496.3626m/z	496.363	13.0916	pos	HMDB0038495	Lipids and lipid-like molecules	Steroids and steroid derivatives	Bile acids, alcohols and derivatives	*		45	31.5	M+NH4	C28H46O6	-1.41423	3.54656	0.0170933	0.0446877	0.312499	133559	427390	168350	203754	116633	115650	145187	140871	128208	49816.9	874545	502843	114924	193149	425784	60668.3	820114	427092
5a-Tetrahydrocorticosterone	-1.13065					11.66_368.2789m/z	368.279	11.6615	pos	HMDB0000449	Lipids and lipid-like molecules	Steroids and steroid derivatives	Hydroxysteroids			43.7	24.9	M+NH4	C21H34O4	-1.83026	3.28542	0.0330831	0.0699805	0.456711	227287	497661	252900	347597	150776	235940	273086	271617	190434	95949.7	726830	541301	217837	310139	1.10319e+06	126610	566883	388503
Pregnanetriol	-2.24802					12.61_354.2996m/z	354.3	12.609	pos	HMDB0006070	Lipids and lipid-like molecules	Steroids and steroid derivatives	Pregnane steroids			51.3	62.7	M+NH4	C21H36O3	-1.8957	3.18294	0.00356095	0.0172137	0.210513	56111.4	266547	68762	80237.9	44863.8	48555.8	70198.3	52132.1	39348.9	44792.3	488506	382905	91385.9	127220	208305	43887	429721	360443
Momordicoside I	-0.548052					11.53_636.4452m/z	636.445	11.5345	pos	HMDB0035424	Lipids and lipid-like molecules	Steroids and steroid derivatives	Steroidal glycosides	*		46.3	45.1	M+NH4	C36H58O8	-2.93416	2.96008	0.000374901	0.00366233	0.683943	340727	498180	359547	431171	304521	380262	260948	312229	341903	335234	472173	401584	475076	497809	386230	578274	598647	575647
Lycopersiconol	-1.08789					11.64_335.2575m/z	335.257	11.6404	pos	HMDB0029583	Lipids and lipid-like molecules	Steroids and steroid derivatives	Pregnane steroids	*		54.5	79.3	M+H	C21H34O3	-1.80584	2.23509	0.040921	0.0818542	0.470448	115794	246135	160672	137128	115643	130918	106046	90599.4	93536	91806.7	451170	252958	79515.6	99978.7	486690	64034.2	268416	266317
Goyaglycoside a	-0.966315					11.95_671.4108m/z	671.411	11.9471	pos	93068	Lipids and lipid-like molecules	Steroids and steroid derivatives	Steroidal glycosides	*		36.9	0	M+Na	C37H60O9	-3.3355	2.07064	0.0163543	0.0435606	0.511812	103953	203108	138266	144849	90984.3	123148	98279.9	91977.4	82949.4	61168.8	354179	222455	96653.1	142982	219242	75381.5	318856	195112
(3b,5a,22E,24S)-Stigmasta-7,22,25-trien-3-ol 3-glucoside	-0.748417					11.28_617.4056m/z	617.406	11.2826	neg	HMDB0033089	Lipids and lipid-like molecules	Steroids and steroid derivatives	Stigmastanes and derivatives	*		43	24.2	M+FA-H	C35H56O6	-0.550294	2.6554	6.6131e-05	0.00101813	0.595256	174567	293263	180317	218344	148040	195832	142969	161998	170205	178831	298490	257752	258470	262125	220896	312912	386818	348644
Dehydroandrosterone	-1.36365					10.14_289.2157m/z	289.216	10.1372	pos	HMDB0005962	Lipids and lipid-like molecules	Steroids and steroid derivatives	Androstane steroids			50.5	59.5	M+H	C19H28O2	-1.77832	2.60752	0.031787	0.0679469	0.388597	106989	275320	162046	192138	88746.6	132787	84350	80052.4	66175.6	49613.1	565532	257398	79106.1	129741	360108	42889.6	511429	256357
5-Androstenetriol	-0.652188					12.49_306.2190n	307.226	12.4898	pos	HMDB0000550	Lipids and lipid-like molecules	Steroids and steroid derivatives	Androstane steroids			52.1	69.7	M+H, M+Na	C19H30O3	-1.73229	2.21151	0.0215936	0.0520899	0.636315	203638	320027	277860	264197	167873	231579	194202	210311	174295	108784	351015	347430	198495	292153	465754	131290	454823	319254
CRUSTECDYSONE	-1.2329					10.72_498.3419m/z	498.342	10.7241	pos	43863	Lipids and lipid-like molecules	Steroids and steroid derivatives	Bile acids, alcohols and derivatives	*		38.7	0	M+NH4	C27H44O7	-1.39117	2.00481	3.48621e-05	0.000639287	0.425461	48741	114560	52122.4	69823.6	36483	54303.2	37018.5	44408.8	51771.4	43996.9	140739	98142.8	78911.2	96211	109585	100531	170887	121476
alpha-Spinasterol 3-glucoside	-1.17783					13.30_597.4141m/z	597.414	13.2975	pos	HMDB0033775	Lipids and lipid-like molecules	Steroids and steroid derivatives	Stigmastanes and derivatives	*		36.3	0	M+Na	C35H58O6	2.75943	1.91752	0.0166372	0.0439703	0.442017	67685.8	153129	85119.2	105773	62690.7	69831.7	65770.3	64918.4	56423.2	30959.9	254414	181131	57243.2	93962.7	185981	30851.5	263830	157623
Physangulide	2.08905					8.35_561.2472m/z	561.247	8.34673	pos	92300	Lipids and lipid-like molecules	Steroids and steroid derivatives	Steroid lactones	*		38.6	0	M+K	C28H42O9	2.20651	1.59462	0.00143875	0.00952845	4.25467	66586	15650.1	86086.6	93845.2	68635.7	120438	49229.1	36063.1	27319.7	51070.7	2.49373e-05	2102.97	25874	51673.6	19108.8	22091.1	1975.85	2374.63
Cyclotricuspidogenin C	-0.898958					12.49_536.3707n	554.405	12.4898	pos	HMDB0033635	Lipids and lipid-like molecules	Steroids and steroid derivatives	Cycloartanols and derivatives	*		38.4	0	M+NH4, M+Na	C31H52O7	-1.14947	1.57922	0.00957043	0.0309964	0.536274	62204.2	115993	71090.8	86981.6	53588.6	64295.3	57325.7	62963.7	60677.8	40710.3	149243	120340	62075.7	63741.5	137810	58345.4	187472	148920
(3beta,5alpha,9alpha,22E,24R)-3,5,9-Trihydroxy-23-methylergosta-7,22-dien-6-one	-3.29973					10.78_458.3403n	497.31	10.782	pos	HMDB0032669	Lipids and lipid-like molecules	Steroids and steroid derivatives	Ergostane steroids	*		37.3	0	M+Na, M+K	C29H46O4	1.6073	1.21186	0.0393365	0.0795613	0.10155	4343.01	42767.1	4531.48	3517.38	4659.91	3348.53	3710.56	3217.1	2446.04	9313.09	42298.5	20049.9	14696.3	9337.08	13549.1	20997.1	149482	71726.5
Hebevinoside IV	-0.732443					13.51_585.4158m/z	585.416	13.5139	neg	HMDB0036060	Lipids and lipid-like molecules	Steroids and steroid derivatives	Steroidal glycosides	*		46.6	41.5	M-H2O-H	C36H60O7	-0.375595	1.62217	0.00148383	0.00972919	0.601884	78782.7	130894	67502.9	80192.4	73561.1	87976.6	57053.8	65114	73572.7	125288	114680	134136	139344	118663	67553.3	164208	155157	153406
Collettiside I	-0.646072					11.99_610.4300m/z	610.43	11.9887	pos	84243	Lipids and lipid-like molecules	Steroids and steroid derivatives	Steroidal glycosides	*		38.2	0	M+NH4	C34H56O8	-2.33143	1.60585	0.019241	0.048202	0.639018	106559	166754	118012	127835	97918.2	96534.3	105861	109333	116088	80887.8	137974	156571	116382	117024	306618	130002	185264	184195
Coagulin R 3-glucoside	0.459657					7.69_677.3170m/z	677.317	7.68675	neg	HMDB0033207	Lipids and lipid-like molecules	Steroids and steroid derivatives	Steroid lactones	*		57.5	90.1	M+FA-H	C34H48O11	-1.3232	1.2934	0.0402216	0.0809211	1.37521	170660	124097	151046	224098	145755	210304	149153	153651	162865	168408	41501.4	68901.4	103864	194007	150191	150291	129177	154843
(3beta,22R,23R,24S)-3,22,23-Trihydroxystigmastan-6-one	0.636043					14.45_462.3705n	445.367	14.4488	pos	94268	Lipids and lipid-like molecules	Steroids and steroid derivatives	Stigmastanes and derivatives	*		37.9	0	M+H-H2O, M+Na, M+H	C29H50O4	-0.902835	1.26735	0.000249458	0.00271454	1.55406	85384.1	54942.6	73472.2	72272	83176.9	73694.9	88548.5	110023	97705.2	84180.3	60041.2	62750.3	47022.1	40866.5	77545.5	52797.4	53598.3	44919.3
Hycanthone mesylate	3.80424					4.60_903.2770m/z	903.277	4.59938	neg	73132	Lipids and lipid-like molecules	Steroids and steroid derivatives	Physalins and derivatives	*		36.5	0	2M-H	C21H28N2O5S2	-4.01443	1.48836	4.28671e-06	0.00012894	13.9698	39243.6	2809.18	45100.5	67437	42036.8	44461.9	31123	26534.1	22803.8	34451.8	2.49373e-05	861.788	3022.65	4475.64	6914.07	2461.58	3154.49	1583.21
Physalin I	1.23209					7.77_603.2078m/z	603.208	7.77118	neg	HMDB0034402	Lipids and lipid-like molecules	Steroids and steroid derivatives	Physalins and derivatives	*		54.4	76.4	M+FA-H	C29H34O11	-1.00771	1.47639	0.0292907	0.0642203	2.34906	104424	44453.4	152132	194939	101515	145245	72811.1	64468.7	38763.1	65516.7	2.49373e-05	18529.5	80835.5	81724.5	105858	68285.2	131.489	262.345
Perulactone	-1.65837					11.72_518.3225n	519.33	11.724	pos	HMDB0034392	Lipids and lipid-like molecules	Steroids and steroid derivatives	Bile acids, alcohols and derivatives	*		36.5	0	M+H, M+NH4	C30H46O7	-3.50553	1.22795	0.00628805	0.0243464	0.316797	14592.2	46061.7	15629.5	20186.6	11502.2	13505.8	15796.6	14440.9	15242.5	10433.5	83443.9	47820.3	17250.6	18676.6	53705	17003.3	83937.1	46656.7
Physalin O	1.81194					5.17_509.1795m/z	509.179	5.17097	neg	HMDB0039081	Lipids and lipid-like molecules	Steroids and steroid derivatives	Physalins and derivatives	*		36.8	0	M-H2O-H	C28H32O10	-4.21829	1.12933	1.27313e-07	1.01013e-05	3.51113	27372.7	7795.96	26337.1	32952	27121.4	30558.8	28956.5	23250.6	21519.6	28285.4	2066.69	6163.53	11079.8	13665.3	10621	10908.2	4373.81	3489.45
Cyclopassifloic acid A	-2.72496					13.40_554.4049m/z	554.405	13.3996	pos	91129	Lipids and lipid-like molecules	Steroids and steroid derivatives	Cycloartanols and derivatives	*		38	0	M+NH4	C31H52O7	-0.477161	1.17675	0.0407553	0.0816199	0.151254	6505.22	43008.6	10392.8	13992	5366.98	5927.14	6534.52	6003.94	3365.59	458.781	137568	52745.3	1902.56	7745.51	46841.7	327.859	67233.4	29704.5

## Sheet: GPL class
Glycerophospholipids class
Metabolites	log2(FC)	KEGG	RED/BLUE	ID Annotation	Annotation	ID	m/z	Retention time (min)	Ion mode	Compound ID	Super Class	Class	Sub Class	level	kegg	Score	Fragmentation Score	Adducts	Formula	Mass Error (ppm)	VIP	P-value	adj.P-value	FC	average(EG)	average(CK)	EG1	EG2	EG3	EG4	EG5	EG6	EG7	EG8	CK1	CK2	CK3	CK4	CK5	CK6	CK7	CK8
D-Glycerol 1-phosphate	-2.55235	C00093	blue	ath02010|ath00564|ath00561	ABC transporters|Glycerophospholipid metabolism|Glycerolipid metabolism	0.77_343.0191m/z	343.019	0.773117	neg	5161	Lipids and lipid-like molecules	Glycerophospholipids	Glycerophosphates	**	C00093	38.7	0	2M-H	C3H9O6P	-2.69057	1.17471	0.0241764	0.0561102	0.170478	6873.12	40316.9	8963.11	10744.5	4576.79	4928.42	5729.08	7461.46	5485.48	7096.16	113288	51330.7	6925.4	7148.41	30963.1	11799.7	72972.4	28106.9
Glycerylphosphorylethanolamine	-0.642019	C01233	blue	ath00564|ath00565	Glycerophospholipid metabolism|Ether lipid metabolism	0.73_215.0555n	216.063	0.728633	pos	5151	Lipids and lipid-like molecules	Glycerophospholipids	Glycerophosphoethanolamines	**	C01233	49.8	54.2	M+H, M+K, M+H-H2O	C5H14NO6P	-1.66762	2.96735	0.00118994	0.00839961	0.640816	299368	467166	268655	355956	237219	310575	297880	350358	321405	252892	599324	573469	378705	436791	420416	295452	582202	450971
LysoPC(17:0)	-0.470884	C04230	blue	ath00564	Glycerophospholipid metabolism	11.50_554.3458m/z	554.346	11.4957	neg	HMDB0012108	Lipids and lipid-like molecules	Glycerophospholipids	Glycerophosphocholines	**	C04230	56.8	86	M+FA-H	C25H52NO7P	-0.976492	3.35511	0.00457523	0.0201092	0.721522	640194	887282	529398	505827	683835	619855	710838	607554	702462	761782	1.16758e+06	1.02897e+06	682250	747785	686180	779059	1.05038e+06	956053
PC(18:1(11Z)/0:0)	0.355234	C04230	red	ath00564	Glycerophospholipid metabolism	11.29_522.3551m/z	522.355	11.2874	pos	LMGP01050138	Lipids and lipid-like molecules	Glycerophospholipids	Glycerophosphocholines	**	C04230	48	44.5	M+H	C26H52NO7P	-0.607804	1.5999	0.00313149	0.0159285	1.27919	251595	196682	201804	279495	232860	205355	296355	262858	269266	264764	211745	180654	221558	171523	207464	203057	227033	150425
PC(16:0/0:0)	-2.52369	C04230	blue	ath00564	Glycerophospholipid metabolism	10.90_495.3322n	496.34	10.9037	pos	LMGP01050018	Lipids and lipid-like molecules	Glycerophospholipids	Glycerophosphocholines	**	C04230	56.8	88.5	M+H, M+Na	C24H50NO7P	-0.534519	2.81342	0.0180985	0.0463078	0.173898	39372.3	226411	45430	52161.5	33462.6	38805	42020.6	37465.1	38817.3	26816.2	602090	166491	38878.4	45224.2	256508	38037	362177	301880
LysoPC(18:3(6Z,9Z,12Z))	0.780918	C04230	red	ath00564	Glycerophospholipid metabolism	10.39_562.3145m/z	562.314	10.3903	neg	HMDB0010387	Lipids and lipid-like molecules	Glycerophospholipids	Glycerophosphocholines	**	C04230	57.4	90.8	M+FA-H	C26H48NO7P	-1.11725	1.47118	0.0161602	0.0432244	1.71822	127211	74036.2	94349.4	107020	108384	122348	166007	147260	164720	107598	23897.9	41072	130742	89890.6	124065	121537	27616.7	33468.7
PA(0:0/18:2(9Z,12Z))	-2.8815	C00416	blue	ath00564|ath00561|ath04070	Glycerophospholipid metabolism|Glycerolipid metabolism|Phosphatidylinositol signaling system	12.63_434.2428n	435.25	12.6293	pos	LMGP10050044	Lipids and lipid-like molecules	Glycerophospholipids	Glycerophosphates	**	C00416	55.9	85.6	M+H, M+NH4, M+Na, M+H-H2O	C21H39O7P	-1.16301	5.4808	0.0403594	0.0811173	0.135701	126346	931065	200746	145485	155558	119277	112355	75465.7	79620.4	122261	3.04859e+06	883009	78355.4	95137.7	660246	52014.1	1.45764e+06	1.17353e+06
1-(sn-Glycero-3-phospho)-1D-myo-inositol	-0.727257	C01225	blue			0.72_333.0588m/z	333.059	0.72205	neg	HMDB0011649	Lipids and lipid-like molecules	Glycerophospholipids	Glycerophosphoinositols		C01225	56.7	86.5	M-H	C9H19O11P	-1.17241	4.28999	0.00170563	0.0107245	0.604051	537541	889893	505054	673165	425383	520974	519526	620688	520998	514542	949668	1.03476e+06	697949	805223	745033	682939	1.41971e+06	783866
PG(16:1(9Z)/0:0)	-1.44577					13.99_482.2640n	505.253	13.9865	pos	80001	Lipids and lipid-like molecules	Glycerophospholipids	Glycerophosphoglycerols			58.5	96.2	M+H, M+Na, M+K, M+NH4, M+H-H2O	C22H43O9P	-0.980598	9.07219	0.0222	0.0530772	0.367096	1.13906e+06	3.10288e+06	1.75823e+06	1.94666e+06	802353	1.27937e+06	970897	869650	944531	540752	5.98106e+06	2.0639e+06	833280	1.19097e+06	4.07e+06	853386	5.28704e+06	4.54341e+06
PI(18:4(6Z,9Z,12Z,15Z)/0:0)	-1.11825					13.53_592.2673n	593.275	13.5269	pos	LMGP06050017	Lipids and lipid-like molecules	Glycerophospholipids	Glycerophosphoinositols			43.5	29.6	M+H, M+Na, M+K	C27H45O12P	4.08623	7.67757	0.0135876	0.0385134	0.460653	1.22564e+06	2.66067e+06	890398	555037	1.23121e+06	1.4217e+06	1.243e+06	1.3548e+06	1.14276e+06	1.96623e+06	3.54733e+06	4.69452e+06	3.35763e+06	2.39623e+06	974721	3.74855e+06	1.36026e+06	1.2061e+06
PG(a-13:0/i-12:0)	-0.396565					12.49_625.4056m/z	625.406	12.4898	pos	HMDB0116642	Lipids and lipid-like molecules	Glycerophospholipids	Glycerophosphoglycerols			46	42.3	M+H	C31H61O10P	-3.06668	6.96466	0.0271475	0.060796	0.759665	3.86078e+06	5.08222e+06	3.86039e+06	4.41839e+06	3.3229e+06	4.84664e+06	2.8255e+06	3.41172e+06	3.65567e+06	4.54503e+06	4.27791e+06	4.19392e+06	6.37174e+06	5.44339e+06	3.06062e+06	6.79957e+06	5.40965e+06	5.10093e+06
LysoPA(0:0/18:1(9Z))	-1.60932					14.00_481.2569m/z	481.257	14.0024	neg	HMDB0007851	Lipids and lipid-like molecules	Glycerophospholipids	Glycerophosphates			44.5	24.2	M+FA-H	C21H41O7P	-0.635836	6.00188	0.0166605	0.0440108	0.327753	404181	1.23319e+06	610301	721378	282107	438881	335914	306525	332181	206164	2.34203e+06	832570	321133	438882	1.65506e+06	337481	2.16361e+06	1.77472e+06
LysoPE(18:3(9Z,12Z,15Z)/0:0)	0.849886					10.33_475.2694n	476.277	10.3333	pos	HMDB0011509	Lipids and lipid-like molecules	Glycerophospholipids	Glycerophosphoethanolamines			56.5	85.7	M+H, M+Na, M+K, M+H-H2O	C23H42NO7P	-1.1062	4.72518	0.00695782	0.0257451	1.80236	1.10871e+06	615145	852693	912101	1.05562e+06	1.15369e+06	1.45542e+06	1.15701e+06	1.2971e+06	986056	219702	356504	1.17989e+06	782035	953993	953191	219742	256095
LysoPC(18:3(9Z,12Z,15Z))	0.858977					10.38_517.3163n	518.324	10.3752	pos	HMDB0010388	Lipids and lipid-like molecules	Glycerophospholipids	Glycerophosphocholines			58.1	93.3	M+H, M+Na, M+K	C26H48NO7P	-0.965121	4.71566	0.00763929	0.0270856	1.81375	1.11497e+06	614730	834914	942867	968988	1.09459e+06	1.4601e+06	1.22248e+06	1.45882e+06	936977	207711	323589	1.11816e+06	774832	959109	997901	244934	291600
LysoPE(18:2(9Z,12Z)/0:0)	0.485246					10.74_477.2850n	478.292	10.743	pos	HMDB0011507	Lipids and lipid-like molecules	Glycerophospholipids	Glycerophosphoethanolamines	***		57.9	92.1	M+H, M+Na	C23H44NO7P	-1.19079	2.87273	0.0321768	0.068514	1.39982	725755	518461	556255	510403	739627	624871	944949	803757	860665	765514	308278	437409	795363	624332	514623	775399	314622	377665
1-hexadecanoyl-sn--glycero-3-phospho-D-myo-inositol	-1.07721					12.90_572.2951n	573.302	12.9034	pos	LMGP02060006	Lipids and lipid-like molecules	Glycerophospholipids	Glycerophosphoinositols			55.3	87.4	M+H, M+Na, M+H-H2O	C25H49O12P	-1.79813	3.99654	0.019565	0.0487565	0.473944	346412	730914	446223	557151	264617	397453	424751	264318	255529	161255	958989	538303	251099	582330	1.22447e+06	203827	1.12647e+06	961822
LysoPA(0:0/18:2(9Z,12Z))	-2.88309					12.64_433.2357m/z	433.236	12.641	neg	HMDB0007852	Lipids and lipid-like molecules	Glycerophospholipids	Glycerophosphates			44.7	30.2	M-H	C21H39O7P	-0.762772	3.75311	0.0350063	0.0729578	0.135551	57794.4	426366	89199.2	66400.2	75918.2	54497	52012	35653.3	32736.2	55939.1	1.35538e+06	437667	39819.8	43992.9	317983	29531.6	663975	522577
PI(18:2(9Z,12Z)/0:0)	-1.23758					11.87_596.2949n	597.302	11.8658	pos	LMGP06050010	Lipids and lipid-like molecules	Glycerophospholipids	Glycerophosphoinositols			55.5	84.7	M+H, M+NH4, M+Na, M+H-H2O	C27H49O12P	-2.19077	3.75185	0.0236366	0.0553185	0.424084	265448	625933	360274	337771	266109	322474	270393	240297	184786	141482	631974	364801	265343	463203	517195	304403	1.13316e+06	1.32738e+06
PI(22:0/0:0)	-0.657303					11.33_657.3956m/z	657.396	11.3278	pos	81189	Lipids and lipid-like molecules	Glycerophospholipids	Glycerophosphoinositols			37.7	0	M+H	C31H61O12P	-2.67583	3.00577	0.00105203	0.00769285	0.634063	300346	473685	311423	361026	259164	354248	240874	261981	303807	310245	571694	516752	477853	441028	225854	462643	570088	523570
PI(O-20:0/22:2(13Z,16Z))	-1.60873					15.48_915.6685m/z	915.669	15.4795	pos	81052	Lipids and lipid-like molecules	Glycerophospholipids	Glycerophosphoinositols			36.7	0	M+H-H2O	C51H97O12P	0.0526714	2.79014	0.00917982	0.030219	0.327887	86969.7	265243	62657.4	75270.6	86802.8	87426.4	63403.7	73129.3	86894	160173	523504	464713	188227	153147	45938.6	155642	321798	268972
2-linoleoyl-sn-glycero-3-phosphocholine	0.486943					10.78_519.3320n	520.339	10.782	pos	HMDB0062711	Lipids and lipid-like molecules	Glycerophospholipids	Glycerophosphocholines			50.2	54.1	M+H, M+Na	C26H50NO7P	-1.02384	2.7876	0.0464119	0.0895489	1.40147	738239	526759	510752	525163	668801	585223	993174	844807	955206	822783	323252	420005	818535	577391	497075	816272	358987	402559
PA(O-20:0/17:2(9Z,12Z))	1.9707					14.89_701.5463m/z	701.546	14.8872	pos	LMGP10020051	Lipids and lipid-like molecules	Glycerophospholipids	Glycerophosphates			38.2	0	M+H	C40H77O7P	-2.33227	2.72079	1.79186e-05	0.000388294	3.91959	165003	42097	152411	202924	171759	185876	127147	164364	133005	182538	3511.91	5261.26	92378.9	124107	36341.8	70612.4	3987.14	576.009
PS(18:2(9Z,12Z)/0:0)	-1.40109					11.01_521.2748n	522.282	11.0055	pos	LMGP03050011	Lipids and lipid-like molecules	Glycerophospholipids	Glycerophosphoserines			54.9	79.8	M+H, M+Na	C24H44NO9P	-1.15931	1.9863	0.0181188	0.046321	0.378642	56684.3	149704	77759.1	85994.3	46115	61436.4	62756.4	54252.8	44736.7	20423.9	253497	135632	35405.4	72823.8	211734	22323.7	253626	212590
LysoPA(0:0/18:0)	-1.56423					15.03_483.2730m/z	483.273	15.0252	neg	HMDB0007850	Lipids and lipid-like molecules	Glycerophospholipids	Glycerophosphates			47.5	47.7	M+FA-H	C21H43O7P	0.409858	2.41367	0.0273543	0.061164	0.338158	72105	213229	103684	127646	49710.9	81835.3	62036.9	67287.2	62493.6	22145.6	285095	184363	59643.9	86349.4	523496	42753.5	280569	243561
PG(a-13:0/i-14:0)	-1.3919					14.20_653.4369m/z	653.437	14.1951	pos	HMDB0116644	Lipids and lipid-like molecules	Glycerophospholipids	Glycerophosphoglycerols			37.4	0	M+H	C33H65O10P	-2.99403	2.2625	0.0243066	0.0563112	0.381061	76791.1	201519	97054.3	105913	72196.5	83667.8	68988.8	69293.1	63550	53665.2	374790	251258	63972.5	85114.3	172143	32713.2	399787	232373
LysoPC(0:0/16:0)	-0.621462					11.07_495.3320n	496.339	11.0654	pos	HMDB0240262	Lipids and lipid-like molecules	Glycerophospholipids	Glycerophosphocholines	***		56.4	95.8	M+H, M+Na	C24H50NO7P	-1.07383	2.17253	0.0256559	0.0584956	0.650012	222676	342573	193701	209134	222937	219720	257874	227294	233353	217398	650534	399159	259904	229508	337262	280161	286099	297956
PI(22:1(11Z)/0:0)	-0.845644					10.82_654.3730n	677.369	10.8205	pos	LMGP06050022	Lipids and lipid-like molecules	Glycerophospholipids	Glycerophosphoinositols			37.8	0	M+H, M+K, M+Na, M+H-H2O	C31H59O12P	-2.11859	2.11457	0.00457077	0.0201092	0.556462	117483	211124	113397	124298	107197	132436	90621.4	96397.2	112259	163254	217624	151389	179065	182666	134819	182061	362001	279367
LysoPE(18:1(11Z)/0:0)	0.737541					14.45_479.3007n	480.308	14.4488	pos	HMDB0011505	Lipids and lipid-like molecules	Glycerophospholipids	Glycerophosphoethanolamines	***		38.6	0	M+H, M+Na	C23H46NO7P	-0.987396	2.00942	0.015872	0.0426602	1.66733	242143	145228	234536	378180	220761	185365	262388	222559	197621	235736	218536	304050	79194.5	133160	75256.8	92340.7	157744	101543
OOB-PA	-1.36928					10.96_503.2765m/z	503.276	10.964	pos	LMGP20070019	Lipids and lipid-like molecules	Glycerophospholipids	Oxidized glycerophospholipids			38	0	M+H-H2O	C25H45O9P	-0.677714	2.00735	0.0424827	0.0841677	0.387083	67644.6	174755	112185	94346.5	74164.4	87292.1	51018.6	41424.3	38842.9	41883.2	400193	278007	43013	42418.8	155063	35997.4	260414	182931
PA(14:1(9Z)/22:6(4Z,7Z,10Z,13Z,16Z,19Z))	-1.29766					11.31_673.4251m/z	673.425	11.3074	pos	81302	Lipids and lipid-like molecules	Glycerophospholipids	Glycerophosphates			37.3	0	M+H-H2O	C39H63O8P	3.44518	1.97011	0.0105825	0.0329119	0.406784	58747.4	144419	81864	85232	54191.9	77578.1	43884.4	40934.9	37132.5	49161.2	267647	158734	76556.3	84390.3	110406	57743.1	255366	144510
PS(P-16:0/0:0)	-2.57121					5.00_526.2782m/z	526.278	5.00183	neg	LMGP03070003	Lipids and lipid-like molecules	Glycerophospholipids	Glycerophosphoserines			39.4	16.1	M+FA-H	C22H44NO8P	-0.953572	1.3735	0.00785657	0.0275315	0.168263	8758.93	52054.9	5812.87	6194.78	9084.21	4591.57	11364.9	10375.6	11299.1	11348.4	77702.7	38534.8	16512.1	25411.6	10704.1	39399.8	84331.2	123843
OOB-PE	0.489471					10.02_563.3217n	546.318	10.0151	pos	LMGP20020034	Lipids and lipid-like molecules	Glycerophospholipids	Oxidized glycerophospholipids			55	81.1	M+H-H2O, M+Na	C27H50NO9P	-1.16645	1.62398	0.0247919	0.057029	1.40393	269942	192276	326229	321462	240962	324038	256755	247564	287093	155433	219692	202947	160891	129404	335340	151402	189027	149505
PG(20:3(8Z,11Z,14Z)/0:0)	0.387579					12.26_517.2922m/z	517.292	12.2633	pos	80013	Lipids and lipid-like molecules	Glycerophospholipids	Glycerophosphoglycerols			38.3	0	M+H-H2O	C26H47O9P	-0.477564	1.57901	0.0140761	0.0393104	1.3082	246237	188226	267535	235131	277391	320963	252348	208302	208109	200114	129775	142415	211623	233943	182540	241031	163018	201463
PS(18:3(9Z,12Z,15Z)/0:0)	1.09592					10.67_519.2591n	520.266	10.6658	pos	LMGP03050029	Lipids and lipid-like molecules	Glycerophospholipids	Glycerophosphoserines			52.7	68.2	M+H, M+Na	C24H42NO9P	-1.21114	1.87818	0.00489329	0.020964	2.13749	140091	65540	102940	125419	150311	199506	182409	141634	124645	93861.3	15824.8	34693	121156	129824	104029	93769.7	10557.8	14465.5
PE(P-20:0/17:2(9Z,12Z))	-0.703295					5.60_724.5671m/z	724.567	5.5951	pos	LMGP02030072	Lipids and lipid-like molecules	Glycerophospholipids	Glycerophosphoethanolamines			52.8	76	M+H-H2O	C42H80NO7P	4.20734	1.54132	0.0383853	0.0781411	0.614168	102199	166402	113502	60776.7	101513	98022.9	102429	91944.7	135440	113960	243244	165062	110051	97341.5	103669	92313.3	271362	248171
sn-glycero-3-Phosphoethanolamine	-0.635254					0.72_214.0478m/z	214.048	0.72205	neg	HMDB0059660	Lipids and lipid-like molecules	Glycerophospholipids	Glycerophosphoethanolamines			53	72.6	M-H	C5H14NO6P	-3.72321	1.52768	0.00128376	0.00879728	0.643828	81796.1	127047	70044.5	94072.2	65949.3	79410.3	85704.9	100708	89320.7	69158.6	151812	161101	102832	127936	110088	83095.9	163036	116471
LysoPE(18:3(6Z,9Z,12Z)/0:0)	0.804925					10.35_474.2622m/z	474.262	10.3479	neg	HMDB0011508	Lipids and lipid-like molecules	Glycerophospholipids	Glycerophosphoethanolamines			56.5	86.2	M-H	C23H42NO7P	-0.904362	1.78667	0.0129409	0.0373319	1.74706	176852	101228	133939	149074	164555	182691	232801	194184	205755	151815	35306.1	60383.4	198025	126696	163423	156579	31399.2	38015.4
Beta-Cortolone	-1.87373					10.46_384.2737m/z	384.274	10.4591	pos	HMDB0013221	Lipids and lipid-like molecules	Glycerophospholipids	Glycerophosphocholines			50.2	59.3	M+NH4	C21H34O5	-1.93538	1.76044	0.0117355	0.035142	0.272866	25795.4	94534.9	32649.7	39125	19825.6	25440.2	26206.3	27279.4	22335.8	13501	198275	101529	25571.5	38682.3	136925	12970.2	157019	85308
PI(P-20:0/22:2(13Z,16Z))	-1.89451					14.22_931.6627m/z	931.663	14.216	pos	LMGP06030085	Lipids and lipid-like molecules	Glycerophospholipids	Glycerophosphoinositols			36.6	0	M+H	C51H95O12P	-0.779018	1.63919	0.00153929	0.00994275	0.268965	19726.2	73341	15740	25058	20809	19697.9	14171.4	12911.2	16080.8	33341.1	137341	92674.6	51118.5	48387.8	16425	52309.7	96683.6	91788.5
PE(0:0/18:2(9Z,12Z))	-0.472553					12.05_476.2780m/z	476.278	12.0484	neg	LMGP02050041	Lipids and lipid-like molecules	Glycerophospholipids	Glycerophosphoethanolamines			39.4	0.934	M-H	C23H44NO7P	-0.612622	1.3571	0.0355833	0.073868	0.720688	136538	189454	131499	144986	129734	144824	103340	116998	89245.2	231674	200353	243946	191232	194783	82683.9	183648	191383	227606
PI(O-16:0/17:1(9Z))	0.643598					13.67_808.5458n	831.535	13.6742	pos	80993	Lipids and lipid-like molecules	Glycerophospholipids	Glycerophosphoinositols			38.7	0	M+NH4, M+Na	C42H81O12P	-0.890567	1.57579	0.000112711	0.00152141	1.56222	124774	79869.8	147124	125594	117166	151952	141364	101274	115109	98609.7	98184.6	68672.8	90766.4	70192.6	84682	60080.8	85608.4	80770.7
LysoPE(0:0/22:5(7Z,10Z,13Z,16Z,19Z))	0.966508					4.76_550.2854m/z	550.285	4.76453	pos	HMDB0011495	Lipids and lipid-like molecules	Glycerophospholipids	Glycerophosphoethanolamines	***		36.1	0	M+Na	C27H46NO7P	-9.54751	1.31919	0.0466898	0.0899188	1.95411	106368	54433	143093	131662	107454	182184	90107.4	72184.2	64461.9	59795.8	2574.57	24537.8	64925.6	100084	133139	98543.2	5086.95	6571.8
PGP(22:6(4Z,7Z,10Z,13Z,16Z,19Z)/20:3(5Z,8Z,11Z))	29.6841					5.76_923.4848m/z	923.485	5.76178	neg	HMDB0116477	Lipids and lipid-like molecules	Glycerophospholipids	Glycerophosphoglycerophosphates			37.3	0	M-H	C48H78O13P2	0.350346	1.15951	1.53181e-07	1.15189e-05	8.626e+08	21510.9	2.49373e-05	24725.3	34195.8	15273.4	24052.2	16853	22779.9	18108.2	16099.6	2.49373e-05	2.49373e-05	2.49373e-05	2.49373e-05	2.49373e-05	2.49373e-05	2.49373e-05	2.49373e-05
PI(O-18:0/15:1(9Z))	0.34823					14.28_808.5455n	831.535	14.2795	pos	81008	Lipids and lipid-like molecules	Glycerophospholipids	Glycerophosphoinositols			38.4	0	M+NH4, M+Na	C42H81O12P	-1.26153	1.26453	0.00503	0.021314	1.273	162797	127885	155294	167633	148467	189565	195062	150890	163673	131792	119728	129069	160186	142116	147005	104214	119958	100801
PC(21:4(6Z,9Z,12Z,15Z)/0:0)	1.57784					10.76_558.3544m/z	558.354	10.7622	pos	40270	Lipids and lipid-like molecules	Glycerophospholipids	Glycerophosphocholines			37.7	0	M+H	C29H52NO7P	-1.88903	1.02899	0.000801917	0.00640322	2.98523	30890.5	10347.8	25714.1	19090.3	45189.5	55027.8	25415.3	20296.8	20993.8	35396.5	11504.8	8306.65	5274.68	8948.39	6980.56	12834.7	16427.7	12504.8
PI(O-16:0/22:2(13Z,16Z))	1.44123					13.84_899.5964m/z	899.596	13.8389	pos	81001	Lipids and lipid-like molecules	Glycerophospholipids	Glycerophosphoinositols			37.9	0	M+Na	C47H89O12P	-2.30448	1.04056	0.020168	0.0496452	2.71553	43858	16150.8	43418.1	36800.2	66535	78665.5	19387.1	25420.9	42564.6	38072.6	2.49373e-05	1326.38	44051.4	27066.5	2.49373e-05	54039.9	1250.65	1471.66
PI(O-18:0/20:2(11Z,14Z))	1.67467					13.65_876.6083n	899.596	13.6541	pos	81020	Lipids and lipid-like molecules	Glycerophospholipids	Glycerophosphoinositols			37.5	0	M+NH4, M+Na, M+H	C47H89O12P	-0.999324	1.16604	0.00481078	0.0207576	3.19246	43204.2	13533.2	33241	33717.5	71181.1	76304.3	22257.3	35760.5	36915.9	36256.1	3042.48	1448.98	36442.4	23529.9	1322.96	36147.4	3013.17	3318.25

## Sheet: Polyketides class
Polyketides class of lipids
Metabolites	log2(FC)	KEGG	RED/BLUE	ID Annotation	Annotation	ID	m/z	Retention time (min)	Ion mode	Compound ID	Super Class	Class	Sub Class	level	kegg	Score	Fragmentation Score	Adducts	Formula	Mass Error (ppm)	VIP	P-value	adj.P-value	FC	average(EG)	average(CK)	EG1	EG2	EG3	EG4	EG5	EG6	EG7	EG8	CK1	CK2	CK3	CK4	CK5	CK6	CK7	CK8
13-Dihydrodaunorubicin	1.42823	C12430	red			4.15_552.1833m/z	552.183	4.14522	pos	LMPK13050004	Lipids and lipid-like molecules	Polyketides	Aromatic polyketides	**	C12430	36.4	0	M+Na	C27H31NO10	-1.33322	1.03839	0.000250535	0.00272185	2.69116	31549.2	11723.3	36234.7	42589.8	36030.8	34752.7	24642.8	23655.2	20475.8	34011.7	9143.08	5568.26	22486.2	15386.2	23684.5	13754	709.317	3054.6
Epothilone A	1.47431	C12153	red			5.93_493.2520n	476.249	5.93343	pos	LMPK04000040	Lipids and lipid-like molecules	Polyketides	Macrolides and lactone polyketides		C12153	38.4	9.75	M+H-H2O, M+H	C26H39NO6S	4.38414	5.54708	0.000386943	0.00376172	2.77851	910582	327723	1.14409e+06	1.10032e+06	878532	1.36067e+06	776608	721414	620916	682106	52570	159403	559097	609039	540167	483923	106427	111159
L-Oleandrosyl-oleandolide	0.55979	C11992	red			6.02_548.3426m/z	548.343	6.01683	pos	LMPK04000033	Lipids and lipid-like molecules	Polyketides	Macrolides and lactone polyketides	**	C11992	38.7	0	M+NH4	C27H46O10	-0.683743	1.66007	0.00248766	0.013709	1.47405	186332	126408	182800	223473	148689	201335	149799	207102	200333	177126	144670	165825	183880	134777	82556.3	116468	97804.7	85281.2
L-Olivosyl-oleandolide	-1.00295	C11991	blue			5.20_534.3267m/z	534.327	5.19537	pos	LMPK04000032	Lipids and lipid-like molecules	Polyketides	Macrolides and lactone polyketides	**	C11991	51	57.7	M+NH4	C26H44O10	-1.05171	5.99904	0.00109407	0.00792835	0.498977	736392	1.4758e+06	787416	614101	960865	703445	692322	563738	554441	1.01481e+06	1.61199e+06	1.00292e+06	795884	1.62958e+06	1.03554e+06	1.89724e+06	1.6649e+06	2.16837e+06
Kaempferol 3-(6''-malonylgalactoside)	-8.85678					5.54_534.1004n	535.108	5.53753	pos	LMPK12111689	Lipids and lipid-like molecules	Polyketides	Flavonoids			55.4	79.9	M+H, M+K, M+Na	C24H22O14	-1.1261	14.8372	0.00240072	0.0134618	0.00215696	9349.85	4.33473e+06	21085.1	25370.1	6633.69	12868	3073.93	1217.31	835.989	3714.75	3.10079e+06	3.35261e+06	1.56788e+06	2.25381e+06	7.81188e+06	678311	1.02553e+07	5.65731e+06
Kaempferol 3-(6''-malonylglucoside)-7-glucoside	-3.88737					4.70_696.1512n	697.158	4.70377	pos	LMPK12111806	Lipids and lipid-like molecules	Polyketides	Flavonoids			52.9	71.5	M+H, M+K, M+Na	C30H32O19	-3.70809	8.59412	9.47829e-06	0.000234663	0.067575	90227.1	1.33521e+06	109070	157764	96655	97513.9	71926.1	53528.2	51472.3	83887.6	244579	908539	1.62532e+06	1.79135e+06	1.49068e+06	1.31933e+06	1.56383e+06	1.7381e+06
Kaempferol 3-rhamnosyl-(1->6)-glucosyl-(1->6)-galactoside	1.33022					4.58_756.2081n	757.215	4.58488	pos	LMPK12111916	Lipids and lipid-like molecules	Polyketides	Flavonoids			57.7	95.2	M+H, M+Na	C33H40O20	-4.19874	5.96574	1.82385e-07	1.31271e-05	2.51441	904653	359787	778044	907041	881966	722614	970492	887097	931721	1.15825e+06	166467	490751	446364	364508	323583	383489	382571	320566
Quercetin 3-(6''-malonylneohesperidoside)	-4.13648					4.71_695.1463m/z	695.146	4.70618	neg	LMPK12110570	Lipids and lipid-like molecules	Polyketides	Flavonoids			56.7	85.9	M-H	C30H32O19	-0.291515	5.36093	7.06901e-06	0.000188885	0.0568583	28892.1	508142	35305.1	52199.2	31141.2	23949.2	24614.7	19988.3	16171.6	27767.6	97856.8	344888	641343	634468	544238	517119	616983	668242
Kaempferol 3-rhamnosyl-(1->2)-glucosyl-(1->6)-galactoside	1.28805					4.60_756.2106n	755.203	4.59938	neg	LMPK12111915	Lipids and lipid-like molecules	Polyketides	Flavonoids			58.3	95.1	M-H, M+FA-H	C33H40O20	-0.924136	2.99429	9.93504e-07	4.40346e-05	2.44198	236207	96727.9	206620	229652	238105	178436	256577	218188	254783	307298	36575.7	132127	120425	98189.5	102095	100993	101278	82140.9
Butein 4'-arabinosyl-(1->4)-galactoside	1.38914					4.62_566.1626n	584.196	4.62335	pos	LMPK12120103	Lipids and lipid-like molecules	Polyketides	Flavonoids			50.2	57.2	M+NH4, M+Na, M+H	C26H30O14	-1.73936	2.63731	0.00178361	0.0110159	2.61923	234114	89383.1	253647	188883	208803	224223	261467	342054	270878	122960	1382.68	103981	227286	77760.8	153932	147473	528.329	2720.28
Gossypetin 7,8-dimethyl ether 3,3'-disulfate	-0.398775					15.51_505.9817n	550.976	15.5063	neg	LMPK12113268	Lipids and lipid-like molecules	Polyketides	Flavonoids			36.4	0	M-H, M+FA-H	C17H14O14S2	-1.60476	3.02996	0.00475679	0.0206287	0.758502	625636	824831	607648	554421	651763	579785	649460	641163	648225	672620	1.02891e+06	902042	652993	662068	698857	691814	970010	991949
Pinocembrin 7-O-neohesperidoside 3'''-O-acetate	-2.24006					5.63_606.1933n	624.227	5.6342	pos	LMPK12140140	Lipids and lipid-like molecules	Polyketides	Flavonoids			38.8	5.59	M+NH4, M+Na	C29H34O14	-2.54288	2.82458	0.00964844	0.0311211	0.211678	50785.7	239920	41519.1	28200.2	63520.7	39183.2	61022.8	54950.9	55018	62870.4	292560	172876	93301.3	118915	103971	187882	321454	628398
Quercetin 3-(6''-malonylgalactoside)	-12.5247					5.27_549.0882m/z	549.088	5.2735	neg	LMPK12112068	Lipids and lipid-like molecules	Polyketides	Flavonoids			56	81.7	M-H	C24H22O15	-0.672463	2.74851	0.00448631	0.019883	0.000169707	26.3402	155210	2.49373e-05	2.49373e-05	2.49373e-05	2.49373e-05	2.49373e-05	210.722	2.49373e-05	2.49373e-05	40943.9	65721.1	81558.5	105298	338125	54596	365620	189818
Calabricoside B	-9.99001					5.55_903.2196m/z	903.22	5.54918	neg	LMPK12112268	Lipids and lipid-like molecules	Polyketides	Flavonoids			48.2	43.8	M-H	C41H44O23	-0.52495	2.06824	0.000107569	0.00146773	0.000983348	72.4769	73704.2	307.241	2.49373e-05	36.078	65.8095	47.4271	28.7127	34.1223	60.4247	92042	115945	37986.9	42300.7	90951.5	16221.2	125699	68487.2
Betuletol 3-glucoside	1.62089					7.47_492.1263n	510.16	7.47222	pos	LMPK12112823	Lipids and lipid-like molecules	Polyketides	Flavonoids			46.5	38.1	M+NH4, M+K, M+Na, M+H	C23H24O12	-0.978161	2.57854	8.3496e-07	3.85056e-05	3.07566	153469	49897.9	146424	210297	160175	111764	167500	129052	121334	181203	50363.3	63451.7	45810.8	43322	59692.7	26440.9	58569.9	51532
Luteolin 7-(6''-malonylneohesperidoside)	-10.4542					5.25_680.1565n	681.164	5.25002	pos	LMPK12110688	Lipids and lipid-like molecules	Polyketides	Flavonoids			54.6	81.7	M+H, M+Na	C30H32O18	-3.46993	2.49127	0.0212303	0.0515078	0.000712808	105.134	147493	2.49373e-05	2.49373e-05	2.49373e-05	2.49373e-05	841.072	2.49373e-05	2.49373e-05	2.49373e-05	213298	113954	22429.7	23067.2	108559	7386.6	494913	196335
Kaempferol 3-(6G-malonylneohesperidoside)	-4.16497					5.25_680.1561n	679.151	5.25252	neg	LMPK12111948	Lipids and lipid-like molecules	Polyketides	Flavonoids			57.3	95.5	M-H2O-H, M-H	C30H32O18	-4.06561	1.93914	0.0210129	0.0511897	0.0557468	5243.98	94067.8	8539.91	10623.6	4627.47	8669.45	3708.87	1629.26	1639.06	2514.28	139683	80797.8	13435.7	16202.8	77514.6	7285.83	299243	118381
Eriodictyol 3'-O-glucoside	-1.25736					4.73_450.1161n	449.109	4.72755	neg	LMPK12140364	Lipids and lipid-like molecules	Polyketides	Flavonoids			52	63.9	M-H, M+FA-H	C21H22O11	-0.317045	1.77665	0.0469036	0.0902385	0.418308	61676.9	147444	42704.6	59523	62815.8	44748.8	48091	82683.6	77860.7	74987.4	25175.1	55886.7	113574	145865	390048	131656	183126	134218
Wanepimedoside A	1.81386					5.61_723.2500m/z	723.25	5.61298	neg	LMPK12112030	Lipids and lipid-like molecules	Polyketides	Flavonoids			39.4	7.22	M+FA-H	C33H42O15	-0.914727	2.2039	5.3776e-08	5.28658e-06	3.51583	102723	29217.2	80312.4	100759	101445	87808.9	110397	108994	106997	125068	6478.3	19391.4	42264.3	45074.9	33160.9	44843.8	22065.2	20459.2
Kaempferol 3-(6'''-rhamnosyl-2'''-(6-malyl-glucosyl)-glucoside)	2.00204					5.01_911.1835m/z	911.184	5.006	pos	50247	Lipids and lipid-like molecules	Polyketides	Flavonoids			38.6	0	M+K	C37H44O24	-2.15216	1.75371	0.0339433	0.0713678	4.00567	116605	29110	186327	289485	114074	184860	56077.1	34780.9	27498.5	39738	2.49373e-05	2.49373e-05	25434.3	71625	121960	9966.04	3894.85	2.49373e-05
Kaempferol 3-rhamninoside	-2.4681					4.94_739.2085m/z	739.208	4.93787	neg	LMPK12111675	Lipids and lipid-like molecules	Polyketides	Flavonoids			53.9	72.5	M-H	C33H40O19	-0.83737	2.08762	0.0126265	0.0368292	0.180729	21297.9	117844	32044	42353.2	17869.2	29576.2	11658.1	16826.7	10477.6	9577.76	163461	134610	39209.3	31087.3	109794	19167.9	309286	136137
Kaempferol 7,4'-dimethyl ether 3-glucoside	0.684861					7.27_476.1313n	494.165	7.26798	pos	LMPK12112591	Lipids and lipid-like molecules	Polyketides	Flavonoids			46.6	38.6	M+NH4, M+K, M+Na, M+H	C23H24O11	-1.17517	2.00144	0.016849	0.044294	1.60755	247799	154147	192027	277222	295261	136773	237422	198817	226365	418507	183625	221831	218249	118074	128676	97302.1	147656	117766
Matterionate A	1.16671					5.61_665.2084m/z	665.208	5.61298	neg	LMPK12140332	Lipids and lipid-like molecules	Polyketides	Flavonoids			51.6	65.5	M+FA-H	C30H36O14	-0.559224	1.93187	0.000687611	0.00575235	2.24499	127141	56633	136356	134317	124853	164453	133080	113724	99865	110479	7148.75	27916.6	79762.7	111944	89245.7	95771	20712.5	20563
6-Hydroxymyricetin 3,6,3',5'-tetramethyl ether 7-glucoside	1.12847					4.62_597.1458m/z	597.146	4.62088	neg	LMPK12113038	Lipids and lipid-like molecules	Polyketides	Flavonoids			47	42.2	M+FA-H	C25H28O14	-0.54705	1.4285	0.0175767	0.0454423	2.18626	95089.6	43494.2	114453	110251	109516	99406.3	97240.8	65642.4	66456.3	97750.7	3241.63	11639	50016.2	45503.4	159819	50391.8	17045	10297.6
Laurifolin (flavonoid)	-1.4168					5.48_356.1255n	357.133	5.48008	pos	LMPK12110421	Lipids and lipid-like molecules	Polyketides	Flavonoids			52.2	74.1	M+H-H2O, M+H	C20H20O6	-1.39054	1.6708	0.040995	0.0819535	0.374541	45968.7	122733	44162.6	41277	52069.9	44104.1	50483.8	45585.5	45019.7	45047	188807	124497	37747.5	44057.5	38977.6	42845.2	262763	242171
Sempervirenoside A	2.90326					5.17_937.2978m/z	937.298	5.17097	neg	LMPK12112023	Lipids and lipid-like molecules	Polyketides	Flavonoids			39.6	1.76	M+FA-H	C42H52O21	-0.529671	1.61097	0.0134197	0.0381906	7.48117	75703.3	10119.2	97616.1	222311	41105.9	85882.6	42728.4	44366.7	23929.7	47686.2	2.49373e-05	110.265	10765.9	20018.8	39390.5	7206.92	2656.7	804.447
Tephrowatsin A	4.55525					11.72_355.1898m/z	355.19	11.724	pos	LMPK12020160	Lipids and lipid-like molecules	Polyketides	Flavonoids			50.7	59	M+H	C22H26O4	-1.59675	1.60997	2.33579e-08	2.92381e-06	23.5108	40988.2	1743.38	41220.5	37425.7	35916.6	27460.1	53738.7	57112.4	39450	35581.9	2.49373e-05	2096.32	3117.98	2005.33	2602.34	3882.14	2.49373e-05	242.914
Eruberin C	4.93277					6.02_699.2500m/z	699.25	6.01653	neg	LMPK12020172	Lipids and lipid-like molecules	Polyketides	Flavonoids			56.8	87.7	M+FA-H	C31H42O15	-0.931637	1.33462	9.13112e-07	4.12505e-05	30.543	29500.7	965.874	27877.9	12757.9	28770.9	40942.9	36338.3	38578	31880.8	18858.7	480.571	294.766	950.929	1651.65	1479.67	1657.1	886.594	325.719
Okanin 4'-gentiobioside	-1.99876					4.95_595.1645m/z	595.165	4.9452	pos	LMPK12120166	Lipids and lipid-like molecules	Polyketides	Flavonoids			54.9	86.3	M+H-H2O	C27H32O16	-1.98224	1.33404	0.0174623	0.0452994	0.250215	13604.7	54371.9	22475.1	26239.3	9525.26	16199.5	9547.31	9546.91	6674.41	8629.39	71096.8	58240.8	18134.1	16181.7	58285.4	8248.59	138695	66092.4
Isoliquiritigenin 2'-glucosyl-(1->4)-rhamnoside	-2.05216					5.46_564.1840n	563.177	5.46423	neg	LMPK12120025	Lipids and lipid-like molecules	Polyketides	Flavonoids			46.9	43.3	M-H, M+FA-H	C27H32O13	-0.540253	1.13623	0.0323049	0.0686972	0.241123	10896.7	45191.7	11145.9	9261.7	13183.8	9609.72	11325.5	9529.35	10329.7	12788.4	71495.1	50793.7	8754.57	12138.9	9274.61	9686.91	102322	97067.6
Pinocembrin 7-apiosyl-(1->5)-apiosyl-(1->2)-glucoside	-2.93711					4.68_727.2087m/z	727.209	4.68483	neg	LMPK12140145	Lipids and lipid-like molecules	Polyketides	Flavonoids			45.9	33.9	M+FA-H	C31H38O17	-0.549905	1.25668	0.00176918	0.0109638	0.13057	4789.86	36684.3	6313.85	9508.18	3261.58	5572.78	4037.6	3093.06	3576.11	2955.7	62669.2	41858.9	8533.79	36414.5	27170.3	76998.2	15692.5	24136.7
Hypolaetin 7,3'-dimethyl eter 4'-glucoside	0.679397					7.19_492.1262n	510.16	7.19038	pos	LMPK12111392	Lipids and lipid-like molecules	Polyketides	Flavonoids			44.9	30.8	M+NH4, M+Na	C23H24O12	-1.13951	1.40972	0.000433404	0.00410066	1.60147	95549.5	59663.6	94305.4	115399	99358.3	73157.3	104429	83978	83480.8	110288	42536.4	52403.8	77649	69875.5	88369.2	47372.9	51357.1	47744.9
Embinin	-2.31358					5.63_605.1871m/z	605.187	5.63437	neg	LMPK12111023	Lipids and lipid-like molecules	Polyketides	Flavonoids			42.4	21.9	M-H	C29H34O14	-0.827846	1.30108	0.00675852	0.0253451	0.20116	9736.88	48403.6	8916.65	5964.62	11741.2	8491.05	12130.5	10044.5	8967.53	11639	58165.5	33473.1	18162.9	25000.6	23357.4	42825.9	62781	123462
Laricitrin 3-rutinoside-7-glucoside	-29.962					4.49_843.2149m/z	843.215	4.4916	pos	50890	Lipids and lipid-like molecules	Polyketides	Flavonoids			37.5	0	M+Na	C34H44O23	-2.00546	1.30007	1.20127e-07	9.68364e-06	9.56207e-10	2.49373e-05	26079.4	2.49373e-05	2.49373e-05	2.49373e-05	2.49373e-05	2.49373e-05	2.49373e-05	2.49373e-05	2.49373e-05	16373.6	19585.3	23795.3	22773.7	22708.4	30660.4	36191	36547.7
Kanzonol E	-0.680446					4.83_389.1740m/z	389.174	4.83327	pos	48470	Lipids and lipid-like molecules	Polyketides	Flavonoids			38.9	0	M+H	C25H24O4	-1.76877	1.11736	0.00177351	0.0109842	0.623973	42531.7	68162.7	37682.3	38672.9	39351.7	48315.2	38486.3	54331.5	45659.5	37753.9	60728	59758.6	76966.2	85355.4	43877.2	99030.3	55773.1	63812.8
Eruberin B	2.63674					5.25_685.2333m/z	685.233	5.25252	neg	47384	Lipids and lipid-like molecules	Polyketides	Flavonoids			38	0	M+FA-H	C30H40O15	-2.50425	1.09613	8.5484e-06	0.000216155	6.21926	23756.5	3819.82	25116.6	12713	26286.4	37451.1	25521	26453.5	19179.8	17330.2	2.49373e-05	3450.55	6910.71	7924.26	3787.8	8390.54	52.5721	42.1024
3-(3-Methylbutyl)tricetin 5-neohesperidoside	1.88333					5.11_679.2239m/z	679.224	5.10827	neg	LMPK12110838	Lipids and lipid-like molecules	Polyketides	Flavonoids			39.1	0	M-H	C32H40O16	-0.745294	1.04837	0.000113931	0.00153479	3.68925	27303	7400.68	34594.9	33765.3	22645.9	38909.4	21717.7	27673.7	20869.4	18247.3	229.56	2783.55	13988.7	18235.4	8390.66	14749.8	343.137	484.63
Brosimacutin D	-0.888855					5.63_340.1305n	341.138	5.6342	pos	LMPK12140055	Lipids and lipid-like molecules	Polyketides	Flavonoids			46.2	39.7	M+H-H2O, M+H	C20H20O5	-1.65825	1.2509	0.016434	0.0436931	0.540043	46297.9	85730	43315.4	38126.3	50820.8	43245.4	50407.1	47533.1	48197.4	48737.3	88171.1	61076.3	49576.8	61071.7	60386.3	80618.2	111187	173753
Anhydroicaritin 3-rhamnosyl-(1->2)-rhamnoside	-2.40425					8.33_661.2487m/z	661.249	8.32665	pos	LMPK12112007	Lipids and lipid-like molecules	Polyketides	Flavonoids			38.4	0	M+H	C33H40O14	-0.523471	1.10296	0.0196241	0.0488675	0.188908	7019.94	37160.7	12804	4761.01	3341.14	3058.32	7063.08	4711.95	11376.8	9043.19	71230.7	85501	1180.27	7664.47	29418.5	2936	45901.8	53453.1

## Sheet: Glycerolipids class
Galactolipids
Metabolites	log2(FC)	KEGG	RED/BLUE	ID Annotation	Annotation	ID	m/z	Retention time (min)	Ion mode	Compound ID	Super Class	Class	Sub Class	level	kegg	Score	Fragmentation Score	Adducts	Formula	Mass Error (ppm)	VIP	P-value	adj.P-value	FC	average(EG)	average(CK)	EG1	EG2	EG3	EG4	EG5	EG6	EG7	EG8	CK1	CK2	CK3	CK4	CK5	CK6	CK7	CK8
Galactosylglycerol	-0.43374	C05401	blue	ath00052|ath00561	Galactose metabolism|Glycerolipid metabolism	0.83_254.0997n	255.107	0.8308	pos	HMDB0006790	Lipids and lipid-like molecules	Glycerolipids	Glycosylglycerols	**	C05401	48.6	46.6	M+H, M+NH4, M+K, M+Na, M+H-H2O	C9H18O8	-1.85327	6.70477	0.0136202	0.0385516	0.74034	3.00273e+06	4.05588e+06	2.82342e+06	2.58133e+06	3.09459e+06	2.97057e+06	2.81347e+06	3.02507e+06	3.50728e+06	3.20611e+06	6.07666e+06	4.10651e+06	3.14112e+06	3.13961e+06	3.35458e+06	3.42403e+06	4.54871e+06	4.65581e+06
MG(18:2(9Z,12Z)/0:0/0:0)[rac]	-1.7443					11.03_372.3103m/z	372.31	11.0262	pos	LMGL01010006	Lipids and lipid-like molecules	Glycerolipids	Monoradylglycerols			39.1	1.73	M+NH4	C21H38O4	-1.60997	2.91973	0.0132274	0.0378599	0.298478	84405.2	282785	112511	120439	91202.1	85195	87112.8	66654.3	51155	60972.4	611245	318660	83739.4	121726	201232	72008.7	463730	389943
DG(18:4(6Z,9Z,12Z,15Z)/24:1(15Z)/0:0)	-0.329314					15.99_698.5857n	699.593	15.9862	pos	HMDB0007355	Lipids and lipid-like molecules	Glycerolipids	Diradylglycerols			37.6	0	M+H, M+Na	C45H78O5	1.13678	2.7787	0.00867625	0.0292053	0.795915	692060	869515	660190	588496	709378	657745	727650	686931	745145	760942	1.05895e+06	899710	726967	698642	738026	772240	994746	1.06684e+06
Gingerglycolipid A	-1.2529					10.31_676.3657n	721.365	10.3053	neg	HMDB0041093	Lipids and lipid-like molecules	Glycerolipids	Glycosylglycerols	*		58.3	95.2	M-H, M+FA-H	C33H56O14	-1.91259	2.05353	0.0359751	0.0744512	0.419603	83721.6	199526	49030.7	24396.4	98300	44691	63466.4	43929	86525.3	259434	255274	164967	127691	92458.6	50695.9	171943	383385	349792
DG(15:0/16:1(9Z)/0:0)	-0.700925					15.08_570.5082m/z	570.508	15.0786	pos	HMDB0007070	Lipids and lipid-like molecules	Glycerolipids	Diradylglycerols			51.7	63.5	M+NH4	C34H64O5	-1.88882	2.36794	0.0351349	0.0731737	0.615177	243404	395664	228810	204479	282213	205578	262982	259388	242457	261324	757254	512437	219021	241806	302549	250779	447095	434374
DG(14:1(9Z)/17:1(9Z)/0:0)[iso2]	-2.0804					14.20_573.4508m/z	573.451	14.1951	pos	98404	Lipids and lipid-like molecules	Glycerolipids	Diradylglycerols			38.5	0	M+Na	C34H62O5	3.40104	1.82606	0.00802309	0.0278679	0.236448	23215.5	98184	18652	17167.8	23119.2	22545.1	19496.5	20269.6	22154.9	42318.6	180999	165131	48838.4	38885.1	10721.6	46590.5	156175	138131
DG(8:0/10:0/0:0)	-2.16313					9.53_390.3206m/z	390.321	9.52607	pos	HMDB0092901	Lipids and lipid-like molecules	Glycerolipids	Diradylglycerols			38.7	1.9	M+NH4	C21H40O5	-2.14737	1.75772	0.0219152	0.0526084	0.223271	21718.9	97276.2	34875.3	36206.1	23123	20671	17839.3	14808.1	11986.4	14242.2	241947	118161	16488.1	30340.5	65027.3	11346.6	176524	118376
Saringosterol 3-glucoside	-0.950098					10.54_635.4159m/z	635.416	10.5389	neg	86474	Lipids and lipid-like molecules	Glycerolipids	Glycosylglycerols	*		37.4	0	M+FA-H	C35H58O7	-0.872415	1.64733	0.00111908	0.00806306	0.517597	55816.1	107837	58851.9	68647.6	54284.6	66382.2	36981.2	47379.6	53248.9	60752.8	144179	107924	95822.7	84935.5	46959.8	96827.1	148195	137853
TG(14:1(9Z)/22:6(4Z,7Z,10Z,13Z,16Z,19Z)/o-18:0)	-8.62632					6.44_907.7423m/z	907.742	6.44022	neg	HMDB0048390	Lipids and lipid-like molecules	Glycerolipids	Triradylcglycerols			36.3	0	M+FA-H	C57H98O5	3.14753	1.48961	0.0165086	0.0437817	0.00253057	134.648	53208.6	2.49373e-05	109.447	112.631	269.826	136.506	205.259	110.392	133.125	19558.1	47506	17074.3	40250.7	31309	7093.58	175003	87873.9
(2R)-1-O-beta-D-Galactopyranosylglycerol	-0.422188					0.82_254.0997n	299.098	0.824267	neg	HMDB0038664	Lipids and lipid-like molecules	Glycerolipids	Glycosylglycerols	*		50	56.2	M-H, M+FA-H	C9H18O8	-1.81355	1.65975	0.00534875	0.0222163	0.746292	173554	232555	180138	219726	164149	195213	161946	134853	145069	187335	293960	239094	202163	221425	157881	251436	273685	220791
DG(14:0/15:0/0:0)	-0.881255					13.97_565.4243m/z	565.424	13.9659	pos	58645	Lipids and lipid-like molecules	Glycerolipids	Diradylglycerols			37.2	0	M+K	C32H62O5	2.64026	1.14694	0.0365565	0.0753065	0.542895	40110	73881.7	52014.4	53986.8	35292	53261.9	33564.5	31819.6	31355.5	29585.3	121205	93898.4	43036.6	43705.7	50990.9	23511.6	133065	81639.9
Glycerol trihexanoate	-2.01505					7.49_404.3000m/z	404.3	7.49333	pos	87428	Lipids and lipid-like molecules	Glycerolipids	Triradylcglycerols			37.8	0	M+NH4	C21H38O6	-1.65037	1.24583	0.00432076	0.0194584	0.247406	10652.1	43055.1	12319.2	12592.6	8639.56	10126.1	11900.8	12593	9210.32	7835.16	85153.8	51914.9	14195.2	25189.7	42113.3	6892.6	69763.7	49217.4
1-O-(2R-methoxy-4Z,7Z,10Z,13Z,16Z,19Z-docosahexaenyl)-sn-glycerol	-1.24824					11.73_463.3065m/z	463.306	11.7294	neg	LMGL01020044	Lipids and lipid-like molecules	Glycerolipids	Monoradylglycerols			48.8	50.6	M+FA-H	C26H42O4	-0.119024	1.23268	5.05773e-05	0.0008403	0.420962	18506.2	43961.6	17540.3	22104.4	13887.9	18610.9	15966.3	20336.1	20715	18888.5	60125.8	46266.2	35519.9	35550.7	26843.9	40928.5	62348.7	44108.9
DG(14:1(9Z)/20:5(5Z,8Z,11Z,14Z,17Z)/0:0)	-2.8788					14.34_567.4401m/z	567.44	14.3426	pos	HMDB0007056	Lipids and lipid-like molecules	Glycerolipids	Diradylglycerols			36.7	0	M+H-H2O	C37H60O5	-1.19458	1.14049	0.0204148	0.0501303	0.135955	5010.2	36851.9	7826.68	6631.6	4068.35	5037.01	2950.4	6264.29	5065.43	2237.84	87330.7	69993.3	6025.45	9952.27	10702.8	314.604	66840.8	43655.1

## Sheet: Sterol lipids class
Sterol Lipids
Metabolites	log2(FC)	KEGG	RED/BLUE	ID Annotation	Annotation	ID	m/z	Retention time (min)	Ion mode	Compound ID	Super Class	Class	Sub Class	level	kegg	Score	Fragmentation Score	Adducts	Formula	Mass Error (ppm)	VIP	P-value	adj.P-value	FC	average(EG)	average(CK)	EG1	EG2	EG3	EG4	EG5	EG6	EG7	EG8	CK1	CK2	CK3	CK4	CK5	CK6	CK7	CK8
Cucurbitacin P	-1.42698	C08804	blue			11.68_538.3735m/z	538.373	11.6823	pos	LMST01010114	Lipids and lipid-like molecules	Sterol Lipids	Sterols		C08804	37.2	0	M+NH4	C30H48O7	-0.650364	1.24877	0.000148755	0.00184711	0.371909	15987.2	42986.9	13281.8	19410	13505.8	21300.8	14678	20372.1	16238.1	9110.79	62141	37546.6	20862.5	32393.3	36999.3	40768.7	58947.3	54236.1
digitalin	-2.38664	C08862	blue			5.54_730.3981m/z	730.398	5.53753	pos	57784	Lipids and lipid-like molecules	Sterol Lipids	Sterols		C08862	36.4	0	M+NH4	C36H56O14	-3.87811	1.12306	0.00244501	0.013582	0.191227	6447.74	33717.8	9133.29	799.697	17292.4	3941.54	10969.7	704.8	1708.8	7031.66	55158.9	27366.5	14419.1	22300.3	8734.13	42341.8	32200.4	67221.2
Scillirosidin	-0.411206					10.19_460.2686m/z	460.269	10.1947	pos	LMST01130002	Lipids and lipid-like molecules	Sterol Lipids	Sterols			53.6	72.5	M+NH4	C26H34O6	-1.65245	5.83064	0.0182927	0.0466259	0.751994	2.558e+06	3.40162e+06	2.56899e+06	2.34555e+06	3.01118e+06	2.41252e+06	2.56373e+06	2.4155e+06	2.42886e+06	2.71769e+06	4.8868e+06	3.35498e+06	2.80211e+06	2.38978e+06	2.67577e+06	2.95427e+06	3.94927e+06	4.19999e+06
Agavegenin A	-2.70846					13.55_480.3447n	498.378	13.5482	pos	LMST01080072	Lipids and lipid-like molecules	Sterol Lipids	Sterols			51.5	63	M+NH4, M+K, M+Na	C28H48O6	-0.877546	3.02619	0.0238442	0.0555785	0.152994	41166.1	269071	47372.3	55640.4	46302	33938.6	46053.9	37855.1	34031.8	28134.9	703315	465407	44265.8	65049.8	114162	17826.5	483300	259239
3alpha,7alpha,16alpha,22S-Tetrahydroxy-5beta-cholestan-26-oic acid	-1.94955					12.28_484.3627m/z	484.363	12.2837	pos	LMST04030208	Lipids and lipid-like molecules	Sterol Lipids	Bile acids and derivatives			56.6	89.9	M+NH4	C27H46O6	-1.12233	2.65151	0.00512107	0.0215549	0.258897	52579.7	203091	51958.5	53865.4	48611.3	45932.1	45009.2	48768.7	54766.9	71725.7	416184	310009	109029	99020	57938.4	112232	296709	223608
beta-Allocortolone	-2.0595					9.80_384.2738m/z	384.274	9.80198	pos	LMST02030234	Lipids and lipid-like molecules	Sterol Lipids	Steroids			45.9	38.4	M+NH4	C21H34O5	-1.88127	2.01824	0.00910132	0.0300444	0.239899	27818.3	115959	32024.4	37986.2	19432.2	25946.4	30975.1	32309	23868.5	20005	241941	132054	30256.8	44460.5	176315	17590.3	186930	98122.1
(23S)-1alpha-hydroxy-25,27-didehydrovitamin D3 26,23-lactone	-0.931673					11.97_409.2731m/z	409.273	11.9676	pos	LMST03020599	Lipids and lipid-like molecules	Sterol Lipids	Secosteroids			52.8	71.6	M+H-H2O	C27H38O4	-1.45622	1.63462	0.00498773	0.0211973	0.52425	62748.1	119691	55054.1	57171.4	52252.4	51394.2	47524.7	60664.9	82953.9	94969.6	195138	179963	89834.6	80306.2	70047.9	111328	120723	110189
3beta,15beta,17alpha-Trihydroxy-pregnenone	-1.85221					10.82_366.2632m/z	366.263	10.8205	pos	LMST02030140	Lipids and lipid-like molecules	Sterol Lipids	Steroids			46.3	38.4	M+NH4	C21H32O4	-2.00206	2.38012	0.00469211	0.0204543	0.276968	44328.6	160049	51897.6	59909.9	26968.9	51348.8	52375.1	53304.8	35889.4	22934.1	242491	201999	56958.8	85510.4	274763	25143.5	253326	140202
3alpha,7alpha,12alpha-Trihydroxy-5beta-23E-cholestan-26-oic acid	-1.7777					13.23_434.3027n	435.31	13.2346	pos	LMST04030199	Lipids and lipid-like molecules	Sterol Lipids	Bile acids and derivatives			52.9	71.8	M+H, M+NH4, M+Na	C26H42O5	-1.32235	2.09605	0.00800823	0.0278306	0.291649	38597.7	132343	41450.2	60199.8	26626.7	33478.2	34983.5	58711.2	40749.1	12582.8	260584	149835	44066	51147.8	234556	42806.5	147271	128479
17-hydroxy-1-oxo-2,3-seco-androstan-3-oic acid	-1.25396					11.47_323.2211m/z	323.221	11.4715	pos	LMST02020113	Lipids and lipid-like molecules	Sterol Lipids	Steroids			55.3	82.4	M+H	C19H30O4	-1.73069	2.01357	0.0410777	0.0820749	0.419295	75854.3	180909	83989	110362	52156.2	86996.7	92930.4	83778.8	65327.3	31294.1	277894	170931	63280.7	116463	446552	54844	195926	121383
Homodeoxycholic acid	-1.81671					11.87_420.2869n	421.294	11.8658	pos	LMST04070031	Lipids and lipid-like molecules	Sterol Lipids	Bile acids and derivatives			37.4	0	M+H, M+Na	C25H40O5	-1.61029	1.30431	0.00830241	0.0284072	0.283868	14646.7	51596.9	15071.7	24739.2	10320.6	14122.2	16751.3	19166.4	13523.7	3478.62	102316	66041.4	14517.9	25005	87229.1	10894.5	57924.8	48846.8
3alpha,7alpha,12alpha-trihydroxy-27a,27b-dihomo-5beta-cholestane-26,27b-dioic acid	-1.17255					10.72_526.3733m/z	526.373	10.7241	pos	84919	Lipids and lipid-like molecules	Sterol Lipids	Bile acids and derivatives			38.5	0	M+NH4	C29H48O7	-1.01964	1.78551	0.000207814	0.00239046	0.443637	44703.6	100766	48342.1	53319.3	42431.2	40097.5	41938.8	39906.2	47627.4	43966.4	98303.1	70767.3	73669.9	73092.4	88907.7	108922	157197	135269
27-nor-24S-methylcholestan-3beta,4beta,5alpha,6alpha,7beta,8beta,14alpha,15alpha,24-nonol	-1.79649					11.33_516.3294n	534.363	11.3278	pos	84028	Lipids and lipid-like molecules	Sterol Lipids	Sterols			38.4	0	M+NH4, M+Na	C27H48O9	-0.803855	1.67308	0.0283558	0.0627696	0.287874	29129	101187	34281	25740.6	41898	23480.6	20468.5	20119.8	19616	47427.6	154620	69398.8	27426.7	32612.9	41260.3	49211.3	233370	201595
alpha-Allocortolone	-0.834203					10.14_384.2737m/z	384.274	10.1372	pos	LMST02030232	Lipids and lipid-like molecules	Sterol Lipids	Steroids			50.8	62.1	M+NH4	C21H34O5	-2.05568	1.2263	0.019111	0.0479572	0.560893	44595.5	79508	43145.9	58796.7	30452.2	42360.5	43611.9	56836.9	46989.3	34570.2	113485	99104.7	52803.1	57568	139854	31068.8	81276	60904.9
11alpha-Hemiglutaryloxy-1,25-dihydroxyvitamin D3	0.284909					11.93_562.4092m/z	562.409	11.927	pos	LMST03020617	Lipids and lipid-like molecules	Sterol Lipids	Secosteroids			39.1	1.69	M+NH4	C33H52O6	-1.85909	1.04803	0.0346834	0.0725152	1.21833	162202	133134	158767	158533	169053	158397	176685	141542	171312	163325	94523.1	117923	182565	119833	87058.1	157332	154814	151025

## Sheet: Shingolipids
Sphingolipids
Metabolites	log2(FC)	KEGG	RED/BLUE	ID Annotation	Annotation	ID	m/z	Retention time (min)	Ion mode	Compound ID	Super Class	Class	Sub Class	level	kegg	Score	Fragmentation Score	Adducts	Formula	Mass Error (ppm)	VIP	P-value	adj.P-value	FC	average(EG)	average(CK)	EG1	EG2	EG3	EG4	EG5	EG6	EG7	EG8	CK1	CK2	CK3	CK4	CK5	CK6	CK7	CK8
Psychosine	-1.08024	C01747	blue	ath00600	Sphingolipid metabolism	5.77_462.3420m/z	462.342	5.77158	pos	LMSP07000001	Lipids and lipid-like molecules	Sphingolipids	Glycosphingolipids	**	C01747	54.8	78	M+H	C24H47NO7	-1.21809	1.95388	0.0395702	0.0799135	0.472951	91272.2	192984	93788.6	113389	68056.8	114367	73438	94936.7	94367	77834.3	402406	357204	132851	87381.8	60550.7	112889	215691	174901
Araliacerebroside	-0.66348					15.08_731.5521n	732.559	15.0786	pos	HMDB0033621	Lipids and lipid-like molecules	Sphingolipids	Glycosphingolipids	*		55.7	84.7	M+H, M+K, M+Na	C40H77NO10	-3.62159	6.37789	0.036189	0.0747405	0.631353	1.90487e+06	3.01713e+06	1.80872e+06	1.60235e+06	2.15358e+06	1.60336e+06	2.06459e+06	2.04452e+06	1.93935e+06	2.02252e+06	5.65484e+06	3.84495e+06	1.64644e+06	1.91767e+06	2.32306e+06	1.96717e+06	3.40162e+06	3.38126e+06
GlcCer(d14:2(4E,6E)/18:1(9Z))	-1.53232					13.88_650.4960m/z	650.496	13.8815	pos	LMSP0501AA54	Lipids and lipid-like molecules	Sphingolipids	Neutral glycosphingolipids			37	0	M+H-H2O	C38H69NO8	-4.54551	4.277	0.0102844	0.0323492	0.345722	221344	640238	245815	256558	256181	194355	173396	180917	188178	275354	1.20337e+06	988515	320036	287678	241776	274992	981858	823680
6'-Methoxypolygoacetophenoside	0.793057					3.55_360.1051n	378.139	3.55352	pos	HMDB0035476	Lipids and lipid-like molecules	Sphingolipids	Ceramides			48.8	49	M+NH4, M+Na	C15H20O10	-1.48927	1.70968	0.0338179	0.0711708	1.73274	188165	108594	183610	242461	161110	206571	215213	189055	156952	150348	10284.4	49177.7	148987	193435	255674	147080	37103.9	27009.2
GlcCer(t18:1(8Z)/16:0(2OH[S]))	-0.813687					15.09_731.5527n	776.552	15.0884	neg	LMSP05010042	Lipids and lipid-like molecules	Sphingolipids	Neutral glycosphingolipids			55.2	85.1	M-H, M+FA-H	C40H77NO10	-2.79845	2.00664	0.0240097	0.0558546	0.568926	136206	239409	130401	110889	154652	108614	151849	145840	142983	144421	454671	344179	128898	145672	182651	147821	270972	240408
Sphingofungin F	-1.58042					8.37_402.2844m/z	402.284	8.36702	pos	LMSP01080066	Lipids and lipid-like molecules	Sphingolipids	Sphingoid bases			37.7	0	M+H	C21H39NO6	-1.65564	1.91949	0.00496765	0.0211412	0.334384	39653.1	118585	40837.5	44183.2	29914	47678.9	55590.3	51957.6	27781.4	19281.9	227688	134550	38656.1	89748.7	131307	25333.3	155279	146123
N,N-dimethyl-Safingol	-0.661875					10.35_330.3361m/z	330.336	10.3541	pos	53956	Lipids and lipid-like molecules	Sphingolipids	Sphingoid bases			50.3	57.2	M+H	C20H43NO2	-1.8105	1.42237	0.0298092	0.0649491	0.632056	93186.7	147434	94555.1	108432	99559.5	82175	102772	105319	90232.7	62448.2	190723	142010	106885	79026.5	81289.3	154164	160591	264785
GlcCer(t18:1(8Z)/20:0(2OH[S]))	-1.13198					14.98_832.6151m/z	832.615	14.9831	neg	LMSP05010044	Lipids and lipid-like molecules	Sphingolipids	Neutral glycosphingolipids			37	0	M+FA-H	C44H85NO10	-0.611141	1.34349	0.00631496	0.024385	0.456291	33797.3	74069.6	22533.1	38437.5	33242.2	33007.7	41574.4	33969.4	34095.2	33518.4	34171.4	128817	88723.1	35336.9	41105.6	80599.1	75406.6	108397
