# Supplementary material for: Metabolomics Response to Drought Stress in Morus alba L. Variety Yu-711
Source: Plants (Basel). 2021 Aug 9;10(8):1636. doi: 10.3390/plants10081636 (PMC8400578; doi:10.3390/plants10081636)
Supplement: Supplementary file 1 [file plants-10-01636-s001.zip › Table S7 EG_CK.xlsx]

## Sheet: Organic oxygen
Table S7 Organic oxygen compound
Metabolites	log2(FC)	KEGG	RED/BLUE	ID Annotation	Annotation	ID	m/z	Retention time (min)	Ion mode	Compound ID	Super Class	Class	Sub Class	level	kegg	Score	Fragmentation Score	Adducts	Formula	Mass Error (ppm)	VIP	P-value	adj.P-value	FC	average(EG)	average(CK)	EG1	EG2	EG3	EG4	EG5	EG6	EG7	EG8	CK1	CK2	CK3	CK4	CK5	CK6	CK7	CK8
3-Methoxy-4-hydroxyphenylglycol glucuronide	1.12319	C03033	red	ath00040	Pentose and glucuronate interconversions	3.15_360.1051n	378.139	3.15495	pos	1593	Organic oxygen compounds	Organooxygen compounds	Carbohydrates and carbohydrate conjugates	**	C03033	38.6	0	M+NH4, M+Na	C15H20O10	-1.4834	1.224	0.00268118	0.0144109	2.17828	57745.7	26509.8	59260	76821.8	51888.7	72157.7	60599	52383.6	42931.3	45923.8	1657.77	10425	41750.2	49757.9	51348.1	40402.5	9747.69	6989.09
alpha-Santalyl acetate	2.65625	C00124	red	ath00052	Galactose metabolism	11.39_263.2001m/z	263.2	11.3893	pos	HMDB0037209	Organic oxygen compounds	Organooxygen compounds	Carbohydrates and carbohydrate conjugates	**	C00124	38.5	0	M+H	C17H26O2	-1.57933	1.37966	1.24509e-07	9.95192e-06	6.30393	36010.3	5712.36	49621.7	37451.2	38848.7	43595.7	24005.5	36391	33486.1	24682.9	6685.18	6656.25	5223.87	4629.18	6270.02	5115.97	6720.41	4398.04
Beta-Cortol	-1.39137	C01235	blue	ath00052	Galactose metabolism	9.97_386.2895m/z	386.289	9.97468	pos	HMDB0005821	Organic oxygen compounds	Organooxygen compounds	Carbohydrates and carbohydrate conjugates	**	C01235	51.4	64	M+NH4	C21H36O5	-1.74167	2.39462	0.00704194	0.0259141	0.381202	75652.1	198457	86812.6	101527	61232.3	74887.9	81437.7	81705.3	64660.5	52953.4	369893	208925	76273.4	111509	237464	61581.1	300654	221355
Chlorogenic acid	-0.300619	C00852	blue	ath00940|ath00945|ath00941	Phenylpropanoid biosynthesis|Stilbenoid, diarylheptanoid and gingerol biosynthesis|Flavonoid biosynthesis	4.57_355.1017m/z	355.102	4.56552	pos	HMDB0003164	Organic oxygen compounds	Organooxygen compounds	Alcohols and polyols	**	C00852	49.6	54.2	M+H	C16H18O9	-1.73307	1.69028	0.0245309	0.0566679	0.811904	307757	379055	286299	328681	274212	291319	303198	314653	301270	362423	242486	451555	427221	364611	481624	361313	370567	333065
D-(+)-Raffinose	0.478734	C00492	red	ath00052	Galactose metabolism	0.84_549.1665m/z	549.166	0.8413	neg	HMDB0003213	Organic oxygen compounds	Organooxygen compounds	Carbohydrates and carbohydrate conjugates	***	C00492	38.5	0	M+FA-H	C18H32O16	-1.47909	2.13231	0.0247342	0.0569743	1.39352	420010	301402	479070	546760	471156	535043	410316	308569	255728	353439	199040	238985	299200	361680	459931	311054	276889	264440
D-Maltose	0.366785	C00208	red	ath02010|ath00500	ABC transporters|Starch and sucrose metabolism	0.84_342.1157n	387.114	0.8413	neg	HMDB0000163	Organic oxygen compounds	Organooxygen compounds	Carbohydrates and carbohydrate conjugates	**	C00208	48.7	47.7	M+FA-H, 2M-H, M-H	C12H22O11	-1.42093	7.42621	0.0184524	0.0468536	1.28948	5.75466e+06	4.46279e+06	5.41259e+06	6.73649e+06	5.78661e+06	6.38586e+06	6.37919e+06	4.89218e+06	4.24528e+06	6.19909e+06	3.09565e+06	3.61836e+06	5.01495e+06	6.19762e+06	5.38514e+06	4.93894e+06	3.75219e+06	3.69947e+06
D-Sedoheptulose 7-phosphate	-0.267508	C05382	blue	ath00710|ath00030	Carbon fixation in photosynthetic organisms|Pentose phosphate pathway	9.84_329.0045m/z	329.005	9.8413	pos	HMDB0001068	Organic oxygen compounds	Organooxygen compounds	Carbohydrates and carbohydrate conjugates	**	C05382	39.2	2.91	M+K	C7H15O10P	3.77016	2.21705	0.0423413	0.0839123	0.830753	661120	795808	704317	562400	670735	572435	685984	697980	635782	759324	1.04087e+06	791586	613202	618670	727007	725118	969061	880943
Dhurrin	-2.16407	C05143	blue	ath00460	Cyanoamino acid metabolism	0.69_334.0892m/z	334.089	0.694583	pos	HMDB0060471	Organic oxygen compounds	Organooxygen compounds	Carbohydrates and carbohydrate conjugates	**	C05143	39.2	3.36	M+Na	C14H17NO7	-1.6118	3.42919	0.00566367	0.0229151	0.223126	74011.2	331702	92292.3	54760.3	85605.3	45394.5	50105.7	98266.2	102904	62762.1	261013	159672	148626	143639	406686	345544	372461	815973
Fructose 6-phosphate	-1.81902	C00085	blue	ath00052|ath00710|ath00500	Galactose metabolism|Carbon fixation in photosynthetic organisms|Starch and sucrose metabolism	0.72_260.0292n	259.022	0.72205	neg	HMDB0000124	Organic oxygen compounds	Organooxygen compounds	Carbohydrates and carbohydrate conjugates	**	C00085	49.5	54.3	M-H2O-H, M-H	C6H13O9P	-2.03652	1.95463	0.0143827	0.0399248	0.283414	34398.6	121372	40232.3	48811.6	31926.5	30437.6	43870.8	27199.2	27482.9	25228.1	239993	147643	24087.7	34931.3	155198	22411.6	226902	119813
Fucose 1-phosphate	-6.65766	C02985	blue	ath00051|ath00520	Fructose and mannose metabolism|Amino sugar and nucleotide sugar metabolism	0.82_289.0326m/z	289.033	0.824267	neg	HMDB0001265	Organic oxygen compounds	Organooxygen compounds	Carbohydrates and carbohydrate conjugates	**	C02985	39.2	0	M+FA-H	C6H13O8P	-1.7126	1.24026	0.0247514	0.056989	0.00990474	378.938	38258.3	2010.36	1021.15	2.49373e-05	2.49373e-05	2.49373e-05	2.49373e-05	2.49373e-05	2.49373e-05	76332.5	41476	2.49373e-05	538.175	11276.4	2.49373e-05	112420	64022.9
Glucose 6-phosphate	-1.91224	C00092	blue	ath00500|ath00562|ath00998	Starch and sucrose metabolism|Inositol phosphate metabolism|Biosynthesis of various secondary metabolites - part 2	0.73_298.9925m/z	298.992	0.728633	pos	HMDB0001401	Organic oxygen compounds	Organooxygen compounds	Carbohydrates and carbohydrate conjugates	***	C00092	38.1	0	M+K	C6H13O9P	-1.60101	1.11052	0.01273	0.0370192	0.265681	10038.9	37785.7	13453.3	11853.4	10778.3	8629.55	12444.6	6806.35	7977.06	8368.81	71629.7	43860.2	6121.44	8695.74	55287	6573.39	68118.2	42000.2
Levan	0.530962	C01355	red	ath00051	Fructose and mannose metabolism	0.86_527.1576m/z	527.158	0.86485	pos	HMDB0003539	Organic oxygen compounds	Organooxygen compounds	Carbohydrates and carbohydrate conjugates	**	C01355	37.9	0	M+Na	C18H32O16	-1.35108	1.66406	0.00403156	0.0186094	1.44489	193923	134213	207300	201881	214153	223730	187253	166018	170490	180559	77162.8	97295.9	94317.7	147113	203519	117358	172416	164521
N-Acetyl-D-glucosamine	-0.569536	C00140	blue	ath02010|ath00520	ABC transporters|Amino sugar and nucleotide sugar metabolism	0.73_260.0524m/z	260.052	0.728633	pos	HMDB0000215	Organic oxygen compounds	Organooxygen compounds	Carbohydrates and carbohydrate conjugates	**	C00140	38.9	0	M+K	C8H15NO6	-3.16103	1.06299	2.46799e-05	0.000494899	0.673833	39267.2	58274.3	32918.1	40456.5	36920.7	36206	41744.1	45925.4	45450.7	34515.6	68239.8	63416.3	55054	56175	48045.6	51312.3	66661.3	57289.9
N-Acetyl-D-Glucosamine 6-Phosphate	-2.23549	C00357	blue	ath00520	Amino sugar and nucleotide sugar metabolism	0.76_300.0485m/z	300.049	0.7561	neg	HMDB0001062	Organic oxygen compounds	Organooxygen compounds	Carbohydrates and carbohydrate conjugates	**	C00357	37.5	0	M-H	C8H16NO9P	-1.51132	1.15641	0.00647472	0.0247365	0.21235	7856.83	36999.5	10266.3	11342.1	11161.5	7385.57	8878.47	2504.44	4111.08	7205.12	70335.7	54781.3	12022.1	13143.6	21918.1	9368.13	66017.1	48409.9
Pantothenic Acid	-0.461506	C00864	blue	ath00410|ath00770	beta-Alanine metabolism|Pantothenate and CoA biosynthesis	3.57_219.1103n	220.118	3.57422	pos	241	Organic oxygen compounds	Organooxygen compounds	Alcohols and polyols	**	C00864	57.7	92.3	M+H, M+K, M+Na	C9H17NO5	-1.54374	3.64434	0.0038324	0.0180454	0.726228	736110	1.01361e+06	775345	684737	778501	685278	715725	727047	733997	788248	1.0035e+06	1.4172e+06	778701	742964	1.15199e+06	847512	1.06575e+06	1.10124e+06
Phosphohydroxypyruvic acid	-0.355482	C03232	blue	ath00270|ath00260	Cysteine and methionine metabolism|Glycine, serine and threonine metabolism	11.81_184.9853m/z	184.985	11.8061	pos	HMDB0001024	Organic oxygen compounds	Organooxygen compounds	Carbonyl compounds	**	C03232	40	6.59	M+H	C3H5O7P	3.8282	2.23131	0.0123336	0.0362755	0.781608	428942	548795	406232	373472	445928	394725	455069	433129	458433	464551	685711	567610	435935	441144	450407	471712	638840	698997
Quinic acid	-1.6733	C00296	blue	ath00400	Phenylalanine, tyrosine and tryptophan biosynthesis	0.82_191.0550m/z	191.055	0.824267	neg	HMDB0003072	Organic oxygen compounds	Organooxygen compounds	Alcohols and polyols	***	C00296	46.7	40.9	M-H	C7H12O6	-5.71224	8.8341	0.0421433	0.0836186	0.313536	968546	3.08911e+06	833002	700833	888484	657564	869157	1.27584e+06	1.5782e+06	945287	3.68443e+06	3.35702e+06	931097	621195	1.53243e+06	659090	7.2505e+06	6.6771e+06
Ribose 1,5-bisphosphate	-0.344869	C01151	blue	ath00030|ath00440	Pentose phosphate pathway|Phosphonate and phosphinate metabolism	11.56_618.9648m/z	618.965	11.5595	neg	HMDB0011688	Organic oxygen compounds	Organooxygen compounds	Carbohydrates and carbohydrate conjugates	**	C01151	38.9	0	2M-H	C5H12O11P2	1.77957	1.06478	0.00585933	0.0233135	0.787379	91699.4	116461	91457.9	88196.9	94367.3	85741.6	95018.7	90872.8	94264	93675.8	145825	124601	94688.2	92236.3	102803	100163	134998	136376
Maltotriose	0.392335	C01835	red			0.85_504.1685n	522.202	0.847833	pos	HMDB0001262	Organic oxygen compounds	Organooxygen compounds	Carbohydrates and carbohydrate conjugates	***	C01835	39	0	M+NH4, M+K, M+H-H2O	C18H32O16	-1.0965	4.18412	0.00341743	0.0168301	1.31252	1.55308e+06	1.18328e+06	1.67847e+06	1.44217e+06	1.6664e+06	1.70339e+06	1.41286e+06	1.46624e+06	1.47546e+06	1.57961e+06	893039	999673	951708	1.28497e+06	1.68548e+06	1.02499e+06	1.19328e+06	1.43312e+06
Tobramycin	-2.17559	C00397	blue			5.48_506.2228m/z	506.223	5.48008	pos	HMDB0014822	Organic oxygen compounds	Organooxygen compounds	Carbohydrates and carbohydrate conjugates	**	C00397	38.7	0	M+K	C18H37N5O9	1.0915	1.28366	0.00765321	0.0271127	0.221352	10355.1	46781.2	11277.7	11869.2	8050.85	11363.7	10512.3	12449.9	11685.8	5631.57	10651.8	21284.6	101957	28888	28191.3	31023.6	75993.5	76259.6
Octanoylglucuronide	0.694252	C03033	red			2.78_338.1803m/z	338.18	2.7789	pos	HMDB0010347	Organic oxygen compounds	Organooxygen compounds	Carbohydrates and carbohydrate conjugates		C03033	38.6	0.778	M+NH4	C14H24O8	-1.86951	1.6091	0.00157159	0.0100964	1.61805	134872	83354.6	154141	162160	141326	152276	134879	122216	114782	97194.1	35835.4	61827	109839	119144	106289	102347	71735.6	59820.3
6-[(3-{3-[(3,3-dimethyloxiran-2-yl)methyl]-4-hydroxyphenyl}-2-hydroxypropanoyl)oxy]-3,4,5-trihydroxyoxane-2-carboxylic acid	-1.19506					5.05_442.1475n	460.181	5.04542	pos	HMDB0133279	Organic oxygen compounds	Organooxygen compounds	Carbohydrates and carbohydrate conjugates			44	23.6	M+NH4, M+Na, M+K, M+H-H2O	C20H26O11	0.049386	3.30643	0.0359607	0.0744393	0.43677	232197	531624	200716	275629	236695	161070	253494	222026	208301	299646	389192	459145	256938	409237	177800	389668	1.23436e+06	936657
4-Hydroxy-5-(phenyl)-valeric acid-O-glucuronide	-1.22705					5.56_370.1257n	388.16	5.55682	pos	HMDB0059980	Organic oxygen compounds	Organooxygen compounds	Carbohydrates and carbohydrate conjugates			46.1	36	M+NH4, M+Na, M+K	C17H22O9	-1.83852	7.15709	0.0044577	0.0198202	0.427191	828992	1.94057e+06	655069	556994	798751	646569	829395	915286	1.34169e+06	888178	3.50609e+06	3.03224e+06	1.98163e+06	1.64114e+06	1.02008e+06	1.90983e+06	1.25045e+06	1.18308e+06
3,4,5-trihydroxy-6-[6-hydroxy-2,3-dimethoxy-4-(3-oxopropyl)phenoxy]oxane-2-carboxylic acid	0.756195					3.72_402.1157n	385.112	3.71995	pos	HMDB0128704	Organic oxygen compounds	Organooxygen compounds	Carbohydrates and carbohydrate conjugates			52.3	66	M+H-H2O, M+Na, M+NH4, M+K	C17H22O11	-1.30736	2.40818	0.00242393	0.0135354	1.68903	278215	164719	235067	283343	287500	273684	289926	263729	255706	336762	48900.2	100142	229933	276942	143947	260637	132371	124876
4-Hydroxy-5-(3',5'-dihydroxyphenyl)-valeric acid-O-methyl-O-glucuronide	-1.77946					3.09_434.1418n	452.176	3.09225	pos	HMDB0059974	Organic oxygen compounds	Organooxygen compounds	Carbohydrates and carbohydrate conjugates			44.2	24.9	M+H-H2O, M+K, M+Na, M+NH4	C18H26O12	-1.43952	6.65256	3.45074e-05	0.000634514	0.291293	316743	1.08737e+06	254500	160354	410363	272237	335299	331934	357862	411398	855343	1.28623e+06	1.30633e+06	1.05369e+06	319738	1.40803e+06	1.28968e+06	1.17993e+06
(S)-Nerolidol 3-O-[a-L-Rhamnopyranosyl-(1->4)-a-L-rhamnopyranosyl-(1->2)-b-D-glucopyranoside]	-2.88869					10.16_676.3646n	694.398	10.1573	pos	HMDB0040845	Organic oxygen compounds	Organooxygen compounds	Carbohydrates and carbohydrate conjugates	*		43.5	25.5	M+H-H2O, M+H, M+Na, M+NH4	C33H56O14	-3.56237	5.32947	0.0454062	0.0882336	0.135026	120872	895179	151613	98707.7	116745	147200	66006.7	56063.6	90876.1	239765	1.06026e+06	449772	187116	203188	252728	226897	2.83616e+06	1.94531e+06
4-Hydroxy-5-(3',4'-dihydroxyphenyl)-valeric acid-O-methyl-O-glucuronide	1.65916					2.74_434.1419n	452.176	2.7381	pos	HMDB0059972	Organic oxygen compounds	Organooxygen compounds	Carbohydrates and carbohydrate conjugates			46.7	37.5	M+NH4, M+K, M+Na, M+H-H2O	C18H26O12	-1.32665	5.09184	1.70869e-05	0.000375112	3.15832	623557	197433	670520	404435	874814	812979	605850	440655	481954	697245	130234	77260.3	256184	207534	218696	314723	140695	234136
6-[1-carboxy-2-(4-methoxy-1-benzofuran-5-yl)-2-oxoethyl]-3,4,5-trihydroxyoxane-2-carboxylic acid	4.13701					4.91_410.0844n	411.092	4.90658	pos	HMDB0129405	Organic oxygen compounds	Organooxygen compounds	Carbohydrates and carbohydrate conjugates			46.4	36.7	M+H, M+NH4, M+Na, M+K	C18H18O11	-1.18339	4.5216	9.67472e-06	0.000238647	17.594	363526	20661.9	501616	596243	339148	458959	332878	233095	188210	258061	1187.91	9233.13	35755	40377.9	50253.7	25144	1948.47	1395.23
7-Hydroxy-4-methylphthalide O-[arabinosyl-(1->6)-glucoside]	2.20989					4.74_458.1420n	476.176	4.7446	pos	HMDB0041336	Organic oxygen compounds	Organooxygen compounds	Carbohydrates and carbohydrate conjugates			45.5	33.1	M+Na, M+K, M+NH4	C20H26O12	-1.02248	4.33108	3.53253e-11	2.03403e-08	4.62642	351446	75965	328490	355097	340524	370264	382932	359417	345018	329821	26474.6	39036.3	101002	128985	78718.7	121211	56248.3	56043.4
Momordicoside G	-0.775004					13.09_655.4162m/z	655.416	13.0916	pos	HMDB0035821	Organic oxygen compounds	Organooxygen compounds	Carbohydrates and carbohydrate conjugates	*		37.1	0	M+Na	C37H60O8	-2.8376	4.0249	0.0104255	0.03261	0.584387	503142	860974	533938	634459	453353	536573	549693	489983	478275	348863	1.33394e+06	951896	486158	636830	1.01618e+06	428090	1.22841e+06	806283
Phloroacetophenone 6'-[xylosyl-(1->6)-glucoside]	2.02685					4.47_490.1682n	513.157	4.47278	pos	HMDB0032743	Organic oxygen compounds	Organooxygen compounds	Carbohydrates and carbohydrate conjugates			43.9	25.9	M+Na, M+K, M+NH4, M+H	C21H30O13	-0.980384	3.79696	4.24189e-07	2.35501e-05	4.07515	295059	72404.4	348323	226052	335780	359083	329301	233014	242356	286562	18322.7	29898.3	92558.9	116297	70723	151078	42923.7	57434.2
3,4,5-trihydroxy-6-(3-methoxyphenoxy)oxane-2-carboxylic acid	-2.59987					4.37_300.0840n	323.073	4.36508	pos	HMDB0135642	Organic oxygen compounds	Organooxygen compounds	Carbohydrates and carbohydrate conjugates			40.8	9.52	M+Na, M+K, M+NH4, M+H	C13H16O8	-1.67337	3.51567	0.000272318	0.00288802	0.164953	45135	273623	37215.4	39390.7	54679.1	22401.1	38535.1	41530.9	47088.2	80239.2	274258	379593	519885	186499	90388.3	183489	240911	313961
2-O-alpha-D-Galactopyranosyl-1-deoxynojirimycin	-1.01757					0.69_326.1439m/z	326.144	0.694583	pos	HMDB0041337	Organic oxygen compounds	Organooxygen compounds	Carbohydrates and carbohydrate conjugates	*		52.7	69.1	M+H	C12H23NO9	-1.92533	3.51536	0.011981	0.0356384	0.493949	287602	582250	280311	221807	345985	348367	230647	246417	292217	335064	323612	430801	708045	535488	258088	1.16123e+06	536138	704601
2,3,4,5,6,7-Hexahydroxyheptanoic acid	-0.422739					0.81_226.0680n	451.122	0.807167	neg	HMDB0240292	Organic oxygen compounds	Organooxygen compounds	Carbohydrates and carbohydrate conjugates			39.5	8.82	M-H2O-H, 2M-H	C7H14O8	-3.90204	2.50825	0.00961675	0.0310637	0.746007	464246	622308	457756	360861	476711	408116	550082	421472	429194	609775	519390	544810	631092	634338	452509	604379	751939	840003
(1RS,2RS)-Guaiacylglycerol 1-glucoside	0.738782					2.44_376.1364n	394.17	2.4418	pos	HMDB0033300	Organic oxygen compounds	Organooxygen compounds	Carbohydrates and carbohydrate conjugates			51	60.1	M+NH4, M+Na, M+K, M+H-H2O	C16H24O10	-1.44779	3.36795	0.00564943	0.0228896	1.66877	597995	358346	605785	628959	564311	628482	714487	529965	529823	582150	106357	183301	553070	590369	443240	561295	217152	211982
Phenylethyl primeveroside	-1.11675					5.04_416.1681n	461.166	5.0442	neg	HMDB0041274	Organic oxygen compounds	Organooxygen compounds	Carbohydrates and carbohydrate conjugates	*		49.4	48.1	M-H, M+FA-H	C19H28O10	-0.276411	3.31036	0.0014285	0.00948554	0.461131	188643	409087	96714.9	69834.2	217878	105176	147650	278225	305402	288261	510818	595100	481146	353162	191958	445464	366587	328462
HDMBOA-Glc	1.38313					5.14_405.1500m/z	405.15	5.14228	pos	HMDB0037265	Organic oxygen compounds	Organooxygen compounds	Carbohydrates and carbohydrate conjugates	*		48.1	46.5	M+NH4	C16H21NO10	-0.949503	3.29004	2.05234e-05	0.000431291	2.60833	296532	113686	313886	334495	291060	343944	276912	285067	262520	264371	21443.3	74049.3	177300	201428	196960	155103	43969.9	39237.8
4-Methoxybenzyl glucoside	-2.2557					3.87_300.1206n	318.154	3.86703	pos	HMDB0041405	Organic oxygen compounds	Organooxygen compounds	Carbohydrates and carbohydrate conjugates	*		48	45.2	M+NH4, M+K, M+Na	C14H20O7	-1.05742	2.42417	8.95464e-05	0.00127897	0.209395	27264.4	130205	20315.5	20223.8	22490.4	25595.4	28237.4	38230.8	38206.3	24815.4	208429	115724	74363.3	104910	61423.9	118087	179261	179445
b-D-Xylopyranosyl-(1->4)-a-L-rhamnopyranosyl-(1->2)-D-fucose	-1.0949					0.86_460.2019m/z	460.202	0.86485	pos	HMDB0041225	Organic oxygen compounds	Organooxygen compounds	Carbohydrates and carbohydrate conjugates			51.8	65.6	M+NH4	C17H30O13	-1.29686	3.13627	0.00601159	0.0237014	0.46817	200341	427924	232238	217694	214714	165611	214293	177017	138744	242418	350287	341278	674890	509923	132336	716225	302762	395691
(S)-Nerolidol 3-O-[a-L-rhamnopyranosyl-(1->4)-a-L-rhamnopyranosyl-(1->6)-b-D-glucopyranoside]	-3.07828					10.16_676.3660n	721.365	10.1572	neg	HMDB0040846	Organic oxygen compounds	Organooxygen compounds	Carbohydrates and carbohydrate conjugates	*		52.8	68.4	M-H, M+FA-H	C33H56O14	-1.52602	2.81436	0.0433495	0.0854398	0.118398	28798.5	243234	37313.7	23346.3	25850.1	29534.8	17336.5	13482.5	24010.2	59513.7	289505	126422	44112.5	46682.6	75102.1	55846.3	766914	541287
2,4,5,7alpha-Tetrahydro-1,4,4,7a-tetramethyl-1H-inden-2-ol	0.956695					4.53_175.1479m/z	175.148	4.52852	pos	HMDB0036684	Organic oxygen compounds	Organooxygen compounds	Alcohols and polyols	*		54.7	76.7	M+H-H2O	C13H20O	-1.28671	2.74059	0.0053575	0.0222251	1.94086	348401	179509	412946	373736	326978	505045	318847	301024	295996	252635	57243	97564.7	232700	298794	329997	296068	63613.8	60087.9
6-(acetyloxy)-3,4,5-trihydroxyoxane-2-carboxylic acid	-1.97707					2.07_236.0529n	254.087	2.06903	pos	HMDB0124934	Organic oxygen compounds	Organooxygen compounds	Carbohydrates and carbohydrate conjugates			50.4	55.9	M+NH4, M+K, M+Na, M+H-H2O	C8H12O8	-1.44493	2.72985	0.0458968	0.0888358	0.254005	67224.2	264657	93186.9	120782	55326.4	59767.6	57048.2	55191.6	42515.6	53975.3	500021	234768	56918.6	100131	778114	38881.5	232975	175448
5-Megastigmen-7-yne-3,9-diol 3-glucoside	1.03694					4.55_370.1985n	353.195	4.54648	pos	HMDB0032842	Organic oxygen compounds	Organooxygen compounds	Carbohydrates and carbohydrate conjugates			54.4	79.1	M+H-H2O, M+NH4	C19H30O7	-1.63293	2.64709	0.00299383	0.0154704	2.05187	292859	142728	348906	311203	276556	426097	263912	258149	252864	205183	42018.6	81225	185054	242387	253818	240783	46570.9	49963.9
alpha-Hydrojuglone 4-O-b-D-glucoside	-6.191					4.83_338.0997n	339.107	4.83327	pos	89797	Organic oxygen compounds	Organooxygen compounds	Carbohydrates and carbohydrate conjugates	*		42.4	18.1	M+H, M+K, M+Na	C16H18O8	-1.47638	2.46173	0.048569	0.0926729	0.0136875	2289.1	167240	660.647	53.1964	1882.54	1404.78	2524.91	1263.77	2087.46	8435.48	446742	77459.6	2420.85	1236.17	19925.1	2042.53	523743	264354
D-1-Deoxy-erythro-hexo-2,3-diulose	1.18375					3.01_324.1051n	342.139	3.00838	pos	86599	Organic oxygen compounds	Organooxygen compounds	Carbohydrates and carbohydrate conjugates			38.3	0	M+H, M+NH4, M+H-H2O	C12H20O10	-1.58127	1.89724	7.76091e-05	0.00114332	2.27167	113672	50038.7	123636	112543	113928	132465	103123	106322	108780	108575	14695.4	38212.3	90708.3	71178.6	77907.1	71843	19420.4	16344.5
(R)-2-Hydroxy-7,8-dimethoxy-2H-1,4-benzoxazin-3(4H)-one 2-glucoside	1.6316					5.14_387.1160n	370.113	5.14228	pos	92215	Organic oxygen compounds	Organooxygen compounds	Carbohydrates and carbohydrate conjugates	*		38.7	0	M+H-H2O, M+H, M+Na	C16H21NO10	-1.39431	2.37262	8.22819e-06	0.000209902	3.09856	136857	44168	151804	153330	136631	152592	129214	132524	116524	122240	3912.55	27920.1	73669	85792.5	79890.5	66258.7	8023.4	7877.03
5a,6a-Epoxy-7E-megastigmene-3a,9e-diol 3-glucoside	0.629651					5.23_388.2091n	411.198	5.2305	pos	HMDB0031676	Organic oxygen compounds	Organooxygen compounds	Carbohydrates and carbohydrate conjugates	*		38.2	0	M+Na, M+K	C19H32O8	-1.47157	1.78364	0.000665353	0.0056152	1.54719	171013	110532	172080	172378	164758	181593	170238	185642	170085	151332	52044.6	81328.1	141894	157262	141620	134879	90411.6	84812.9
3,4,5-trihydroxy-6-[2-(3-oxoprop-1-en-1-yl)phenoxy]oxane-2-carboxylic acid	-0.90182					0.76_369.0839m/z	369.084	0.7561	neg	HMDB0134044	Organic oxygen compounds	Organooxygen compounds	Carbohydrates and carbohydrate conjugates			37.4	0	M+FA-H	C15H16O8	3.66581	1.49324	0.00460394	0.0201857	0.535211	51205	95672.5	58865.1	61260.5	41922.7	44732.1	54812.4	52195.7	46304.6	49546.6	118903	117133	67850.1	57367.2	134571	62696.7	145116	61742.9
3-O-alpha-L-Arabinopyranosyl-L-arabinose	1.3955					0.84_846.2840n	845.277	0.8413	neg	93484	Organic oxygen compounds	Organooxygen compounds	Carbohydrates and carbohydrate conjugates	*		36.5	0	M-H, M+FA-H	C30H54O27	-1.42168	1.73998	0.0150813	0.0412046	2.6308	116541	44298.5	152631	196074	114751	163682	136577	46957.9	38241.7	83409.6	2.49373e-05	2.49373e-05	73534.7	108668	107120	51136.6	13929	2.49373e-05
6-({[3,4-dihydroxy-4-(hydroxymethyl)oxolan-2-yl]oxy}methyl)oxane-2,3,4,5-tetrol	-0.895345					0.79_357.1034m/z	357.103	0.79015	neg	HMDB0140855	Organic oxygen compounds	Organooxygen compounds	Carbohydrates and carbohydrate conjugates			52.8	68.8	M+FA-H	C11H20O10	-1.33876	1.91313	0.000108386	0.00147489	0.537619	75608.3	140636	86949.2	69328.5	95718.1	76047.6	73997.7	59606.3	65815.3	77403.7	149678	162102	106232	111499	138187	98073.6	180638	178674
Phlorisobutyrophenone 2-glucoside	-0.866929					4.53_376.1595m/z	376.16	4.52852	pos	HMDB0029651	Organic oxygen compounds	Organooxygen compounds	Carbohydrates and carbohydrate conjugates			44.3	29.6	M+NH4	C16H22O9	-1.88886	1.32978	0.000103727	0.00142886	0.548313	38521.2	70254.1	30908.8	27780.8	38735.3	33621.5	40945.5	42824.9	46113.4	47239.5	35588.2	65075.6	82261.7	72060.1	70839.8	80145.4	74519.4	81542.1
Lepidimoic acid	-0.381991					0.86_643.1720m/z	643.172	0.85835	neg	HMDB0041096	Organic oxygen compounds	Organooxygen compounds	Carbohydrates and carbohydrate conjugates	*		39	0	2M-H	C12H18O10	-1.1143	1.16974	0.00377376	0.0178849	0.767378	93597	121970	90839.8	91687.6	94790.8	111676	105363	78559.8	83147.8	92711.3	135422	152761	97160.9	98067.3	113436	113605	143816	121490
3,5,8-Megastigmatrien-7-one	0.69254					4.80_173.1323m/z	173.132	4.79873	pos	HMDB0036572	Organic oxygen compounds	Organooxygen compounds	Carbonyl compounds	*		48.9	50.5	M+H-H2O	C13H18O	-1.15969	1.84317	0.00500385	0.02124	1.61613	195717	121102	208113	217926	187673	241449	188431	184404	173331	164407	50554.3	77407.6	160577	186897	176974	174046	76034.5	66329.4
trans-Chlorogenic acid	-1.76624					0.76_353.0892m/z	353.089	0.7561	neg	HMDB0032849	Organic oxygen compounds	Organooxygen compounds	Alcohols and polyols	*		44.2	35.6	M-H	C16H18O9	3.94316	1.83145	0.0216023	0.0521005	0.293974	33826.4	115066	37299	27855.3	36227.7	20791.5	36039.9	35598.1	29028.6	47771.3	228136	134902	32937.1	35825.4	66310.5	35915.6	255679	130822
3,4,5-trihydroxy-6-(2-hydroxyethoxy)oxane-2-carboxylic acid	-0.674192					0.77_237.0610m/z	237.061	0.773117	neg	HMDB0131294	Organic oxygen compounds	Organooxygen compounds	Carbohydrates and carbohydrate conjugates			53.4	72.9	M-H	C8H14O8	-2.55383	1.53293	0.0390455	0.0791474	0.626683	107221	171093	114942	98798	113028	89450.5	118605	110866	113031	99047.1	222059	178165	100774	86069.3	150319	85651.1	265989	279715
6-(2-Carboxyethyl)-7-hydroxy-2,2-dimethyl-4-chromanone glucoside	-1.48426					5.33_426.1520n	444.186	5.33045	pos	89669	Organic oxygen compounds	Organooxygen compounds	Carbohydrates and carbohydrate conjugates	*		38.4	0	M+NH4, M+K	C20H26O10	-1.42803	1.79435	0.00783763	0.0274953	0.357431	39944.5	111754	26588.2	25797.2	41252	29113.8	44682.1	47673	50463.5	53985.8	174678	135820	53069	54619.1	38935	70707.7	202500	163706
3,5-Dihydroxyphenyl 1-O-(6-O-galloyl-beta-D-glucopyranoside)	1.24842					4.97_440.0952n	441.103	4.9653	pos	HMDB0039307	Organic oxygen compounds	Organooxygen compounds	Carbohydrates and carbohydrate conjugates	*		40	5.69	M+H, M+NH4	C19H20O12	-0.537456	1.51502	4.22689e-06	0.000127905	2.37581	66786	28110.8	85969.8	80506.5	62798	83274.1	53220.8	58321.2	53577.5	56620.2	25289.8	27725	30692.5	26740	39141.5	30202.8	20130.9	24963.8
3,4,5-trihydroxy-6-{[3-(3,4,5-trihydroxyphenyl)propanoyl]oxy}oxane-2-carboxylic acid	0.272692					4.38_374.0844n	375.092	4.38383	pos	HMDB0128013	Organic oxygen compounds	Organooxygen compounds	Carbohydrates and carbohydrate conjugates			47.7	43.2	M+H, M+Na, M+K	C15H18O11	-1.29549	1.26043	0.0357069	0.0740788	1.20806	237255	196393	226238	256629	229403	219185	255911	224088	231664	254922	110830	159541	236802	254879	191743	225444	217958	173950
(1x,2x)-Guaiacylglycerol 2-glucoside	0.588628					2.27_376.1364n	394.17	2.26575	pos	HMDB0033301	Organic oxygen compounds	Organooxygen compounds	Carbohydrates and carbohydrate conjugates			47.4	42.4	M+NH4, M+K, M+Na	C16H24O10	-1.42181	1.73855	0.031836	0.067994	1.50382	226120	150364	220271	234659	222659	249962	268113	188671	198689	225935	45094.5	72705.5	222871	263474	159055	251814	88966	98931.3
3,4,5-trihydroxy-6-[4-(4-hydroxy-3-oxobut-1-en-1-yl)-2-methoxyphenoxy]oxane-2-carboxylic acid	0.636809					2.97_384.1050n	385.112	2.96613	pos	HMDB0135694	Organic oxygen compounds	Organooxygen compounds	Carbohydrates and carbohydrate conjugates			51.7	66.1	M+H-H2O, M+H	C17H20O10	-1.71415	1.39706	0.0183491	0.0467023	1.55489	124271	79922.6	96625.6	115944	124036	103929	151859	126732	127848	147189	13748.6	44661.1	117960	140353	62465.5	120609	73410.2	66172.7
3,4,5-trihydroxy-6-[2-(3-hydroxyprop-1-en-1-yl)-5-methoxyphenoxy]oxane-2-carboxylic acid	0.9669					2.53_401.1084m/z	401.108	2.52895	neg	HMDB0135658	Organic oxygen compounds	Organooxygen compounds	Carbohydrates and carbohydrate conjugates			56.4	84.7	M+FA-H	C16H20O9	-1.36902	1.6188	0.000607185	0.00524052	1.95464	98396.7	50340.2	87752.6	114821	98839.7	96443.5	101069	90745.2	87201.2	110301	11067	30146.9	72933.4	90489.6	49752	84829.1	34307.2	29196.2
O-6-deoxy-a-L-galactopyranosyl-(1->2)-O-b-D-galactopyranosyl-(1->4)-2-(acetylamino)-1,5-anhydro-2-deoxy-D-arabino-Hex-1-enitol	-0.617509					4.37_534.1810m/z	534.181	4.36508	pos	HMDB0002276	Organic oxygen compounds	Organooxygen compounds	Carbohydrates and carbohydrate conjugates			44.2	28.9	M+Na	C20H33NO14	3.36774	1.36359	0.000394574	0.00381749	0.651796	64286.8	98630.3	65258.2	71288	65962.2	56620.1	64331.7	67369.6	63412.9	60051.8	70596.7	95304.9	125727	99605	120953	115346	81578.3	79930.8
1-O-Caffeoylquinic acid	1.05624					8.82_355.1016m/z	355.102	8.82408	pos	HMDB0030652	Organic oxygen compounds	Organooxygen compounds	Alcohols and polyols	*		42.5	20.5	M+H	C16H18O9	-2.08331	1.60514	0.000126366	0.00164725	2.07951	87745.5	42195.4	91257.3	110662	77036.4	110873	84437.7	78583.6	73916	75197.9	11958.8	22131.7	40853.6	74596.6	45018.3	55484.2	38663.8	48855.8
3,4,5-trihydroxy-6-[2-hydroxy-4-(3-oxobutyl)phenoxy]oxane-2-carboxylic acid	0.65666					2.95_401.1084m/z	401.108	2.95228	neg	HMDB0135703	Organic oxygen compounds	Organooxygen compounds	Carbohydrates and carbohydrate conjugates			53.6	71	M+FA-H	C16H20O9	-1.42155	1.52274	0.0124138	0.0364316	1.57643	139941	88770.9	109019	134234	135935	124197	169651	142979	141288	162224	18620.7	52638.7	129132	152261	73017.4	138462	79707.1	66329.3
3,4,5-trihydroxy-6-{[4-hydroxy-2-(hydroxymethyl)-7-methoxy-2-methyl-3,4-dihydro-2H-1-benzopyran-5-yl]oxy}oxane-2-carboxylic acid	1.83822					4.72_416.1313n	434.165	4.72448	pos	HMDB0125824	Organic oxygen compounds	Organooxygen compounds	Carbohydrates and carbohydrate conjugates			38.1	0	M+NH4, M+Na, M+H	C18H24O11	-1.43002	1.28947	5.82637e-12	4.69675e-09	3.57567	34035.1	9518.52	36005.7	34866.8	33894.9	34820.2	32266.3	30020.9	32600	37806.3	5938.3	9167.11	13899.9	9166.02	11081.3	9548.16	8583.43	8763.99
O-b-D-Gal-(1->3)-O-[O-b-D-Gal-(1->4)-2-(acetylamino)-2-deoxy-b-D-Glc-(1->6)]-2-(acetylamino)-2-deoxy- D-Galactose	-1.41382					4.62_729.2603m/z	729.26	4.62088	neg	HMDB0002067	Organic oxygen compounds	Organooxygen compounds	Carbohydrates and carbohydrate conjugates			51	63.4	M-H2O-H	C28H48N2O21	4.20625	1.525	2.30977e-06	7.96664e-05	0.375317	22929	61092.4	20792.8	17149.5	20968.1	23683.7	28263.9	25543.5	26206.1	20824.5	43151.7	56025.4	70221.3	68734.7	42335.7	82132	60757.5	65380.9
7-Hydroxyterpineol 8-glucoside	0.412215					5.18_332.1829n	350.217	5.17817	pos	88911	Organic oxygen compounds	Organooxygen compounds	Carbohydrates and carbohydrate conjugates	*		38.5	0	M+NH4, M+K, M+Na, M+H-H2O	C16H28O7	-1.70851	1.5099	0.0413762	0.0824899	1.33073	260418	195696	302578	313960	222529	227556	235583	289088	268305	223749	113856	137109	227070	279678	254968	282385	135765	134739
6-[2-carboxy-2-(hydroxymethyl)-2-methylethoxy]-3,4,5-trihydroxyoxane-2-carboxylic acid	1.14819					2.15_310.0895n	328.123	2.14847	pos	HMDB0127649	Organic oxygen compounds	Organooxygen compounds	Carbohydrates and carbohydrate conjugates			39	0	M+NH4, M+K, M+Na	C11H18O10	-1.50832	1.1213	0.000804334	0.00641462	2.21636	44108.5	19901.3	43854.4	43406.5	47297.9	48309.3	43307.5	40662.4	39295.4	46734.4	3366.97	11468	39764	29064.7	39221.3	27704.2	4780.76	3840.48
Mangalkanyl glucoside	-1.41961					7.06_404.3000m/z	404.3	7.06457	pos	91194	Organic oxygen compounds	Organooxygen compounds	Carbohydrates and carbohydrate conjugates	*		37.9	0	M+NH4	C21H38O6	-1.6971	1.24455	0.00959971	0.0310388	0.373813	20808.2	55664.9	20354.6	17224.3	17977.4	20511.7	17672.7	21644.4	23752.9	27327.9	74364.2	51548.2	28583.4	30681.8	31855.4	25362	108011	94913
Tetraphyllin B	0.710625					0.85_305.1338m/z	305.134	0.847833	pos	HMDB0029914	Organic oxygen compounds	Organooxygen compounds	Carbohydrates and carbohydrate conjugates	*		39	0	M+NH4	C12H17NO7	-1.7812	1.42293	0.00170197	0.0107053	1.63651	102113	62396.4	101274	98353.9	119846	100508	93486.6	89636.1	89469.4	124325	22203	41325.1	81541.4	80205.3	103680	65037.3	48207.3	56972.2
5-(2,3-Dihydroxy-3-methylbutyl)-4-(3,4-epoxy-4-methylpentanoyl)-3,4-dihydroxy-2-isopentanoyl-2-cyclopenten-1-one	0.719471					7.17_413.2162m/z	413.216	7.1699	pos	HMDB0030082	Organic oxygen compounds	Organooxygen compounds	Carbonyl compounds			37.2	0	M+H	C21H32O8	-1.91056	1.42268	0.0413535	0.0824899	1.64658	150431	91359.8	190429	213466	145950	226054	128065	110190	93894.5	95399.8	52298.6	49326.5	118119	150691	159915	124258	45149.5	31120.4
De-O-methylsimmondsin	1.38243					5.15_361.1370n	360.13	5.15003	neg	HMDB0041208	Organic oxygen compounds	Organooxygen compounds	Carbohydrates and carbohydrate conjugates	*		48.3	48.1	M-H2O-H, M-H	C15H23NO9	-0.645307	1.10591	2.92923e-05	0.000564367	2.60707	34042.9	13058	36102.1	37493.6	32788.1	41259.2	31142	32732.2	30615.2	30210.9	4404.73	9296.97	18991.4	22485.5	24569.9	18221.9	3163.2	3330
Benzyl beta-primeveroside	-5.56849					1.22_420.1858m/z	420.186	1.21808	pos	HMDB0041190	Organic oxygen compounds	Organooxygen compounds	Carbohydrates and carbohydrate conjugates	*		38.6	0	M+NH4	C18H26O10	-1.60282	1.40822	0.0182605	0.0465592	0.0210726	1079.66	51235.2	2.49373e-05	2.49373e-05	968.182	424.805	2.49373e-05	471.011	2.49373e-05	6773.27	116535	37865.2	7980.19	13098.3	17575.9	12207.7	57226.4	147393
6-O-Acetylarbutin	0.789933					3.55_359.0981m/z	359.098	3.54567	neg	HMDB0034060	Organic oxygen compounds	Organooxygen compounds	Carbohydrates and carbohydrate conjugates	*		57.1	87.4	M+FA-H	C14H18O8	-0.762689	1.09693	0.0326403	0.0692275	1.72899	77909.7	45060.7	78134.1	105220	67955.9	86141.2	84988.8	77967.7	63376	59494.1	5522.23	23219.3	62349.4	77328.4	105341	59782.3	15782.3	11160.3
2-O-b-D-Galactopyranosyl-D-xylose	-0.62697					0.85_330.1389m/z	330.139	0.847833	pos	HMDB0038863	Organic oxygen compounds	Organooxygen compounds	Carbohydrates and carbohydrate conjugates			37.4	0	M+NH4	C11H20O10	-1.87131	1.37829	1.33673e-05	0.00030908	0.647535	57032.1	88075.7	58035.4	54690.2	62064.1	53515.8	44433.4	57564.1	72510.7	53443.4	72987.8	85391.9	81725.6	78987.5	101378	85881.3	95478	102775
Perilloside E	-2.0702					5.55_370.1261n	739.245	5.54918	neg	HMDB0041115	Organic oxygen compounds	Organooxygen compounds	Carbohydrates and carbohydrate conjugates			40.3	16.3	M-H, 2M-H	C17H22O9	-0.818752	1.20115	0.0125415	0.0366921	0.238127	10727	45047.5	7175.98	6910.94	9403.68	7420.74	9182.63	12051.3	22661	11009.9	91966.9	95549.4	52808.6	31277.7	15564.2	46213.3	14468.6	12531.4
5-formyl-6-hydroxy-1,1,4a,6-tetramethyl-decahydronaphthalen-2-yl acetate	2.47741					9.53_279.1947m/z	279.195	9.52607	pos	HMDB0134775	Organic oxygen compounds	Organooxygen compounds	Alcohols and polyols			37.9	0	M+H-H2O	C17H28O4	-2.45973	1.19459	7.66782e-07	3.61896e-05	5.56899	27991	5026.22	36997.4	28111.3	33401.3	30345.5	21203	30032.8	31042	12794.6	3663.18	6951.36	5773.56	4385.82	3942.1	4153.95	6741.92	4597.91
Macrophorin A	-0.978671					10.72_343.2262m/z	343.226	10.7241	pos	HMDB0030454	Organic oxygen compounds	Organooxygen compounds	Carbonyl compounds	*		38.9	0	M+H-H2O	C22H32O4	-1.58199	1.28446	0.00421127	0.0191753	0.507447	35290.3	69544.8	31488.7	35464.7	30538.8	32053.9	28981.6	40059.8	46936.1	36798.8	111920	86696	49275.3	43656.3	38978.6	47998	95093.6	82740.9
6-({3-[(1E)-buta-1,3-dien-1-yl]-1-oxo-1H-isochromen-5-yl}oxy)-3,4,5-trihydroxyoxane-2-carboxylic acid	1.86667					5.09_435.0930m/z	435.093	5.08692	neg	HMDB0130059	Organic oxygen compounds	Organooxygen compounds	Carbohydrates and carbohydrate conjugates			43.2	18.8	M+FA-H	C19H18O9	-0.69211	1.05714	3.74795e-05	0.000669614	3.64691	25607.4	7021.66	22517.4	18956.7	30441.1	27358.5	38519	19267.3	21003.1	26795.8	3720.79	4946.6	11709.4	5973.11	19605	5491.57	2046.53	2680.27
Oenanthoside A	1.44923					0.88_358.1492m/z	358.149	0.881883	pos	90728	Organic oxygen compounds	Organooxygen compounds	Carbohydrates and carbohydrate conjugates	*		38.3	0	M+NH4	C16H20O8	-1.43995	1.31308	0.00121549	0.00850004	2.73062	58004.9	21242.4	62617.9	66812.9	33763	80938.2	37950.1	78835	66263.8	36858.2	2.49373e-05	10596.1	40826.2	33057.5	23492.1	45832.7	11749.5	4384.93
Cassiaside B2	-0.663971					4.30_903.2721m/z	903.272	4.3033	pos	71854	Organic oxygen compounds	Organooxygen compounds	Carbohydrates and carbohydrate conjugates	*		37.4	0	M+H-H2O	C39H52O25	-4.72072	1.12329	0.00090386	0.00698444	0.631139	39952.8	63302.7	47261.2	61398.7	34504	40548.9	33113.6	33940.5	41515.4	27340	39915.2	70950.2	69099.2	55168.4	72255.9	57996.3	74496.9	66539.6
3-(3,4-Dihydroxyphenyl)-1-propanol 3'-glucoside	0.429804					4.16_330.1311n	353.12	4.1647	pos	HMDB0038304	Organic oxygen compounds	Organooxygen compounds	Carbohydrates and carbohydrate conjugates			38.6	8.87	M+Na, M+K, M+NH4, M+H	C15H22O8	-1.17078	1.08265	0.0136493	0.0386169	1.34705	102011	75729.3	103240	98102.3	98764.4	90863.8	108901	106977	105856	103385	33738	49471.3	80394.3	115427	71680.6	98674.8	81395.1	75054.2
5S,6S-epoxy-15R-hydroxy-ETE	-0.405782					4.28_208.1308n	209.138	4.28288	pos	HMDB0062236	Organic oxygen compounds	Organooxygen compounds	Ethers			42.8	17.7	M+H, M+NH4, M+Na, M+K	C9H20O5	-1.27971	1.19369	0.0230639	0.0544191	0.754827	112492	149030	110539	102827	91197.2	109565	128070	111462	108430	137846	191659	192958	143752	111498	116025	97179.1	159145	180026
b-D-Glucuronopyranosyl-(1->3)-a-D-galacturonopyranosyl-(1->2)-L-rhamnose	0.987544					0.88_515.1250m/z	515.125	0.875383	neg	HMDB0039728	Organic oxygen compounds	Organooxygen compounds	Carbohydrates and carbohydrate conjugates	*		37.4	0	M-H	C18H28O17	-0.780181	1.09989	0.00308333	0.0157672	1.98281	47809	24111.8	40320.9	38846.3	55245.8	51763.9	56326.2	44351	33720.5	61897.3	15181.9	25360.8	31913.8	48248.2	43999.4	12022.3	8139.72	8028
6-[2-(carboxymethyl)-5-hydroxy-3-methoxy-4-(3-methylbut-2-en-1-yl)phenoxy]-3,4,5-trihydroxyoxane-2-carboxylic acid	2.24171					6.18_465.1364m/z	465.136	6.18203	pos	HMDB0125468	Organic oxygen compounds	Organooxygen compounds	Carbohydrates and carbohydrate conjugates			38.5	0	M+Na	C20H26O11	-0.787679	1.09652	3.27009e-05	0.000610205	4.72957	25284.7	5346.08	16704.7	11598	25308.6	16947.6	33974.8	31612.2	33993.3	32137.9	1121.01	2187.53	8535.88	5629.42	4059.14	7649.45	6112.59	7473.65
8-Acetoxy-4-acoren-3-one	2.4882					11.14_261.1845m/z	261.185	11.1418	pos	87324	Organic oxygen compounds	Organooxygen compounds	Carbonyl compounds	*		38.2	0	M+H-H2O	C17H26O3	-1.41636	1.01362	1.59455e-07	1.16431e-05	5.61078	19928.8	3551.87	23926.6	20904	22083.2	24169.8	15891.1	22102	20431.2	9922.45	3872.26	2815.37	4237.97	2681.92	3881.72	3884.54	4132.86	2908.32
Ethylvanillin glucoside	0.707387					4.22_328.1156n	373.114	4.22307	neg	HMDB0037682	Organic oxygen compounds	Organooxygen compounds	Carbohydrates and carbohydrate conjugates			40.1	6.63	M-H, M+FA-H	C15H20O8	-0.577704	1.0518	0.00206864	0.01224	1.63284	57567.5	35256	50636.9	50806.6	57769.4	51943.7	65301.1	55591.5	62248.1	66242.6	54443.5	64204.3	24574.4	24315.9	28293.1	25118	34979.9	26118.6
2-(3-Hydroxyphenyl)ethanol 1'-glucoside	-1.54795					3.86_345.1189m/z	345.119	3.8631	neg	HMDB0038332	Organic oxygen compounds	Organooxygen compounds	Carbohydrates and carbohydrate conjugates	*		47.6	41.7	M+FA-H	C14H20O7	-0.760902	1.20785	1.15621e-06	4.86453e-05	0.341996	12082.4	35328.9	11650.1	12091.6	10334.1	10902.9	11935.4	13422.8	14574.3	11747.7	41549.9	32152.1	29486.8	32218.4	21413.2	37535.9	43781.1	44494.1
Isobiflorin	-0.546536					4.58_399.0929m/z	399.093	4.5783	neg	HMDB0040632	Organic oxygen compounds	Organooxygen compounds	Carbohydrates and carbohydrate conjugates	*		53.6	71	M+FA-H	C16H18O9	-1.02476	1.02226	0.0360598	0.07455	0.684662	60170.4	87883.3	64958.4	57524.5	53847.5	60058	57551	70818.2	67791.9	48813.7	39595.7	110198	122514	81171	124473	107093	49669.5	68352.6
(Z)-3-Oxo-2-(2-pentenyl)-1-cyclopenteneacetic acid	3.21934					10.46_191.1063m/z	191.106	10.4591	pos	HMDB0030197	Organic oxygen compounds	Organooxygen compounds	Carbonyl compounds	*		46.2	37.4	M+H-H2O	C12H16O3	-1.47967	1.16374	1.16412e-08	1.72503e-06	9.31359	23047.7	2474.63	22828.7	19103.1	20887.1	18738.9	27952.8	32288.4	23955.4	18626.9	2313.6	2008.62	2962.18	2281.49	2878.55	3158.01	2429.73	1764.84
Dihydromelilotoside	-1.07965					4.37_328.1150n	346.149	4.36508	pos	HMDB0038334	Organic oxygen compounds	Organooxygen compounds	Carbohydrates and carbohydrate conjugates	*		38.4	0	M+NH4, M+Na	C15H20O8	-2.55503	1.18805	2.57324e-07	1.68372e-05	0.473144	19935.9	42134.9	17106.1	19933.8	19912.9	16388.4	23308.6	22308.3	21658.4	18870.6	39828.5	46305.8	43202.4	39153.7	33090.1	36071	52684.7	46742.6
Epiacoronene	-0.298314					9.84_234.1616n	235.169	9.8413	pos	87603	Organic oxygen compounds	Organooxygen compounds	Carbonyl compounds	*		38.4	0	M+H-H2O, M+H	C15H22O2	-1.6051	1.12668	0.00303088	0.0155858	0.813202	111588	137220	105249	107971	101434	116591	103256	117077	118681	122443	148023	143312	146478	123808	102656	123837	157351	152295
4',6'-Dihydroxy-2'-methoxyacetophenone 6'-glucoside	-1.24051					2.17_345.1186m/z	345.119	2.16875	pos	90252	Organic oxygen compounds	Organooxygen compounds	Carbohydrates and carbohydrate conjugates	*		38.3	0	M+H	C15H20O9	1.73137	1.02148	0.000154977	0.00190313	0.423222	13134.5	31034.6	14290.1	15480.6	10025.5	15226.8	13044.5	11582.9	9823.24	15602.3	41408.3	22146.9	33430.6	17021.4	28266.3	46025.9	26826.3	33150.7
6-(6-ethyl-3-hydroxy-2-methoxyphenoxy)-3,4,5-trihydroxyoxane-2-carboxylic acid	1.4322					4.09_362.1437m/z	362.144	4.08947	pos	HMDB0128054	Organic oxygen compounds	Organooxygen compounds	Carbohydrates and carbohydrate conjugates			36.2	1.09	M+NH4	C15H20O9	-2.40763	1.17766	0.00125078	0.00866514	2.69858	44318.7	16423	55003.6	75403.4	38917.7	46962	38842.6	37876.8	30864.4	30679.1	3645.84	8372.61	32252.9	26966.9	28803.2	24186.9	3803.89	3351.76
4-O-alpha-D-Galactopyranosylcalystegine B2	0.935963					2.53_336.1298m/z	336.13	2.52895	neg	HMDB0038228	Organic oxygen compounds	Organooxygen compounds	Carbohydrates and carbohydrate conjugates	*		43.2	20.9	M-H	C13H23NO9	-0.621547	1.04242	6.49663e-07	3.21687e-05	1.91317	35740.8	18681.5	35497.8	39900.1	35185.4	33604.7	38096	31850.1	31961.9	39830.1	9645.02	17267.9	17973.8	19271.9	17562.1	21762.2	25994.1	19974.6
3,4,5-trihydroxy-6-{[3-hydroxy-10-(3-hydroxybutanoyl)-2,2-dimethyl-8-oxo-6-propyl-2H,3H,4H,8H-pyrano[3,2-g]chromen-5-yl]oxy}oxane-2-carboxylic acid	1.12395					5.15_565.1922m/z	565.192	5.15003	neg	HMDB0130106	Organic oxygen compounds	Organooxygen compounds	Carbohydrates and carbohydrate conjugates			40.5	11.4	M-H	C27H34O13	-0.801368	1.06148	0.00120134	0.00844165	2.17942	39284.7	18025.3	29581.9	24460.2	41156.7	44996.1	44618.9	40125.4	40082	49256.3	2261.12	9879.79	30868.7	31236.5	8501.77	34439.2	11147.6	15867.6

## Sheet: Sig. change 
Metabolites	log2(FC)	KEGG	RED/BLUE	ID Annotation	Annotation	ID	m/z	Retention time (min)	Ion mode	Compound ID	Super Class	Class	Sub Class	level	kegg	Score	Fragmentation Score	Adducts	Formula	Mass Error (ppm)	VIP	P-value	adj.P-value	FC	average(EG)	average(CK)	EG1	EG2	EG3	EG4	EG5	EG6	EG7	EG8	CK1	CK2	CK3	CK4	CK5	CK6	CK7	CK8
3-Methoxy-4-hydroxyphenylglycol glucuronide	1.12319	C03033	red	ath00040	Pentose and glucuronate interconversions	3.15_360.1051n	378.139	3.15495	pos	1593	Organic oxygen compounds	Organooxygen compounds	Carbohydrates and carbohydrate conjugates	**	C03033	38.6	0	M+NH4, M+Na	C15H20O10	-1.4834	1.224	0.00268118	0.0144109	2.17828	57745.7	26509.8	59260	76821.8	51888.7	72157.7	60599	52383.6	42931.3	45923.8	1657.77	10425	41750.2	49757.9	51348.1	40402.5	9747.69	6989.09
alpha-Santalyl acetate	2.65625	C00124	red	ath00052	Galactose metabolism	11.39_263.2001m/z	263.2	11.3893	pos	HMDB0037209	Organic oxygen compounds	Organooxygen compounds	Carbohydrates and carbohydrate conjugates	**	C00124	38.5	0	M+H	C17H26O2	-1.57933	1.37966	1.24509e-07	9.95192e-06	6.30393	36010.3	5712.36	49621.7	37451.2	38848.7	43595.7	24005.5	36391	33486.1	24682.9	6685.18	6656.25	5223.87	4629.18	6270.02	5115.97	6720.41	4398.04
Beta-Cortol	-1.39137	C01235	blue	ath00052	Galactose metabolism	9.97_386.2895m/z	386.289	9.97468	pos	HMDB0005821	Organic oxygen compounds	Organooxygen compounds	Carbohydrates and carbohydrate conjugates	**	C01235	51.4	64	M+NH4	C21H36O5	-1.74167	2.39462	0.00704194	0.0259141	0.381202	75652.1	198457	86812.6	101527	61232.3	74887.9	81437.7	81705.3	64660.5	52953.4	369893	208925	76273.4	111509	237464	61581.1	300654	221355
Chlorogenic acid	-0.300619	C00852	blue	ath00940|ath00945|ath00941	Phenylpropanoid biosynthesis|Stilbenoid, diarylheptanoid and gingerol biosynthesis|Flavonoid biosynthesis	4.57_355.1017m/z	355.102	4.56552	pos	HMDB0003164	Organic oxygen compounds	Organooxygen compounds	Alcohols and polyols	**	C00852	49.6	54.2	M+H	C16H18O9	-1.73307	1.69028	0.0245309	0.0566679	0.811904	307757	379055	286299	328681	274212	291319	303198	314653	301270	362423	242486	451555	427221	364611	481624	361313	370567	333065
D-(+)-Raffinose	0.478734	C00492	red	ath00052	Galactose metabolism	0.84_549.1665m/z	549.166	0.8413	neg	HMDB0003213	Organic oxygen compounds	Organooxygen compounds	Carbohydrates and carbohydrate conjugates	***	C00492	38.5	0	M+FA-H	C18H32O16	-1.47909	2.13231	0.0247342	0.0569743	1.39352	420010	301402	479070	546760	471156	535043	410316	308569	255728	353439	199040	238985	299200	361680	459931	311054	276889	264440
D-Maltose	0.366785	C00208	red	ath02010|ath00500	ABC transporters|Starch and sucrose metabolism	0.84_342.1157n	387.114	0.8413	neg	HMDB0000163	Organic oxygen compounds	Organooxygen compounds	Carbohydrates and carbohydrate conjugates	**	C00208	48.7	47.7	M+FA-H, 2M-H, M-H	C12H22O11	-1.42093	7.42621	0.0184524	0.0468536	1.28948	5.75466e+06	4.46279e+06	5.41259e+06	6.73649e+06	5.78661e+06	6.38586e+06	6.37919e+06	4.89218e+06	4.24528e+06	6.19909e+06	3.09565e+06	3.61836e+06	5.01495e+06	6.19762e+06	5.38514e+06	4.93894e+06	3.75219e+06	3.69947e+06
D-Sedoheptulose 7-phosphate	-0.267508	C05382	blue	ath00710|ath00030	Carbon fixation in photosynthetic organisms|Pentose phosphate pathway	9.84_329.0045m/z	329.005	9.8413	pos	HMDB0001068	Organic oxygen compounds	Organooxygen compounds	Carbohydrates and carbohydrate conjugates	**	C05382	39.2	2.91	M+K	C7H15O10P	3.77016	2.21705	0.0423413	0.0839123	0.830753	661120	795808	704317	562400	670735	572435	685984	697980	635782	759324	1.04087e+06	791586	613202	618670	727007	725118	969061	880943
Dhurrin	-2.16407	C05143	blue	ath00460	Cyanoamino acid metabolism	0.69_334.0892m/z	334.089	0.694583	pos	HMDB0060471	Organic oxygen compounds	Organooxygen compounds	Carbohydrates and carbohydrate conjugates	**	C05143	39.2	3.36	M+Na	C14H17NO7	-1.6118	3.42919	0.00566367	0.0229151	0.223126	74011.2	331702	92292.3	54760.3	85605.3	45394.5	50105.7	98266.2	102904	62762.1	261013	159672	148626	143639	406686	345544	372461	815973
Fructose 6-phosphate	-1.81902	C00085	blue	ath00052|ath00710|ath00500	Galactose metabolism|Carbon fixation in photosynthetic organisms|Starch and sucrose metabolism	0.72_260.0292n	259.022	0.72205	neg	HMDB0000124	Organic oxygen compounds	Organooxygen compounds	Carbohydrates and carbohydrate conjugates	**	C00085	49.5	54.3	M-H2O-H, M-H	C6H13O9P	-2.03652	1.95463	0.0143827	0.0399248	0.283414	34398.6	121372	40232.3	48811.6	31926.5	30437.6	43870.8	27199.2	27482.9	25228.1	239993	147643	24087.7	34931.3	155198	22411.6	226902	119813
Fucose 1-phosphate	-6.65766	C02985	blue	ath00051|ath00520	Fructose and mannose metabolism|Amino sugar and nucleotide sugar metabolism	0.82_289.0326m/z	289.033	0.824267	neg	HMDB0001265	Organic oxygen compounds	Organooxygen compounds	Carbohydrates and carbohydrate conjugates	**	C02985	39.2	0	M+FA-H	C6H13O8P	-1.7126	1.24026	0.0247514	0.056989	0.00990474	378.938	38258.3	2010.36	1021.15	2.49373e-05	2.49373e-05	2.49373e-05	2.49373e-05	2.49373e-05	2.49373e-05	76332.5	41476	2.49373e-05	538.175	11276.4	2.49373e-05	112420	64022.9
Glucose 6-phosphate	-1.91224	C00092	blue	ath00500|ath00562|ath00998	Starch and sucrose metabolism|Inositol phosphate metabolism|Biosynthesis of various secondary metabolites - part 2	0.73_298.9925m/z	298.992	0.728633	pos	HMDB0001401	Organic oxygen compounds	Organooxygen compounds	Carbohydrates and carbohydrate conjugates	***	C00092	38.1	0	M+K	C6H13O9P	-1.60101	1.11052	0.01273	0.0370192	0.265681	10038.9	37785.7	13453.3	11853.4	10778.3	8629.55	12444.6	6806.35	7977.06	8368.81	71629.7	43860.2	6121.44	8695.74	55287	6573.39	68118.2	42000.2
Levan	0.530962	C01355	red	ath00051	Fructose and mannose metabolism	0.86_527.1576m/z	527.158	0.86485	pos	HMDB0003539	Organic oxygen compounds	Organooxygen compounds	Carbohydrates and carbohydrate conjugates	**	C01355	37.9	0	M+Na	C18H32O16	-1.35108	1.66406	0.00403156	0.0186094	1.44489	193923	134213	207300	201881	214153	223730	187253	166018	170490	180559	77162.8	97295.9	94317.7	147113	203519	117358	172416	164521
N-Acetyl-D-glucosamine	-0.569536	C00140	blue	ath02010|ath00520	ABC transporters|Amino sugar and nucleotide sugar metabolism	0.73_260.0524m/z	260.052	0.728633	pos	HMDB0000215	Organic oxygen compounds	Organooxygen compounds	Carbohydrates and carbohydrate conjugates	**	C00140	38.9	0	M+K	C8H15NO6	-3.16103	1.06299	2.46799e-05	0.000494899	0.673833	39267.2	58274.3	32918.1	40456.5	36920.7	36206	41744.1	45925.4	45450.7	34515.6	68239.8	63416.3	55054	56175	48045.6	51312.3	66661.3	57289.9
N-Acetyl-D-Glucosamine 6-Phosphate	-2.23549	C00357	blue	ath00520	Amino sugar and nucleotide sugar metabolism	0.76_300.0485m/z	300.049	0.7561	neg	HMDB0001062	Organic oxygen compounds	Organooxygen compounds	Carbohydrates and carbohydrate conjugates	**	C00357	37.5	0	M-H	C8H16NO9P	-1.51132	1.15641	0.00647472	0.0247365	0.21235	7856.83	36999.5	10266.3	11342.1	11161.5	7385.57	8878.47	2504.44	4111.08	7205.12	70335.7	54781.3	12022.1	13143.6	21918.1	9368.13	66017.1	48409.9
Pantothenic Acid	-0.461506	C00864	blue	ath00410|ath00770	beta-Alanine metabolism|Pantothenate and CoA biosynthesis	3.57_219.1103n	220.118	3.57422	pos	241	Organic oxygen compounds	Organooxygen compounds	Alcohols and polyols	**	C00864	57.7	92.3	M+H, M+K, M+Na	C9H17NO5	-1.54374	3.64434	0.0038324	0.0180454	0.726228	736110	1.01361e+06	775345	684737	778501	685278	715725	727047	733997	788248	1.0035e+06	1.4172e+06	778701	742964	1.15199e+06	847512	1.06575e+06	1.10124e+06
Phosphohydroxypyruvic acid	-0.355482	C03232	blue	ath00270|ath00260	Cysteine and methionine metabolism|Glycine, serine and threonine metabolism	11.81_184.9853m/z	184.985	11.8061	pos	HMDB0001024	Organic oxygen compounds	Organooxygen compounds	Carbonyl compounds	**	C03232	40	6.59	M+H	C3H5O7P	3.8282	2.23131	0.0123336	0.0362755	0.781608	428942	548795	406232	373472	445928	394725	455069	433129	458433	464551	685711	567610	435935	441144	450407	471712	638840	698997
Quinic acid	-1.6733	C00296	blue	ath00400	Phenylalanine, tyrosine and tryptophan biosynthesis	0.82_191.0550m/z	191.055	0.824267	neg	HMDB0003072	Organic oxygen compounds	Organooxygen compounds	Alcohols and polyols	***	C00296	46.7	40.9	M-H	C7H12O6	-5.71224	8.8341	0.0421433	0.0836186	0.313536	968546	3.08911e+06	833002	700833	888484	657564	869157	1.27584e+06	1.5782e+06	945287	3.68443e+06	3.35702e+06	931097	621195	1.53243e+06	659090	7.2505e+06	6.6771e+06
Ribose 1,5-bisphosphate	-0.344869	C01151	blue	ath00030|ath00440	Pentose phosphate pathway|Phosphonate and phosphinate metabolism	11.56_618.9648m/z	618.965	11.5595	neg	HMDB0011688	Organic oxygen compounds	Organooxygen compounds	Carbohydrates and carbohydrate conjugates	**	C01151	38.9	0	2M-H	C5H12O11P2	1.77957	1.06478	0.00585933	0.0233135	0.787379	91699.4	116461	91457.9	88196.9	94367.3	85741.6	95018.7	90872.8	94264	93675.8	145825	124601	94688.2	92236.3	102803	100163	134998	136376
Maltotriose	0.392335	C01835	red			0.85_504.1685n	522.202	0.847833	pos	HMDB0001262	Organic oxygen compounds	Organooxygen compounds	Carbohydrates and carbohydrate conjugates	***	C01835	39	0	M+NH4, M+K, M+H-H2O	C18H32O16	-1.0965	4.18412	0.00341743	0.0168301	1.31252	1.55308e+06	1.18328e+06	1.67847e+06	1.44217e+06	1.6664e+06	1.70339e+06	1.41286e+06	1.46624e+06	1.47546e+06	1.57961e+06	893039	999673	951708	1.28497e+06	1.68548e+06	1.02499e+06	1.19328e+06	1.43312e+06
Tobramycin	-2.17559	C00397	blue			5.48_506.2228m/z	506.223	5.48008	pos	HMDB0014822	Organic oxygen compounds	Organooxygen compounds	Carbohydrates and carbohydrate conjugates	**	C00397	38.7	0	M+K	C18H37N5O9	1.0915	1.28366	0.00765321	0.0271127	0.221352	10355.1	46781.2	11277.7	11869.2	8050.85	11363.7	10512.3	12449.9	11685.8	5631.57	10651.8	21284.6	101957	28888	28191.3	31023.6	75993.5	76259.6
Octanoylglucuronide	0.694252	C03033	red			2.78_338.1803m/z	338.18	2.7789	pos	HMDB0010347	Organic oxygen compounds	Organooxygen compounds	Carbohydrates and carbohydrate conjugates		C03033	38.6	0.778	M+NH4	C14H24O8	-1.86951	1.6091	0.00157159	0.0100964	1.61805	134872	83354.6	154141	162160	141326	152276	134879	122216	114782	97194.1	35835.4	61827	109839	119144	106289	102347	71735.6	59820.3
