# Supplementary material for: Metabolomics Response to Drought Stress in Morus alba L. Variety Yu-711
Source: Plants (Basel). 2021 Aug 9;10(8):1636. doi: 10.3390/plants10081636 (PMC8400578; doi:10.3390/plants10081636)
Supplement: Supplementary file 1 [file plants-10-01636-s001.zip › Table S8 EG_CK.xlsx]

## Sheet: Sheet1
Table S8 Phenylpropanoids and polyketides changes
Metabolites	log2(FC)	KEGG	RED/BLUE	ID Annotation	Annotation	ID	m/z	Retention time (min)	Ion mode	Compound ID	Super Class	Class	Sub Class	level	kegg	Score	Fragmentation Score	Adducts	Formula	Mass Error (ppm)	VIP	P-value	adj.P-value	FC	average(EG)	average(CK)	EG1	EG2	EG3	EG4	EG5	EG6	EG7	EG8	CK1	CK2	CK3	CK4	CK5	CK6	CK7	CK8
2-Hydroxycinnamic acid	-4.40179	C01772	blue	ath00360|ath00940	Phenylalanine metabolism|Phenylpropanoid biosynthesis	1.24_164.0472n	182.081	1.23708	pos	HMDB0002641	Phenylpropanoids and polyketides	Cinnamic acids and derivatives	Hydroxycinnamic acids and derivatives	***	C01772	52.4	64.7	M+H, M+NH4	C9H8O3	-1.11822	4.87767	0.0350361	0.0730027	0.0473073	32309.9	682979	28519.9	25238	33408.7	26977.7	28089.7	32496	29127.1	54622.1	2.17555e+06	777949	51335.8	94749	86814.6	64191.6	736650	1.4766e+06
Delphinidin 3-(6''-malonylglucoside)	-10.0262	C16301	blue	ath00942	Anthocyanin biosynthesis	9.12_551.1025m/z	551.103	9.1243	pos	47059	Phenylpropanoids and polyketides	Flavonoids	Flavonoid glycosides	**	C16301	38.5	0	M+H	C24H22O15	-1.15248	1.27617	0.000222301	0.00249584	0.000958982	29.7433	31015.5	2.49373e-05	2.49373e-05	2.49373e-05	2.49373e-05	237.946	2.49373e-05	2.49373e-05	2.49373e-05	5958.8	11327.7	28688	64444.5	35777.3	29997	37124.4	34806.3
Luteolin 7-glucoside	1.94873	C03951	red	ath00944	Flavone and flavonol biosynthesis	9.80_449.1071m/z	449.107	9.80198	pos	HMDB0035588	Phenylpropanoids and polyketides	Flavonoids	Flavonoid glycosides	***	C03951	56	86.5	M+H	C21H20O11	-1.5453	1.86404	0.00283133	0.0149098	3.86035	99014.5	25649.1	135836	149096	106279	178696	67536.9	53248	35722.6	65701.8	278.382	5115.42	42700.1	73727.2	38420.2	32617.5	6697.1	5637.24
m-Coumaric acid	-3.0473	C12621	blue	ath00360	Phenylalanine metabolism	5.03_164.0471n	147.044	5.02585	pos	HMDB0001713	Phenylpropanoids and polyketides	Cinnamic acids and derivatives	Hydroxycinnamic acids and derivatives	***	C12621	47.8	44.6	M+H-H2O, M+H	C9H8O3	-1.58082	1.10271	0.0374784	0.0767973	0.120969	4391.44	36302.3	4608.63	5269.76	4632.33	3897.44	4287.53	3707.5	3947.63	4780.7	95480	21602.6	4619.46	5861.79	10407.1	5097.77	92497.3	54852.6
Pelargonidin 3-sophoroside	1.37923	C16305	red	ath00942	Anthocyanin biosynthesis	4.78_595.1642m/z	595.164	4.78168	pos	46785	Phenylpropanoids and polyketides	Flavonoids	Flavonoid glycosides	**	C16305	37.6	0	M+H	C27H30O15	-2.56195	1.74513	5.85909e-05	0.000932687	2.6013	86813.3	33373	87061.7	112279	91652.1	99829.1	89525.8	89234	63641.7	61282.1	540.228	17809.9	48013.4	46852.6	63148.5	43109.8	29298.8	18210.9
Pelargonin	2.39313	C08725	red	ath00942	Anthocyanin biosynthesis	9.43_595.1644m/z	595.164	9.43413	pos	64256	Phenylpropanoids and polyketides	Flavonoids	Flavonoid glycosides	**	C08725	37.6	0	M+H	C27H30O15	-2.21314	1.69632	5.76457e-05	0.000924211	5.25296	62633.1	11923.4	80382.5	78381.2	60010.3	105533	47920.7	40050.5	37593.2	51193.9	2.49373e-05	8744.26	18637.6	29669.6	8192.76	15358.2	8544.75	6240.03
Aesculin	0.553167	C09264	red			4.26_341.0862m/z	341.086	4.26313	pos	HMDB0030820	Phenylpropanoids and polyketides	Coumarins and derivatives	Coumarin glycosides	***	C09264	57.9	94.9	M+H	C15H16O9	-1.39534	2.10408	0.0179679	0.0460812	1.4673	345961	235780	365175	364623	345215	368523	356989	339436	314902	312824	69883.4	152387	414812	292183	318581	306018	160830	171545
2-Pentyl-3-phenyl-2-propenal	-0.558561	C12288	blue			5.43_220.1693m/z	220.169	5.42617	pos	HMDB0031313	Phenylpropanoids and polyketides	Cinnamaldehydes	Unclassified		C12288	41.6	12.3	M+NH4	C14H18O	-1.57569	1.2561	0.0350767	0.0730722	0.678979	88346.2	130116	78704.7	64470.5	60776.6	67629.7	133327	129429	128279	44152	156906	135110	84435.2	90950.9	187318	110507	119152	156551
3,4-Dihydro-2H-1-benzopyran-2-one	-3.00117	C02274	blue			2.72_148.0522n	166.086	2.71738	pos	HMDB0036626	Phenylpropanoids and polyketides	3,4-dihydrocoumarins	Unclassified	***	C02274	48.4	44.3	M+H, M+NH4, M+H-H2O	C9H8O2	-1.41591	10.4336	0.0313342	0.0672443	0.124898	413553	3.31111e+06	546508	434376	403354	336171	358777	407939	387948	433348	1.11883e+07	4.09441e+06	1.46865e+06	1.27419e+06	580418	1.34852e+06	2.71391e+06	3.82049e+06
Hordatine B	1.9711	C08308	red			6.33_619.2746m/z	619.275	6.32873	pos	HMDB0030459	Phenylpropanoids and polyketides	2-arylbenzofuran flavonoids	Unclassified	*	C08308	38.4	0	M+K	C29H40N8O5	-1.1768	1.08339	2.23664e-07	1.50753e-05	3.92067	24604.5	6275.59	29349.2	25169.6	25256.2	28533.2	25786.3	23588.4	19998	19155.2	466.579	3316.85	10048.7	10553.9	11425.2	7979.66	4085.4	2328.38
6-hydroxy-7-methoxy-2H-chromen-2-one	-0.581818	C18079	blue			4.57_193.0493m/z	193.049	4.56552	pos	HMDB0132246	Phenylpropanoids and polyketides	Coumarins and derivatives	Hydroxycoumarins	*	C18079	48.1	44.4	M+H	C10H8O4	-1.31	1.13711	0.0159148	0.0427299	0.668121	61992.2	92785.9	67632	62084.5	57140.7	64836.7	59904.3	70057.2	64258.7	50023.7	43430	111882	124476	82690.9	127240	110532	56377.7	85658.5
6''-Malonylgenistin	1.57425	C16192	red			5.77_519.1129m/z	519.113	5.77158	pos	HMDB0029529	Phenylpropanoids and polyketides	Isoflavonoids	Isoflavonoid O-glycosides	*	C16192	46.3	39.9	M+H	C24H22O13	-0.889972	1.64622	0.00143941	0.0095297	2.97781	83250.5	27956.9	107692	97762.8	88194.7	147319	79277.4	59699.4	38665.7	47392.8	2510.13	13935.9	41845	47658.1	50379.2	31151	22282.1	13893.9
Daunorubicin	1.31573	C01907	red			4.15_550.1691m/z	550.169	4.14522	pos	HMDB0014832	Phenylpropanoids and polyketides	Anthracyclines	Unclassified	**	C01907	36	0	M+Na	C27H29NO10	1.35172	1.08631	0.000511276	0.00464133	2.48927	38028.8	15277.1	43437	42695.4	38662.1	51689.3	36421.9	36456.1	25278.7	29589.7	1843.76	9412.35	19039.3	23797.2	37695.6	17003	8803.27	4621.95
Morin	1.67323	C10105	red			9.10_303.0494m/z	303.049	9.10407	pos	HMDB0030796	Phenylpropanoids and polyketides	Flavonoids	Flavones	***	C10105	38.8	0	M+H	C15H10O7	-1.8273	1.0225	0.00204066	0.012135	3.18928	31477.4	9869.75	39578.9	48390.5	28936.6	52310.1	24225.8	21582.7	17418.3	19375.9	185.587	2447.67	11744.2	26858.1	16115.9	12647.4	4533.97	4425.21
Tetramethylquercetin 3-rutinoside	1.18678					5.60_666.2135n	684.247	5.5951	pos	HMDB0039337	Phenylpropanoids and polyketides	Flavonoids	Flavonoid glycosides	*		41.4	13.3	M+NH4, M+K, M+Na, M+H, M+H-H2O	C31H38O16	-3.67899	7.44295	0.000655895	0.00555622	2.27644	1.85478e+06	814768	1.98863e+06	1.95859e+06	1.84948e+06	2.39845e+06	1.95886e+06	1.60946e+06	1.42183e+06	1.6529e+06	73570.1	418121	1.14926e+06	1.63018e+06	1.29137e+06	1.37084e+06	280458	304365
p-CHLOROPHENYLALANINE	-0.302265					4.15_200.0470m/z	200.047	4.14522	pos	44308	Phenylpropanoids and polyketides	2-arylbenzofuran flavonoids	Unclassified	*		51.7	85.3	M+H	C9H10ClNO2	-1.39575	7.33744	0.0216856	0.0522179	0.810978	5.92876e+06	7.31063e+06	5.4703e+06	5.17451e+06	6.20472e+06	5.61952e+06	6.19785e+06	6.24664e+06	6.16091e+06	6.35562e+06	8.67557e+06	7.79836e+06	5.95704e+06	5.81699e+06	6.0193e+06	6.29121e+06	8.55409e+06	9.37247e+06
6''-Malonylastragalin	-8.63689					5.53_533.0931m/z	533.093	5.52827	neg	HMDB0037434	Phenylpropanoids and polyketides	Flavonoids	Flavonoid glycosides	*		58.5	95	M-H	C24H22O14	-1.01621	7.19362	0.00398383	0.0184705	0.00251211	2648	1.0541e+06	5504.39	6658.29	2404.12	3527.88	1236.28	1027.8	196.074	629.171	698496	817618	344656	487917	1.80813e+06	153290	2.70035e+06	1.4223e+06
1-O-p-Coumaroyl-beta-D-glucose	-1.27501					4.55_326.0996n	344.133	4.54648	pos	HMDB0036936	Phenylpropanoids and polyketides	Cinnamic acids and derivatives	Hydroxycinnamic acids and derivatives	*		45.6	33.3	M+NH4, M+K, M+Na	C15H18O8	-1.6072	7.06406	0.0155885	0.0421742	0.413223	853199	2.06474e+06	689224	715303	860846	731642	1.04018e+06	884085	813519	1.09079e+06	3.21361e+06	2.90728e+06	925011	1.00646e+06	706356	1.05104e+06	3.51797e+06	3.1902e+06
Kaempferol 3-(2''-rhamnosylrutinoside)	-2.61098					4.95_740.2137n	741.221	4.9452	pos	HMDB0037432	Phenylpropanoids and polyketides	Flavonoids	Flavonoid glycosides	*		56.5	91.9	M+H, M+Na	C33H40O19	-3.66851	3.06151	0.0127711	0.0370964	0.163688	40838.7	249490	68844.5	86410.9	33283.2	55298	24699.5	25700.4	17697.6	14775.2	344302	282635	80052.7	62750.6	218504	39411.8	665501	302766
6-O-p-Coumaroyl-D-glucose	-1.44615					4.54_326.0998n	325.093	4.53695	neg	HMDB0039169	Phenylpropanoids and polyketides	Cinnamic acids and derivatives	Hydroxycinnamic acids and derivatives	*		43.1	19.9	M-H, 2M-H	C15H18O8	-1.11361	3.45345	0.0138735	0.0390058	0.367001	164367	447865	137835	140578	168672	132818	190112	169897	160266	214756	717632	661164	198668	191627	135664	217840	794296	666029
Kaempferol 3-(6-acetylgalactoside)	-8.91834					5.53_489.1033m/z	489.103	5.52827	neg	HMDB0035466	Phenylpropanoids and polyketides	Flavonoids	Flavonoid glycosides	*		57	88.6	M-H	C23H22O12	-1.02634	3.40434	0.00367146	0.0175667	0.00206686	484.702	234511	728.096	1283	419.861	691.719	170.194	80.8243	2.49373e-05	503.916	154556	181148	79256	110605	413115	34941.4	590429	312038
3,4,5-trihydroxy-6-{4-[(E)-2-(3-hydroxy-5-{[3,4,5-trihydroxy-6-(hydroxymethyl)oxan-2-yl]oxy}phenyl)ethenyl]phenoxy}oxane-2-carboxylic acid	1.25398					4.62_566.1628n	611.16	4.62088	neg	HMDB0128507	Phenylpropanoids and polyketides	Stilbenes	Stilbene glycosides	*		54.5	78.1	M-H, M+FA-H	C26H30O14	-1.34887	2.96779	0.000384864	0.00374875	2.38498	289363	121327	309985	337758	271703	283940	296315	343648	271059	200495	7907.78	84807.8	240862	136359	255458	153867	48216	43139.4
6-{[3-(3,4-dihydroxy-5-methoxyphenyl)prop-2-enoyl]oxy}-3,4,5-trihydroxyoxane-2-carboxylic acid	4.81646					4.70_404.1195m/z	404.119	4.70377	pos	HMDB0127965	Phenylpropanoids and polyketides	Cinnamic acids and derivatives	Hydroxycinnamic acids and derivatives	*		43.9	24.9	M+NH4	C16H18O11	1.87634	2.25706	2.6244e-08	3.16703e-06	28.1773	78422.3	2783.18	65524.4	49637.2	91907	69962.1	107858	68625.8	75869.7	97994.7	3777.22	3418.99	4729.9	1342.13	4358.87	2351.4	1497	789.925
Scorzonoside	1.13727					5.18_550.2041n	568.238	5.17817	pos	93373	Phenylpropanoids and polyketides	2-arylbenzofuran flavonoids	Unclassified	*		38.1	0	M+NH4, M+Na, M+H-H2O	C27H34O12	-1.64172	2.24748	0.0084625	0.0287164	2.19965	199058	90495.3	127945	114509	184077	175002	265318	230130	228185	267296	1585.96	41505.7	187465	188779	81415	178728	19308.1	25176
Sinapinic acid-O-glucuronide isomer	-1.2416					5.39_400.0999n	423.089	5.38852	pos	HMDB0060019	Phenylpropanoids and polyketides	Cinnamic acids and derivatives	Hydroxycinnamic acids and derivatives	*		46.2	36.8	M+Na, M+K, M+NH4, M+H	C17H20O11	-1.64858	2.92828	0.00177819	0.0109926	0.422903	130634	308898	70216.7	127910	120894	48227.6	230445	178582	162598	106199	280706	485144	466783	235926	329546	261544	135857	275678
b-D-fructosyl-a-D-(6-O-(E))-feruloylglucoside	5.59479					5.21_472.1576n	490.191	5.2126	pos	86152	Phenylpropanoids and polyketides	Cinnamic acids and derivatives	Cinnamic acid esters	*		38.1	0	M+Na, M+K, M+NH4	C21H28O12	-1.07105	2.91587	5.84262e-10	1.72033e-07	48.3282	127877	2646.01	131372	158932	139290	84396.2	127368	114118	115049	152488	2891.99	3152.44	6105.95	1974.73	4788.16	803.265	440.415	1011.09
{5,7-dihydroxy-2-[3-hydroxy-10-(3-methoxyphenyl)-2-oxo-4-oxatricyclo[4.3.1.0³,⁷]decan-8-yl]-4-oxo-3,4-dihydro-2H-1-benzopyran-3-yl}oxidanesulfonic acid	0.905205					0.76_571.0894m/z	571.089	0.7627	pos	HMDB0128748	Phenylpropanoids and polyketides	Flavonoids	Flavans	*		50	63.3	M+Na	C25H24O12S	2.42819	2.76189	0.04491	0.0875396	1.87281	487115	260098	622476	553116	520826	629454	432660	407030	386189	345168	28529.3	165690	402647	351842	813171	275918	20347.7	22641.6
[2,6-dihydroxy-3-(3,5,6,7-tetrahydroxy-4-oxo-4H-chromen-2-yl)phenyl]oxidanesulfonic acid	-0.377348					10.28_458.9882m/z	458.988	10.2845	neg	HMDB0129448	Phenylpropanoids and polyketides	Flavonoids	Flavones	*		37.8	0	M+FA-H	C15H10O12S	1.60512	2.49981	0.00177476	0.0109849	0.769852	416330	540793	399745	391776	414172	399919	425120	422891	440057	436960	656688	577421	452230	442544	466203	478690	623097	629468
5-O-Methyleriodictyol 7-glucosyl-(1->4)-galactoside	-1.81479					4.37_671.1820m/z	671.182	4.37093	neg	LMPK12140560	Phenylpropanoids and polyketides	Flavonoids	Flavonoid glycosides	*		50.1	54.5	M+FA-H	C28H34O16	-1.41776	1.33865	0.010381	0.0325109	0.284246	16836.2	59231	11996.2	13175.3	19415.4	8214.55	15465.3	15192.5	17902	33328.4	87252.9	135083	86352.7	38688.5	16024.3	40214.8	38283.8	31947.8
Quercetin 3-O-(6"-malonyl-glucoside) 7-O-glucoside	-9.30548					4.55_712.1465n	713.154	4.54648	pos	HMDB0029270	Phenylpropanoids and polyketides	Flavonoids	Flavonoid glycosides	*		38.5	0	M+H, M+Na	C30H32O20	-3.0946	2.38575	0.000921756	0.00706412	0.00158042	173.211	109598	675.765	709.924	2.49373e-05	2.49373e-05	2.49373e-05	2.49373e-05	2.49373e-05	2.49373e-05	6636.32	29022.6	78194.9	150625	228061	95660.4	175406	113179
Icariside E5	0.729315					5.18_522.2096n	540.243	5.17817	pos	90175	Phenylpropanoids and polyketides	Stilbenes	Stilbene glycosides	*		39.3	0	M+NH4, M+Na	C26H34O11	-0.891478	2.20035	0.000740961	0.00606114	1.65785	229995	138731	211371	196420	204688	236347	269690	250288	227816	243342	120863	109721	111304	141402	48348.4	155188	209449	213571
cis-Resveratrol 3-sulfate	-0.96336					1.01_289.0175m/z	289.017	1.00765	neg	HMDB0041712	Phenylpropanoids and polyketides	Stilbenes	Unclassified	*		38.3	5.19	M-H2O-H	C14H12O6S	-0.458435	1.48158	0.0343229	0.0719259	0.512861	60543.7	118051	45261.3	22728.5	71244.4	48979.9	54966.4	80773.5	104960	55436.2	193968	156092	37029.9	43975.9	100194	62087	178815	172244
Apigenin 4'-[feruloyl-(->2)-glucuronyl-(1->2)-glucuronide] 7-glucuronide	-32.1146					4.91_997.1829m/z	997.183	4.90658	pos	HMDB0038298	Phenylpropanoids and polyketides	Flavonoids	Flavonoid glycosides	*		36	0	M+Na	C43H42O26	-2.83872	2.13934	0.0231997	0.0546443	2.15055e-10	2.49373e-05	115958	2.49373e-05	2.49373e-05	2.49373e-05	2.49373e-05	2.49373e-05	2.49373e-05	2.49373e-05	2.49373e-05	1216.92	17494.4	72717.5	186524	392216	27513.9	147496	82482.5
Mahaleboside	1.14279					4.37_369.0823m/z	369.082	4.37093	neg	HMDB0032984	Phenylpropanoids and polyketides	Coumarins and derivatives	Coumarin glycosides	*		47	39.7	M+FA-H	C15H16O8	-1.42952	2.11023	0.00761466	0.0270469	2.20808	185196	83871.8	197287	268053	161470	166435	217864	187972	166347	116138	2098.52	42820.9	162662	126861	211326	110754	4763.12	9689.43
Pinostilbenoside	-1.83777					6.42_449.1452m/z	449.145	6.41913	neg	HMDB0039273	Phenylpropanoids and polyketides	Stilbenes	Stilbene glycosides	*		42.7	17.8	M+FA-H	C21H24O8	-0.382446	2.0213	0.0117961	0.0352762	0.279753	35616.3	127313	43894.2	55412.5	29027.4	28672.1	46862.2	34272.7	34880.5	11908.6	287957	105515	36898	38580.8	136698	51943.5	205523	155390
Taxifolin 3-arabinoside	-4.51708					6.25_435.0929m/z	435.093	6.24945	neg	HMDB0041418	Phenylpropanoids and polyketides	Flavonoids	Flavonoid glycosides	*		55.5	80.5	M-H	C20H20O11	-0.895545	2.01241	5.46408e-05	0.000893086	0.0436741	3190.3	73047.9	2779.87	3269.97	2739.15	1464.93	3558.83	4500.12	3760.9	3448.65	27245.5	81222.4	128003	69304.3	87482.8	105820	36729.7	48575
Tetrahydrocurcumin	-1.36328					7.43_373.1640m/z	373.164	7.42992	pos	58316	Phenylpropanoids and polyketides	Diarylheptanoids	Linear diarylheptanoids	*		38.3	0	M+H	C21H24O6	-1.41493	1.95366	0.0347204	0.0725775	0.388699	63499.8	163365	74305	75979	59415.1	49636.9	85806.1	66398	63783.7	32674.9	396138	187278	51744.8	49789.2	134902	51897.9	239583	195590
Caffeic acid 3-sulfate	-0.373545					10.75_518.9888m/z	518.989	10.7512	neg	96064	Phenylpropanoids and polyketides	Cinnamic acids and derivatives	Hydroxycinnamic acids and derivatives	*		37	0	2M-H	C9H8O7S	-4.06695	1.61156	0.00328449	0.0163834	0.771884	180859	234309	174960	174377	172844	173517	185446	186733	190649	188346	293050	252708	194031	188684	201618	201601	272875	269900
Meloside L	1.73011					9.08_611.1591m/z	611.159	9.08373	pos	86295	Phenylpropanoids and polyketides	Flavonoids	Flavonoid glycosides	*		38	0	M+H	C27H30O16	-2.54465	1.87909	0.000148429	0.00184533	3.31753	91874.3	27693.6	122022	129564	74347.4	135053	71728.7	70896	63441.6	67941.2	2927.79	21827	26437.4	61696	22867.2	38460.7	22327.6	25005
Hexadecyl ferulate	-0.378979					15.92_419.3150m/z	419.315	15.923	pos	HMDB0039317	Phenylpropanoids and polyketides	Cinnamic acids and derivatives	Hydroxycinnamic acids and derivatives	*		48.1	47.9	M+H	C26H42O4	-1.43477	1.56768	0.00824608	0.0282961	0.768981	185875	241716	160286	140697	179107	194363	203075	193211	213672	202591	293066	248719	198816	195246	211843	205942	270905	309191
(3,4,5,6-tetrahydroxyoxan-2-yl)methyl 3-(4-hydroxy-3-methoxyphenyl)prop-2-enoate	0.785824					3.71_401.1085m/z	401.108	3.71488	neg	HMDB0125101	Phenylpropanoids and polyketides	Cinnamic acids and derivatives	Hydroxycinnamic acids and derivatives	*		56.6	85.6	M+FA-H	C16H20O9	-1.27001	1.56245	0.00167503	0.0105878	1.72408	112462	65230.5	99012.6	127082	115823	110084	112252	105356	99149.1	130941	19896.2	39367.1	91019.5	108168	63083.9	103835	51702.9	44772.2
Cichoriin	0.782781					4.27_340.0790n	339.072	4.2657	neg	HMDB0030821	Phenylpropanoids and polyketides	Coumarins and derivatives	Coumarin glycosides	*		55.7	83.1	M-H, 2M-H	C15H16O9	-1.28309	1.84825	0.0196948	0.0489726	1.72044	207866	120821	225684	247932	194773	221919	212798	210915	181126	167784	13882.9	69297.3	250696	171825	213784	163793	41525.2	41768.4
2-{9-hydroxy-2-oxo-2H,8H,9H-furo[2,3-h]chromen-8-yl}propan-2-yl (2E)-3-(4-hydroxyphenyl)prop-2-enoate	-0.455232					0.81_453.1185m/z	453.119	0.807167	neg	HMDB0128937	Phenylpropanoids and polyketides	Coumarins and derivatives	Furanocoumarins	*		38.4	0	M+FA-H	C23H20O7	-1.4155	1.2856	0.0223699	0.0533515	0.729393	124099	170140	122830	92376.3	123654	108397	142361	112361	117119	173693	128393	133938	171939	185480	111073	174371	215808	240118
2'-Hydroxygenistein 7-(6''-malonylglucoside)	-31.441					5.25_535.1079m/z	535.108	5.25002	pos	HMDB0039247	Phenylpropanoids and polyketides	Isoflavonoids	Isoflavonoid O-glycosides	*		41.9	15.2	M+H	C24H22O14	-0.601908	1.75904	0.0199389	0.0493283	3.43024e-10	2.49373e-05	72698.5	2.49373e-05	2.49373e-05	2.49373e-05	2.49373e-05	2.49373e-05	2.49373e-05	2.49373e-05	2.49373e-05	99982.8	54344.7	11864	12630.6	63277.1	3364.49	243700	92424.2
6-{[(2Z)-3-(6,7-dimethoxy-2H-1,3-benzodioxol-5-yl)-2-hydroxyprop-2-enoyl]oxy}-3,4,5-trihydroxyoxane-2-carboxylic acid	2.19257					4.78_427.0866m/z	427.087	4.78168	pos	HMDB0128729	Phenylpropanoids and polyketides	Cinnamic acids and derivatives	Cinnamic acid esters	*		37.6	0	M+H-H2O	C18H20O13	-1.05161	1.47598	3.76231e-09	7.81668e-07	4.57118	41832.7	9151.41	48994	52006.4	42561.5	42203.9	41963.9	35453	31425.8	40053.4	4407.58	7346.44	11161.3	11527.8	11981.3	10788.6	6539.45	9458.91
O-Desmethylangolensin	-1.91904					6.39_259.0961m/z	259.096	6.39173	pos	HMDB0004629	Phenylpropanoids and polyketides	Alpha-methyldeoxybenzoin flavonoids	Unclassified	*		38.5	0	M+H	C15H14O4	-1.32753	1.73239	0.00933844	0.0305268	0.264431	23799.3	90002	29901.4	33492.6	22234	19027.1	31560	22271.1	21578.3	10330.2	203562	69750	29574.6	28586.2	91113.3	39564.5	142234	115632
2-(2,4-dihydroxy-5-methoxyphenyl)-8-[3,4,5-trihydroxy-6-(hydroxymethyl)oxan-2-yl]-3,4-dihydro-2H-1-benzopyran-3,5,7-triol	-3.40648					4.92_482.1419n	481.135	4.9166	neg	HMDB0126730	Phenylpropanoids and polyketides	Flavonoids	Flavonoid glycosides	*		41.2	14.6	M-H, M+FA-H	C22H26O12	-1.0673	1.11507	0.0313977	0.0673433	0.0943076	3313.32	35133.1	3735.34	5336.03	3154.07	2557.97	2730.12	2854.69	2287.1	3851.22	94061.3	13765.5	5469.84	5446.53	16531.1	3574.13	83137.8	59078.5
3,4,5-trihydroxy-6-{[(2E)-2-(hydroxymethyl)-3-phenylprop-2-enoyl]oxy}oxane-2-carboxylic acid	0.934082					4.13_377.0841m/z	377.084	4.12665	pos	HMDB0133660	Phenylpropanoids and polyketides	Cinnamic acids and derivatives	Cinnamic acid esters	*		37.6	0	M+Na	C16H18O9	-0.632793	1.23567	6.02091e-07	3.01839e-05	1.91067	50874.6	26626.5	55440.6	52782.8	51132.7	58767	49248.7	39713	46884.4	53027.3	24406.9	29118.9	34251.7	28347.6	30653.3	28320.8	20338.3	17574.6
Aromadendrin 3,7-diglucoside	1.89514					4.76_630.2012m/z	630.201	4.76453	pos	95046	Phenylpropanoids and polyketides	Flavonoids	Flavonoid glycosides	*		36.9	0	M+NH4	C27H32O16	-2.77058	1.60114	3.63992e-05	0.000657896	3.71959	58736.2	15791	59386	79315.6	62902.5	47565.4	73365.9	44009.6	44321.2	59023.1	904.706	5636.33	21914.8	22073.1	48807.8	16996.3	4346.05	5648.94
(2E)-3-(2,4-dihydroxy-5-methoxyphenyl)prop-2-enoic acid	-0.508997					5.13_209.0448m/z	209.045	5.12902	neg	HMDB0125514	Phenylpropanoids and polyketides	Cinnamic acids and derivatives	Hydroxycinnamic acids and derivatives	*		47	43.5	M-H	C10H10O5	-3.79234	1.19114	0.0148705	0.0408068	0.702711	81898.7	116547	75209.5	67924	84742.8	72151.4	87443.2	85426.6	92462.5	89829.8	157013	133263	85173.9	84240.2	78356.4	94403.3	145657	154267
4',5-Dihydroxy-3,3'-dimethoxy-6,7-methylenedioxyflavone 4'-glucuronide	-30.7811					9.80_535.1075m/z	535.107	9.80198	pos	HMDB0037758	Phenylpropanoids and polyketides	Flavonoids	Flavonoid glycosides	*		37.9	0	M+H	C24H22O14	-1.42134	1.57722	0.000129293	0.00167457	5.41964e-10	2.49373e-05	46012.9	2.49373e-05	2.49373e-05	2.49373e-05	2.49373e-05	2.49373e-05	2.49373e-05	2.49373e-05	2.49373e-05	6019.87	22357.4	59693.2	88928.3	47947.9	39554.4	56676.5	46925.9
(4-{3-[2,4-dihydroxy-5-(3-methylbut-2-en-1-yl)phenyl]-2-hydroxy-3-oxopropyl}-2-(3-methylbut-2-en-1-yl)phenyl)oxidanesulfonic acid	1.94469					4.47_489.1608m/z	489.161	4.47442	neg	HMDB0133202	Phenylpropanoids and polyketides	Linear 1,3-diarylpropanoids	Chalcones and dihydrochalcones	*		36.6	0	M-H	C25H30O8S	4.00713	1.04912	1.37323e-06	5.48015e-05	3.84956	23213.2	6030.09	27794.3	19839.1	27887.9	27925	26911.1	17506.9	18202	19639.5	2441.08	2173.24	6387.39	9046.42	5185.52	13396.5	3586.5	6024.09
3,4,5-trihydroxy-6-{[5-hydroxy-2-(3-hydroxyphenyl)-4-oxo-6,8-bis[3,4,5-trihydroxy-6-(hydroxymethyl)oxan-2-yl]-4H-chromen-7-yl]oxy}oxane-2-carboxylic acid	1.77425					5.09_770.1875n	771.195	5.08513	pos	HMDB0126962	Phenylpropanoids and polyketides	Flavonoids	Flavonoid glycosides	*		36.3	0	M+H, M+NH4	C33H38O21	-3.95003	1.29049	0.000617639	0.00529897	3.42059	45039	13167	70284.7	71385.4	44437.4	43219.6	46415.1	28330.2	21284.2	34955.5	4427.97	6046.99	16879.9	13462.6	34841.5	5667.16	12741.2	11268.9
Quercetin 3-O-(6''-acetyl-glucoside)	-9.50624					5.27_505.0985m/z	505.098	5.2735	neg	HMDB0029271	Phenylpropanoids and polyketides	Flavonoids	Flavonoid glycosides	*		52.9	69.8	M-H	C23H22O13	-0.609397	1.28747	0.00387272	0.01818	0.00137511	46.4862	33805.6	94.1866	2.49373e-05	76.6224	88.3765	112.704	2.49373e-05	2.49373e-05	2.49373e-05	8226.17	15272.2	17823.3	25273.3	75058.1	12690.2	76758	39343.3
Eleutheroside B1	1.71207					4.89_385.1125m/z	385.113	4.88743	pos	86332	Phenylpropanoids and polyketides	Coumarins and derivatives	Coumarin glycosides	*		38.4	0	M+H	C17H20O10	-1.02854	1.28275	3.33271e-06	0.000105604	3.27632	38036.4	11609.5	41174.9	52721.2	36921.1	39088	35910.3	27598.1	26181.6	44696	4393.68	9090.64	18032.5	18688.6	14988.7	11676.3	7918.4	8087.19
3-p-Coumaroyl-1,5-quinolactone	-10.1601					4.91_321.0964m/z	321.096	4.90658	pos	HMDB0029292	Phenylpropanoids and polyketides	Cinnamic acids and derivatives	Hydroxycinnamic acids and derivatives	*		49.3	52	M+H	C16H16O7	-1.44105	1.12785	0.0333358	0.0703921	0.000874017	28.8208	32975.1	2.49373e-05	2.49373e-05	2.49373e-05	2.49373e-05	2.49373e-05	2.49373e-05	2.49373e-05	230.566	95376.8	11732.1	528.593	1681.62	11186.3	1738.08	81497	60060
2-(4-hydroxy-3-methoxyphenyl)-8-[3,4,5-trihydroxy-6-(hydroxymethyl)oxan-2-yl]-3,4-dihydro-2H-1-benzopyran-3,5,6,7-tetrol	-5.1569					5.15_482.1417n	481.134	5.15003	neg	HMDB0126722	Phenylpropanoids and polyketides	Flavonoids	Flavonoid glycosides	*		47.2	42.1	M-H, M+FA-H	C22H26O12	-1.46034	1.48032	0.00573765	0.0230892	0.0280298	1360.24	48528.4	511.882	564.614	1868.86	583.595	1158.44	1259.92	911.317	4023.3	88854.9	8309.61	5098.39	18832.6	66013	14342.1	82717.9	104059
2-Feruloyl-1,2'-disinapoylgentiobiose	-1.77724					0.81_929.2739m/z	929.274	0.807167	neg	HMDB0030336	Phenylpropanoids and polyketides	Cinnamic acids and derivatives	Hydroxycinnamic acids and derivatives	*		37.9	0	M-H	C44H50O22	1.92922	1.1193	0.0370273	0.0760044	0.291742	13381.3	45867	24669	23560.9	2.49373e-05	9326.49	25688.9	7684.76	7687.26	8433.2	113822	47145.3	2.49373e-05	11541.8	28251.4	30265.5	90636.2	45273.6
(7'R,8'R)-4,7'-Epoxy-3',5-dimethoxy-4',9,9'-lignanetriol 9'-glucoside	0.769737					5.17_522.2099n	567.208	5.17097	neg	HMDB0038711	Phenylpropanoids and polyketides	2-arylbenzofuran flavonoids	Unclassified	*		49	51.4	M-H, M+FA-H	C26H34O11	-0.426351	1.22992	0.000271367	0.00288138	1.70496	66199.9	38827.9	60118.2	62651.8	60344.3	67292.8	75260.4	72740.5	69104.6	62086.9	35127.1	34368.2	29357.4	37778.9	13508.2	43489.1	56424.2	60569.9
8-C-Glucosylquercetin 2''-O-rhamnoside	1.75308					8.64_611.1591m/z	611.159	8.64327	pos	48954	Phenylpropanoids and polyketides	Flavonoids	Flavonoid glycosides	*		37.9	0	M+H	C27H30O16	-2.52213	1.36716	0.000215893	0.00245536	3.37078	48915.8	14511.7	62908.2	67471.5	42403.8	75930.3	39533.4	33934.8	33393.1	35751.7	1069.77	8546.56	13532.8	33307.1	12107.1	23599	12700.8	11230.7
Spinacetin 3-gentiobioside	3.70428					4.74_688.2058m/z	688.206	4.7446	pos	HMDB0037469	Phenylpropanoids and polyketides	Flavonoids	Flavonoid glycosides	*		37	0	M+NH4	C29H34O18	-3.82938	1.18495	1.47401e-06	5.76795e-05	13.0347	23408.5	1795.86	21060.1	14604.9	28475.9	14999	34408.4	22117.6	20140.6	31461.2	2.49373e-05	1165.89	2255.27	1197.11	7008.36	2196.56	543.713	2.49373e-05
(Z)-Resveratrol 3,4'-diglucoside	-3.75185					6.39_552.1835n	570.217	6.39173	pos	94453	Phenylpropanoids and polyketides	Stilbenes	Stilbene glycosides	*		38.5	0	M+NH4, M+Na	C26H32O13	-1.40901	1.32228	2.63392e-05	0.000517866	0.0742302	2409.72	32462.8	3328.85	2813.26	2203.84	801.914	3286.62	1729.38	2853.41	2260.5	12114.2	21554.7	44612	46081.4	46731.4	42401.4	23052.2	23155.3
2',7-Dihydroxy-4'-methoxy-8-prenylflavan 2',7-diglucoside	5.94595					6.23_709.2706m/z	709.271	6.22828	neg	91542	Phenylpropanoids and polyketides	Flavonoids	Flavonoid glycosides	*		38.7	0	M+FA-H	C33H44O14	-1.13974	1.16355	1.6375e-10	7.24708e-08	61.6465	20624.5	334.561	18007.8	17755.8	18946.7	20941.2	21651.9	26278.9	24802.5	16611.4	2.49373e-05	256.178	613.764	342.501	1464.04	2.49373e-05	2.49373e-05	2.49373e-05
Luteolin 6-C-glucoside 8-C-arabinoside	1.50655					4.73_655.1510m/z	655.151	4.72755	neg	86132	Phenylpropanoids and polyketides	Flavonoids	Flavonoid glycosides	*		38.9	0	M+FA-H	C27H30O16	-1.02592	1.00243	4.98184e-05	0.000828374	2.84129	27545.1	9694.57	29479.9	36302.9	23544.3	29006.3	31156.3	30032.2	25322.8	15516.2	2477.01	11843.1	19235.3	8354.6	16390	11258.1	6198.61	1799.83
Decarbamoylgonyautoxin III	1.30605					5.60_353.0882m/z	353.088	5.5951	pos	HMDB0040137	Phenylpropanoids and polyketides	Saxitoxins, gonyautoxins, and derivatives	Unclassified	*		36.8	0	M+H	C9H16N6O7S	2.40262	1.00229	9.58929e-05	0.00135047	2.47263	28622.3	11575.6	27717.3	26425.4	32369	31777	33526.4	25799.9	24281	27082.1	842.037	5854.79	15638.5	22330.6	18428	19477.3	3917.63	6116.31
Kaempferol 3-sophorotrioside	1.41929					4.39_772.2053n	771.198	4.39098	neg	LMPK12111744	Phenylpropanoids and polyketides	Flavonoids	Flavonoid glycosides	*		38.1	0	M-H, M+FA-H	C33H40O21	-1.16727	1.23419	0.000905343	0.00698789	2.67454	48380.5	18089.3	48558	87885.1	32235.3	40175.9	44243.1	49831	34257.9	49857.8	2384.9	9286.64	24211.3	26622.3	35962.4	20381.1	14138.4	11727.4
3-[4-hydroxy-3-(sulfooxy)phenyl]prop-2-enoic acid	-0.536612					15.49_518.9889m/z	518.989	15.4855	neg	HMDB0127962	Phenylpropanoids and polyketides	Cinnamic acids and derivatives	Hydroxycinnamic acids and derivatives	*		36.4	0	2M-H	C9H8O7S	-3.72919	1.17817	0.00121682	0.00850004	0.689388	60005.3	87041.4	57174	55598.1	60381	60910.6	57697.8	61611.4	61153.7	65515.5	110133	101832	62844.3	69821.3	76307.8	71592.7	99609.6	104190
4'-Methylliquiritigenin 7-rhamnoside	0.759456					5.77_417.1538m/z	417.154	5.77158	pos	95036	Phenylpropanoids and polyketides	Flavonoids	Flavonoid glycosides	*		37.9	0	M+H	C22H24O8	-1.36992	1.22596	0.00825822	0.0283281	1.69285	80164.6	47354.7	72214.3	93358.3	79949.9	82730.5	88927.1	69108.3	71950.2	83078.1	8649.78	22655.1	76114.7	82928.5	52859.7	77790.1	32546.1	25294.1
Kanzonol I	1.03091					8.58_437.2317m/z	437.232	8.5834	pos	HMDB0040606	Phenylpropanoids and polyketides	Isoflavonoids	Pyranoisoflavonoids	*		37.3	0	M+H	C27H32O5	-1.36392	1.08898	0.000154571	0.00189993	2.04332	41039.7	20084.8	38568.2	49914.5	34097.7	47649.9	40279.1	38479.4	40423.4	38905.2	3890.47	8642.83	18433.9	35596.3	21201.1	27552.6	18177.3	27184.2
Moracin C	1.4209					5.14_311.1272m/z	311.127	5.14228	pos	HMDB0033310	Phenylpropanoids and polyketides	2-arylbenzofuran flavonoids	Unclassified	*		38.6	0	M+H	C19H18O4	-1.74842	1.00153	1.15901e-05	0.00027476	2.67753	26480.6	9889.95	26061	25084.2	24688.3	31999.1	26668.6	29641.3	23814.8	23887.7	1747.72	5616.06	16471.4	18797.1	8119.31	16827.2	5544.38	5996.34
beta-Sitosterol 3-O-beta-D-galactopyranoside	-1.16163					14.99_599.4288m/z	599.429	14.9934	pos	LMST01040251	Phenylpropanoids and polyketides	Coumarins and derivatives	Furanocoumarins	*		38.1	0	M+Na	C35H60O6	1.03084	1.15828	0.0203373	0.0499705	0.447009	26542.8	59378.7	27419.2	36330.7	22807.1	25664.5	35723.8	27831.5	23061.1	13504.3	98810.1	68340.2	18544.6	28671	63659.2	13651.1	92884.8	90468.3
(R)-Apiumetin glucoside	-1.81752					5.75_406.1261n	429.115	5.75112	pos	HMDB0039039	Phenylpropanoids and polyketides	Coumarins and derivatives	Coumarin glycosides	*		43.3	23.7	M+Na, M+K	C20H22O9	-0.810622	1.0368	0.0287671	0.063392	0.283709	11338.8	39966.5	6599.14	7211.49	13384.9	4030.15	14996.9	12152.6	13354.9	18980.7	69952.5	72530.5	10826.3	9106.39	8616.57	8569.44	67412.6	72717.3
3,4,5-trihydroxy-6-{[(2E)-3-(3-methoxyphenyl)prop-2-enoyl]oxy}oxane-2-carboxylic acid	-1.99918					0.76_399.0945m/z	399.094	0.7561	neg	HMDB0133309	Phenylpropanoids and polyketides	Cinnamic acids and derivatives	Cinnamic acid esters	*		37.6	0	M+FA-H	C16H18O9	3.35468	1.13356	0.0224033	0.0534072	0.250143	10011.1	40021.6	13660	11354.6	8711.02	5854.8	6863.04	12668.3	11089.7	9887.37	79955	39017.3	7060.55	5336.37	40738.2	17056.4	96284	34724.9
Aricine	-0.493744					8.17_421.1539m/z	421.154	8.16647	pos	67372	Phenylpropanoids and polyketides	Flavonoids	Flavones	*		38.4	0	M+K	C22H26N2O4	3.76622	1.00981	0.00378762	0.0179015	0.71018	52906.6	74497.5	51638.7	52313.8	50629.2	47838.2	53466.1	53955.5	67681.1	45730.2	74369.6	64585.9	61435.5	65595	52396.1	86703	93641.2	97253.7
6-{4-[3-(4,5-dihydroxy-7-methoxy-2,2-dimethyl-3,4-dihydro-2H-1-benzopyran-6-yl)-3-oxopropyl]phenoxy}-3,4,5-trihydroxyoxane-2-carboxylic acid	4.00911					7.19_548.1888n	549.196	7.19038	pos	HMDB0125812	Phenylpropanoids and polyketides	Flavonoids	Flavonoid glycosides	*		37.1	0	M+H-H2O, M+H	C27H32O12	-1.04422	1.00525	9.47571e-05	0.0013401	16.1013	18974.6	1178.45	21685	9081.28	23936.6	35187.6	25442.1	15838.3	11294.9	9330.62	2.49373e-05	2.49373e-05	2735.5	1609.41	3405.49	1677.17	2.49373e-05	2.49373e-05
3,4,5-trihydroxy-6-({15-hydroxy-11,17,18-trimethoxy-13-oxo-6,8,20-trioxapentacyclo[10.8.0.0²,⁹.0³,⁷.0¹⁴,¹⁹]icosa-1(12),2(9),4,10,14,16,18-heptaen-16-yl}oxy)oxane-2-carboxylic acid	-6.13709					4.66_621.1093m/z	621.109	4.66348	neg	HMDB0128904	Phenylpropanoids and polyketides	Sterigmatocystins	Unclassified			41.3	21.5	M+FA-H	C26H24O15	-0.740962	1.04668	0.004091	0.0187932	0.0142087	336.55	23686.2	368.857	742.782	2.49373e-05	254.005	148.071	634.544	313.491	230.648	1885.14	8941.58	11752.1	28767.3	26245.7	11699.8	59935.3	40263.1
Dehydrozingerone	1.24798					4.76_193.0857m/z	193.086	4.76453	pos	71922	Phenylpropanoids and polyketides	Cinnamic acids and derivatives	Hydroxycinnamic acids and derivatives	*		38.3	0	M+H	C11H12O3	-1.14611	1.08937	4.25444e-06	0.000128368	2.37508	33109.4	13940.3	33288.6	33743	32894.7	37900.3	33776.8	33420.1	30544.5	29307.4	5728.62	7715.03	17837.5	23459.2	15994	22917.2	8712.91	9158.1

## Sheet: Export List_Class
Class	Count
2-arylbenzofuran flavonoids	5
3,4-dihydrocoumarins	1
Alpha-methyldeoxybenzoin flavonoids	1
Anthracyclines	1
Cinnamaldehydes	1
Cinnamic acids and derivatives	18
Coumarins and derivatives	8
Diarylheptanoids	1
Flavonoids	30
Isoflavonoids	3
Linear 1,3-diarylpropanoids	1
Saxitoxins, gonyautoxins, and derivatives	1
Sterigmatocystins	1
Stilbenes	5
