# Supplementary material for: Metabolomics Response to Drought Stress in Morus alba L. Variety Yu-711
Source: Plants (Basel). 2021 Aug 9;10(8):1636. doi: 10.3390/plants10081636 (PMC8400578; doi:10.3390/plants10081636)
Supplement: Supplementary file 1 [file plants-10-01636-s001.zip › Table S9 EG_CK.xlsx]

## Sheet: organic acid
Table S9 Organic acids and derivatives
Metabolites	log2(FC)	KEGG	RED/BLUE	ID Annotation	Annotation	ID	m/z	Retention time (min)	Ion mode	Compound ID	Super Class	Class	Sub Class	level	kegg	Score	Fragmentation Score	Adducts	Formula	Mass Error (ppm)	VIP	P-value	adj.P-value	FC	average(EG)	average(CK)	EG1	EG2	EG3	EG4	EG5	EG6	EG7	EG8	CK1	CK2	CK3	CK4	CK5	CK6	CK7	CK8
Argininosuccinic acid	-3.26994	C03406	blue	ath00220|ath00250	Arginine biosynthesis|Alanine, aspartate and glutamate metabolism	0.85_291.1294m/z	291.129	0.847833	pos	HMDB0000052	Organic acids and derivatives	Carboxylic acids and derivatives	Amino acids, peptides, and analogues	***	C03406	37	0	M+H	C10H18N4O6	-1.82242	1.25356	0.011583	0.034825	0.103669	4346.75	41929	5273.81	2341.91	5947.78	2037.49	6201.5	4456.63	5117.76	3397.13	77359.1	67610	9838.1	7004.87	4393.07	19503.4	51142	98581.8
L-Arginine	-2.73421	C00062	blue	ath00220|ath02010|ath00970|ath00261|ath00330	Arginine biosynthesis|ABC transporters|Aminoacyl-tRNA biosynthesis|Monobactam biosynthesis|Arginine and proline metabolism	0.71_175.1187m/z	175.119	0.711617	pos	HMDB0000517	Organic acids and derivatives	Carboxylic acids and derivatives	Amino acids, peptides, and analogues	***	C00062	51.7	68.2	M+H	C6H14N4O2	-1.72387	1.95648	0.000739827	0.00605594	0.150287	13242.7	88116.2	16338.9	11919.3	14353.9	12487.7	10479.6	12727.1	10970	16665.1	132133	148903	66236	48350.8	15919.7	79119.6	66719.4	147548
L-Asparagine	-2.192	C00152	blue	ath00250|ath00970|ath00460	Alanine, aspartate and glutamate metabolism|Aminoacyl-tRNA biosynthesis|Cyanoamino acid metabolism	0.71_132.0534n	133.061	0.711617	pos	14	Organic acids and derivatives	Carboxylic acids and derivatives	Amino acids, peptides, and analogues	**	C00152	57.6	94	M+H, M+Na, M+K	C4H8N2O3	-1.00254	5.63867	5.72485e-05	0.000921156	0.218848	154858	707607	177197	115833	217006	243633	123603	92488.4	69689.1	199417	824312	726408	693087	530447	156714	767659	959067	1.00316e+06
L-Aspartic Acid	-1.10972	C00049	blue	ath00220|ath00250|ath02010|ath00970|ath00710|ath00460|ath00340|ath00410|ath00770|ath00270|ath00300|ath00261|ath00260|ath00760	Arginine biosynthesis|Alanine, aspartate and glutamate metabolism|ABC transporters|Aminoacyl-tRNA biosynthesis|Carbon fixation in photosynthetic organisms|Cyanoamino acid metabolism|Histidine metabolism|beta-Alanine metabolism|Pantothenate and CoA biosynthesis|Cysteine and methionine metabolism|Lysine biosynthesis|Monobactam biosynthesis|Glycine, serine and threonine metabolism|Nicotinate and nic…	0.71_134.0446m/z	134.045	0.711617	pos	15	Organic acids and derivatives	Carboxylic acids and derivatives	Amino acids, peptides, and analogues	**	C00049	55.8	81.7	M+H	C4H7NO4	-1.19839	2.32607	1.7471e-05	0.000379821	0.463385	78130	168607	72926.2	78116.9	73641	86857.1	104748	64547.2	58329.3	85873.8	207545	147810	163151	150572	113493	157940	234618	173725
L-Histidine	-3.4777	C00135	blue	ath02010|ath00970|ath00340|ath00410	ABC transporters|Aminoacyl-tRNA biosynthesis|Histidine metabolism|beta-Alanine metabolism	0.71_155.0692n	156.077	0.711617	pos	HMDB0000177	Organic acids and derivatives	Carboxylic acids and derivatives	Amino acids, peptides, and analogues	***	C00135	38.5	0	M+H, M+K	C6H9N3O2	-1.55196	1.13543	0.0015103	0.00982475	0.089765	2557.13	28486.9	4830.32	2181.5	2243.75	1897.98	1610.78	2717.77	2274.54	2700.37	33198.7	27614.2	38311.7	22758.8	2318.66	64572.8	11422.3	27698
L-Isoleucine	-0.461259	C00407	blue	ath00970|ath00460|ath00280|ath00290|ath00960|ath00966	Aminoacyl-tRNA biosynthesis|Cyanoamino acid metabolism|Valine, leucine and isoleucine degradation|Valine, leucine and isoleucine biosynthesis|Tropane, piperidine and pyridine alkaloid biosynthesis|Glucosinolate biosynthesis	1.74_132.1018m/z	132.102	1.7401	pos	23	Organic acids and derivatives	Carboxylic acids and derivatives	Amino acids, peptides, and analogues	**	C00407	57	87	M+H	C6H13NO2	-0.583058	1.94745	0.0149603	0.0409547	0.726352	252183	347190	312599	241104	276930	226638	227293	227404	204587	300906	461834	362379	354101	282369	177507	368876	334947	435511
N6,N6,N6-Trimethyl-L-lysine	-2.75859	C03793	blue	ath00310	Lysine degradation	0.68_188.1521n	189.159	0.67755	pos	HMDB0001325	Organic acids and derivatives	Carboxylic acids and derivatives	Amino acids, peptides, and analogues	**	C03793	38.5	0	M+H, M+K	C9H20N2O2	-1.81345	1.52881	7.84922e-05	0.00115295	0.147769	7095.23	48015.8	9291.09	10637	5818.08	7673.9	4178.11	5924.5	4233.43	9005.71	69368.6	30742.1	47371.3	39775	11792	74488.7	47568.9	63019.7
Oxoglutaric acid	0.742718	C00026	red	ath00220|ath00250|ath00340|ath00300|ath00310|ath00040|ath00020|ath00430|ath00660|ath00650|ath00053|ath00630	Arginine biosynthesis|Alanine, aspartate and glutamate metabolism|Histidine metabolism|Lysine biosynthesis|Lysine degradation|Pentose and glucuronate interconversions|Citrate cycle (TCA cycle)|Taurine and hypotaurine metabolism|C5-Branched dibasic acid metabolism|Butanoate metabolism|Ascorbate and aldarate metabolism|Glyoxylate and dicarboxylate metabolism	0.91_145.0130m/z	145.013	0.910067	neg	HMDB0000208	Organic acids and derivatives	Keto acids and derivatives	Gamma-keto acids and derivatives	***	C00026	52.4	73.8	M-H	C5H6O5	-8.6752	1.84177	0.000462622	0.00429839	1.67333	158291	94596.4	129805	115583	147581	140913	161994	193605	191399	185444	109119	108957	78141.3	78204.5	136582	81863.8	53005.3	110898
4-Hydroxy-3-methoxy-cinnamoylglycine	0.889334	C02564	red			4.97_251.0790n	252.086	4.9653	pos	HMDB0059747	Organic acids and derivatives	Carboxylic acids and derivatives	Amino acids, peptides, and analogues		C02564	49.8	54.5	M+H, M+K, M+Na, M+H-H2O	C12H13NO5	-1.36393	1.37256	9.67821e-05	0.00136158	1.85232	68996.7	37248.8	59315.3	66788	71765.7	50658.4	72048.1	63101.6	68056.5	100240	33571.6	55870.7	36220.2	39666.3	28436.7	38532.7	32665.6	33026.3
Humilixanthin	1.93482	C08548	red			3.80_365.0751m/z	365.075	3.80433	pos	67056	Organic acids and derivatives	Carboxylic acids and derivatives	Amino acids, peptides, and analogues	*	C08548	38.1	0	M+K	C14H18N2O7	1.54594	1.001	8.47645e-13	1.50507e-09	3.82332	19827.1	5185.83	19780.9	17398.4	21877.9	21355.8	19812.1	19236.6	19995.3	19159.5	4499.29	5798.05	4443.19	5682.29	6290.65	6603.8	4312.34	3857.04
L-Coprine	-0.834074	C08271	blue			0.71_202.0950n	203.102	0.711617	pos	HMDB0034266	Organic acids and derivatives	Carboxylic acids and derivatives	Amino acids, peptides, and analogues	*	C08271	38.5	0	M+H, M+K	C8H14N2O4	-1.80639	1.14915	5.95045e-05	0.000941282	0.560943	28601.8	50988.8	29685.1	31815.4	29658.5	19384.4	29782.6	28917.6	28254.8	31316.3	55722.1	64602.8	37293.9	37969.1	52795.9	51436.8	63648.8	44441.4
Ticarcillin disodium	-0.324821	C07139	blue			9.86_408.9911m/z	408.991	9.86065	neg	69762	Organic acids and derivatives	Carboxylic acids and derivatives	Amino acids, peptides, and analogues		C07139	36.7	0	M-H2O-H	C15H14N2Na2O6S2	0.274329	1.61215	0.00320789	0.0161778	0.798398	213580	267511	203746	203077	212395	206600	214955	220566	224164	223137	319173	290792	225138	223693	227496	239839	304497	309459
Daucic acid	-0.628909					0.91_203.0188m/z	203.019	0.910067	neg	HMDB0031665	Organic acids and derivatives	Hydroxy acids and derivatives	Beta hydroxy acids and derivatives	*		53.4	73.6	M-H	C7H8O7	-4.44276	3.91163	6.90273e-05	0.00105228	0.646665	484410	749090	403149	400610	489984	452537	485691	525926	540949	576439	874831	873061	691894	637660	671627	581192	874972	787485
13E-Tetranor-16-carboxy-LTE4	-6.98512					8.43_825.2971m/z	825.297	8.42728	neg	LMFA03020051	Organic acids and derivatives	Carboxylic acids and derivatives	Amino acids, peptides, and analogues			46.8	56	2M-H	C19H27NO7S	3.27729	3.53339	0.000293086	0.00304933	0.0078935	1919.86	243221	2407.49	505.641	1741.83	3634.97	598.303	1957.09	778.777	3734.81	34357.3	111071	329503	506271	185708	281866	254812	242180
Alanyltryptophan	-1.80775					14.00_549.2444m/z	549.244	14.0024	neg	HMDB0013209	Organic acids and derivatives	Carboxylic acids and derivatives	Amino acids, peptides, and analogues			38.5	0	2M-H	C14H17N3O3	-4.2217	1.63928	0.0195085	0.0486577	0.285637	25061.1	87737.5	40525.2	51946.9	16394.3	27709.2	17536.8	18133.9	18716	9526.31	167926	53358.2	17690.4	25374.6	126645	18370.3	163792	128744
Monoiodothyronine	-0.338988					14.73_796.9840m/z	796.984	14.729	neg	HMDB0000793	Organic acids and derivatives	Carboxylic acids and derivatives	Amino acids, peptides, and analogues			37.9	0	2M-H	C15H14INO4	-2.8139	3.02994	0.0102243	0.0322762	0.790596	795429	1.00611e+06	779018	714747	799830	745239	814205	833843	825084	851463	1.29406e+06	1.11855e+06	806868	788196	871346	859178	1.14077e+06	1.16993e+06
L-2-Amino-3-methylenehexanoic acid	0.914987					0.85_144.1017m/z	144.102	0.847833	pos	86954	Organic acids and derivatives	Carboxylic acids and derivatives	Amino acids, peptides, and analogues	*		50	53.7	M+H	C7H13NO2	-1.22297	2.29542	4.67233e-07	2.49105e-05	1.88555	176738	93732.9	176561	205416	171709	150889	181898	167330	168266	191838	71324.6	63342.3	78395.2	93674	115381	101740	121885	104121
[Nitrilotris(methylene)]trisphosphonic acid	-1.20957					0.97_321.9613m/z	321.961	0.967567	pos	86514	Organic acids and derivatives	Organic phosphonic acids and derivatives	Organic phosphonic acids			38.6	0	M+Na	C3H12NO9P3	-1.24275	2.92259	0.0393284	0.079561	0.432399	176431	408029	114933	53237.5	204385	127960	146576	223218	349072	192067	850907	558866	100217	121639	286294	180474	545122	620711
Deoxypyridinoline	-1.80179					6.29_451.1594m/z	451.159	6.28697	pos	5552	Organic acids and derivatives	Carboxylic acids and derivatives	Amino acids, peptides, and analogues			38.8	0	M+K	C18H28N4O7	1.03883	2.91169	0.00821151	0.0282304	0.286818	73873.5	257562	97178.7	116854	62496.3	59612.3	93663.2	70027.3	67425.1	23731.4	547887	212188	82897.6	86770.7	288738	113777	406607	321634
Phenylalanyl-Valine	0.625026					4.58_264.1470n	287.139	4.58488	pos	HMDB0029008	Organic acids and derivatives	Carboxylic acids and derivatives	Amino acids, peptides, and analogues			44.6	29.1	M+H, M+Na	C14H20N2O3	-1.60217	1.48256	0.0134766	0.0382851	1.54224	156010	101158	180286	173022	155626	210974	139921	137770	129804	120676	47162.4	69981.2	123109	131190	179360	127525	60813.6	70124.3
N-Decanoylglycine	-0.927767					4.07_229.1675n	230.175	4.07052	pos	HMDB0013267	Organic acids and derivatives	Carboxylic acids and derivatives	Amino acids, peptides, and analogues			45	29.8	M+H-H2O, M+H	C12H23NO3	-1.38471	2.61407	0.00310452	0.0158434	0.525672	155553	295912	154912	162080	132145	153287	110815	172758	195274	163150	230854	244748	255031	252665	146445	336360	454773	446422
Arginyl-Isoleucine	0.79712					2.58_310.1855m/z	310.186	2.57555	pos	HMDB0028712	Organic acids and derivatives	Carboxylic acids and derivatives	Amino acids, peptides, and analogues			41.1	9.99	M+Na	C12H25N5O3	1.88109	2.60984	7.47776e-05	0.00111299	1.73763	279885	161073	320356	282506	279690	300470	304478	292444	293986	165151	104211	140990	188406	206039	202227	176617	136601	133492
D-Pipecolic acid	-0.668065					0.86_130.0862m/z	130.086	0.86485	pos	58337	Organic acids and derivatives	Carboxylic acids and derivatives	Amino acids, peptides, and analogues			57.3	94.3	M+H	C6H11NO2	-0.647653	2.58556	0.0349406	0.0729134	0.62935	315640	501533	308773	339358	275687	241394	386396	381214	262221	330073	221887	483538	561242	479897	160713	642938	804390	657655
Glycyltyrosine	-0.855858					1.11_256.1288m/z	256.129	1.11395	pos	HMDB0028853	Organic acids and derivatives	Carboxylic acids and derivatives	Amino acids, peptides, and analogues			45	30.3	M+NH4	C11H14N2O4	-1.48099	2.47544	0.000896985	0.00697025	0.552537	145674	263646	172136	121170	172454	149758	111478	155657	158424	124317	228352	232481	134387	235517	255126	307401	337370	378535
N5-Acetyl-N2-gamma-L-glutamyl-L-ornithine	-1.05419					0.71_304.1497m/z	304.15	0.711617	pos	HMDB0039423	Organic acids and derivatives	Carboxylic acids and derivatives	Amino acids, peptides, and analogues	***		38.6	0	M+H	C12H21N3O6	-1.91233	2.44444	0.00383515	0.0180499	0.481566	113952	236628	117289	106128	118936	102000	107730	113555	118263	127713	346905	356106	141491	125817	170548	168891	351539	231723
Arginyl-Phenylalanine	1.04618					0.85_304.1749m/z	304.175	0.847833	pos	HMDB0028716	Organic acids and derivatives	Carboxylic acids and derivatives	Amino acids, peptides, and analogues	***		37.4	0	M+H-H2O	C15H23N5O3	-5.86202	2.42887	0.00994211	0.0317239	2.06505	284206	137626	335988	203994	322295	482328	172393	257341	254995	244314	22173.8	68902.3	114150	157558	328397	233634	72215.5	103982
Aspartyl-Gamma-glutamate	-1.86678					0.76_262.1028m/z	262.103	0.7627	pos	HMDB0028767	Organic acids and derivatives	Carboxylic acids and derivatives	Amino acids, peptides, and analogues			49.6	54.5	M+H	C9H15N3O6	-2.05555	2.24495	0.000216259	0.00245674	0.274184	35388.4	129068	34466.4	29595.5	45244.3	58727.2	25140.7	24280.4	23517.3	42135.7	89093.9	127077	168109	137205	26883.9	188812	123946	171420
L-2-Amino-5-hydroxypentanoic acid	-1.18819					0.71_134.0810m/z	134.081	0.711617	pos	HMDB0031658	Organic acids and derivatives	Carboxylic acids and derivatives	Amino acids, peptides, and analogues	*		47.9	44.2	M+H	C5H11NO3	-1.34761	1.79288	0.0402412	0.0809443	0.438852	69054.6	157353	66335.5	39436.2	85518.9	60826.2	78788.5	77223	87090.8	57217.4	233258	346736	39483.4	35000.8	170739	56057.3	170318	207229
Leu-Leu-Leu	-0.399645					5.60_340.2589m/z	340.259	5.5951	pos	HMDB0094648	Organic acids and derivatives	Carboxylic acids and derivatives	Amino acids, peptides, and analogues			43.2	30.2	M+H-H2O	C18H35N3O4	-1.45218	2.21987	0.0185529	0.04702	0.758045	370387	488608	449372	283628	370105	385584	362426	319083	435157	357742	562841	480493	424308	382540	443590	346300	676661	592135
Arginyl-Hydroxyproline	-1.25144					0.71_310.1490m/z	310.149	0.711617	pos	85625	Organic acids and derivatives	Carboxylic acids and derivatives	Amino acids, peptides, and analogues			38.8	0	M+Na	C11H21N5O4	1.57082	2.15766	0.00584376	0.0232855	0.420028	74372.4	177065	96311.7	84471.2	82293.1	108243	61117.5	50494.3	53864.7	58183.6	58323.6	62596.9	181603	171184	161096	228537	239114	314069
Methionyl-Phenylalanine	-0.677787					5.02_591.2291m/z	591.229	5.02322	neg	HMDB0028980	Organic acids and derivatives	Carboxylic acids and derivatives	Amino acids, peptides, and analogues			44.1	37.3	2M-H	C14H20N2O3S	-4.22834	1.45949	0.0105591	0.0328593	0.625123	77296.4	123650	65207.6	56102.6	60339	77138.1	62558.3	109307	131721	55997.6	138835	104864	86519.1	89210.5	94907.9	137263	174046	163553
Norophthalmic acid	-1.01128					0.83_276.1186m/z	276.119	0.8308	pos	58301	Organic acids and derivatives	Carboxylic acids and derivatives	Amino acids, peptides, and analogues			37.6	0	M+H	C10H17N3O6	-1.63967	1.19188	0.000610299	0.00525316	0.496104	26883.3	54188.7	22231.9	20100.7	29403.1	29382.2	24122	28732.7	29185.1	31908.5	36361.1	40298.8	59617.8	57993.4	40935.1	89491.7	48807.7	60004.3
Tyrosyl-Hydroxyproline	-2.77316					4.44_295.1284m/z	295.128	4.43645	pos	HMDB0029106	Organic acids and derivatives	Carboxylic acids and derivatives	Amino acids, peptides, and analogues			55	79	M+H	C14H18N2O5	-1.41796	1.59427	0.0010969	0.00794602	0.146284	8677.83	59322	11488.4	8923.16	6905.58	5833.48	5728.43	10806.7	11331.7	8405.26	130403	69511.3	52629	49391.3	8555.41	48000.1	41835.9	74249.5
Lycoperdic acid	0.720024					0.84_262.0565m/z	262.056	0.8413	neg	HMDB0030417	Organic acids and derivatives	Carboxylic acids and derivatives	Amino acids, peptides, and analogues	*		50.3	56.7	M+FA-H	C8H11NO6	-1.76014	1.83662	0.000148901	0.00184778	1.64721	157567	95657	182543	210278	148510	169254	166347	133164	116622	133820	96075.7	94343.8	100020	89115.4	127268	89401.4	95119.4	73912.7
DL-2-Aminooctanoic acid	0.747197					0.85_159.1257n	142.122	0.847833	pos	HMDB0000991	Organic acids and derivatives	Carboxylic acids and derivatives	Amino acids, peptides, and analogues			47.5	41.2	M+H-H2O, M+H	C8H17NO2	-1.13855	1.8042	0.00497005	0.0211412	1.67853	178948	106610	162213	128123	197025	196096	131854	197638	212569	206062	78352.4	67123	71174.5	79395.6	59448.7	160007	142301	195076
Valyl-Arginine	0.617909					2.09_296.1700m/z	296.17	2.08915	pos	HMDB0029121	Organic acids and derivatives	Carboxylic acids and derivatives	Amino acids, peptides, and analogues			38.7	0.435	M+Na	C11H23N5O3	2.41086	1.31799	0.0115091	0.0346855	1.53465	119206	77676.3	140860	124408	83386.5	151502	121374	133058	125251	73806.4	37456.7	64798.8	109263	132495	68122	80428.9	70972.6	57873.4
Ceanothine D	-2.27893					12.55_484.3032n	502.337	12.5473	pos	HMDB0029341	Organic acids and derivatives	Carboxylic acids and derivatives	Amino acids, peptides, and analogues	*		36.5	0	M+NH4, M+Na	C27H40N4O4	-3.54241	1.54119	0.00149018	0.00975546	0.20605	11736.9	56961.6	11346.1	13546.6	6532.35	9817.76	14620.3	17841.6	13471.3	6719.36	76346.4	57727.1	15472.6	21415	100438	25208	80756.3	78329.2
Dynorphin B (6-9)	2.04297					7.75_588.3366m/z	588.337	7.74617	pos	HMDB0012937	Organic acids and derivatives	Carboxylic acids and derivatives	Amino acids, peptides, and analogues			37.3	0	M+H-H2O	C26H43N11O6	0.227584	1.2964	0.000239984	0.00263543	4.12092	39582.1	9605.17	31297.4	42800.3	33321.6	14743	59515.5	49366.9	47219.7	38392.3	3299.93	12424.1	11817.5	9018.27	33951.2	3823.2	849.96	1657.15
Lysyl-Tryptophan	0.48588					5.65_371.1483m/z	371.148	5.65378	pos	HMDB0028962	Organic acids and derivatives	Carboxylic acids and derivatives	Amino acids, peptides, and analogues			38.6	0	M+K	C17H24N4O3	0.832467	1.03758	0.0080932	0.0280221	1.40044	81444	58156	72963.8	72498	81044.7	80308.2	91622	81610.4	81917.8	89587.2	23821.7	30734.4	66492.7	75824.8	54388.8	74882.1	68054.4	71049.4
2-Hydroxydecanedioic acid	0.538556					5.07_435.2232m/z	435.223	5.06552	neg	HMDB0000424	Organic acids and derivatives	Hydroxy acids and derivatives	Medium-chain hydroxy acids and derivatives			44.8	34.1	2M-H	C10H18O5	-0.80016	1.022	0.00845173	0.0286988	1.45252	76112.3	52400.2	80960	91717.5	67041.3	81600	75932.3	75847.9	72120.6	63678.4	18972.1	32232.8	62666	79386.5	56726.6	72072.1	51412.2	45733.6
Pisumoside A	2.49829					5.42_835.3599m/z	835.36	5.4222	neg	HMDB0037126	Organic acids and derivatives	Thiocarboxylic acids and derivatives	Thioesters	*		38.9	1.27	M-H2O-H	C38H62O21	-0.78102	1.33502	0.00301559	0.015535	5.65015	47535.9	8413.21	82288.3	105447	26330.9	39278.3	26193.9	43422.4	34294.1	23032.1	1602.03	4084.01	11438	15156.9	19852.7	12102.8	2320.35	748.865
Plantaricin BN	0.773368					9.10_484.2302n	502.264	9.10407	pos	HMDB0038238	Organic acids and derivatives	Carboxylic acids and derivatives	Tetracarboxylic acids and derivatives			38.2	0	M+NH4, M+Na	C24H36O10	-1.3643	1.18576	0.00925455	0.0303609	1.70926	75486.6	44163.4	87970.5	77712.9	84613.1	92596.6	74451.6	44107.3	54727.5	87713	89378.6	62471.4	42401.3	54395.6	32910.3	31335.6	22569.9	17844.6
Arginyl-Leucine	0.573771					2.90_310.1856m/z	310.186	2.90292	pos	HMDB0028713	Organic acids and derivatives	Carboxylic acids and derivatives	Amino acids, peptides, and analogues			39.4	3.93	M+Na	C12H25N5O3	2.13958	1.17516	0.00208708	0.0123021	1.48841	81683.7	54879.9	75869.4	71770.7	82441.3	80135.6	95919.9	87522.9	92381.8	67428.1	33578.2	51864	73046.7	80260.1	55779.5	67507	41124.8	35879
Arginyl-Aspartate	-0.780216					11.58_577.2683m/z	577.268	11.5808	neg	85620	Organic acids and derivatives	Carboxylic acids and derivatives	Amino acids, peptides, and analogues			36.9	0	2M-H	C10H19N5O5	-2.87417	1.26612	0.0092287	0.0303191	0.58228	49232.3	84551	69985.6	86008.7	33785.9	65744.1	35565.3	50062.7	34861.4	17844.7	62124.8	69747.8	68629.7	94242.7	128551	61070.4	86556	105486
2-(3-carboxy-3-(trimethylammonio)propyl)-L-histidine	8.00276					12.49_317.2057m/z	317.206	12.4898	pos	96237	Organic acids and derivatives	Carboxylic acids and derivatives	Amino acids, peptides, and analogues			39.1	0	M+NH4	C13H23N4O4+	-0.210371	1.00544	2.86881e-07	1.80672e-05	256.489	15734.9	61.3471	17834.1	10076.7	24123.5	19100.3	14257.5	14916.1	16447.6	9123.3	2.49373e-05	150.51	92.5463	2.49373e-05	92.0874	2.49373e-05	2.49373e-05	155.633
Kinetensin 1-3	7.79001					12.49_339.2150m/z	339.215	12.4935	neg	HMDB0012983	Organic acids and derivatives	Carboxylic acids and derivatives	Amino acids, peptides, and analogues			39.1	0	M-H2O-H	C15H30N6O4	-0.163602	1.13862	1.40601e-07	1.07824e-05	221.323	20227.3	91.3929	22721.4	15454.6	29600.1	24706.9	16164.1	21137.8	21152.7	10880.9	159.636	400.043	2.49373e-05	2.49373e-05	171.464	2.49373e-05	2.49373e-05	2.49373e-05
Isoleucyl-Tyrosine	1.15168					6.57_587.3070m/z	587.307	6.56708	neg	HMDB0028919	Organic acids and derivatives	Carboxylic acids and derivatives	Amino acids, peptides, and analogues			37.4	0	2M-H	C15H22N2O4	-2.78643	1.12375	0.00111331	0.00803312	2.22173	44276.7	19929	42868.6	49976.7	42674.9	25837.3	52672.9	50052.2	43992.2	46139.2	14011.3	27093.8	30256.6	21192.6	47027.4	11580.1	2269.7	6000.07
Tyrosyl-Glutamate	0.477584					2.46_310.1160n	349.08	2.46092	pos	HMDB0029104	Organic acids and derivatives	Carboxylic acids and derivatives	Amino acids, peptides, and analogues	***		39.1	0	M+H, M+K	C14H18N2O6	-1.46182	1.00536	0.0112285	0.0341618	1.39241	89077.2	63973.4	95571.6	91465.1	76693.8	95565.2	76334.3	102572	102730	71686	34364.1	47404.2	76135.7	85191.5	87481.6	81718.1	54516.2	44975.9
Capryloylglycine	0.296445					2.13_201.1363n	202.143	2.12875	pos	HMDB0000832	Organic acids and derivatives	Carboxylic acids and derivatives	Amino acids, peptides, and analogues			43.1	19.6	M+H-H2O, M+H	C10H19NO3	-1.09768	1.08901	0.0450285	0.0877197	1.22811	198707	161798	184349	208516	182901	208705	171851	218788	233081	181467	125104	97437.9	177508	155672	173467	238241	144301	182658
1-Isopropyl citrate	-1.25442					0.75_252.1074m/z	252.107	0.745667	pos	88461	Organic acids and derivatives	Carboxylic acids and derivatives	Tricarboxylic acids and derivatives			38.1	0	M+NH4	C9H14O7	-1.40333	1.05253	0.00285604	0.0149837	0.419162	16341.5	38986	17531.1	19113.1	18592.9	18236.3	15652.4	11892.4	13987.6	15725.9	50060.1	59713.1	25222	19987.6	25736.2	20798.5	58981.3	51389.1
Asparaginyl-Aspartic acid	0.958661					2.53_493.1559m/z	493.156	2.52895	neg	HMDB0028727	Organic acids and derivatives	Carboxylic acids and derivatives	Amino acids, peptides, and analogues			45.2	42.4	2M-H	C8H13N3O6	4.70154	1.12848	0.000521441	0.00470394	1.94351	49907.2	25679	48402.6	51869.1	48811.9	50074.8	54232	46804.8	47790.7	51271.8	19957.2	28092.8	24919.6	29026.8	56511.1	29499.9	10523.1	6901.19

## Sheet: sign. change 
Metabolites	log2(FC)	KEGG	RED/BLUE	ID Annotation	Annotation	ID	m/z	Retention time (min)	Ion mode	Compound ID	Super Class	Class	Sub Class	level	kegg	Score	Fragmentation Score	Adducts	Formula	Mass Error (ppm)	VIP	P-value	adj.P-value	FC	average(EG)	average(CK)	EG1	EG2	EG3	EG4	EG5	EG6	EG7	EG8	CK1	CK2	CK3	CK4	CK5	CK6	CK7	CK8
Argininosuccinic acid	-3.26994	C03406	blue	ath00220|ath00250	Arginine biosynthesis|Alanine, aspartate and glutamate metabolism	0.85_291.1294m/z	291.129	0.847833	pos	HMDB0000052	Organic acids and derivatives	Carboxylic acids and derivatives	Amino acids, peptides, and analogues	***	C03406	37	0	M+H	C10H18N4O6	-1.82242	1.25356	0.011583	0.034825	0.103669	4346.75	41929	5273.81	2341.91	5947.78	2037.49	6201.5	4456.63	5117.76	3397.13	77359.1	67610	9838.1	7004.87	4393.07	19503.4	51142	98581.8
L-Arginine	-2.73421	C00062	blue	ath00220|ath02010|ath00970|ath00261|ath00330	Arginine biosynthesis|ABC transporters|Aminoacyl-tRNA biosynthesis|Monobactam biosynthesis|Arginine and proline metabolism	0.71_175.1187m/z	175.119	0.711617	pos	HMDB0000517	Organic acids and derivatives	Carboxylic acids and derivatives	Amino acids, peptides, and analogues	***	C00062	51.7	68.2	M+H	C6H14N4O2	-1.72387	1.95648	0.000739827	0.00605594	0.150287	13242.7	88116.2	16338.9	11919.3	14353.9	12487.7	10479.6	12727.1	10970	16665.1	132133	148903	66236	48350.8	15919.7	79119.6	66719.4	147548
L-Asparagine	-2.192	C00152	blue	ath00250|ath00970|ath00460	Alanine, aspartate and glutamate metabolism|Aminoacyl-tRNA biosynthesis|Cyanoamino acid metabolism	0.71_132.0534n	133.061	0.711617	pos	14	Organic acids and derivatives	Carboxylic acids and derivatives	Amino acids, peptides, and analogues	**	C00152	57.6	94	M+H, M+Na, M+K	C4H8N2O3	-1.00254	5.63867	5.72485e-05	0.000921156	0.218848	154858	707607	177197	115833	217006	243633	123603	92488.4	69689.1	199417	824312	726408	693087	530447	156714	767659	959067	1.00316e+06
L-Aspartic Acid	-1.10972	C00049	blue	ath00220|ath00250|ath02010|ath00970|ath00710|ath00460|ath00340|ath00410|ath00770|ath00270|ath00300|ath00261|ath00260|ath00760	Arginine biosynthesis|Alanine, aspartate and glutamate metabolism|ABC transporters|Aminoacyl-tRNA biosynthesis|Carbon fixation in photosynthetic organisms|Cyanoamino acid metabolism|Histidine metabolism|beta-Alanine metabolism|Pantothenate and CoA biosynthesis|Cysteine and methionine metabolism|Lysine biosynthesis|Monobactam biosynthesis|Glycine, serine and threonine metabolism|Nicotinate and nic…	0.71_134.0446m/z	134.045	0.711617	pos	15	Organic acids and derivatives	Carboxylic acids and derivatives	Amino acids, peptides, and analogues	**	C00049	55.8	81.7	M+H	C4H7NO4	-1.19839	2.32607	1.7471e-05	0.000379821	0.463385	78130	168607	72926.2	78116.9	73641	86857.1	104748	64547.2	58329.3	85873.8	207545	147810	163151	150572	113493	157940	234618	173725
L-Histidine	-3.4777	C00135	blue	ath02010|ath00970|ath00340|ath00410	ABC transporters|Aminoacyl-tRNA biosynthesis|Histidine metabolism|beta-Alanine metabolism	0.71_155.0692n	156.077	0.711617	pos	HMDB0000177	Organic acids and derivatives	Carboxylic acids and derivatives	Amino acids, peptides, and analogues	***	C00135	38.5	0	M+H, M+K	C6H9N3O2	-1.55196	1.13543	0.0015103	0.00982475	0.089765	2557.13	28486.9	4830.32	2181.5	2243.75	1897.98	1610.78	2717.77	2274.54	2700.37	33198.7	27614.2	38311.7	22758.8	2318.66	64572.8	11422.3	27698
L-Isoleucine	-0.461259	C00407	blue	ath00970|ath00460|ath00280|ath00290|ath00960|ath00966	Aminoacyl-tRNA biosynthesis|Cyanoamino acid metabolism|Valine, leucine and isoleucine degradation|Valine, leucine and isoleucine biosynthesis|Tropane, piperidine and pyridine alkaloid biosynthesis|Glucosinolate biosynthesis	1.74_132.1018m/z	132.102	1.7401	pos	23	Organic acids and derivatives	Carboxylic acids and derivatives	Amino acids, peptides, and analogues	**	C00407	57	87	M+H	C6H13NO2	-0.583058	1.94745	0.0149603	0.0409547	0.726352	252183	347190	312599	241104	276930	226638	227293	227404	204587	300906	461834	362379	354101	282369	177507	368876	334947	435511
N6,N6,N6-Trimethyl-L-lysine	-2.75859	C03793	blue	ath00310	Lysine degradation	0.68_188.1521n	189.159	0.67755	pos	HMDB0001325	Organic acids and derivatives	Carboxylic acids and derivatives	Amino acids, peptides, and analogues	**	C03793	38.5	0	M+H, M+K	C9H20N2O2	-1.81345	1.52881	7.84922e-05	0.00115295	0.147769	7095.23	48015.8	9291.09	10637	5818.08	7673.9	4178.11	5924.5	4233.43	9005.71	69368.6	30742.1	47371.3	39775	11792	74488.7	47568.9	63019.7
Oxoglutaric acid	0.742718	C00026	red	ath00220|ath00250|ath00340|ath00300|ath00310|ath00040|ath00020|ath00430|ath00660|ath00650|ath00053|ath00630	Arginine biosynthesis|Alanine, aspartate and glutamate metabolism|Histidine metabolism|Lysine biosynthesis|Lysine degradation|Pentose and glucuronate interconversions|Citrate cycle (TCA cycle)|Taurine and hypotaurine metabolism|C5-Branched dibasic acid metabolism|Butanoate metabolism|Ascorbate and aldarate metabolism|Glyoxylate and dicarboxylate metabolism	0.91_145.0130m/z	145.013	0.910067	neg	HMDB0000208	Organic acids and derivatives	Keto acids and derivatives	Gamma-keto acids and derivatives	***	C00026	52.4	73.8	M-H	C5H6O5	-8.6752	1.84177	0.000462622	0.00429839	1.67333	158291	94596.4	129805	115583	147581	140913	161994	193605	191399	185444	109119	108957	78141.3	78204.5	136582	81863.8	53005.3	110898
4-Hydroxy-3-methoxy-cinnamoylglycine	0.889334	C02564	red			4.97_251.0790n	252.086	4.9653	pos	HMDB0059747	Organic acids and derivatives	Carboxylic acids and derivatives	Amino acids, peptides, and analogues		C02564	49.8	54.5	M+H, M+K, M+Na, M+H-H2O	C12H13NO5	-1.36393	1.37256	9.67821e-05	0.00136158	1.85232	68996.7	37248.8	59315.3	66788	71765.7	50658.4	72048.1	63101.6	68056.5	100240	33571.6	55870.7	36220.2	39666.3	28436.7	38532.7	32665.6	33026.3
Humilixanthin	1.93482	C08548	red			3.80_365.0751m/z	365.075	3.80433	pos	67056	Organic acids and derivatives	Carboxylic acids and derivatives	Amino acids, peptides, and analogues	*	C08548	38.1	0	M+K	C14H18N2O7	1.54594	1.001	8.47645e-13	1.50507e-09	3.82332	19827.1	5185.83	19780.9	17398.4	21877.9	21355.8	19812.1	19236.6	19995.3	19159.5	4499.29	5798.05	4443.19	5682.29	6290.65	6603.8	4312.34	3857.04
L-Coprine	-0.834074	C08271	blue			0.71_202.0950n	203.102	0.711617	pos	HMDB0034266	Organic acids and derivatives	Carboxylic acids and derivatives	Amino acids, peptides, and analogues	*	C08271	38.5	0	M+H, M+K	C8H14N2O4	-1.80639	1.14915	5.95045e-05	0.000941282	0.560943	28601.8	50988.8	29685.1	31815.4	29658.5	19384.4	29782.6	28917.6	28254.8	31316.3	55722.1	64602.8	37293.9	37969.1	52795.9	51436.8	63648.8	44441.4
Ticarcillin disodium	-0.324821	C07139	blue			9.86_408.9911m/z	408.991	9.86065	neg	69762	Organic acids and derivatives	Carboxylic acids and derivatives	Amino acids, peptides, and analogues		C07139	36.7	0	M-H2O-H	C15H14N2Na2O6S2	0.274329	1.61215	0.00320789	0.0161778	0.798398	213580	267511	203746	203077	212395	206600	214955	220566	224164	223137	319173	290792	225138	223693	227496	239839	304497	309459
