# Supplementary material for: Metabolomics Response to Drought Stress in Morus alba L. Variety Yu-711
Source: Plants (Basel). 2021 Aug 9;10(8):1636. doi: 10.3390/plants10081636 (PMC8400578; doi:10.3390/plants10081636)
Supplement: Supplementary file 1 [file plants-10-01636-s001.zip › Table S10 EG_CK.xlsx]

## Sheet: Sheet1
Table S10 other metabolic changes
Metabolites	log2(FC)	KEGG	RED/BLUE	ID Annotation	Annotation	ID	m/z	Retention time (min)	Ion mode	Compound ID	Super Class	Class	Sub Class	level	kegg	Score	Fragmentation Score	Adducts	Formula	Mass Error (ppm)	VIP	P-value	adj.P-value	FC	average(EG)	average(CK)	EG1	EG2	EG3	EG4	EG5	EG6	EG7	EG8	CK1	CK2	CK3	CK4	CK5	CK6	CK7	CK8
2-Methyl-1-hydroxypropyl-ThPP	0.934482	C15976	red	ath00280	Valine, leucine and isoleucine degradation	1.17_515.1367m/z	515.137	1.16502	pos	HMDB0006866	Organoheterocyclic compounds	Diazines	Pyrimidines and pyrimidine derivatives	**	C15976	37.2	0	M+NH4	C16H27N4O8P2S+	0.693809	1.08694	0.0324383	0.0689006	1.9112	69819.4	36531.6	92460.6	112765	61870.7	93506.7	53100.4	50589.7	40382.2	53879.5	1650.45	18184.6	70157.6	61235	70604.4	52397	13297.3	4726.48
2-Methyl-3-hydroxy-5-formylpyridine-4-carboxylate	-1.48343	C06050	blue	ath00750	Vitamin B6 metabolism	4.54_361.0693m/z	361.069	4.53695	neg	58601	Organoheterocyclic compounds	Pyridines and derivatives	Pyridinecarboxylic acids and derivatives	**	C06050	37.7	0	2M-H	C8H7NO4	4.29505	1.23642	0.0129317	0.0373156	0.357637	20146.3	56331.8	16703.8	15334	20076.3	15378.9	23491.9	21265.4	21203.9	27716.3	96259	79866.6	25236.9	23981.1	16328.9	28094.8	94504.3	86382.4
4-Imidazolone-5-propionic acid	-1.63962	C03680	blue	ath00340	Histidine metabolism	0.85_174.0870m/z	174.087	0.847833	pos	319	Organoheterocyclic compounds	Azoles	Imidazoles	**	C03680	38.3	0	M+NH4	C6H8N2O3	-1.72602	1.16242	0.00254847	0.0139434	0.320941	12900.3	40195.4	16029.8	14051.6	10532.2	9761.83	7484.7	14888.1	21549.4	8905.06	66127.3	75939.3	28475.4	26118.9	47228.5	26412.1	23856.4	27405.4
5-(2'-Carboxyethyl)-4,6-Dihydroxypicolinate	-0.579034	C05655	blue	ath00380	Tryptophan metabolism	1.18_245.0764m/z	245.076	1.1822	pos	HMDB0006794	Organoheterocyclic compounds	Pyridines and derivatives	Hydropyridines	**	C05655	39.1	0	M+NH4	C9H9NO6	-1.61352	1.08713	0.00265706	0.0143389	0.669412	49973	74652.1	50451.3	47015.6	56344.3	51110.7	48460.7	47635.1	48208.1	50558.4	99633.9	90451.7	64217.3	53609.6	52350.8	64424.7	76025.5	96503.3
5-Methylcytosine	-1.09268	C02376	blue	ath00240	Pyrimidine metabolism	7.60_249.1104m/z	249.11	7.60255	neg	HMDB0002894	Organoheterocyclic compounds	Diazines	Pyrimidines and pyrimidine derivatives	**	C02376	50.4	57.7	2M-H	C5H7N3O	-0.577274	1.06897	0.00210415	0.0123629	0.468891	19998.3	42650.2	18305.3	18832.3	27139.5	30515	12967	18635.9	14495.9	19095.7	74517.7	51868.5	21839.4	29170.3	36177.6	38445.8	44599.6	44583
5'-Methylthioadenosine	-1.19196	C00170	blue	ath00270|ath00908	Cysteine and methionine metabolism|Zeatin biosynthesis	4.20_298.0965m/z	298.096	4.2038	pos	HMDB0001173	Nucleosides, nucleotides, and analogues	5'-deoxyribonucleosides	5'-deoxy-5'-thionucleosides	***	C00170	50.8	64.5	M+H	C11H15N5O3S	-1.2433	1.07557	6.73969e-05	0.00103289	0.437707	15326	35014.2	15919.6	13390.2	14681.9	14087.3	9984.2	12994.6	15086.9	26463	49470.2	37504.8	36886.6	22715.5	23101.2	39399.6	34994.8	36041.2
Adenine	-0.382453	C00147	blue	ath00908|ath00230	Zeatin biosynthesis|Purine metabolism	0.85_136.0616m/z	136.062	0.847833	pos	HMDB0000034	Organoheterocyclic compounds	Imidazopyrimidines	Purines and purine derivatives	***	C00147	53	71.9	M+H	C5H5N5	-1.1495	2.19086	0.041227	0.0822948	0.767132	428792	558954	450843	391586	450648	411402	394949	430648	441200	459054	835640	712617	463873	382395	403139	449448	629286	595231
Aminophylline	-1.06872	C07130	blue	ath00232	Caffeine metabolism	6.81_420.1991n	438.233	6.81203	pos	85478	Organoheterocyclic compounds	Imidazopyrimidines	Purines and purine derivatives	**	C07130	39.1	0	M+NH4, M+Na	C16H24N10O4	2.17074	1.38823	0.009854	0.0315564	0.476742	40259.7	84447.5	34889.8	32896.1	42734.7	44596.2	49269.6	36809.2	36599.2	44282.5	133987	85025.9	43213.8	58865.1	53172.4	42532.6	144606	114177
Guanine	-2.39127	C00242	blue	ath00230	Purine metabolism	1.11_152.0565m/z	152.056	1.11395	pos	HMDB0000132	Organoheterocyclic compounds	Imidazopyrimidines	Purines and purine derivatives	***	C00242	55.1	78.5	M+H	C5H5N5O	-1.54655	2.80842	9.34249e-09	1.43725e-06	0.190615	28117.9	147511	21998.5	19688.5	23647.6	25348	39455.3	30494.4	34313.8	29997	148199	200814	161499	113908	126658	160375	126726	141911
Hippuric acid	-1.64622	C01586	blue	ath00360	Phenylalanine metabolism	0.68_202.0473m/z	202.047	0.67755	pos	HMDB0000714	Benzenoids	Benzene and substituted derivatives	Benzoic acids and derivatives	***	C01586	39	0	M+Na	C9H9NO3	-1.16646	1.21026	0.000914875	0.00702916	0.319476	13350.6	41789.1	10790.7	12975.6	17140.6	10179	14495.3	9967.72	16176.3	15079.8	53829.6	38165.2	29061	21149.7	24136	33395	60180.7	74395.9
Limonene-1,2-epoxide	0.769433	C07271	red	ath00903	Limonene and pinene degradation	5.43_152.1200n	135.117	5.42617	pos	41092	Organoheterocyclic compounds	Oxepanes	Unclassified	**	C07271	54.8	77.9	M+H-H2O, M+H	C10H16O	-0.99221	1.33567	0.00729104	0.0264262	1.7046	100780	59122.4	133815	154256	79434.5	89463.9	79449.1	104074	94742.4	71006.9	30734.5	44246	74651.5	82503.2	86332.9	80088.9	36049	38373.5
p-Salicylic acid	-2.30917	C00156	blue	ath00130|ath00790	Ubiquinone and other terpenoid-quinone biosynthesis|Folate biosynthesis	4.37_139.0387m/z	139.039	4.36508	pos	3263	Benzenoids	Benzene and substituted derivatives	Benzoic acids and derivatives	**	C00156	56.9	88	M+H	C7H6O3	-1.60701	1.15842	0.000268935	0.00286916	0.201776	6277.87	31113.1	5163.04	5759.84	7202.81	3467.68	5483.17	6115.13	6277.93	10753.4	27951.1	41031.2	60606.6	24172.6	12687.2	23268.3	26447.5	32740.2
Phosphocholine	-2.81574	C00588	blue	ath00564	Glycerophospholipid metabolism	0.73_184.0730m/z	184.073	0.728633	pos	3318	Organic nitrogen compounds	Organonitrogen compounds	Quaternary ammonium salts	**	C00588	56.6	86.7	M+H	C5H14NO4P	-1.65568	4.24721	0.000909196	0.00700204	0.142029	57422.9	404305	65099.3	60478.6	47217.2	51316.6	62161.6	63013.9	63558.9	46537.1	794947	587040	212089	201770	160836	228244	513243	536267
Pseudouridine	1.56667	C02067	red	ath00240	Pyrimidine metabolism	0.89_487.1300m/z	487.13	0.8925	neg	5734	Nucleosides, nucleotides, and analogues	Nucleoside and nucleotide analogues	Unclassified	**	C02067	38.2	0	2M-H	C9H12N2O6	-3.63407	2.18024	7.48547e-06	0.000196282	2.96221	116474	39320.1	100032	109650	108167	133303	125641	111794	85687.1	157519	8964.5	22067.3	53690.7	65176	69449.2	43300.6	14842.8	37069.9
Quercetin 3-(6''-malonyl-glucoside)	-34.2943	C12638	blue	ath00944	Flavone and flavonol biosynthesis	5.27_550.0953n	551.103	5.27008	pos	HMDB0037368	Benzenoids	Naphthalenes	Phenylnaphthalenes	***	C12638	56.7	87	M+H, M+Na, M+K	C24H22O15	-1.07001	5.05565	0.00433136	0.0194713	4.74659e-11	2.49373e-05	525374	2.49373e-05	2.49373e-05	2.49373e-05	2.49373e-05	2.49373e-05	2.49373e-05	2.49373e-05	2.49373e-05	136073	207046	267024	369577	1.14045e+06	184990	1.21531e+06	682511
Riboflavin	0.660398	C00255	red	ath02010|ath00740	ABC transporters|Riboflavin metabolism	2.45_376.1366n	421.135	2.44547	neg	HMDB0000244	Organoheterocyclic compounds	Pteridines and derivatives	Alloxazines and isoalloxazines	**	C00255	42.6	21.9	M-H, M+FA-H, M-H2O-H	C17H20N4O6	-4.36067	1.65133	0.016385	0.0436148	1.58052	176132	111439	182370	200967	163835	194643	197673	152077	153189	164303	31273.4	55708.3	164954	189527	142967	179518	65377.2	62189.7
Uridine	-0.448371	C00299	blue	ath00240	Pyrimidine metabolism	1.19_244.0691n	243.062	1.1881	neg	90	Nucleosides, nucleotides, and analogues	Pyrimidine nucleosides	Unclassified	**	C00299	56.3	86.1	M-H, M+FA-H	C9H12N2O6	-1.90116	1.39398	0.00811173	0.0280525	0.73287	113372	154696	127247	146618	116779	140057	65113.9	125486	102234	83443.5	158617	190600	191813	144911	118216	153330	142079	138002
(-)-Wikstromol	-2.24242	C10725	blue			4.93_374.1359n	357.133	4.92565	pos	HMDB0030598	Lignans, neolignans and related compounds	Furanoid lignans	Tetrahydrofuran lignans	*	C10725	50.8	63.9	M+H-H2O, M+H	C20H22O7	-1.6181	1.21597	0.03929	0.0795071	0.211332	10854.6	51362.8	11922.8	7584.44	10589.9	9416.45	15063.2	10804.9	11878	9576.92	90062.6	44374.1	10339.4	11604.7	7041.08	9166.19	119464	118851
Alfentanil	-1.85239	C08005	blue			14.39_831.5026m/z	831.503	14.3875	neg	844	Benzenoids	Benzene and substituted derivatives	Anilides		C08005	37.8	0	2M-H	C21H32N6O3	3.2721	3.78386	1.46572e-05	0.000333017	0.276934	94684.6	341904	156039	160062	196970	27927.9	3694.51	1095.22	46771.1	164918	422996	363751	343513	329928	320375	230673	279480	444512
1-Deoxynojirimycin	-1.68927	C16843	blue			0.71_164.0915m/z	164.092	0.711617	pos	45343	Organoheterocyclic compounds	Piperidines	Unclassified	*	C16843	57.7	91.6	M+H	C6H13NO4	-1.41686	14.6818	0.000195509	0.00228676	0.310084	1.75033e+06	5.64469e+06	1.79514e+06	1.32854e+06	2.20961e+06	1.71792e+06	1.87573e+06	1.34529e+06	1.66189e+06	2.0685e+06	7.46392e+06	5.47133e+06	4.35088e+06	3.3497e+06	2.79039e+06	5.12498e+06	7.80524e+06	8.8011e+06
2-hydroxy-2-[4-hydroxy-3-(3-methylbut-2-en-1-yl)phenyl]acetic acid	0.917156	C12457	red			5.18_219.1012m/z	219.101	5.17817	pos	HMDB0135908	Benzenoids	Phenols	1-hydroxy-2-unsubstituted benzenoids	**	C12457	38.6	0	M+H-H2O	C13H16O4	-1.39473	1.72169	3.77589e-07	2.17071e-05	1.88839	97181.9	51462.8	87222.5	94322.1	89219.9	95751.1	108767	100729	100008	101434	36908.4	41957.8	55491.6	61703.9	32036.1	66227.2	57566.4	59811.3
Cerulenin	-0.687412	C12058	blue			2.11_241.1543m/z	241.154	2.10892	pos	HMDB0015168	Organoheterocyclic compounds	Epoxides	Oxirane carboxylic acids and derivatives		C12058	44.4	26.1	M+NH4	C12H17NO3	-1.86479	1.98567	0.00104761	0.00767042	0.620967	132680	213666	116099	157268	155356	86182.7	155432	122698	119780	148620	243888	246746	148077	170204	183055	199074	216743	301542
cis-3-Chloro-2-propene-1-ol	-0.50386	C06612	blue			0.24_130.9663m/z	130.966	0.2379	pos	HMDB0060456	Organohalogen compounds	Vinyl halides	Vinyl chlorides	**	C06612	36.1	8.8	M+K	C3H5ClO	2.73841	1.84683	0.00171315	0.0107421	0.705217	165269	234353	153966	142783	166301	147019	173593	168071	183020	187402	281822	237758	187864	188330	193728	202557	278661	304100
Metoprolol	1.36646	C07202	red			7.09_267.1831n	268.19	7.08555	pos	HMDB0001932	Benzenoids	Phenols	Tyrosols and derivatives		C07202	41.4	10.5	M+H, M+K, M+Na, M+H-H2O	C15H25NO3	-1.35066	1.45295	0.0011957	0.0084163	2.57837	66939	25961.7	61452.8	53577.2	58242.9	58786.3	96156.5	89654.5	89846.4	27795.1	9527.32	22711	42159.8	41203.6	48836.5	27579.7	7540.31	8135.45
Dibutyl phthalate	-0.380168	C14214	blue			1.97_301.1406m/z	301.141	1.96617	pos	HMDB0033244	Benzenoids	Benzene and substituted derivatives	Benzoic acids and derivatives	*	C14214	38.7	0	M+Na	C16H22O4	-1.6503	2.66637	0.0232048	0.0546443	0.768348	606650	789551	578234	494179	594681	523358	639334	630619	690581	702212	1.02911e+06	828552	611704	597316	618057	664689	948403	1.01858e+06
Isoproterenol	-1.15535	C07056	blue			0.85_211.1205n	229.154	0.847833	pos	HMDB0015197	Benzenoids	Phenols	Benzenediols		C07056	40.4	7.63	M+H, M+NH4	C11H17NO3	-1.62876	1.97063	0.0168666	0.0443286	0.448956	77815.1	173324	87117.2	83049	70005.7	62181	78079.6	84998.3	80811.6	76278.2	232084	354908	90582.4	86932.6	88532.9	93067.9	209746	230741
6-Paradol	2.92253	C10482	red			10.82_279.1948m/z	279.195	10.8205	pos	68355	Benzenoids	Phenols	Methoxyphenols	*	C10482	38.4	0	M+H	C17H26O3	-2.36454	1.49029	1.63468e-06	6.13476e-05	7.58176	41424	5463.64	55774.3	48324.5	49781	43511	35144.1	40391.8	44913.4	13552.1	6712.53	6195.97	6281.88	4946.06	5510.88	4844.51	6090.85	3126.48
Orciprenaline	-1.14855	C07144	blue			1.11_229.1543m/z	229.154	1.11395	pos	HMDB0014954	Benzenoids	Phenols	Benzenediols		C07144	44.2	25.8	M+NH4	C11H17NO3	-1.52989	2.95554	0.0153493	0.0417399	0.451078	175202	388408	191941	180444	155839	143967	173047	187622	196113	172644	473454	802624	210294	224104	203950	197779	485884	509175
Hydroxyzine	-0.451603	C07045	blue			13.66_355.1579m/z	355.158	13.6626	neg	HMDB0014697	Benzenoids	Benzene and substituted derivatives	Diphenylmethanes		C07045	41.2	32.7	M-H2O-H	C21H27ClN2O2	-0.861055	1.7364	0.0484803	0.0925299	0.73123	229217	313468	245138	207378	232117	212490	233493	225902	219307	257912	478725	423704	236268	208841	263806	181136	395544	319719
L-Carnitine	-0.650682	C00318	blue			0.75_162.1122m/z	162.112	0.745667	pos	34532	Organic nitrogen compounds	Organonitrogen compounds	Quaternary ammonium salts	*	C00318	53.9	73.7	M+H	C7H15NO3	-1.74415	1.05663	0.000687398	0.00575235	0.636979	37893.8	59489.8	45866.9	48548.6	33711.4	29083.6	45100.4	37522.8	32101.8	31214.8	43730.6	72837	47342.4	59335.6	77967.3	51509.3	61287.6	61908.8
Methoxamine	-1.10841	C07513	blue			2.09_229.1544m/z	229.154	2.08915	pos	HMDB0014861	Benzenoids	Benzene and substituted derivatives	Methoxybenzenes		C07513	39.9	3.31	M+NH4	C11H17NO3	-1.46468	2.66338	0.00843263	0.0286485	0.463804	142740	307760	134020	147140	160307	98551.9	158784	140848	143991	158280	432390	517388	168426	162399	170089	193552	348841	468994
Calystegin B2	-1.21522	C10851	blue			0.69_176.0914m/z	176.091	0.694583	pos	68629	Alkaloids and derivatives	Tropane alkaloids	Unclassified	*	C10851	50.5	58.8	M+H	C7H13NO4	-1.78484	1.79283	0.022607	0.0536727	0.430709	61946.6	143825	61676.7	56368.8	61760	47016.5	67682.2	58591.9	69773.9	72703.1	143637	106875	76187	66978.7	62850.5	134164	255610	304297
Milrinone	-3.24105	C07224	blue			2.72_250.0383m/z	250.038	2.71738	pos	HMDB0014380	Organoheterocyclic compounds	Pyridines and derivatives	Bipyridines and oligopyridines		C07224	44.9	33.2	M+K	C12H9N3O	2.54912	1.24775	0.0202143	0.0497229	0.105766	4624.54	43724.2	5686.68	4300.77	4504.57	3257.57	3773.84	4988.25	5343.83	5140.79	137026	57437.9	17825.9	17503.4	5344.9	19650.9	39020.9	55984.2
Fagomine	-1.90864	C10144	blue			0.69_148.0965m/z	148.097	0.694583	pos	68150	Organoheterocyclic compounds	Piperidines	Unclassified	*	C10144	51.5	62.2	M+H	C6H13NO3	-2.08957	4.42971	0.0489219	0.0931698	0.266343	204621	768261	213287	130517	272823	198678	207160	182563	205779	226161	876646	620267	162287	199759	198522	304869	1.77786e+06	2.00588e+06
Mefloquine	0.790996	C07633	red			4.51_378.1158n	396.15	4.51017	pos	1104	Organoheterocyclic compounds	Quinolines and derivatives	4-quinolinemethanols		C07633	37.8	0	M+NH4, M+Na	C17H16F6N2O	-2.41893	1.36002	0.00143429	0.00951457	1.73027	88407.5	51094.6	92787.3	97584.8	82219.6	96707.7	92025.6	81489.6	80562.1	83883.2	17362.8	43305.8	83035.2	62032.9	85126.7	61100.9	29034.1	27758.7
Sparfloxacin	-0.794063	C07662	blue			4.20_392.1661n	410.202	4.2038	pos	HMDB0015339	Organoheterocyclic compounds	Quinolines and derivatives	Quinoline carboxylic acids	**	C07662	42.4	20.4	M+H-H2O, M+Na, M+NH4, M+K	C19H22F2N4O3	0.242174	1.45423	0.0320133	0.0682497	0.576717	77144.1	133764	68144.4	79401.8	55536.8	63057.6	132335	74689.4	82404	61583.6	130219	185745	175631	65918	66134.2	56705.2	211339	178421
Pirbuterol	-0.683539	C07807	blue			1.13_241.1543m/z	241.154	1.13097	pos	HMDB0015407	Organoheterocyclic compounds	Pyridines and derivatives	Hydroxypyridines		C07807	40.1	5.79	M+H	C12H20N2O3	-1.6614	2.19578	0.00613213	0.0239514	0.622636	177151	284518	208374	216363	134249	163262	161974	186500	187243	159244	261827	469400	202491	283524	206422	207118	337291	308073
Topotecan	2.48288	C11158	red			5.18_439.1961m/z	439.196	5.17817	pos	68881	Organoheterocyclic compounds	Benzopyrans	1-benzopyrans		C11158	36.1	0	M+NH4	C23H23N3O5	-3.63758	1.55543	1.01345e-07	8.58151e-06	5.59014	45317	8106.59	50821.2	58062.2	47480.7	52621.1	43917.9	31576.4	33324.5	44731.7	842.897	4527.81	13837.5	14559.7	11289.9	11878.9	3207.24	4708.81
Homodolicholide	-0.793832					11.87_492.3445n	510.378	11.8658	pos	HMDB0033907	Organoheterocyclic compounds	Benzopyrans	1-benzopyrans	*		39	1.06	M+H-H2O, M+H, M+Na, M+NH4	C29H48O6	-1.18418	3.43542	0.000151774	0.00187536	0.57681	281162	487444	267975	296538	255991	257909	251500	269830	320391	329166	486435	417990	521895	399719	300917	590927	631866	549802
Thioridazine	1.81332					8.36_739.2966m/z	739.297	8.36368	neg	HMDB0014817	Organoheterocyclic compounds	Benzothiazines	Phenothiazines			36.6	1.42	2M-H	C21H26N2S2	-4.91731	5.03176	0.00208195	0.0122755	3.51451	728718	207345	889869	1.06388e+06	771808	1.29066e+06	521487	425085	323391	543568	3580.35	45310.8	323317	580023	268727	324418	62933.6	50454.2
Harderoporphyrin	-3.22478					13.28_608.2621n	609.269	13.2767	pos	5652	Organoheterocyclic compounds	Tetrapyrroles and derivatives	Porphyrins			47.7	45.1	M+H, M+Na	C35H36N4O6	-2.24415	4.42585	0.0237116	0.0554233	0.106966	58797.3	549682	60944.4	31282.6	64851	48748.9	39562.4	63604.2	80193.5	81191.8	1.68839e+06	606424	161855	129979	103633	154160	846220	706796
5,7alpha-Dihydro-1,4,4,7a-tetramethyl-4H-indene	1.24829					5.65_175.1479m/z	175.148	5.65378	pos	HMDB0036683	Hydrocarbons	Unsaturated hydrocarbons	Branched unsaturated hydrocarbons	*		52	63.5	M+H	C13H18	-1.37481	4.39483	3.71284e-05	0.00066512	2.3756	569439	239703	611327	687443	565892	663295	574733	500696	454648	497475	94984.3	131060	308417	405715	421082	297616	141228	117522
6'-HMG SDG	2.14791					5.19_829.3130m/z	829.313	5.19162	neg	HMDB0040282	Lignans, neolignans and related compounds	Lignan glycosides	Unclassified	*		40.1	2.81	M-H	C38H54O20	-0.728471	4.34276	2.37568e-07	1.58533e-05	4.43185	373746	84331.8	355057	445577	392134	376052	368413	319996	277230	455507	11146.8	43607	142979	179791	105847	139190	27941.8	24151
Pipercyclobutanamide B	-1.04125					11.88_596.2862n	595.289	11.8782	neg	91505	Organoheterocyclic compounds	Benzodioxoles	Unclassified	*		36.7	0	M-H2O-H, M-H	C36H40N2O6	-4.08943	3.3485	0.00223316	0.0128512	0.485907	214522	441489	237682	254287	213958	277811	206201	211035	167433	147773	371296	256026	342115	386836	339665	444189	662080	729704
(-)-Stercobilin	-3.24915					5.85_595.3479m/z	595.348	5.85278	pos	HMDB0240259	Organoheterocyclic compounds	Tetrapyrroles and derivatives	Bilirubins			47	41	M+H	C33H46N4O6	-1.87513	3.24518	0.00734307	0.0265253	0.105174	27378.9	260319	41562.6	51911.1	28941.1	36997.1	22883	6446.39	9078.29	21211.2	559331	618089	176136	56333.6	220958	111852	139049	200807
Thioproperazine	-1.81313					6.18_469.1700m/z	469.17	6.18203	pos	HMDB0015559	Organoheterocyclic compounds	Benzothiazines	Phenothiazines			36.2	0	M+Na	C22H30N4O2S2	-0.525727	2.40463	0.00495915	0.0211338	0.284574	47710.7	167657	61566.1	72895.7	43892.3	39804.5	57105.6	45166	41425.4	19830.4	338703	143499	62811.1	58328.7	193892	78785.4	255389	209846
α-CEHC	-0.35144					0.66_317.1144m/z	317.114	0.660517	pos	44825	Organoheterocyclic compounds	Benzopyrans	1-benzopyrans			38.6	0	M+K	C16H22O4	-1.86065	2.36918	0.0251207	0.0575359	0.783802	525880	670934	539798	459831	539786	479173	547732	533702	557616	549398	924715	694183	532040	491231	588251	543162	737858	856036
Phaeophorbide b	-0.870869					12.47_606.2465n	607.254	12.4702	pos	HMDB0031149	Organoheterocyclic compounds	Tetrapyrroles and derivatives	Chlorins	*		45.7	34.6	M+H, M+Na	C35H34N4O6	-2.16228	2.6848	0.00963786	0.0310979	0.546817	202226	369823	163368	124447	214144	221708	178032	221606	201488	293010	514441	607589	436488	306604	149650	411525	280618	251668
2-(3-Phenylpropyl)tetrahydrofuran	0.674586					4.80_191.1427m/z	191.143	4.79873	pos	91327	Benzenoids	Benzene and substituted derivatives	Unclassified			51.6	61.9	M+H	C13H18O	-1.63852	2.64533	0.00101849	0.00753513	1.59614	365061	228715	363798	393067	348227	403414	363395	368450	347793	332343	87698.7	148970	288781	333327	280882	324129	194629	171303
4'-N-desmethylolanzapine	0.566456					1.11_298.1258n	316.16	1.11395	pos	HMDB0060959	Organoheterocyclic compounds	Benzodiazepines	Unclassified			37.3	0	M+NH4, M+Na, M+H	C16H18N4S	2.09706	2.60304	0.0112558	0.0342044	1.48088	498652	336727	493277	500806	526966	574286	403074	531407	526782	432622	152598	186406	433854	490978	499082	456719	224850	249328
Citrusin B	0.797685					4.74_568.2144n	586.248	4.7446	pos	HMDB0039231	Lignans, neolignans and related compounds	Lignan glycosides	Unclassified	*		49.9	61.5	M+NH4, M+K, M+Na	C27H36O13	-2.07011	2.47951	0.00580361	0.0232156	1.73831	303139	174387	200988	188305	291304	219794	372052	365686	413594	373389	63720.1	110881	210503	219868	119999	191474	238102	240551
2-Ethyl-6-methylpyrazine	-0.310574					15.08_140.1180m/z	140.118	15.0786	pos	HMDB0041569	Organoheterocyclic compounds	Diazines	Pyrazines	*		47.5	40.7	M+NH4	C7H10N2	-1.87168	2.4198	0.0148506	0.04078	0.806321	599962	744074	553837	511427	599971	558915	653320	606007	661652	654569	909778	765286	615478	611401	610315	665728	852402	922203
Calystegine A6	-0.875963					0.83_160.0965m/z	160.097	0.8308	pos	87599	Alkaloids and derivatives	Tropane alkaloids	Unclassified	*		55.3	80.9	M+H	C7H13NO3	-1.71558	2.41165	0.0412454	0.0823233	0.54489	194083	356187	184148	204827	189723	161571	180889	191555	210734	229215	352560	273154	216669	205910	160993	304179	622748	713284
Entecavir	-0.648989					7.13_295.1513m/z	295.151	7.12772	pos	HMDB0014585	Nucleosides, nucleotides, and analogues	Nucleoside and nucleotide analogues	Unclassified			39.5	2.26	M+NH4	C12H15N5O3	-0.154908	1.31118	0.0148189	0.0407135	0.637727	68401.4	107258	76283.7	73461.1	62292.7	71480.1	60835.3	72749.3	74467.5	55641.2	133595	140210	66955.4	63593	136070	52230.8	139232	126178
(7'R)-(+)-Lyoniresinol 9'-glucoside	-1.22847					7.39_563.2128m/z	563.213	7.39163	neg	HMDB0038922	Lignans, neolignans and related compounds	Lignan glycosides	Unclassified	*		43.3	24.8	M-H2O-H	C28H38O13	-1.09041	1.80481	0.0268874	0.0604349	0.42677	60658.5	142134	69663.3	82437.8	53620.2	47484.1	77821.9	63322	59890.7	31028.3	328558	153085	57299.7	57438.4	136338	60231.8	195563	148558
Conivaptan	1.40413					5.81_499.2145m/z	499.215	5.81295	pos	85439	Benzenoids	Benzene and substituted derivatives	Anilides			36.5	0	M+H	C32H26N4O2	3.34637	2.14293	2.75295e-05	0.000537078	2.64658	126985	47980.9	150342	160473	120823	160316	125141	108222	91396.3	99170.3	27458.5	38116.2	67692.1	70880.1	82746.4	55235.1	24398.1	17320.3
(6R)-5,10-methenyltetrahydrofolate	1.0324					6.56_454.1470n	472.181	6.56105	pos	HMDB0062623	Organoheterocyclic compounds	Pteridines and derivatives	Pterins and derivatives			42.7	18.1	M+NH4, M+K, M+Na	C20H20N7O6-	-1.00658	2.09562	0.000246841	0.00269334	2.04542	162779	79582.2	171534	228252	145550	194248	135512	157319	141453	128366	30949.9	54868.4	123966	106819	113762	92102.4	68111.8	46078.3
Aquifoliunine EII	2.2881					10.46_739.2933m/z	739.293	10.4591	pos	HMDB0032859	Benzenoids	Naphthalenes	Unclassified	*		37.5	0	M+NH4	C34H43NO16	1.77454	2.0183	0.00125184	0.00866956	4.88414	102595	21005.8	123344	141976	103164	192230	58132	55419.3	50223.1	96271.8	2.49373e-05	2.49373e-05	27406.2	76805.7	10746.4	52601.9	2.49373e-05	485.764
(3,4,5,6-tetrahydroxyoxan-2-yl)methyl 4-hydroxybenzoate	0.655964					2.72_300.0841n	345.082	2.71927	neg	HMDB0125107	Benzenoids	Benzene and substituted derivatives	Benzoic acids and derivatives			52.1	64.7	M+FA-H, 2M-H, M-H	C13H16O8	-1.29213	1.63178	0.0080386	0.0279025	1.57567	161284	102359	159954	152420	164627	149624	204330	138725	151470	169121	66437.3	82962.1	179836	110426	178674	81358.1	59303.4	59875.6
(E,E)-4,4''-Bi(N-4-hydroxycinnamoylserotonin)	-2.07302					4.07_681.2115m/z	681.212	4.07052	pos	HMDB0041431	Organoheterocyclic compounds	Indoles and derivatives	Tryptamines and derivatives	*		37.9	0.299	M+K	C38H34N4O6	0.842785	1.88	0.0163487	0.0435606	0.237661	26595.7	111906	49901.2	11079.6	11556.4	8877.75	14702.7	31711.9	75907.7	9028.63	238354	229313	103519	35268.6	10132.3	133222	50935.9	94501.7
dehydronifedipine	-1.47101					4.33_344.1000n	687.177	4.32915	neg	HMDB0061041	Organoheterocyclic compounds	Pyridines and derivatives	Phenylpyridines			45.2	37.5	M+FA-H, 2M-H	C17H16N2O6	-2.48716	1.7738	0.0152533	0.0415349	0.360728	43983.5	121930	30349.2	28254.4	50662.5	33812.2	48596.2	39921	43960.2	76312.4	123425	195736	274579	95113.4	27296.3	107233	81013.3	71040.8
1-iodo-2-methylundecane	-0.501931					0.85_335.0634m/z	335.063	0.847833	pos	HMDB0062727	Organohalogen compounds	Organoiodides	Unclassified			39.2	0	M+K	C12H25I	0.586951	1.77014	0.00652447	0.0248465	0.706161	163911	232115	166297	162630	167814	173282	154384	140679	152476	193725	276002	283001	181926	166085	200593	166360	296414	286540
Chrysaloin	1.54267					7.48_447.1295m/z	447.13	7.47627	neg	HMDB0039379	Benzenoids	Anthracenes	Unclassified	*		43.3	18.4	M+FA-H	C21H22O8	-0.403321	1.27777	9.19812e-07	4.13772e-05	2.91333	38625.9	13258.3	36878.4	52396	40600.9	27171.7	42939.7	32402.8	32108.5	44508.9	14112.4	17348.9	11249.4	11767.6	15697.1	7584.66	14604.2	13702.1
8-Acetoxypinoresinol 4-glucoside	5.82309					7.41_578.1988n	579.206	7.40877	pos	89141	Lignans, neolignans and related compounds	Lignan glycosides	Unclassified	*		37.6	0	M+H, M+Na, M+NH4, M+H-H2O	C28H34O13	-2.03731	1.48479	1.10826e-06	4.77237e-05	56.614	35388.7	625.088	24602.4	14822.2	36585.6	40543.7	51319.6	45535.1	41615.8	28085.4	2.49373e-05	193.875	1966.27	662.807	1194.9	982.845	2.49373e-05	2.49373e-05
Ascladiol	0.334746					0.85_174.0758m/z	174.076	0.847833	pos	86374	Organoheterocyclic compounds	Dihydrofurans	Furanones	*		38.8	0	M+NH4	C7H8O4	-1.52599	1.25342	0.00129054	0.00881877	1.26116	152042	120558	154398	162037	159741	125950	144550	151361	152470	165833	110897	126967	99322.6	95277.6	131919	114868	141731	143482
Posaconazole	2.21343					10.21_739.2931m/z	739.293	10.2131	pos	HMDB0015392	Organoheterocyclic compounds	Diazinanes	Piperazines			36.4	0	M+K	C37H42F2N8O4	0.322941	1.22357	0.00102709	0.0075722	4.63777	37896.8	8171.34	38784.1	57825.7	35377.1	69531	25951.9	24892.3	17887.7	32924.8	2.49373e-05	2.49373e-05	10027.9	28711	8645.72	17252.9	733.244	2.49373e-05
Isoeugenitin	1.46894					4.64_220.0732n	243.065	4.64327	pos	HMDB0029473	Organoheterocyclic compounds	Benzopyrans	1-benzopyrans	*		48.1	46.5	M+H, M+Na	C12H12O4	-1.7484	1.38581	0.000549388	0.00488822	2.76818	59118.4	21356.4	68964.3	64293.9	51045.5	62046.8	60010.9	74646.6	59749.6	32189.4	333.403	21385.4	53567.7	18730	44352.5	29439.6	1299.07	1743.69
2,5-Dimethyl-4-ethoxy-3(2H)-furanone	-0.925397					0.86_174.1122m/z	174.112	0.86485	pos	HMDB0032232	Organoheterocyclic compounds	Dihydrofurans	Furanones			38.3	0	M+NH4	C8H12O3	-1.64987	1.36096	0.000578732	0.00506762	0.526535	38156.4	72466.9	33865.7	37679.3	35142.5	33430.8	38216.3	41178.2	47990.8	37747.4	89886	76910.5	49840.1	51479.4	51550	63271.2	104368	92429.8
1'-Acetoxyeugenol acetate	1.24583					5.61_264.0994n	265.107	5.6143	pos	68319	Benzenoids	Phenol esters	Unclassified	*		47.1	41.3	M+H-H2O, M+H	C14H16O5	-1.56384	1.31492	5.85113e-05	0.000932687	2.37155	50933.3	21476.8	52375.8	49823.9	50624.6	59981.6	55031.7	47083	43705.2	48840.6	3675.44	10858.2	31281.9	40490.8	30455.3	33490	11208.7	10353.9
Etoposide glucuronide	2.14997					5.44_809.2143m/z	809.214	5.4432	neg	705	Lignans, neolignans and related compounds	Lignan lactones	Podophyllotoxins			38.5	0	M+FA-H	C35H40O19	-0.34108	1.16607	2.14867e-05	0.000445057	4.43819	29905.9	6738.3	36765.3	39184.5	28183.6	42190.6	30328.5	22957.1	19788.5	19848.7	578.211	1640.58	9970.72	14013.7	14247.9	9173.19	2308.91	1973.13
1,3,5-Trihydroxy-10-methylacridone	0.460814					0.81_275.1020m/z	275.102	0.813767	pos	HMDB0041468	Organoheterocyclic compounds	Quinolines and derivatives	Benzoquinolines	*		42	20.6	M+NH4	C14H11NO4	-2.33362	1.52759	0.0369091	0.0758468	1.37632	248927	180865	232478	375649	184819	175041	214400	260887	309125	239018	169350	154426	300310	178711	171314	182451	151283	139073
3alpha-Hydroxyoreadone	0.524514					5.73_252.1358n	253.143	5.73083	pos	91225	Organoheterocyclic compounds	Naphthofurans	Unclassified	*		51.2	61.9	M+H-H2O, M+H	C14H20O4	-1.4093	1.27768	0.00486593	0.0208847	1.43845	115005	79950.5	121248	102405	113041	127901	109324	114553	117994	113572	49445.2	59813.6	108766	107832	64909.5	124277	62600.6	61960.8
1-Dodecene	-0.354163					6.04_186.2214m/z	186.221	6.03732	pos	HMDB0059874	Hydrocarbons	Unsaturated hydrocarbons	Unsaturated aliphatic hydrocarbons			42.2	15	M+NH4	C12H24	-1.51313	1.12347	0.0225183	0.053566	0.782323	114609	146498	115048	95389.7	120529	97622.8	117438	119184	117275	134382	195648	150004	111948	109890	123932	128880	180417	171264
Calystegine C1	-0.457882					0.85_192.0863m/z	192.086	0.847833	pos	HMDB0031346	Alkaloids and derivatives	Tropane alkaloids	Unclassified	*		37.9	0	M+H	C7H13NO5	-1.58319	1.4623	6.6575e-05	0.00102419	0.728054	99339.7	136445	99318.1	90889	110887	110842	94416.9	91466.4	95891.3	101007	128256	115771	131312	125637	122930	151185	153666	162806
Secoisolariciresinol 9,9'-diglucoside	-2.01106					4.57_686.2755n	704.309	4.56552	pos	HMDB0036323	Lignans, neolignans and related compounds	Lignan glycosides	Unclassified	*		36.2	0	M+NH4, M+Na	C32H46O16	-4.47066	1.45232	7.51907e-06	0.000196282	0.248091	11593.4	46730.5	14107.5	7832.94	11324.2	17278.4	12416.7	11655.4	11208.4	6923.7	44470.8	55977.5	47333.6	51583.1	18542.7	67992.7	45876.7	42066.6
ETHOPROPAZINE	1.31549					6.00_623.3278m/z	623.328	5.99522	neg	44158	Organoheterocyclic compounds	Benzothiazines	Phenothiazines			36.9	0	2M-H	C19H24N2S	4.93438	1.09643	0.00012489	0.00163542	2.48886	36303.3	14586.3	40272	42042.3	33031.6	48563.3	32951.3	34010	30810.2	28745.3	2658.81	7422.73	22807.2	26701.8	24671.9	18743.2	7603.67	6081.04
Mesoporphyrin IX	3.60212					2.52_605.2517m/z	605.252	2.51842	pos	6655	Organoheterocyclic compounds	Tetrapyrroles and derivatives	Porphyrins			36.5	0	M+K	C34H38N4O4	-1.37427	1.11237	1.03245e-07	8.70588e-06	12.1436	20231.4	1666.01	13861.5	21128.1	21927.8	16616.4	25773.5	18032.8	15785.4	28725.6	2.49373e-05	380.826	2148.07	3533.31	283.514	2302.66	2325.23	2354.49
Cassiaside	1.45435					4.62_405.1174m/z	405.117	4.62335	pos	89612	Organoheterocyclic compounds	Naphthopyrans	Naphthopyranones	*		38.5	0	M+H	C20H20O9	-1.44443	1.27917	0.000437575	0.00413042	2.74033	50171	18308.3	58928.6	54204.8	43202.9	53701.8	49064.3	62581.6	52082.1	27601.8	569.54	18571.4	43472.5	17468.4	36217.5	26933	1912.23	1322.09
Ssioriside	1.27493					5.14_555.2425m/z	555.242	5.14228	pos	93545	Lignans, neolignans and related compounds	Lignan glycosides	Unclassified	*		36.6	0	M+H	C27H38O12	-2.04402	1.23357	0.00496952	0.0211412	2.41987	56121.2	23191.9	64746.8	89314.5	49142.6	58419.1	53089.8	51803.6	36865.1	45588.4	2.49373e-05	6234.23	41847.8	52343.4	44838.4	38735.8	2.49373e-05	1535.21
4-[(4E)-3-hydroxydec-4-en-1-yl]-2-methoxyphenol	-0.402246					9.04_323.1861m/z	323.186	9.03782	neg	HMDB0137260	Benzenoids	Phenols	Methoxyphenols			48.4	45.4	M+FA-H	C17H26O3	-1.00926	1.13579	0.0139288	0.0390576	0.756679	91170.3	120487	94018.4	94157.3	84754.6	91483.3	88112.2	103807	106547	66482.1	146985	144505	101406	97595.2	104515	84262.6	155333	129298
3,4,5-trihydroxy-6-[2-hydroxy-5-(3-hydroxyprop-1-en-1-yl)-3,4-dimethoxyphenoxy]oxane-2-carboxylic acid	0.961842					2.56_402.1155n	420.149	2.55665	pos	HMDB0128718	Benzenoids	Phenols	Methoxyphenols			38	0	M+NH4, M+Na, M+H-H2O	C17H22O11	-1.8515	1.2351	0.00117679	0.00833302	1.9478	58423.2	29994.5	50706.3	62409	62570.3	55404	62832.4	54730	52127.7	66605.9	3322.77	16133	44022.1	57525	31590.4	49842.8	18041.4	19478.8
[10]-Gingerdione	-2.55015					11.81_366.2632m/z	366.263	11.8061	pos	HMDB0029475	Benzenoids	Phenols	Methoxyphenols	*		37.9	0	M+NH4	C21H32O4	-1.96423	1.01556	0.0140343	0.0392334	0.170737	4880.85	28586.9	5206.17	7740.56	3808.52	5583.39	5120.93	5414	3988.21	2185.01	71269.5	43441.8	5038.97	9950.22	44468.8	2012.88	32051.1	20461.7
4-Hydroxyphthalide	1.31234					2.52_168.0653m/z	168.065	2.51842	pos	HMDB0032598	Organoheterocyclic compounds	Isocoumarans	Isobenzofuranones	*		48.9	50.1	M+NH4	C8H6O3	-1.74493	1.04191	4.41121e-05	0.000759172	2.48344	31701.2	12765	24352.3	27414	25983.7	25171.6	31045.5	42467.7	47253.4	29921.5	9693.42	11506.2	13608.9	13743.9	10885.5	20557.4	10853.1	11271.9
1-Hydroxy-3-methoxy-7-primeverosyloxyxanthone	-4.25374					5.61_597.1457m/z	597.146	5.61298	neg	HMDB0030870	Organoheterocyclic compounds	Benzopyrans	1-benzopyrans	*		39.3	0	M+FA-H	C25H28O14	-0.744288	1.1552	1.8282e-09	4.27858e-07	0.05242	1113.99	21251.3	751.771	981.299	1099.23	130.378	1276.1	1255.57	1709.61	1707.99	19600.3	22111	26972	17683.5	15475	19967.3	20895.9	27305.4
(R)-Bitalin A	-1.17007					4.62_219.1013m/z	219.101	4.62335	pos	HMDB0040358	Benzenoids	Benzene and substituted derivatives	Acetophenones	*		50.6	58.4	M+H	C13H14O3	-1.42274	1.07148	8.5694e-06	0.000216362	0.4444	15433	34727.8	14684	13542.3	13654.5	16227	17839.4	16482.7	17049.7	13984.8	26005.5	30355.3	40109.9	41299.5	24779.3	47495.9	34282.3	33494.7
Lipoyl-GMP	-9.04029					5.53_596.0887m/z	596.089	5.52827	neg	HMDB0013617	Nucleosides, nucleotides, and analogues	Purine nucleotides	Purine ribonucleotides			39.2	7.87	M+FA-H	C18H26N5O9PS2	-0.836616	1.01484	0.00685895	0.0255505	0.00189934	41.6892	21949.3	2.49373e-05	333.513	2.49373e-05	2.49373e-05	2.49373e-05	2.49373e-05	2.49373e-05	2.49373e-05	15858.9	18537.8	5795.71	7611.14	31284	1707.56	61045	33754.6
p-Isopropylphenol	-0.568495					5.56_137.0959m/z	137.096	5.55682	pos	87686	Benzenoids	Benzene and substituted derivatives	Cumenes	*		47.8	43.3	M+H	C9H12O	-1.39821	1.10522	0.000383626	0.00374031	0.67432	45546.1	67543.8	56222.1	54539.3	45440.3	61334.7	34747.8	38422.9	39576.5	34085.6	75139.7	62651.6	69082.7	77240.8	75125.2	66883.6	60832.5	53394.2
Asticolorin B	-2.51173					13.98_581.1822m/z	581.182	13.981	neg	HMDB0030134	Organoheterocyclic compounds	Benzopyrans	1-benzopyrans			37	0	M+FA-H	C33H28O7	0.915509	1.07302	0.0215758	0.052074	0.175346	5769.07	32901.2	12651.9	16563.1	927.079	7516.8	2726.39	2942.93	2395.27	429.123	69982	14596.6	3186.62	6637.58	52525.6	2036.88	65039.4	49204.7

## Sheet: Export List_Metabolites
Metabolites	Count	FC
(-)-Stercobilin	1	0.934482
(6R)-5,10-methenyltetrahydrofolate	1	-1.48343
(E,E)-4,4''-Bi(N-4-hydroxycinnamoylserotonin)	1	-1.63962
1,3,5-Trihydroxy-10-methylacridone	1	-0.579034
1-Deoxynojirimycin	1	-1.09268
1-Hydroxy-3-methoxy-7-primeverosyloxyxanthone	1	-0.382453
2,5-Dimethyl-4-ethoxy-3(2H)-furanone	1	-1.06872
2-Ethyl-6-methylpyrazine	1	-2.39127
2-Methyl-1-hydroxypropyl-ThPP	1	0.769433
2-Methyl-3-hydroxy-5-formylpyridine-4-carboxylate	1	0.660398
3alpha-Hydroxyoreadone	1	-1.68927
4'-N-desmethylolanzapine	1	-0.687412
4-Hydroxyphthalide	1	-3.24105
4-Imidazolone-5-propionic acid	1	-1.90864
5-(2'-Carboxyethyl)-4,6-Dihydroxypicolinate	1	0.790996
5-Methylcytosine	1	-0.794063
Adenine	1	-0.683539
Aminophylline	1	2.48288
Ascladiol	1	-0.793832
Asticolorin B	1	1.81332
Cassiaside	1	-3.22478
Cerulenin	1	-1.04125
dehydronifedipine	1	-3.24915
ETHOPROPAZINE	1	-1.81313
Fagomine	1	-0.35144
Guanine	1	-0.870869
Harderoporphyrin	1	0.566456
Homodolicholide	1	-0.310574
Isoeugenitin	1	1.0324
Limonene-1,2-epoxide	1	-2.07302
Mefloquine	1	-1.47101
Mesoporphyrin IX	1	0.334746
Milrinone	1	2.21343
Phaeophorbide b	1	1.46894
Pipercyclobutanamide B	1	-0.925397
Pirbuterol	1	0.460814
Posaconazole	1	0.524514
Riboflavin	1	1.31549
Sparfloxacin	1	3.60212
Thioproperazine	1	1.45435
Thioridazine	1	1.31234
Topotecan	1	-4.25374
α-CEHC	1	-2.51173
