# Supplementary material for: Metabolomics Response to Drought Stress in Morus alba L. Variety Yu-711
Source: Plants (Basel). 2021 Aug 9;10(8):1636. doi: 10.3390/plants10081636 (PMC8400578; doi:10.3390/plants10081636)
Supplement: Supplementary file 1 [file plants-10-01636-s001.zip › Top 50 metabolites.xlsx]

## Sheet: Sheet1
The top 50 metabolites
metabolite	VIP
2E,13Z-Octadecadienal	19.3307
Kaempferol 3-(6''-malonylgalactoside)	14.8372
1-Deoxynojirimycin	14.6818
3,4-Dihydro-2H-1-benzopyran-2-one	10.4336
1-heptadecanoyl-sn-glycero-3-phosphocholine	10.0246
PG(16:1(9Z)/0:0)	9.07219
Quinic acid	8.8341
3-amino-2-naphthoic acid	8.79425
Annosquamosin B	8.76918
TOFA	8.70821
Kaempferol 3-(6''-malonylglucoside)-7-glucoside	8.59412
beta-kamlolenic acid	8.21601
Farnesyl acetone	8.05261
PI(18:4(6Z,9Z,12Z,15Z)/0:0)	7.67757
Tetramethylquercetin 3-rutinoside	7.44295
D-Maltose	7.42621
16-J1-PhytoP	7.42411
p-CHLOROPHENYLALANINE	7.33744
Methyl 8-hydroxy-11E,17-Octadecadien-9-ynoate	7.31986
6''-Malonylastragalin	7.19362
Neryl rhamnosyl-glucoside	7.16799
4-Hydroxy-5-(phenyl)-valeric acid-O-glucuronide	7.15709
1-O-p-Coumaroyl-beta-D-glucose	7.06406
PG(a-13:0/i-12:0)	6.96466
Galactosylglycerol	6.70477
4-Hydroxy-5-(3',5'-dihydroxyphenyl)-valeric acid-O-methyl-O-glucuronide	6.65256
Araliacerebroside	6.37789
(3b,7b,22x)-Cucurbita-5,24-diene-3,7,23-triol 7-glucoside	6.36435
1-(O-alpha-D-mannopyranosyl)-3-keto-(1,27R)-octacosanediol	6.32835
Nonadecandioic acid	6.24618
4,8 dimethylnonanoyl carnitine	6.15356
LysoPA(0:0/18:1(9Z))	6.00188
L-Olivosyl-oleandolide	5.99904
Kaempferol 3-rhamnosyl-(1->6)-glucosyl-(1->6)-galactoside	5.96574
Scillirosidin	5.83064
(S)-Oleuropeic acid	5.75534
L-Asparagine	5.63867
Epothilone A	5.54708
PA(0:0/18:2(9Z,12Z))	5.4808
Quercetin 3-(6''-malonylneohesperidoside)	5.36093
(S)-Nerolidol 3-O-[a-L-Rhamnopyranosyl-(1->4)-a-L-rhamnopyranosyl-(1->2)-b-D-glucopyranoside]	5.32947
3alpha,6alpha,7alpha,12alpha-Tetrahydroxy-5beta-cholest-24-en-26-oic acid	5.24097
2-hydroxyhexadecanoic acid	5.23081
Pederin	5.19836
DG(9D3/9D3/0:0)	5.1146
8-hydroxy-13Z-octadecene-9,11-diynoic acid	5.11159
4-Hydroxy-5-(3',4'-dihydroxyphenyl)-valeric acid-O-methyl-O-glucuronide	5.09184
Palmitic amide	5.06562
Quercetin 3-(6''-malonyl-glucoside)	5.05565
Thioridazine	5.03176

## Sheet: Sheet2
ID	m/z	Retention time (min)	Ion mode	Metabolites	Compound ID	Super Class	Class	Sub Class	level	kegg	Score	Fragmentation Score	Adducts	Formula	Mass Error (ppm)	VIP	P-value	adj.P-value	log2(FC)	FC	average(EG)	average(CK)	EG1	EG2	EG3	EG4	EG5	EG6	EG7	EG8	CK1	CK2	CK3	CK4	CK5	CK6	CK7	CK8
13.03_264.2448n	282.278	13.0297	pos	2E,13Z-Octadecadienal	LMFA06000234	Lipids and lipid-like molecules	Fatty Acyls	Fatty aldehydes			57.9	93.9	M+H, M+NH4, M+H-H2O	C18H32O	-1.93262	19.3307	0.0233812	0.0549635	-0.443842	0.735174	2.56903e+07	3.49446e+07	1.86566e+07	1.65209e+07	2.62509e+07	3.48546e+07	2.44457e+07	3.82706e+07	2.30377e+07	2.34858e+07	4.09633e+07	4.32582e+07	2.70158e+07	2.78265e+07	3.02354e+07	3.17905e+07	3.35944e+07	4.48724e+07
5.54_534.1004n	535.108	5.53753	pos	Kaempferol 3-(6''-malonylgalactoside)	LMPK12111689	Lipids and lipid-like molecules	Polyketides	Flavonoids			55.4	79.9	M+H, M+K, M+Na	C24H22O14	-1.1261	14.8372	0.00240072	0.0134618	-8.85678	0.00215696	9349.85	4.33473e+06	21085.1	25370.1	6633.69	12868	3073.93	1217.31	835.989	3714.75	3.10079e+06	3.35261e+06	1.56788e+06	2.25381e+06	7.81188e+06	678311	1.02553e+07	5.65731e+06
0.71_164.0915m/z	164.092	0.711617	pos	1-Deoxynojirimycin	45343	Organoheterocyclic compounds	Piperidines	Unclassified	*	C16843	57.7	91.6	M+H	C6H13NO4	-1.41686	14.6818	0.000195509	0.00228676	-1.68927	0.310084	1.75033e+06	5.64469e+06	1.79514e+06	1.32854e+06	2.20961e+06	1.71792e+06	1.87573e+06	1.34529e+06	1.66189e+06	2.0685e+06	7.46392e+06	5.47133e+06	4.35088e+06	3.3497e+06	2.79039e+06	5.12498e+06	7.80524e+06	8.8011e+06
2.72_148.0522n	166.086	2.71738	pos	3,4-Dihydro-2H-1-benzopyran-2-one	HMDB0036626	Phenylpropanoids and polyketides	3,4-dihydrocoumarins	Unclassified	***	C02274	48.4	44.3	M+H, M+NH4, M+H-H2O	C9H8O2	-1.41591	10.4336	0.0313342	0.0672443	-3.00117	0.124898	413553	3.31111e+06	546508	434376	403354	336171	358777	407939	387948	433348	1.11883e+07	4.09441e+06	1.46865e+06	1.27419e+06	580418	1.34852e+06	2.71391e+06	3.82049e+06
11.47_509.3477n	510.355	11.4715	pos	1-heptadecanoyl-sn-glycero-3-phosphocholine	24068	Unclassified	Unclassified	Unclassified			52.2	62.9	M+H, M+K, M+Na, M+H-H2O	C25H52NO7P	-0.844884	10.0246	0.0134118	0.038187	-0.39729	0.759283	7.86792e+06	1.03623e+07	6.58511e+06	6.25891e+06	8.67971e+06	7.76726e+06	8.75199e+06	7.01974e+06	8.53034e+06	9.35032e+06	1.37681e+07	1.18471e+07	8.21483e+06	8.83273e+06	7.56918e+06	9.05889e+06	1.20331e+07	1.15745e+07
13.99_482.2640n	505.253	13.9865	pos	PG(16:1(9Z)/0:0)	80001	Lipids and lipid-like molecules	Glycerophospholipids	Glycerophosphoglycerols			58.5	96.2	M+H, M+Na, M+K, M+NH4, M+H-H2O	C22H43O9P	-0.980598	9.07219	0.0222	0.0530772	-1.44577	0.367096	1.13906e+06	3.10288e+06	1.75823e+06	1.94666e+06	802353	1.27937e+06	970897	869650	944531	540752	5.98106e+06	2.0639e+06	833280	1.19097e+06	4.07e+06	853386	5.28704e+06	4.54341e+06
0.82_191.0550m/z	191.055	0.824267	neg	Quinic acid	HMDB0003072	Organic oxygen compounds	Organooxygen compounds	Alcohols and polyols	***	C00296	46.7	40.9	M-H	C7H12O6	-5.71224	8.8341	0.0421433	0.0836186	-1.6733	0.313536	968546	3.08911e+06	833002	700833	888484	657564	869157	1.27584e+06	1.5782e+06	945287	3.68443e+06	3.35702e+06	931097	621195	1.53243e+06	659090	7.2505e+06	6.6771e+06
4.05_187.0631n	205.097	4.05178	pos	3-amino-2-naphthoic acid	34509	Unclassified	Unclassified	Unclassified			47	38	M+H, M+NH4	C11H9NO2	-1.40558	8.79425	0.00117884	0.0083446	-2.90506	0.133503	233053	1.74568e+06	444295	181552	70844	82227.6	103832	292725	613622	75325.2	2.81475e+06	2.87524e+06	2.00245e+06	957425	418428	2.8455e+06	585519	1.46613e+06
12.61_308.2346n	309.242	12.609	pos	Annosquamosin B	HMDB0031379	Lipids and lipid-like molecules	Prenol lipids	Diterpenoids	*		52.6	68.5	M+H, M+Na, M+K	C19H32O3	-1.85897	8.76918	0.00653786	0.0248693	-2.12082	0.229916	499131	2.17093e+06	621929	672185	387601	487291	612652	495665	384642	331080	4.49012e+06	3.27308e+06	705615	1.05822e+06	1.58297e+06	356220	3.4126e+06	2.48862e+06
11.07_324.2295n	342.263	11.0654	pos	TOFA	34518	Unclassified	Unclassified	Unclassified			38.8	0	M+NH4, M+Na, M+K, M+H-H2O	C19H32O4	-1.79955	8.70821	0.0140775	0.0393104	-1.18441	0.440006	1.34306e+06	3.05238e+06	1.86851e+06	2.04947e+06	994646	1.68152e+06	1.10396e+06	1.38855e+06	1.00219e+06	655660	4.9609e+06	3.78057e+06	1.16894e+06	2.04491e+06	4.42154e+06	575837	4.59508e+06	2.87123e+06
4.70_696.1512n	697.158	4.70377	pos	Kaempferol 3-(6''-malonylglucoside)-7-glucoside	LMPK12111806	Lipids and lipid-like molecules	Polyketides	Flavonoids			52.9	71.5	M+H, M+K, M+Na	C30H32O19	-3.70809	8.59412	9.47829e-06	0.000234663	-3.88737	0.067575	90227.1	1.33521e+06	109070	157764	96655	97513.9	71926.1	53528.2	51472.3	83887.6	244579	908539	1.62532e+06	1.79135e+06	1.49068e+06	1.31933e+06	1.56383e+06	1.7381e+06
11.27_294.2191n	295.226	11.2671	pos	beta-kamlolenic acid	LMFA02000157	Lipids and lipid-like molecules	Fatty Acyls	Octadecanoids			53	70.5	M+H-H2O, M+H, M+Na	C18H30O3	-1.43303	8.21601	0.000640358	0.00546254	-1.13028	0.456826	1.07872e+06	2.36134e+06	1.08647e+06	1.06775e+06	968113	989168	980543	981764	1.03333e+06	1.52264e+06	3.07499e+06	3.13648e+06	2.1338e+06	1.62643e+06	1.01617e+06	1.88318e+06	2.96772e+06	3.05194e+06
12.30_262.2292n	280.263	12.3037	pos	Farnesyl acetone	265036	Unclassified	Unclassified	Unclassified			54.8	78.3	M+H, M+NH4, M+H-H2O	C18H30O	-1.8877	8.05261	0.0281323	0.062444	-0.513039	0.700745	3.87161e+06	5.525e+06	2.97166e+06	2.18398e+06	3.72719e+06	5.51246e+06	3.50591e+06	6.10985e+06	3.53554e+06	3.42632e+06	6.60199e+06	7.08077e+06	3.93282e+06	4.30442e+06	4.7128e+06	5.05959e+06	4.81015e+06	7.69742e+06
13.53_592.2673n	593.275	13.5269	pos	PI(18:4(6Z,9Z,12Z,15Z)/0:0)	LMGP06050017	Lipids and lipid-like molecules	Glycerophospholipids	Glycerophosphoinositols			43.5	29.6	M+H, M+Na, M+K	C27H45O12P	4.08623	7.67757	0.0135876	0.0385134	-1.11825	0.460653	1.22564e+06	2.66067e+06	890398	555037	1.23121e+06	1.4217e+06	1.243e+06	1.3548e+06	1.14276e+06	1.96623e+06	3.54733e+06	4.69452e+06	3.35763e+06	2.39623e+06	974721	3.74855e+06	1.36026e+06	1.2061e+06
5.60_666.2135n	684.247	5.5951	pos	Tetramethylquercetin 3-rutinoside	HMDB0039337	Phenylpropanoids and polyketides	Flavonoids	Flavonoid glycosides	*		41.4	13.3	M+NH4, M+K, M+Na, M+H, M+H-H2O	C31H38O16	-3.67899	7.44295	0.000655895	0.00555622	1.18678	2.27644	1.85478e+06	814768	1.98863e+06	1.95859e+06	1.84948e+06	2.39845e+06	1.95886e+06	1.60946e+06	1.42183e+06	1.6529e+06	73570.1	418121	1.14926e+06	1.63018e+06	1.29137e+06	1.37084e+06	280458	304365
0.84_342.1157n	387.114	0.8413	neg	D-Maltose	HMDB0000163	Organic oxygen compounds	Organooxygen compounds	Carbohydrates and carbohydrate conjugates	**	C00208	48.7	47.7	M+FA-H, 2M-H, M-H	C12H22O11	-1.42093	7.42621	0.0184524	0.0468536	0.366785	1.28948	5.75466e+06	4.46279e+06	5.41259e+06	6.73649e+06	5.78661e+06	6.38586e+06	6.37919e+06	4.89218e+06	4.24528e+06	6.19909e+06	3.09565e+06	3.61836e+06	5.01495e+06	6.19762e+06	5.38514e+06	4.93894e+06	3.75219e+06	3.69947e+06
8.88_308.1982n	291.195	8.88303	pos	16-J1-PhytoP	LMFA02030067	Lipids and lipid-like molecules	Fatty Acyls	Octadecanoids			54.7	79.2	M+H-H2O, M+Na, M+K, M+H	C18H28O4	-1.82079	7.42411	0.0132486	0.037883	-0.343646	0.788047	4.82449e+06	6.12208e+06	4.77207e+06	4.68518e+06	4.61936e+06	5.43819e+06	3.95234e+06	4.41133e+06	4.90731e+06	5.81011e+06	5.19012e+06	5.99176e+06	7.03093e+06	6.12163e+06	3.88777e+06	7.62499e+06	6.68915e+06	6.44031e+06
4.15_200.0470m/z	200.047	4.14522	pos	p-CHLOROPHENYLALANINE	44308	Phenylpropanoids and polyketides	2-arylbenzofuran flavonoids	Unclassified	*		51.7	85.3	M+H	C9H10ClNO2	-1.39575	7.33744	0.0216856	0.0522179	-0.302265	0.810978	5.92876e+06	7.31063e+06	5.4703e+06	5.17451e+06	6.20472e+06	5.61952e+06	6.19785e+06	6.24664e+06	6.16091e+06	6.35562e+06	8.67557e+06	7.79836e+06	5.95704e+06	5.81699e+06	6.0193e+06	6.29121e+06	8.55409e+06	9.37247e+06
12.12_306.2190n	307.226	12.1155	pos	Methyl 8-hydroxy-11E,17-Octadecadien-9-ynoate	LMFA01031056	Lipids and lipid-like molecules	Fatty Acyls	Fatty Acids and Conjugates			49.6	53.9	M+H, M+Na, M+K	C19H30O3	-1.76951	7.31986	0.0058365	0.0232855	-1.44855	0.366389	651232	1.77743e+06	783391	927412	453214	792751	710146	702798	478021	362127	2.99226e+06	1.95474e+06	667902	1.10297e+06	2.47008e+06	373994	2.65256e+06	2.00498e+06
5.53_533.0931m/z	533.093	5.52827	neg	6''-Malonylastragalin	HMDB0037434	Phenylpropanoids and polyketides	Flavonoids	Flavonoid glycosides	*		58.5	95	M-H	C24H22O14	-1.01621	7.19362	0.00398383	0.0184705	-8.63689	0.00251211	2648	1.0541e+06	5504.39	6658.29	2404.12	3527.88	1236.28	1027.8	196.074	629.171	698496	817618	344656	487917	1.80813e+06	153290	2.70035e+06	1.4223e+06
5.77_462.2462n	480.28	5.77158	pos	Neryl rhamnosyl-glucoside	HMDB0029349	Lipids and lipid-like molecules	Prenol lipids	Terpene glycosides	*		42	13.4	M+NH4, M+Na, M+H-H2O	C22H38O10	-0.538872	7.16799	4.50765e-12	3.94968e-09	3.03538	8.19863	864094	105395	932855	1.03756e+06	800653	835216	825334	874928	827460	778749	46068	104381	141423	168533	144055	155635	42030.1	41034.3
5.56_370.1257n	388.16	5.55682	pos	4-Hydroxy-5-(phenyl)-valeric acid-O-glucuronide	HMDB0059980	Organic oxygen compounds	Organooxygen compounds	Carbohydrates and carbohydrate conjugates			46.1	36	M+NH4, M+Na, M+K	C17H22O9	-1.83852	7.15709	0.0044577	0.0198202	-1.22705	0.427191	828992	1.94057e+06	655069	556994	798751	646569	829395	915286	1.34169e+06	888178	3.50609e+06	3.03224e+06	1.98163e+06	1.64114e+06	1.02008e+06	1.90983e+06	1.25045e+06	1.18308e+06
4.55_326.0996n	344.133	4.54648	pos	1-O-p-Coumaroyl-beta-D-glucose	HMDB0036936	Phenylpropanoids and polyketides	Cinnamic acids and derivatives	Hydroxycinnamic acids and derivatives	*		45.6	33.3	M+NH4, M+K, M+Na	C15H18O8	-1.6072	7.06406	0.0155885	0.0421742	-1.27501	0.413223	853199	2.06474e+06	689224	715303	860846	731642	1.04018e+06	884085	813519	1.09079e+06	3.21361e+06	2.90728e+06	925011	1.00646e+06	706356	1.05104e+06	3.51797e+06	3.1902e+06
12.49_625.4056m/z	625.406	12.4898	pos	PG(a-13:0/i-12:0)	HMDB0116642	Lipids and lipid-like molecules	Glycerophospholipids	Glycerophosphoglycerols			46	42.3	M+H	C31H61O10P	-3.06668	6.96466	0.0271475	0.060796	-0.396565	0.759665	3.86078e+06	5.08222e+06	3.86039e+06	4.41839e+06	3.3229e+06	4.84664e+06	2.8255e+06	3.41172e+06	3.65567e+06	4.54503e+06	4.27791e+06	4.19392e+06	6.37174e+06	5.44339e+06	3.06062e+06	6.79957e+06	5.40965e+06	5.10093e+06
0.83_254.0997n	255.107	0.8308	pos	Galactosylglycerol	HMDB0006790	Lipids and lipid-like molecules	Glycerolipids	Glycosylglycerols	**	C05401	48.6	46.6	M+H, M+NH4, M+K, M+Na, M+H-H2O	C9H18O8	-1.85327	6.70477	0.0136202	0.0385516	-0.43374	0.74034	3.00273e+06	4.05588e+06	2.82342e+06	2.58133e+06	3.09459e+06	2.97057e+06	2.81347e+06	3.02507e+06	3.50728e+06	3.20611e+06	6.07666e+06	4.10651e+06	3.14112e+06	3.13961e+06	3.35458e+06	3.42403e+06	4.54871e+06	4.65581e+06
3.09_434.1418n	452.176	3.09225	pos	4-Hydroxy-5-(3',5'-dihydroxyphenyl)-valeric acid-O-methyl-O-glucuronide	HMDB0059974	Organic oxygen compounds	Organooxygen compounds	Carbohydrates and carbohydrate conjugates			44.2	24.9	M+H-H2O, M+K, M+Na, M+NH4	C18H26O12	-1.43952	6.65256	3.45074e-05	0.000634514	-1.77946	0.291293	316743	1.08737e+06	254500	160354	410363	272237	335299	331934	357862	411398	855343	1.28623e+06	1.30633e+06	1.05369e+06	319738	1.40803e+06	1.28968e+06	1.17993e+06
15.08_731.5521n	732.559	15.0786	pos	Araliacerebroside	HMDB0033621	Lipids and lipid-like molecules	Sphingolipids	Glycosphingolipids	*		55.7	84.7	M+H, M+K, M+Na	C40H77NO10	-3.62159	6.37789	0.036189	0.0747405	-0.66348	0.631353	1.90487e+06	3.01713e+06	1.80872e+06	1.60235e+06	2.15358e+06	1.60336e+06	2.06459e+06	2.04452e+06	1.93935e+06	2.02252e+06	5.65484e+06	3.84495e+06	1.64644e+06	1.91767e+06	2.32306e+06	1.96717e+06	3.40162e+06	3.38126e+06
11.51_620.4271n	638.461	11.5133	pos	(3b,7b,22x)-Cucurbita-5,24-diene-3,7,23-triol 7-glucoside	HMDB0037034	Lipids and lipid-like molecules	Steroids and steroid derivatives	Cucurbitacins	*		47.6	50.6	M+NH4, M+Na	C36H60O8	-2.78268	6.36435	0.000375563	0.00366701	-0.943341	0.520027	799715	1.53783e+06	843612	1.01447e+06	714694	891977	590644	677855	713870	950596	1.95672e+06	1.57035e+06	1.29789e+06	1.24441e+06	768017	1.56074e+06	1.98464e+06	1.91989e+06
14.45_641.4365m/z	641.436	14.4488	pos	1-(O-alpha-D-mannopyranosyl)-3-keto-(1,27R)-octacosanediol	46595	Lipids and lipid-like molecules	Fatty Acyls	Fatty acyl glycosides			38.3	0	M+K	C34H66O8	-4.05571	6.32835	0.0119552	0.0355937	-1.90364	0.267268	335204	1.25419e+06	388671	429035	309317	327198	348134	315201	278421	285658	2.63802e+06	1.76953e+06	395612	515211	659010	321638	2.19737e+06	1.5371e+06
14.01_311.2575m/z	311.257	14.0074	pos	Nonadecandioic acid	LMFA01170135	Lipids and lipid-like molecules	Fatty Acyls	Fatty Acids and Conjugates			42.1	16	M+H-H2O	C19H36O4	-1.76437	6.24618	0.0185209	0.0469618	-1.22981	0.426373	677253	1.5884e+06	916132	1.0328e+06	530865	777461	615616	548388	589057	407706	2.96458e+06	1.09894e+06	590780	711241	1.95466e+06	631453	2.52195e+06	2.23362e+06
5.48_330.2633m/z	330.263	5.48008	pos	4,8 dimethylnonanoyl carnitine	58362	Lipids and lipid-like molecules	Fatty Acyls	Fatty acid esters			51.2	61.6	M+H	C18H35NO4	-1.70524	6.15356	4.82888e-05	0.000809621	-1.29181	0.408439	457436	1.11996e+06	522392	598014	462536	384789	376308	371101	373445	570908	982447	1.42528e+06	908493	1.04631e+06	675751	1.65557e+06	1.01548e+06	1.25038e+06
14.00_481.2569m/z	481.257	14.0024	neg	LysoPA(0:0/18:1(9Z))	HMDB0007851	Lipids and lipid-like molecules	Glycerophospholipids	Glycerophosphates			44.5	24.2	M+FA-H	C21H41O7P	-0.635836	6.00188	0.0166605	0.0440108	-1.60932	0.327753	404181	1.23319e+06	610301	721378	282107	438881	335914	306525	332181	206164	2.34203e+06	832570	321133	438882	1.65506e+06	337481	2.16361e+06	1.77472e+06
5.20_534.3267m/z	534.327	5.19537	pos	L-Olivosyl-oleandolide	LMPK04000032	Lipids and lipid-like molecules	Polyketides	Macrolides and lactone polyketides	**	C11991	51	57.7	M+NH4	C26H44O10	-1.05171	5.99904	0.00109407	0.00792835	-1.00295	0.498977	736392	1.4758e+06	787416	614101	960865	703445	692322	563738	554441	1.01481e+06	1.61199e+06	1.00292e+06	795884	1.62958e+06	1.03554e+06	1.89724e+06	1.6649e+06	2.16837e+06
4.58_756.2081n	757.215	4.58488	pos	Kaempferol 3-rhamnosyl-(1->6)-glucosyl-(1->6)-galactoside	LMPK12111916	Lipids and lipid-like molecules	Polyketides	Flavonoids			57.7	95.2	M+H, M+Na	C33H40O20	-4.19874	5.96574	1.82385e-07	1.31271e-05	1.33022	2.51441	904653	359787	778044	907041	881966	722614	970492	887097	931721	1.15825e+06	166467	490751	446364	364508	323583	383489	382571	320566
10.19_460.2686m/z	460.269	10.1947	pos	Scillirosidin	LMST01130002	Lipids and lipid-like molecules	Sterol Lipids	Sterols			53.6	72.5	M+NH4	C26H34O6	-1.65245	5.83064	0.0182927	0.0466259	-0.411206	0.751994	2.558e+06	3.40162e+06	2.56899e+06	2.34555e+06	3.01118e+06	2.41252e+06	2.56373e+06	2.4155e+06	2.42886e+06	2.71769e+06	4.8868e+06	3.35498e+06	2.80211e+06	2.38978e+06	2.67577e+06	2.95427e+06	3.94927e+06	4.19999e+06
2.40_202.1435m/z	202.143	2.40265	pos	(S)-Oleuropeic acid	HMDB0036998	Lipids and lipid-like molecules	Prenol lipids	Monoterpenoids	*		51.7	61.9	M+NH4	C10H16O3	-1.65078	5.75534	1.43438e-07	1.09487e-05	-1.31715	0.401327	341039	849778	352178	384459	291676	329867	278014	371849	404332	315932	666580	698094	912774	822017	721178	1.0289e+06	962493	986186
0.71_132.0534n	133.061	0.711617	pos	L-Asparagine	14	Organic acids and derivatives	Carboxylic acids and derivatives	Amino acids, peptides, and analogues	**	C00152	57.6	94	M+H, M+Na, M+K	C4H8N2O3	-1.00254	5.63867	5.72485e-05	0.000921156	-2.192	0.218848	154858	707607	177197	115833	217006	243633	123603	92488.4	69689.1	199417	824312	726408	693087	530447	156714	767659	959067	1.00316e+06
5.93_493.2520n	476.249	5.93343	pos	Epothilone A	LMPK04000040	Lipids and lipid-like molecules	Polyketides	Macrolides and lactone polyketides		C12153	38.4	9.75	M+H-H2O, M+H	C26H39NO6S	4.38414	5.54708	0.000386943	0.00376172	1.47431	2.77851	910582	327723	1.14409e+06	1.10032e+06	878532	1.36067e+06	776608	721414	620916	682106	52570	159403	559097	609039	540167	483923	106427	111159
12.63_434.2428n	435.25	12.6293	pos	PA(0:0/18:2(9Z,12Z))	LMGP10050044	Lipids and lipid-like molecules	Glycerophospholipids	Glycerophosphates	**	C00416	55.9	85.6	M+H, M+NH4, M+Na, M+H-H2O	C21H39O7P	-1.16301	5.4808	0.0403594	0.0811173	-2.8815	0.135701	126346	931065	200746	145485	155558	119277	112355	75465.7	79620.4	122261	3.04859e+06	883009	78355.4	95137.7	660246	52014.1	1.45764e+06	1.17353e+06
4.71_695.1463m/z	695.146	4.70618	neg	Quercetin 3-(6''-malonylneohesperidoside)	LMPK12110570	Lipids and lipid-like molecules	Polyketides	Flavonoids			56.7	85.9	M-H	C30H32O19	-0.291515	5.36093	7.06901e-06	0.000188885	-4.13648	0.0568583	28892.1	508142	35305.1	52199.2	31141.2	23949.2	24614.7	19988.3	16171.6	27767.6	97856.8	344888	641343	634468	544238	517119	616983	668242
10.16_676.3646n	694.398	10.1573	pos	(S)-Nerolidol 3-O-[a-L-Rhamnopyranosyl-(1->4)-a-L-rhamnopyranosyl-(1->2)-b-D-glucopyranoside]	HMDB0040845	Organic oxygen compounds	Organooxygen compounds	Carbohydrates and carbohydrate conjugates	*		43.5	25.5	M+H-H2O, M+H, M+Na, M+NH4	C33H56O14	-3.56237	5.32947	0.0454062	0.0882336	-2.88869	0.135026	120872	895179	151613	98707.7	116745	147200	66006.7	56063.6	90876.1	239765	1.06026e+06	449772	187116	203188	252728	226897	2.83616e+06	1.94531e+06
11.89_464.3132n	482.347	11.8859	pos	3alpha,6alpha,7alpha,12alpha-Tetrahydroxy-5beta-cholest-24-en-26-oic acid	LMST04030128	Unclassified	Unclassified	Unclassified			51.6	62.6	M+NH4, M+K, M+Na	C27H44O6	-1.20601	5.24097	0.000221358	0.00249081	-0.988136	0.504129	494245	980394	496580	577304	411871	507720	418507	498664	557822	485491	1.43999e+06	1.12727e+06	815540	828047	602890	831427	1.24845e+06	949538
12.49_272.2350n	271.228	12.4935	neg	2-hydroxyhexadecanoic acid	34495	Lipids and lipid-like molecules	Fatty Acyls	Fatty acids and conjugates			53.7	71.7	M-H, M+FA-H, 2M-H	C16H32O3	-0.48358	5.23081	3.17087e-06	0.000101594	5.54634	46.732	452205	9676.56	550007	336858	737082	603335	331908	408849	430662	218943	12292.9	19602.8	12262.7	4603.86	10554.6	10817.2	4094.57	3183.84
5.20_504.3161m/z	504.316	5.19537	pos	Pederin	71091	Unclassified	Unclassified	Unclassified			47.8	44.8	M+H	C25H45NO9	-1.21173	5.19836	0.000818097	0.00649417	-2.43956	0.18434	118715	643997	100827	107988	122904	71563.5	134951	127912	134562	149008	366651	386179	493601	578270	321473	1.34085e+06	725714	939234
14.07_662.4972m/z	662.497	14.0705	pos	DG(9D3/9D3/0:0)	HMDB0116428	Lipids and lipid-like molecules	Fatty Acyls	Fatty acids and conjugates			47.9	47.6	M+NH4	C39H64O7	-2.7802	5.1146	0.0328509	0.0695899	-0.986986	0.504531	682073	1.3519e+06	878266	1.02978e+06	715279	634840	736315	623808	534564	303736	2.21211e+06	1.49385e+06	475766	731100	1.59421e+06	318330	2.37026e+06	1.61955e+06
10.72_290.1877n	291.195	10.7241	pos	8-hydroxy-13Z-octadecene-9,11-diynoic acid	74651	Lipids and lipid-like molecules	Fatty Acyls	Octadecanoids			49	51	M+H, M+K, M+Na, M+H-H2O	C18H26O3	-1.85488	5.11159	0.00090226	0.00698013	-0.258469	0.835975	2.45686e+06	2.93892e+06	2.28815e+06	2.51682e+06	2.19419e+06	2.68055e+06	2.3007e+06	2.43857e+06	2.54145e+06	2.69447e+06	2.82618e+06	2.73706e+06	3.191e+06	2.90603e+06	2.55091e+06	3.39508e+06	3.06108e+06	2.84403e+06
2.74_434.1419n	452.176	2.7381	pos	4-Hydroxy-5-(3',4'-dihydroxyphenyl)-valeric acid-O-methyl-O-glucuronide	HMDB0059972	Organic oxygen compounds	Organooxygen compounds	Carbohydrates and carbohydrate conjugates			46.7	37.5	M+NH4, M+K, M+Na, M+H-H2O	C18H26O12	-1.32665	5.09184	1.70869e-05	0.000375112	1.65916	3.15832	623557	197433	670520	404435	874814	812979	605850	440655	481954	697245	130234	77260.3	256184	207534	218696	314723	140695	234136
12.78_256.2630m/z	256.263	12.7778	pos	Palmitic amide	HMDB0012273	Lipids and lipid-like molecules	Fatty Acyls	Fatty amides	***		43.9	24.2	M+H	C16H33NO	-2.10358	5.06562	0.0217178	0.0522663	-0.46275	0.725602	1.69517e+06	2.33623e+06	1.1521e+06	1.27286e+06	1.93919e+06	2.20933e+06	1.64014e+06	2.24395e+06	1.43645e+06	1.66735e+06	2.86921e+06	2.95289e+06	1.76485e+06	1.68539e+06	1.76505e+06	2.24839e+06	2.33699e+06	3.06704e+06
5.27_550.0953n	551.103	5.27008	pos	Quercetin 3-(6''-malonyl-glucoside)	HMDB0037368	Benzenoids	Naphthalenes	Phenylnaphthalenes	***	C12638	56.7	87	M+H, M+Na, M+K	C24H22O15	-1.07001	5.05565	0.00433136	0.0194713	-34.2943	4.74659e-11	2.49373e-05	525374	2.49373e-05	2.49373e-05	2.49373e-05	2.49373e-05	2.49373e-05	2.49373e-05	2.49373e-05	2.49373e-05	136073	207046	267024	369577	1.14045e+06	184990	1.21531e+06	682511
8.36_739.2966m/z	739.297	8.36368	neg	Thioridazine	HMDB0014817	Organoheterocyclic compounds	Benzothiazines	Phenothiazines			36.6	1.42	2M-H	C21H26N2S2	-4.91731	5.03176	0.00208195	0.0122755	1.81332	3.51451	728718	207345	889869	1.06388e+06	771808	1.29066e+06	521487	425085	323391	543568	3580.35	45310.8	323317	580023	268727	324418	62933.6	50454.2
